# Supplementary material for: Spatial enhancer activation influences inhibitory neuron identity during mouse embryonic development
Source: Nat Neurosci. 2024 Mar 25;27(5):862–72. doi: 10.1038/s41593-024-01611-9 (PMC11088997; doi:10.1038/s41593-024-01611-9)
Supplement: Supplementary file 3 — Statistical source data. [file 41593_2024_1611_MOESM3_ESM.xlsx]

## Sheet: Fig.1a
coef	gene	idx	coef_order
0.385293	Lhx6	31	1
0.412868	Pbk	28	2
0.433572	Tcf4	16	3
0.445959	Dlx2	21	4
0.448615	Nr2e1	71	5
0.45689	Arx	27	6
0.461549	Elavl4	49	7
0.465212	Dclk2	67	8
0.465562	Dlx1	34	9
0.468186	Gm17750	30	10
0.468965	Alcam	100	11
0.470146	Nnat	11	12
0.471682	Sox11	33	13
0.472815	Zeb2	43	14
0.473298	Tmsb4x	39	15
0.474585	Gm3764	52	16
0.475152	Camk2d	106	17
0.480296	Sox6	60	18
0.482153	Pam	84	19
0.482747	Fstl5	116	20
0.483488	Miat	140	21
0.484679	Zfp536	53	22
0.486483	Caly	92	23
0.48649	Fabp3	123	24
0.487045	Pnoc	55	25
0.487708	Snhg11	15	26
0.488498	Nr2f2	23	27
0.48902	Arl4d	57	28
0.490206	Prox1	59	29
0.490542	Aes	120	30
0.491327	Nfix	46	31
0.492702	Calm2	79	32
0.493126	Nfib	26	33
0.493995	Prmt2	139	34
0.494156	Ndn	45	35
0.494325	Fxyd6	118	36
0.494497	Tcf12	75	37
0.495166	Nrxn2	117	38
0.495443	AW551984	115	39
0.495678	Tmem178	121	40
0.4959	Nkx2-1	9	41
0.496412	Hap1	93	42
0.496625	Serf1	108	43
0.49713	Gabra2	51	44
0.497152	Spats2l	62	45
0.497157	Hmgb2	2	46
0.49722	Golga7b	148	47
0.497387	Tuba1b	25	48
0.497894	Nr2f1	35	49
0.498313	Zic1	36	50
0.498822	Ppp2r2c	83	51
0.499212	Eif4a2	114	52
0.499619	Ascl1	41	53
0.499768	Rsrp1	131	54
0.499929	Prr13	150	55
0.500049	Cspg5	82	56
0.500205	Dlg2	141	57
0.500291	Celf2	70	58
0.500766	Cd24a	69	59
0.500977	Sybu	48	60
0.501083	Rpl41	72	61
0.501289	Gnal	102	62
0.501496	Hmgcr	88	63
0.502295	Grin2b	80	64
0.502917	Mpped2	13	65
0.503155	Chd3	68	66
0.504696	Pid1	44	67
0.505523	Gpr88	37	68
0.50573	Rpl39	128	69
0.50639	Tspan9	87	70
0.506654	Rps11	129	71
0.506786	Ebf1	1	72
0.511219	Meis1	74	73
0.512714	Socs2	32	74
0.51509	Pou3f1	14	75
0.515325	Cnn3	105	76
0.515432	Zfhx3	18	77
0.516791	Igfbpl1	40	78
0.517443	Lrpprc	63	79
0.517632	Plk2	24	80
0.519775	Isl1	4	81
0.52088	Id4	7	82
0.522976	Tshz1	29	83
0.523942	Foxp2	12	84
0.525458	Foxp1	3	85
0.526092	Islr2	20	86
0.526435	Six3	8	87
0.527331	Cox7c	157	88
0.527361	Phlda1	10	89
0.530267	Lmo4	22	90
0.530996	Pbx1	42	91
0.531721	Rarb	54	92
0.535865	Basp1	56	93
0.537633	Zfp503	17	94
0.544287	Igsf3	95	95
0.546814	Syt6	64	96
0.566366	Bcl11b	19	97
0.573243	Meis2	5	98

## Sheet: Fig.1d
	p_val	avg_log2FC	pct.1	pct.2	p_val_adj	cluster	gene
1	1.83117e-196	2.04846	0.896	0.224	5.42631e-192	Mitotic	Cdca7
2	1.55527e-188	2.37525	0.925	0.267	4.60874e-184	Mitotic	Mdk
3	1.29109e-182	1.56987	0.854	0.178	3.82588e-178	Mitotic	Ezr
4	5.46221e-177	3.59727	0.932	0.322	1.61862e-172	Mitotic	Ccnd2
5	1.62654e-170	1.7805	0.9	0.225	4.81993e-166	Mitotic	Tox3
6	8.85875e-153	2.30133	1	0.873	2.62511e-148	Mitotic	Hmgn2
7	1.32755e-151	2.42967	0.907	0.346	3.93394e-147	Mitotic	Hmgb2
8	2.25549e-143	1.94003	0.896	0.306	6.68369e-139	Mitotic	Vim
9	3.6145e-141	2.28523	0.993	0.827	1.07108e-136	Mitotic	Abracl
10	3.44141e-137	1.67507	1	0.939	1.01979e-132	Mitotic	H2afv
11	0	2.87117	1	0.138	0	PN:Foxp1/Isl1	Ebf1
12	0	2.48015	0.993	0.493	0	PN:Foxp1/Isl1	Foxp1
13	0	2.31804	0.861	0.257	0	PN:Foxp1/Isl1	Syt4
14	0	2.01808	0.695	0.12	0	PN:Foxp1/Isl1	Nefl
15	0	1.94657	0.754	0.168	0	PN:Foxp1/Isl1	Rxrg
16	0	1.74279	0.94	0.384	0	PN:Foxp1/Isl1	Plk2
17	8.21118e-292	1.78494	0.977	0.732	2.43322e-287	PN:Foxp1/Isl1	Gap43
18	1.72421e-275	1.77867	0.939	0.669	5.10936e-271	PN:Foxp1/Isl1	Ptn
19	5.2273e-274	2.67952	0.406	0.03	1.54901e-269	PN:Foxp1/Isl1	Tac1
20	6.06841e-139	1.73629	0.884	0.71	1.79825e-134	PN:Foxp1/Isl1	Rbp1
21	0	2.44335	0.771	0.038	0	IN:Lhx6/Npy	Maf
22	0	2.03418	0.931	0.024	0	IN:Lhx6/Npy	Lhx6
23	6.2591e-297	3.86091	0.688	0.03	1.85476e-292	IN:Lhx6/Npy	Npy
24	1.27335e-233	1.7494	0.736	0.05	3.77332e-229	IN:Lhx6/Npy	Sox6
25	2.52829e-175	1.37932	0.715	0.062	7.49208e-171	IN:Lhx6/Npy	Nxph1
26	4.74581e-129	4.01522	0.41	0.027	1.40633e-124	IN:Lhx6/Npy	Sst
27	5.21531e-65	1.55543	0.903	0.337	1.54545e-60	IN:Lhx6/Npy	Gm17750
28	1.95381e-52	1.47325	0.951	0.555	5.78974e-48	IN:Lhx6/Npy	Tcf4
29	1.33186e-47	2.20538	0.868	0.492	3.9467e-43	IN:Lhx6/Npy	Epha5
30	8.12106e-47	1.33138	0.833	0.326	2.40651e-42	IN:Lhx6/Npy	Ptprd
31	3.05491e-172	0.983737	0.751	0.262	9.05262e-168	IN:Tiam2/Zfp704	Brinp2
32	5.08518e-152	0.987573	0.977	0.55	1.50689e-147	IN:Tiam2/Zfp704	Dlx1
33	2.7427e-122	1.31578	0.807	0.417	8.12746e-118	IN:Tiam2/Zfp704	Tshz1
34	1.42392e-120	1.27834	0.305	0.049	4.21951e-116	IN:Tiam2/Zfp704	Cpne4
35	5.56582e-96	1.53671	0.645	0.31	1.64932e-91	IN:Tiam2/Zfp704	Ccnd2
36	3.38626e-93	1.80618	0.698	0.421	1.00345e-88	IN:Tiam2/Zfp704	Fam171b
37	9.95835e-93	1.10944	0.817	0.577	2.95096e-88	IN:Tiam2/Zfp704	Zfp704
38	1.38555e-79	1.00391	0.711	0.387	4.10579e-75	IN:Tiam2/Zfp704	Atp1b1
39	1.27227e-77	1.16384	0.113	0.006	3.77011e-73	IN:Tiam2/Zfp704	Cpne6
40	5.74817e-37	2.09992	0.278	0.115	1.70336e-32	IN:Tiam2/Zfp704	Kitl
41	1.15643e-65	3.02675	1	0.055	3.42684e-61	IN:Cck/Reln	Maf
42	2.96935e-45	2.20196	1	0.077	8.79908e-41	IN:Cck/Reln	Nxph1
43	1.23336e-21	1.62526	0.765	0.102	3.65482e-17	IN:Cck/Reln	Cux2
44	2.17339e-14	2.39957	1	0.369	6.44041e-10	IN:Cck/Reln	Zeb2
45	4.75827e-14	1.58727	0.941	0.243	1.41002e-09	IN:Cck/Reln	Erbb4
46	2.83465e-13	2.86851	1	0.501	8.39991e-09	IN:Cck/Reln	Epha5
47	1.47117e-11	2.52209	1	0.564	4.35951e-07	IN:Cck/Reln	Tcf4
48	6.48413e-10	1.58305	0.941	0.433	1.92144e-05	IN:Cck/Reln	Cdk14
49	1.07891e-09	1.5836	1	0.599	3.19715e-05	IN:Cck/Reln	Arx
50	3.39315e-06	2.03138	0.824	0.484	0.100549	IN:Cck/Reln	Mef2c
51	0	1.0932	0.524	0.036	0	PN:Foxp1/Six3	Adora2a
52	6.67001e-294	2.82697	0.985	0.431	1.97653e-289	PN:Foxp1/Six3	Gucy1a3
53	5.04479e-254	1.44808	0.365	0.017	1.49492e-249	PN:Foxp1/Six3	Penk
54	1.51239e-229	1.14048	0.5	0.059	4.48167e-225	PN:Foxp1/Six3	Scube1
55	4.07349e-194	1.65578	0.936	0.422	1.2071e-189	PN:Foxp1/Six3	Gucy1b3
56	2.27611e-140	1.38611	0.821	0.304	6.74479e-136	PN:Foxp1/Six3	Six3
57	2.15768e-110	1.16678	0.956	0.552	6.39385e-106	PN:Foxp1/Six3	Foxp1
58	2.60369e-69	1.01177	0.967	0.812	7.71553e-65	PN:Foxp1/Six3	Lmo4
59	7.31235e-60	1.06943	0.489	0.207	2.16687e-55	PN:Foxp1/Six3	Sox9
60	2.72765e-17	1.13209	0.438	0.283	8.08285e-13	PN:Foxp1/Six3	Pcp4
61	0	3.6908	0.8	0.047	0	IN:Nr2f2/Nnat	Nr2f2
62	0	2.60596	0.917	0.068	0	IN:Nr2f2/Nnat	Hap1
63	5.29024e-210	3.53639	0.721	0.095	1.56766e-205	IN:Nr2f2/Nnat	Snhg11
64	1.5712e-166	2.31154	0.637	0.088	4.65594e-162	IN:Nr2f2/Nnat	Scg2
65	1.11887e-148	2.75278	0.925	0.294	3.31554e-144	IN:Nr2f2/Nnat	Zdbf2
66	3.08098e-143	2.40104	0.95	0.298	9.12988e-139	IN:Nr2f2/Nnat	Zcchc12
67	1.01591e-141	3.18573	1	0.823	3.01044e-137	IN:Nr2f2/Nnat	Ndn
68	3.45231e-134	3.02627	0.933	0.335	1.02302e-129	IN:Nr2f2/Nnat	Nap1l5
69	2.43362e-124	2.61358	0.983	0.601	7.21154e-120	IN:Nr2f2/Nnat	Pcsk1n
70	6.54476e-120	2.71889	0.954	0.495	1.93941e-115	IN:Nr2f2/Nnat	Peg3
71	2.91913e-163	2.20642	0.974	0.387	8.65025e-159	PN:Isl1/Meis2	Pou3f1
72	8.85727e-141	1.75694	0.444	0.054	2.62468e-136	PN:Isl1/Meis2	Aldh1a3
73	1.52746e-134	1.44611	0.971	0.404	4.52633e-130	PN:Isl1/Meis2	Id4
74	1.61865e-75	1.18872	0.888	0.456	4.79655e-71	PN:Isl1/Meis2	Zfp503
75	1.24353e-64	1.09833	0.572	0.192	3.68495e-60	PN:Isl1/Meis2	Ezr
76	5.56304e-48	0.786539	0.824	0.467	1.64849e-43	PN:Isl1/Meis2	Lmo3
77	1.06732e-40	1.17889	0.649	0.319	3.16278e-36	PN:Isl1/Meis2	Tshz2
78	3.83387e-36	0.834557	0.77	0.402	1.13609e-31	PN:Isl1/Meis2	Isl1
79	1.07314e-34	0.991282	0.776	0.558	3.18004e-30	PN:Isl1/Meis2	Socs2
80	1.09397e-17	0.799762	0.888	0.87	3.24176e-13	PN:Isl1/Meis2	Mpped2
81	2.47487e-224	2.74181	0.997	0.317	7.33379e-220	PN:Meis2/Bcl11b	Six3
82	4.95627e-217	1.15353	0.59	0.063	1.46869e-212	PN:Meis2/Bcl11b	Sstr2
83	4.49549e-152	1.97228	0.978	0.445	1.33215e-147	PN:Meis2/Bcl11b	Sox2
84	1.02709e-133	1.73765	0.978	0.525	3.04357e-129	PN:Meis2/Bcl11b	Tle4
85	3.2704e-122	1.39329	1	0.863	9.69119e-118	PN:Meis2/Bcl11b	Mpped2
86	1.63152e-110	1.24755	0.931	0.406	4.83468e-106	PN:Meis2/Bcl11b	Id4
87	1.00825e-102	1.10804	0.833	0.329	2.98774e-98	PN:Meis2/Bcl11b	Tmem108
88	3.61228e-99	1.32602	0.975	0.498	1.07043e-94	PN:Meis2/Bcl11b	Sp9
89	3.44063e-81	1.237	0.82	0.362	1.01956e-76	PN:Meis2/Bcl11b	Zfhx4
90	3.8265e-58	1.0069	0.489	0.157	1.13391e-53	PN:Meis2/Bcl11b	Mafb
91	5.05541e-222	1.93164	0.991	0.418	1.49807e-217	PN:Tshz1/Pbx3	Tshz1
92	2.08992e-158	1.08904	0.742	0.196	6.19305e-154	PN:Tshz1/Pbx3	Erbb4
93	9.14378e-142	1.4618	0.978	0.678	2.70958e-137	PN:Tshz1/Pbx3	Pbx3
94	2.33411e-135	1.43106	0.974	0.544	6.91666e-131	PN:Tshz1/Pbx3	Foxp2
95	2.94153e-125	0.723306	0.548	0.128	8.71664e-121	PN:Tshz1/Pbx3	Adarb2
96	3.4437e-86	0.621906	0.4	0.093	1.02047e-81	PN:Tshz1/Pbx3	Wnt5a
97	1.42503e-62	0.745713	0.882	0.574	4.22278e-58	PN:Tshz1/Pbx3	Syt1
98	1.63377e-57	0.622386	0.791	0.437	4.84136e-53	PN:Tshz1/Pbx3	Foxp4
99	4.22931e-57	0.868614	0.791	0.518	1.25327e-52	PN:Tshz1/Pbx3	Cd47
100	1.26931e-37	0.718144	0.624	0.377	3.76135e-33	PN:Tshz1/Pbx3	St8sia4
101	3.07375e-297	1.22633	0.463	0.024	9.10846e-293	PN:Isl1/Bcl11b	Npy1r
102	2.54633e-191	1.41444	0.908	0.295	7.54554e-187	PN:Isl1/Bcl11b	Sox1
103	7.71961e-167	1.53	0.846	0.289	2.28755e-162	PN:Isl1/Bcl11b	Fut9
104	1.40888e-162	1.28943	0.91	0.286	4.17494e-158	PN:Isl1/Bcl11b	Tshz2
105	3.28526e-145	1.42182	0.968	0.374	9.73522e-141	PN:Isl1/Bcl11b	Isl1
106	6.01642e-117	1.2326	0.972	0.768	1.78285e-112	PN:Isl1/Bcl11b	Tpgs2
107	5.54773e-107	1.40551	0.611	0.183	1.64396e-102	PN:Isl1/Bcl11b	Rprm
108	5.08487e-93	1.2281	0.995	0.813	1.5068e-88	PN:Isl1/Bcl11b	Lmo4
109	5.93398e-78	1.14033	0.392	0.096	1.75841e-73	PN:Isl1/Bcl11b	Nrp2
110	3.02058e-69	0.983045	0.848	0.572	8.95088e-65	PN:Isl1/Bcl11b	Rfx7
111	1.03028e-105	1.70033	0.939	0.204	3.05302e-101	IN:Nfib/Tcf4	Sp8
112	1.80613e-91	2.05807	0.786	0.162	5.35211e-87	IN:Nfib/Tcf4	Pax6
113	5.29922e-85	2.37253	0.954	0.337	1.57032e-80	IN:Nfib/Tcf4	Gm17750
114	1.99905e-84	2.99949	1	0.554	5.92379e-80	IN:Nfib/Tcf4	Tcf4
115	2.45586e-74	1.95024	0.977	0.356	7.27745e-70	IN:Nfib/Tcf4	Zeb2
116	1.80794e-63	2.51842	0.985	0.523	5.35748e-59	IN:Nfib/Tcf4	Nfib
117	1.00279e-46	1.67039	0.809	0.326	2.97157e-42	IN:Nfib/Tcf4	Vim
118	9.43795e-46	1.78935	0.664	0.208	2.79675e-41	IN:Nfib/Tcf4	Nr2f1
119	1.58926e-34	1.7469	0.779	0.344	4.70945e-30	IN:Nfib/Tcf4	Ccnd2
120	1.23997e-22	1.59134	0.519	0.207	3.67439e-18	IN:Nfib/Tcf4	Nfix
121	3.24802e-180	2.33903	1	0.275	9.62486e-176	PN:Ebf1/Zfp503	Ebf1
122	6.3774e-119	1.93454	0.926	0.394	1.88982e-114	PN:Ebf1/Zfp503	Pou3f1
123	4.5309e-113	0.721167	0.523	0.091	1.34264e-108	PN:Ebf1/Zfp503	A330102I10Rik
124	3.19673e-101	1.46045	0.951	0.455	9.47286e-97	PN:Ebf1/Zfp503	Zfp503
125	6.40145e-97	0.952953	0.739	0.217	1.89694e-92	PN:Ebf1/Zfp503	Tox
126	3.40318e-77	1.18906	0.993	0.62	1.00846e-72	PN:Ebf1/Zfp503	Zfhx3
127	7.10097e-72	1.13208	0.947	0.394	2.10423e-67	PN:Ebf1/Zfp503	Isl1
128	8.35939e-72	0.92218	0.993	0.774	2.47714e-67	PN:Ebf1/Zfp503	Tpgs2
129	1.02939e-55	0.973184	0.661	0.273	3.0504e-51	PN:Ebf1/Zfp503	Spats2l
130	3.58268e-38	0.806077	0.399	0.13	1.06165e-33	PN:Ebf1/Zfp503	Peg10
131	0	2.27223	0.81	0.054	0	IN:Calb2/Nxph1	Nxph1
132	0	1.86467	0.81	0.053	0	IN:Calb2/Nxph1	Sall3
133	0	1.69172	0.721	0.037	0	IN:Calb2/Nxph1	Emp2
134	1.80089e-277	1.72417	0.419	0.009	5.33657e-273	IN:Calb2/Nxph1	Trh
135	9.63033e-218	2.68068	0.542	0.032	2.85375e-213	IN:Calb2/Nxph1	Calb2
136	1.48801e-191	1.82042	0.955	0.15	4.40941e-187	IN:Calb2/Nxph1	Pax6
137	5.46097e-191	2.56544	0.961	0.172	1.61825e-186	IN:Calb2/Nxph1	Etv1
138	8.4151e-121	2.51494	0.983	0.349	2.49365e-116	IN:Calb2/Nxph1	Zeb2
139	7.2017e-85	1.69161	0.894	0.321	2.13408e-80	IN:Calb2/Nxph1	Pik3r1
140	8.28178e-56	1.72462	0.911	0.553	2.45414e-51	IN:Calb2/Nxph1	Tcf4

## Sheet: Fig.1f
class	dataset	prop_change
Mitotic	ED200806	0.9248
Mitotic	ED210204	2.37927
Mitotic	ED210415	1.85623
Mitotic	ED211111	0.996332
IN:Calb2/Nxph1	ED200806	1.30519
IN:Calb2/Nxph1	ED210204	0.827534
IN:Calb2/Nxph1	ED210415	1.51571
IN:Calb2/Nxph1	ED211111	1.4919
IN:Tshz1/Pbx1	ED200806	1.7297
IN:Tshz1/Pbx1	ED210204	0.965732
IN:Tshz1/Pbx1	ED210415	2.10491
IN:Tshz1/Pbx1	ED211111	1.26984
IN:Nr2f2/Nnat	ED200806	0.145798
IN:Nr2f2/Nnat	ED210204	0.302093
IN:Nr2f2/Nnat	ED210215	3.64494
IN:Nr2f2/Nnat	ED210415	0.0940629
IN:Nr2f2/Nnat	ED211111	0.80971
PN:Foxp1/Six3	ED200806	1.03117
PN:Foxp1/Six3	ED210204	0.288439
PN:Foxp1/Six3	ED210415	0.70621
PN:Foxp1/Six3	ED211111	0.708443
IN:Tiam2/Zfp704	ED200806	1.85216
IN:Tiam2/Zfp704	ED210204	1.56577
IN:Tiam2/Zfp704	ED210415	2.48547
IN:Tiam2/Zfp704	ED211111	1.376
PN:Foxp1/Isl1	ED200806	0.425026
PN:Foxp1/Isl1	ED210204	0.637517
PN:Foxp1/Isl1	ED210215	2.77191
PN:Foxp1/Isl1	ED210415	0.286132
PN:Foxp1/Isl1	ED211111	0.56782
IN:Nfib/Tcf4	ED200806	3.74619
IN:Nfib/Tcf4	ED210204	3.71774
IN:Nfib/Tcf4	ED210415	1.9383
IN:Nfib/Tcf4	ED211111	2.6669
PN:Isl1/Bcl11b	ED200806	0.588647
PN:Isl1/Bcl11b	ED210204	0.372437
PN:Isl1/Bcl11b	ED210415	0.488279
PN:Isl1/Bcl11b	ED211111	0.424195
PN:Ebf1/Zfp503	ED200806	0.337652
PN:Ebf1/Zfp503	ED210204	1.30428
PN:Ebf1/Zfp503	ED210415	0.0933599
PN:Ebf1/Zfp503	ED211111	0.405123
PN:Meis2/Bcl11b	ED200806	0.413126
PN:Meis2/Bcl11b	ED210204	1.04004
PN:Meis2/Bcl11b	ED210415	0.399799
PN:Meis2/Bcl11b	ED211111	0.440066
IN:Lhx6/Npy	ED200806	0.136779
IN:Lhx6/Npy	ED210204	4.78248
IN:Lhx6/Npy	ED210415	0.794201
IN:Lhx6/Npy	ED211111	1.56906
IN:Cck/Reln	ED200806	28.7304
IN:Cck/Reln	ED210204	10.7153
IN:Cck/Reln	ED210415	22.2429
IN:Cck/Reln	ED211111	23.051
PN:Isl1/Meis2	ED200806	0.211551
PN:Isl1/Meis2	ED210204	1.06022
PN:Isl1/Meis2	ED210415	0.102363
PN:Isl1/Meis2	ED211111	0.41169

## Sheet: Fig.1f_R.A.
Gene	CellType	pval	Estimate	Std..Error	z.value	padj
gMeis2	IN:Nr2f2/Nnat	1.35721e-46	-2.15861	0.150602	-14.3332	1.90009e-45
gMeis2	IN:Tshz1/Pbx1	1.17877e-07	0.612787	0.115691	5.29676	8.25138e-07
gMeis2	PN:Isl1/Bcl11b	2.96758e-05	-0.786383	0.188313	-4.17594	0.000104219
gMeis2	IN:Nfib/Tcf4	3.70693e-05	0.703205	0.170473	4.12503	0.000104219
gMeis2	PN:Meis2/Bcl11b	3.72212e-05	-0.678765	0.164586	-4.12408	0.000104219
gMeis2	IN:Tiam2/Zfp704	0.000125269	0.600647	0.156599	3.83558	0.000292295
gMeis2	PN:Foxp1/Isl1	0.00107303	-0.80661	0.246621	-3.27064	0.00214607
gMeis2	PN:Foxp1/Six3	0.00309496	-0.450443	0.152272	-2.95815	0.00541618
gMeis2	PN:Ebf1/Zfp503	0.00910691	-1.16158	0.44539	-2.60801	0.0133346
gMeis2	Mitotic	0.00952474	0.517243	0.199506	2.59262	0.0133346
gMeis2	PN:Isl1/Meis2	0.0133062	-0.774747	0.31297	-2.47547	0.0169352
gMeis2	IN:Cck/Reln	0.0307851	2.19553	1.01653	2.15984	0.035916
gMeis2	IN:Lhx6/Npy	0.0681838	0.99871	0.547602	1.82379	0.0734287
gMeis2	IN:Calb2/Nxph1	0.368713	0.263293	0.29291	0.898886	0.368713

## Sheet: Fig.1g
	cell_type	gene	avg_logFC	p_val	p_val_adj	de_family	de_method	de_type
1	i_Calb2/Nxph1	Adamtsl1	2.52688	3.54485e-07	0.000224331	pseudobulk	edgeR	LRT
2	i_Calb2/Nxph1	Adk	-1.77775	5.87644e-09	6.9134e-06	pseudobulk	edgeR	LRT
3	i_Calb2/Nxph1	Alcam	1.78611	1.73412e-08	1.56009e-05	pseudobulk	edgeR	LRT
4	i_Calb2/Nxph1	Apoe	-1.2407	3.54215e-06	0.00145977	pseudobulk	edgeR	LRT
5	i_Calb2/Nxph1	Arrdc4	2.0862	7.20607e-05	0.0183683	pseudobulk	edgeR	LRT
6	i_Calb2/Nxph1	Arx	0.765683	2.0572e-06	0.000898939	pseudobulk	edgeR	LRT
7	i_Calb2/Nxph1	Brinp2	0.808107	8.4601e-06	0.00300904	pseudobulk	edgeR	LRT
8	i_Calb2/Nxph1	Cacna2d3	1.09106	3.34291e-06	0.00142018	pseudobulk	edgeR	LRT
9	i_Calb2/Nxph1	Cadm1	1.27169	0.000279509	0.0469759	pseudobulk	edgeR	LRT
10	i_Calb2/Nxph1	Chchd10	-1.17038	0.000258579	0.0439412	pseudobulk	edgeR	LRT
11	i_Calb2/Nxph1	Clmp	0.971346	9.21033e-05	0.0213672	pseudobulk	edgeR	LRT
12	i_Calb2/Nxph1	Cnr1	1.08337	0.000111062	0.0246171	pseudobulk	edgeR	LRT
13	i_Calb2/Nxph1	Crip1	-2.56057	8.35289e-05	0.0202776	pseudobulk	edgeR	LRT
14	i_Calb2/Nxph1	Csmd3	1.33572	9.4916e-07	0.000483882	pseudobulk	edgeR	LRT
15	i_Calb2/Nxph1	Dcn	-5.02656	3.7036e-05	0.0102987	pseudobulk	edgeR	LRT
16	i_Calb2/Nxph1	Dlk1	1.63372	4.02897e-06	0.00157997	pseudobulk	edgeR	LRT
17	i_Calb2/Nxph1	Dlx1as	1.39014	0.00024253	0.041677	pseudobulk	edgeR	LRT
18	i_Calb2/Nxph1	Dok5	-1.98505	8.70855e-06	0.00302701	pseudobulk	edgeR	LRT
19	i_Calb2/Nxph1	Ebf1	-2.774	1.70057e-13	6.50213e-10	pseudobulk	edgeR	LRT
20	i_Calb2/Nxph1	Ebf3	2.62348	1.00867e-08	1.02844e-05	pseudobulk	edgeR	LRT
21	i_Calb2/Nxph1	Efna5	3.97967	1.8087e-05	0.00564535	pseudobulk	edgeR	LRT
22	i_Calb2/Nxph1	Efnb2	0.771297	2.44736e-05	0.00719807	pseudobulk	edgeR	LRT
23	i_Calb2/Nxph1	Epb41l4a	1.30915	0.000144175	0.0302056	pseudobulk	edgeR	LRT
24	i_Calb2/Nxph1	Fam181b	1.03156	0.000103939	0.023726	pseudobulk	edgeR	LRT
25	i_Calb2/Nxph1	Fibcd1	-2.31623	4.37947e-05	0.0117508	pseudobulk	edgeR	LRT
26	i_Calb2/Nxph1	Fndc5	-2.18701	0.000161647	0.031294	pseudobulk	edgeR	LRT
27	i_Calb2/Nxph1	Fos	-1.0238	4.25106e-06	0.00162539	pseudobulk	edgeR	LRT
28	i_Calb2/Nxph1	Gm3764	0.614598	0.000288049	0.0478849	pseudobulk	edgeR	LRT
29	i_Calb2/Nxph1	Gng4	-1.50801	1.09732e-07	8.39122e-05	pseudobulk	edgeR	LRT
30	i_Calb2/Nxph1	Gsg1	-1.8116	1.88122e-07	0.000130779	pseudobulk	edgeR	LRT
31	i_Calb2/Nxph1	Hba-x	3.41781	5.17433e-09	6.59468e-06	pseudobulk	edgeR	LRT
32	i_Calb2/Nxph1	Hist1h1c	1.08054	0.000293062	0.0481945	pseudobulk	edgeR	LRT
33	i_Calb2/Nxph1	Hrk	-2.07225	1.37811e-05	0.00439102	pseudobulk	edgeR	LRT
34	i_Calb2/Nxph1	Ibsp	5.05392	0.000178537	0.0337104	pseudobulk	edgeR	LRT
35	i_Calb2/Nxph1	Igfbp5	2.19038	9.94498e-06	0.00337997	pseudobulk	edgeR	LRT
36	i_Calb2/Nxph1	Ing4	0.82334	1.95706e-05	0.00586888	pseudobulk	edgeR	LRT
37	i_Calb2/Nxph1	Kank3	-1.84923	1.22006e-05	0.00397012	pseudobulk	edgeR	LRT
38	i_Calb2/Nxph1	Kcnd3	-0.953921	0.000241771	0.041677	pseudobulk	edgeR	LRT
39	i_Calb2/Nxph1	Lgals1	-1.69941	0.000152432	0.0307012	pseudobulk	edgeR	LRT
40	i_Calb2/Nxph1	Lgr5	-2.68012	5.92544e-11	1.1328e-07	pseudobulk	edgeR	LRT
41	i_Calb2/Nxph1	Lpar1	-2.48872	7.36907e-09	8.05018e-06	pseudobulk	edgeR	LRT
42	i_Calb2/Nxph1	Map1b	0.541159	0.000155337	0.0307012	pseudobulk	edgeR	LRT
43	i_Calb2/Nxph1	Mef2c	-0.771269	3.18706e-05	0.00902646	pseudobulk	edgeR	LRT
44	i_Calb2/Nxph1	Meis1	-1.08952	1.70965e-06	0.00076904	pseudobulk	edgeR	LRT
45	i_Calb2/Nxph1	Ndrg4	-1.66011	1.06286e-13	5.41846e-10	pseudobulk	edgeR	LRT
46	i_Calb2/Nxph1	Necab2	-1.31428	0.000241073	0.041677	pseudobulk	edgeR	LRT
47	i_Calb2/Nxph1	Nfia	1.252	0.000203363	0.0370267	pseudobulk	edgeR	LRT
48	i_Calb2/Nxph1	Nfib	0.980007	3.34919e-09	4.65659e-06	pseudobulk	edgeR	LRT
49	i_Calb2/Nxph1	Nfix	1.54033	0.000231136	0.0411046	pseudobulk	edgeR	LRT
50	i_Calb2/Nxph1	Npas1	5.49371	3.01887e-05	0.00871144	pseudobulk	edgeR	LRT
51	i_Calb2/Nxph1	Npepps	0.765268	0.000122653	0.0264206	pseudobulk	edgeR	LRT
52	i_Calb2/Nxph1	Npy	2.40254	1.07716e-05	0.00358131	pseudobulk	edgeR	LRT
53	i_Calb2/Nxph1	Nr2f2	2.82616	2.49957e-07	0.00016621	pseudobulk	edgeR	LRT
54	i_Calb2/Nxph1	Nrp1	3.97967	1.67924e-08	1.56009e-05	pseudobulk	edgeR	LRT
55	i_Calb2/Nxph1	Nrsn1	-1.51835	3.66697e-07	0.000224331	pseudobulk	edgeR	LRT
56	i_Calb2/Nxph1	Ntm	-0.663506	7.91322e-05	0.0195201	pseudobulk	edgeR	LRT
57	i_Calb2/Nxph1	Opcml	-1.84473	3.97998e-07	0.000234115	pseudobulk	edgeR	LRT
58	i_Calb2/Nxph1	Pcdh10	1.27344	1.02282e-06	0.000488846	pseudobulk	edgeR	LRT
59	i_Calb2/Nxph1	Pcdh19	1.68326	0.000120196	0.0262611	pseudobulk	edgeR	LRT
60	i_Calb2/Nxph1	Pfn2	0.667774	3.77172e-05	0.0103008	pseudobulk	edgeR	LRT
61	i_Calb2/Nxph1	Phlda1	1.45583	1.01275e-11	2.5815e-08	pseudobulk	edgeR	LRT
62	i_Calb2/Nxph1	Pnoc	1.80611	2.76766e-09	4.23287e-06	pseudobulk	edgeR	LRT
63	i_Calb2/Nxph1	Prdm8	2.39652	7.7199e-05	0.0193554	pseudobulk	edgeR	LRT
64	i_Calb2/Nxph1	Ptprd	0.960756	0.000149865	0.0307012	pseudobulk	edgeR	LRT
65	i_Calb2/Nxph1	Ptpro	-0.893379	0.000105706	0.0237746	pseudobulk	edgeR	LRT
66	i_Calb2/Nxph1	Rgs4	1.93281	4.7811e-06	0.00178347	pseudobulk	edgeR	LRT
67	i_Calb2/Nxph1	Rnd2	-0.915085	0.000212107	0.0381643	pseudobulk	edgeR	LRT
68	i_Calb2/Nxph1	Robo2	0.917485	5.20155e-07	0.000294639	pseudobulk	edgeR	LRT
69	i_Calb2/Nxph1	Ryr2	-1.8829	7.45135e-07	0.000392969	pseudobulk	edgeR	LRT
70	i_Calb2/Nxph1	Scgn	-2.03843	1.39222e-07	0.000101394	pseudobulk	edgeR	LRT
71	i_Calb2/Nxph1	Sema3e	-2.43133	0.000202653	0.0370267	pseudobulk	edgeR	LRT
72	i_Calb2/Nxph1	Sema5a	-1.52131	5.55538e-07	0.000303443	pseudobulk	edgeR	LRT
73	i_Calb2/Nxph1	Sepp1	-3.44497	0.00019368	0.0361237	pseudobulk	edgeR	LRT
74	i_Calb2/Nxph1	Serpini1	1.33818	0.000172403	0.0329591	pseudobulk	edgeR	LRT
75	i_Calb2/Nxph1	Shisa9	-2.10934	0.000302433	0.0487101	pseudobulk	edgeR	LRT
76	i_Calb2/Nxph1	Slc30a3	-2.40995	1.87917e-05	0.00574802	pseudobulk	edgeR	LRT
77	i_Calb2/Nxph1	Sox11	0.530635	0.000154734	0.0307012	pseudobulk	edgeR	LRT
78	i_Calb2/Nxph1	Sox2	1.29625	2.72781e-08	2.31773e-05	pseudobulk	edgeR	LRT
79	i_Calb2/Nxph1	Sox6	1.53522	6.41228e-08	5.16155e-05	pseudobulk	edgeR	LRT
80	i_Calb2/Nxph1	Sox9	1.02563	3.62698e-06	0.00145977	pseudobulk	edgeR	LRT
81	i_Calb2/Nxph1	Srgap1	1.16429	9.22084e-05	0.0213672	pseudobulk	edgeR	LRT
82	i_Calb2/Nxph1	St18	1.15924	6.32183e-05	0.0163875	pseudobulk	edgeR	LRT
83	i_Calb2/Nxph1	Stmn4	0.61942	0.000156577	0.0307012	pseudobulk	edgeR	LRT
84	i_Calb2/Nxph1	Svep1	-1.4835	0.000129232	0.0274511	pseudobulk	edgeR	LRT
85	i_Calb2/Nxph1	Syt10	-3.23011	4.1109e-11	8.98172e-08	pseudobulk	edgeR	LRT
86	i_Calb2/Nxph1	Tcerg1l	-0.879311	8.70923e-05	0.0208123	pseudobulk	edgeR	LRT
87	i_Calb2/Nxph1	Tcf4	0.684372	1.56885e-06	0.00072709	pseudobulk	edgeR	LRT
88	i_Calb2/Nxph1	Tcf7l2	4.05404	6.23307e-12	1.90657e-08	pseudobulk	edgeR	LRT
89	i_Calb2/Nxph1	Tle4	-1.83883	1.02034e-09	1.73389e-06	pseudobulk	edgeR	LRT
90	i_Calb2/Nxph1	Trh	-2.95005	4.65062e-35	7.11266e-31	pseudobulk	edgeR	LRT
91	i_Calb2/Nxph1	Trp53i11	0.791457	0.000302567	0.0487101	pseudobulk	edgeR	LRT
92	i_Calb2/Nxph1	Wnt5a	1.25036	1.01402e-06	0.000488846	pseudobulk	edgeR	LRT
93	i_Calb2/Nxph1	Xist	1.10948	3.62544e-14	2.77237e-10	pseudobulk	edgeR	LRT
94	i_Calb2/Nxph1	Zbtb20	0.734884	5.83417e-05	0.0153841	pseudobulk	edgeR	LRT
95	i_Calb2/Nxph1	Zfp385b	-0.926414	5.13588e-06	0.00187019	pseudobulk	edgeR	LRT
96	i_Cck/Reln	Abcc9	-7.14773	8.00331e-08	3.09767e-05	pseudobulk	edgeR	LRT
97	i_Cck/Reln	Actb	0.793396	0.000615231	0.0497586	pseudobulk	edgeR	LRT
98	i_Cck/Reln	Acvr2a	-1.85572	0.000543801	0.0455712	pseudobulk	edgeR	LRT
99	i_Cck/Reln	Adamts5	-6.0174	2.4488e-08	1.06454e-05	pseudobulk	edgeR	LRT
100	i_Cck/Reln	Adarb2	4.62369	1.63908e-08	7.6004e-06	pseudobulk	edgeR	LRT
101	i_Cck/Reln	Adgrl2	-2.40014	2.06272e-06	0.000478241	pseudobulk	edgeR	LRT
102	i_Cck/Reln	Ankrd44	-3.42073	5.62556e-06	0.00113416	pseudobulk	edgeR	LRT
103	i_Cck/Reln	Ap1s2	4.34288	3.28002e-23	2.28142e-19	pseudobulk	edgeR	LRT
104	i_Cck/Reln	Apba2	1.52208	0.000110108	0.0133192	pseudobulk	edgeR	LRT
105	i_Cck/Reln	Apoe	-2.11576	6.89738e-05	0.00927916	pseudobulk	edgeR	LRT
106	i_Cck/Reln	Arl4a	-2.25728	3.08101e-05	0.00510237	pseudobulk	edgeR	LRT
107	i_Cck/Reln	Asap2	-1.60185	0.000475932	0.0414119	pseudobulk	edgeR	LRT
108	i_Cck/Reln	Ascl1	2.06693	0.000114276	0.0135871	pseudobulk	edgeR	LRT
109	i_Cck/Reln	Atp1a2	-4.53201	2.43414e-05	0.00412943	pseudobulk	edgeR	LRT
110	i_Cck/Reln	Atp2b1	1.46744	8.18957e-05	0.0105486	pseudobulk	edgeR	LRT
111	i_Cck/Reln	Bgn	-4.46644	0.000120551	0.0140924	pseudobulk	edgeR	LRT
112	i_Cck/Reln	Blvrb	-4.96728	0.000635562	0.0499508	pseudobulk	edgeR	LRT
113	i_Cck/Reln	Bptf	1.2718	0.000262486	0.0251824	pseudobulk	edgeR	LRT
114	i_Cck/Reln	Cachd1	7.74497	0.000135921	0.0151264	pseudobulk	edgeR	LRT
115	i_Cck/Reln	Cacna1e	-4.07289	6.35503e-07	0.000173343	pseudobulk	edgeR	LRT
116	i_Cck/Reln	Cacna2d1	-3.77372	0.000179864	0.018534	pseudobulk	edgeR	LRT
117	i_Cck/Reln	Cacna2d3	3.89556	1.00769e-08	5.60718e-06	pseudobulk	edgeR	LRT
118	i_Cck/Reln	Cacng3	-3.92362	0.000368908	0.0335417	pseudobulk	edgeR	LRT
119	i_Cck/Reln	Calb1	-3.62389	5.48275e-11	4.4865e-08	pseudobulk	edgeR	LRT
120	i_Cck/Reln	Calb2	-4.12448	6.06033e-10	4.68363e-07	pseudobulk	edgeR	LRT
121	i_Cck/Reln	Cald1	-1.35646	5.83497e-05	0.00845523	pseudobulk	edgeR	LRT
122	i_Cck/Reln	Ccdc90b	2.99793	9.67552e-05	0.0121258	pseudobulk	edgeR	LRT
123	i_Cck/Reln	Ccnd2	1.76141	9.43364e-06	0.00172673	pseudobulk	edgeR	LRT
124	i_Cck/Reln	Cct3	1.23636	0.00023682	0.0235315	pseudobulk	edgeR	LRT
125	i_Cck/Reln	Chl1	-2.25122	7.15517e-09	4.14731e-06	pseudobulk	edgeR	LRT
126	i_Cck/Reln	Clic1	-2.66768	0.000143166	0.0158062	pseudobulk	edgeR	LRT
127	i_Cck/Reln	Cnr1	3.40227	3.41343e-14	5.27603e-11	pseudobulk	edgeR	LRT
128	i_Cck/Reln	Cntn1	-3.98661	1.01935e-06	0.00025782	pseudobulk	edgeR	LRT
129	i_Cck/Reln	Cryab	-6.59524	6.31404e-06	0.00121992	pseudobulk	edgeR	LRT
130	i_Cck/Reln	Cxcl14	8.66847	3.64714e-07	0.000112745	pseudobulk	edgeR	LRT
131	i_Cck/Reln	Cyba	-7.35626	1.09446e-08	5.85223e-06	pseudobulk	edgeR	LRT
132	i_Cck/Reln	Dbn1	1.06168	0.000168916	0.0176676	pseudobulk	edgeR	LRT
133	i_Cck/Reln	Dcn	-7.14773	8.00331e-08	3.09767e-05	pseudobulk	edgeR	LRT
134	i_Cck/Reln	Dctn2	1.46316	0.000470763	0.0414119	pseudobulk	edgeR	LRT
135	i_Cck/Reln	Dedd2	-4.30145	0.000507439	0.0433067	pseudobulk	edgeR	LRT
136	i_Cck/Reln	Dlgap1	-1.7065	2.8462e-06	0.000638606	pseudobulk	edgeR	LRT
137	i_Cck/Reln	Dlx1	1.77206	8.23907e-08	3.09767e-05	pseudobulk	edgeR	LRT
138	i_Cck/Reln	Dlx6os1	1.70353	6.08233e-09	3.67875e-06	pseudobulk	edgeR	LRT
139	i_Cck/Reln	Dnah5	-4.96728	0.000635562	0.0499508	pseudobulk	edgeR	LRT
140	i_Cck/Reln	Dpysl3	0.936389	0.000321806	0.0298443	pseudobulk	edgeR	LRT
141	i_Cck/Reln	Dusp4	2.62945	1.82961e-07	6.20773e-05	pseudobulk	edgeR	LRT
142	i_Cck/Reln	Dynll1	1.08518	4.51736e-05	0.00683054	pseudobulk	edgeR	LRT
143	i_Cck/Reln	Ebf1	-3.16034	5.04699e-07	0.000143283	pseudobulk	edgeR	LRT
144	i_Cck/Reln	Eomes	-4.2701	1.39847e-05	0.00243176	pseudobulk	edgeR	LRT
145	i_Cck/Reln	Fam13a	-5.21673	0.000102137	0.0124634	pseudobulk	edgeR	LRT
146	i_Cck/Reln	Fam168a	1.75533	9.33285e-06	0.00172673	pseudobulk	edgeR	LRT
147	i_Cck/Reln	Fam19a2	-4.60688	4.51881e-07	0.000132869	pseudobulk	edgeR	LRT
148	i_Cck/Reln	Fam26e	-6.20176	6.93719e-05	0.00927916	pseudobulk	edgeR	LRT
149	i_Cck/Reln	Fgd4	3.56883	0.000179142	0.018534	pseudobulk	edgeR	LRT
150	i_Cck/Reln	Fgf12	3.1633	1.58659e-08	7.6004e-06	pseudobulk	edgeR	LRT
151	i_Cck/Reln	Fjx1	2.04538	2.94316e-06	0.000649877	pseudobulk	edgeR	LRT
152	i_Cck/Reln	Fos	-1.79709	0.000100229	0.0123388	pseudobulk	edgeR	LRT
153	i_Cck/Reln	Foxc1	-4.30145	0.000507439	0.0433067	pseudobulk	edgeR	LRT
154	i_Cck/Reln	Foxp2	-3.43531	5.54809e-15	1.28633e-11	pseudobulk	edgeR	LRT
155	i_Cck/Reln	Fst	-4.74002	3.94677e-06	0.000857867	pseudobulk	edgeR	LRT
156	i_Cck/Reln	Fut9	-2.13864	0.000286196	0.0270367	pseudobulk	edgeR	LRT
157	i_Cck/Reln	Gm10330	-4.86741	0.000161263	0.0170281	pseudobulk	edgeR	LRT
158	i_Cck/Reln	Gm16315	-6.20176	6.93719e-05	0.00927916	pseudobulk	edgeR	LRT
159	i_Cck/Reln	Gm17750	1.48436	6.33659e-07	0.000173343	pseudobulk	edgeR	LRT
160	i_Cck/Reln	Gm3764	1.22433	0.00011342	0.0135871	pseudobulk	edgeR	LRT
161	i_Cck/Reln	Gnal	-2.9419	0.000242941	0.0237996	pseudobulk	edgeR	LRT
162	i_Cck/Reln	Gng11	-5.2781	4.46634e-06	0.000927332	pseudobulk	edgeR	LRT
163	i_Cck/Reln	Gria1	-1.97881	1.49596e-06	0.000352718	pseudobulk	edgeR	LRT
164	i_Cck/Reln	Gria4	-2.00787	5.38851e-06	0.00110235	pseudobulk	edgeR	LRT
165	i_Cck/Reln	Grik1	-3.71249	0.000586785	0.0480163	pseudobulk	edgeR	LRT
166	i_Cck/Reln	Grm5	-2.11446	0.000119828	0.0140924	pseudobulk	edgeR	LRT
167	i_Cck/Reln	Gucy1a3	-2.63909	2.76057e-12	2.74302e-09	pseudobulk	edgeR	LRT
168	i_Cck/Reln	H2afx	3.51424	0.000245644	0.0238962	pseudobulk	edgeR	LRT
169	i_Cck/Reln	Higd1b	-5.66879	9.47548e-08	3.46877e-05	pseudobulk	edgeR	LRT
170	i_Cck/Reln	Hmgn2	1.59606	9.09645e-07	0.000234335	pseudobulk	edgeR	LRT
171	i_Cck/Reln	Ibsp	9.93866	5.41122e-14	6.84322e-11	pseudobulk	edgeR	LRT
172	i_Cck/Reln	Idh1	1.60789	0.000157747	0.017011	pseudobulk	edgeR	LRT
173	i_Cck/Reln	Ifitm1	-7.53767	1.56244e-09	1.06738e-06	pseudobulk	edgeR	LRT
174	i_Cck/Reln	Igf2	-6.30393	2.23138e-08	1.00131e-05	pseudobulk	edgeR	LRT
175	i_Cck/Reln	Igfbp4	-3.01465	2.62183e-15	7.29446e-12	pseudobulk	edgeR	LRT
176	i_Cck/Reln	Igfbpl1	1.09938	7.40271e-05	0.009715	pseudobulk	edgeR	LRT
177	i_Cck/Reln	Isl1	-4.28572	0.000155207	0.0168679	pseudobulk	edgeR	LRT
178	i_Cck/Reln	Jun	-2.25197	1.24949e-06	0.000304942	pseudobulk	edgeR	LRT
179	i_Cck/Reln	Kank2	-6.20176	6.93719e-05	0.00927916	pseudobulk	edgeR	LRT
180	i_Cck/Reln	Klf13	2.19539	3.48797e-05	0.00551376	pseudobulk	edgeR	LRT
181	i_Cck/Reln	Lcorl	1.55487	5.04284e-05	0.00754311	pseudobulk	edgeR	LRT
182	i_Cck/Reln	Lhx6	-3.3279	2.82656e-14	4.91503e-11	pseudobulk	edgeR	LRT
183	i_Cck/Reln	Lrp1b	-3.28396	0.000632334	0.0499508	pseudobulk	edgeR	LRT
184	i_Cck/Reln	Lypd1	-4.79986	1.58558e-08	7.6004e-06	pseudobulk	edgeR	LRT
185	i_Cck/Reln	Mab21l1	-5.66541	8.26749e-06	0.00155418	pseudobulk	edgeR	LRT
186	i_Cck/Reln	Mafb	-1.53307	0.000233361	0.0233546	pseudobulk	edgeR	LRT
187	i_Cck/Reln	Maz	1.72998	0.000247735	0.0239322	pseudobulk	edgeR	LRT
188	i_Cck/Reln	Mef2c	-1.91306	5.18421e-14	6.84322e-11	pseudobulk	edgeR	LRT
189	i_Cck/Reln	Meis2	2.0861	1.51515e-13	1.62132e-10	pseudobulk	edgeR	LRT
190	i_Cck/Reln	Mgp	-6.20176	6.93719e-05	0.00927916	pseudobulk	edgeR	LRT
191	i_Cck/Reln	Mn1	2.32132	1.67401e-07	5.8218e-05	pseudobulk	edgeR	LRT
192	i_Cck/Reln	mt-Co3	0.859262	0.000239683	0.023647	pseudobulk	edgeR	LRT
193	i_Cck/Reln	Myl9	-6.53299	9.277e-14	1.07544e-10	pseudobulk	edgeR	LRT
194	i_Cck/Reln	Mylk	-6.90002	6.61379e-07	0.000176932	pseudobulk	edgeR	LRT
195	i_Cck/Reln	Ndnf	7.51292	0.000405971	0.0359711	pseudobulk	edgeR	LRT
196	i_Cck/Reln	Ndst4	-5.15026	7.36447e-06	0.00140339	pseudobulk	edgeR	LRT
197	i_Cck/Reln	Ndufa4l2	-5.29532	8.10718e-08	3.09767e-05	pseudobulk	edgeR	LRT
198	i_Cck/Reln	Nedd4	1.06022	9.9674e-05	0.0123388	pseudobulk	edgeR	LRT
199	i_Cck/Reln	Neto1	-2.455	0.000631588	0.0499508	pseudobulk	edgeR	LRT
200	i_Cck/Reln	Nfia	3.46524	1.13587e-08	5.85223e-06	pseudobulk	edgeR	LRT
201	i_Cck/Reln	Nkx2-1	-7.23862	1.37152e-06	0.000328952	pseudobulk	edgeR	LRT
202	i_Cck/Reln	Npas1	2.86154	7.72973e-07	0.000202884	pseudobulk	edgeR	LRT
203	i_Cck/Reln	Nptx2	7.83841	8.64681e-05	0.0109351	pseudobulk	edgeR	LRT
204	i_Cck/Reln	Nr2f1	2.0599	4.30579e-05	0.00658218	pseudobulk	edgeR	LRT
205	i_Cck/Reln	Nrep	1.20123	4.30335e-06	0.000907029	pseudobulk	edgeR	LRT
206	i_Cck/Reln	Nrip3	-5.03105	3.01743e-05	0.00505728	pseudobulk	edgeR	LRT
207	i_Cck/Reln	Nrp1	3.35582	0.000594727	0.0483816	pseudobulk	edgeR	LRT
208	i_Cck/Reln	Nrxn1	-1.49004	0.000366203	0.0335148	pseudobulk	edgeR	LRT
209	i_Cck/Reln	Ntm	1.95997	4.24479e-06	0.000907029	pseudobulk	edgeR	LRT
210	i_Cck/Reln	Nudt4	1.41737	6.84204e-05	0.00927916	pseudobulk	edgeR	LRT
211	i_Cck/Reln	Nxph1	-3.59495	9.57103e-25	1.33143e-20	pseudobulk	edgeR	LRT
212	i_Cck/Reln	Nxph2	-3.83609	4.06072e-07	0.000122802	pseudobulk	edgeR	LRT
213	i_Cck/Reln	P3h1	-3.7932	0.000547958	0.0456446	pseudobulk	edgeR	LRT
214	i_Cck/Reln	Pam	-2.02237	0.000125284	0.0143649	pseudobulk	edgeR	LRT
215	i_Cck/Reln	Park2	-5.16443	2.09289e-05	0.00359435	pseudobulk	edgeR	LRT
216	i_Cck/Reln	Pax6	-2.70391	0.000512656	0.0434818	pseudobulk	edgeR	LRT
217	i_Cck/Reln	Pbx1	1.45663	1.94394e-07	6.43862e-05	pseudobulk	edgeR	LRT
218	i_Cck/Reln	Pbx3	1.31292	9.78756e-06	0.00176824	pseudobulk	edgeR	LRT
219	i_Cck/Reln	Pcbp4	1.64058	6.62396e-05	0.00927916	pseudobulk	edgeR	LRT
220	i_Cck/Reln	Pcdh17	-2.03802	5.1537e-05	0.00762692	pseudobulk	edgeR	LRT
221	i_Cck/Reln	Pdzrn3	3.94239	1.39315e-05	0.00243176	pseudobulk	edgeR	LRT
222	i_Cck/Reln	Phlda1	-4.23801	2.37253e-11	2.06277e-08	pseudobulk	edgeR	LRT
223	i_Cck/Reln	Picalm	2.84683	0.000287645	0.0270367	pseudobulk	edgeR	LRT
224	i_Cck/Reln	Pkia	-2.67189	4.84211e-08	2.04117e-05	pseudobulk	edgeR	LRT
225	i_Cck/Reln	Plcxd3	-3.11425	0.000132224	0.0149542	pseudobulk	edgeR	LRT
226	i_Cck/Reln	Plekha1	1.73579	3.62669e-05	0.00560565	pseudobulk	edgeR	LRT
227	i_Cck/Reln	Plxna2	1.44371	0.000266771	0.0254182	pseudobulk	edgeR	LRT
228	i_Cck/Reln	Pnoc	7.84303	8.34501e-05	0.0106502	pseudobulk	edgeR	LRT
229	i_Cck/Reln	Ppp2r2d	2.00562	0.000208452	0.0211663	pseudobulk	edgeR	LRT
230	i_Cck/Reln	Prkd3	7.7675	0.000122729	0.0142274	pseudobulk	edgeR	LRT
231	i_Cck/Reln	Prox1	3.38377	0.000515743	0.0434818	pseudobulk	edgeR	LRT
232	i_Cck/Reln	Ptprd	-2.43939	3.79442e-12	3.51895e-09	pseudobulk	edgeR	LRT
233	i_Cck/Reln	Ptprz1	1.79365	0.000125981	0.0143649	pseudobulk	edgeR	LRT
234	i_Cck/Reln	Rbp1	-1.24132	0.000341914	0.0314991	pseudobulk	edgeR	LRT
235	i_Cck/Reln	Rbpms	-6.59524	6.31404e-06	0.00121992	pseudobulk	edgeR	LRT
236	i_Cck/Reln	Rgs5	-5.68582	5.58289e-22	2.58879e-18	pseudobulk	edgeR	LRT
237	i_Cck/Reln	Rin2	-4.96728	0.000635562	0.0499508	pseudobulk	edgeR	LRT
238	i_Cck/Reln	RP23-291B1.2	2.54845	0.000183885	0.018809	pseudobulk	edgeR	LRT
239	i_Cck/Reln	Rps6ka5	-2.03049	0.000296301	0.0276634	pseudobulk	edgeR	LRT
240	i_Cck/Reln	Rsu1	-2.17253	0.000134083	0.0150422	pseudobulk	edgeR	LRT
241	i_Cck/Reln	Rwdd3	4.31711	4.58464e-07	0.000132869	pseudobulk	edgeR	LRT
242	i_Cck/Reln	2004-09-01	-5.52284	1.34494e-05	0.00239865	pseudobulk	edgeR	LRT
243	i_Cck/Reln	Sertm1	-6.59524	6.31404e-06	0.00121992	pseudobulk	edgeR	LRT
244	i_Cck/Reln	Sh3rf3	-3.39699	2.00297e-07	6.47984e-05	pseudobulk	edgeR	LRT
245	i_Cck/Reln	Shtn1	2.44528	1.36644e-14	2.71551e-11	pseudobulk	edgeR	LRT
246	i_Cck/Reln	Slc25a26	-4.30145	0.000507439	0.0433067	pseudobulk	edgeR	LRT
247	i_Cck/Reln	Slc6a13	-6.20176	6.93719e-05	0.00927916	pseudobulk	edgeR	LRT
248	i_Cck/Reln	Sox2	0.992016	0.000401589	0.0359711	pseudobulk	edgeR	LRT
249	i_Cck/Reln	Sp8	4.8227	1.39249e-09	1.01952e-06	pseudobulk	edgeR	LRT
250	i_Cck/Reln	Sparc	-4.34234	1.04619e-06	0.000259884	pseudobulk	edgeR	LRT
251	i_Cck/Reln	Sphkap	-3.64968	3.41404e-05	0.00545894	pseudobulk	edgeR	LRT
252	i_Cck/Reln	St6galnac5	-2.46803	0.000584288	0.0480163	pseudobulk	edgeR	LRT
253	i_Cck/Reln	Stk32b	3.83344	3.30564e-05	0.00534707	pseudobulk	edgeR	LRT
254	i_Cck/Reln	Tac1	-4.42325	3.60383e-05	0.00560565	pseudobulk	edgeR	LRT
255	i_Cck/Reln	Tbl1x	2.5223	0.00023108	0.0232938	pseudobulk	edgeR	LRT
256	i_Cck/Reln	Thbs1	-3.45267	0.000376106	0.0339741	pseudobulk	edgeR	LRT
257	i_Cck/Reln	Thsd7a	-2.32921	0.000150142	0.0164459	pseudobulk	edgeR	LRT
258	i_Cck/Reln	Tiparp	-2.26116	9.87813e-08	3.52345e-05	pseudobulk	edgeR	LRT
259	i_Cck/Reln	Tmem178b	3.42903	0.000405947	0.0359711	pseudobulk	edgeR	LRT
260	i_Cck/Reln	Tox3	1.61513	5.59785e-05	0.00819702	pseudobulk	edgeR	LRT
261	i_Cck/Reln	Trpc4	2.01361	0.000559507	0.0463292	pseudobulk	edgeR	LRT
262	i_Cck/Reln	Tshz2	-3.04861	2.50202e-06	0.000570583	pseudobulk	edgeR	LRT
263	i_Cck/Reln	Tubb2b	0.810945	0.000476306	0.0414119	pseudobulk	edgeR	LRT
264	i_Cck/Reln	Uaca	-4.60514	7.60535e-05	0.00988767	pseudobulk	edgeR	LRT
265	i_Cck/Reln	Ubash3b	2.36154	3.44994e-07	0.000109073	pseudobulk	edgeR	LRT
266	i_Cck/Reln	Ube2ql1	2.56745	0.000159683	0.0170281	pseudobulk	edgeR	LRT
267	i_Cck/Reln	Wls	3.51794	5.25953e-09	3.32569e-06	pseudobulk	edgeR	LRT
268	i_Cck/Reln	Wnt5a	10.5638	3.50335e-19	1.21838e-15	pseudobulk	edgeR	LRT
269	i_Cck/Reln	Wsb1	2.16647	0.000161578	0.0170281	pseudobulk	edgeR	LRT
270	i_Cck/Reln	Zc3h18	3.02858	7.40098e-05	0.009715	pseudobulk	edgeR	LRT
271	i_Cck/Reln	Zfp503	-4.99216	1.61131e-09	1.06738e-06	pseudobulk	edgeR	LRT
272	i_Cck/Reln	Zfp704	1.26039	3.22427e-05	0.00527679	pseudobulk	edgeR	LRT
273	i_Ebf1/Zfp503	Apoe	-1.77153	2.08478e-08	7.77051e-05	pseudobulk	edgeR	LRT
274	i_Ebf1/Zfp503	Caly	1.78159	2.77954e-06	0.00460447	pseudobulk	edgeR	LRT
275	i_Ebf1/Zfp503	Ezr	-1.61714	1.1876e-06	0.00252942	pseudobulk	edgeR	LRT
276	i_Ebf1/Zfp503	Fign	2.35719	7.91989e-10	3.93592e-06	pseudobulk	edgeR	LRT
277	i_Ebf1/Zfp503	Grik2	1.86555	2.03727e-05	0.0216955	pseudobulk	edgeR	LRT
278	i_Ebf1/Zfp503	Grin2b	1.43955	3.35594e-07	0.00100067	pseudobulk	edgeR	LRT
279	i_Ebf1/Zfp503	Nr2f1	1.39072	5.00004e-06	0.00745456	pseudobulk	edgeR	LRT
280	i_Ebf1/Zfp503	Rapgef5	3.13741	3.18878e-05	0.0316092	pseudobulk	edgeR	LRT
281	i_Ebf1/Zfp503	Snhg11	1.53895	7.48344e-06	0.0101428	pseudobulk	edgeR	LRT
282	i_Ebf1/Zfp503	Sox2	2.01704	5.91189e-11	4.40702e-07	pseudobulk	edgeR	LRT
283	i_Ebf1/Zfp503	Sparc	-5.45416	3.60424e-05	0.0316092	pseudobulk	edgeR	LRT
284	i_Ebf1/Zfp503	Tac1	-2.70592	3.61882e-14	5.3953e-10	pseudobulk	edgeR	LRT
285	i_Ebf1/Zfp503	Tox2	1.58702	1.1428e-05	0.0141984	pseudobulk	edgeR	LRT
286	i_Ebf1/Zfp503	Tshz1	1.86648	1.79208e-05	0.0205524	pseudobulk	edgeR	LRT
287	i_Ebf1/Zfp503	Ttr	3.80015	1.9493e-06	0.00363276	pseudobulk	edgeR	LRT
288	i_Ebf1/Zfp503	Ube2ql1	1.48897	3.49525e-05	0.0316092	pseudobulk	edgeR	LRT
289	i_Ebf1/Zfp503	Zcchc12	1.24915	7.91039e-07	0.0019656	pseudobulk	edgeR	LRT
290	i_Foxp1/Isl1	Ajap1	1.09682	2.05146e-06	0.00172959	pseudobulk	edgeR	LRT
291	i_Foxp1/Isl1	Apoe	-1.80098	3.31026e-17	1.86059e-13	pseudobulk	edgeR	LRT
292	i_Foxp1/Isl1	Atp6ap1l	1.97603	4.23106e-08	4.45901e-05	pseudobulk	edgeR	LRT
293	i_Foxp1/Isl1	Brinp1	-0.773928	4.84041e-06	0.00340079	pseudobulk	edgeR	LRT
294	i_Foxp1/Isl1	C1qa	-2.31615	0.000133274	0.0424012	pseudobulk	edgeR	LRT
295	i_Foxp1/Isl1	C1qb	-1.90351	6.78809e-05	0.0254357	pseudobulk	edgeR	LRT
296	i_Foxp1/Isl1	Cacna2d3	0.815029	5.34067e-05	0.0225136	pseudobulk	edgeR	LRT
297	i_Foxp1/Isl1	Cdh13	0.787216	1.21696e-05	0.0070321	pseudobulk	edgeR	LRT
298	i_Foxp1/Isl1	Chst2	1.24636	5.60457e-10	9.45042e-07	pseudobulk	edgeR	LRT
299	i_Foxp1/Isl1	Cntn2	0.830291	2.01396e-05	0.0106123	pseudobulk	edgeR	LRT
300	i_Foxp1/Isl1	Col3a1	-2.37161	0.000113779	0.0385169	pseudobulk	edgeR	LRT
301	i_Foxp1/Isl1	Crabp1	1.75166	8.50434e-26	1.434e-21	pseudobulk	edgeR	LRT
302	i_Foxp1/Isl1	Cxcl12	-3.24681	0.000116496	0.0385169	pseudobulk	edgeR	LRT
303	i_Foxp1/Isl1	Dio3	-1.36951	5.72737e-06	0.00371442	pseudobulk	edgeR	LRT
304	i_Foxp1/Isl1	Dlx1	-1.32224	1.07903e-08	1.65406e-05	pseudobulk	edgeR	LRT
305	i_Foxp1/Isl1	Dlx2	-1.13952	5.89001e-05	0.0225721	pseudobulk	edgeR	LRT
306	i_Foxp1/Isl1	Drd1	-1.47549	5.43487e-10	9.45042e-07	pseudobulk	edgeR	LRT
307	i_Foxp1/Isl1	Fign	2.053	2.39689e-06	0.00192459	pseudobulk	edgeR	LRT
308	i_Foxp1/Isl1	Fos	1.03797	8.94856e-11	2.51484e-07	pseudobulk	edgeR	LRT
309	i_Foxp1/Isl1	Gm38112	1.98995	5.3436e-06	0.00360415	pseudobulk	edgeR	LRT
310	i_Foxp1/Isl1	Hba-a1	-1.48165	2.86612e-08	3.71758e-05	pseudobulk	edgeR	LRT
311	i_Foxp1/Isl1	Hba-a2	-1.38323	1.25112e-05	0.0070321	pseudobulk	edgeR	LRT
312	i_Foxp1/Isl1	Hba-x	-4.04204	1.14352e-20	9.64101e-17	pseudobulk	edgeR	LRT
313	i_Foxp1/Isl1	Hbb-y	-2.33722	1.18116e-12	3.98335e-09	pseudobulk	edgeR	LRT
314	i_Foxp1/Isl1	Kcnh1	-0.903265	0.000128738	0.0417458	pseudobulk	edgeR	LRT
315	i_Foxp1/Isl1	Klhl29	-0.827681	2.43157e-05	0.0117146	pseudobulk	edgeR	LRT
316	i_Foxp1/Isl1	Lonrf1	1.33582	2.17727e-05	0.0108763	pseudobulk	edgeR	LRT
317	i_Foxp1/Isl1	Lrfn5	0.90738	6.77376e-06	0.00423034	pseudobulk	edgeR	LRT
318	i_Foxp1/Isl1	Mest	-1.07352	1.92849e-06	0.00171149	pseudobulk	edgeR	LRT
319	i_Foxp1/Isl1	Mpped2	-0.72057	3.98434e-06	0.0030172	pseudobulk	edgeR	LRT
320	i_Foxp1/Isl1	Mtus2	0.812901	2.19305e-05	0.0108763	pseudobulk	edgeR	LRT
321	i_Foxp1/Isl1	Negr1	1.28903	1.60061e-10	3.37368e-07	pseudobulk	edgeR	LRT
322	i_Foxp1/Isl1	Nexn	0.848965	2.84892e-07	0.000282579	pseudobulk	edgeR	LRT
323	i_Foxp1/Isl1	Nr2f1	1.06647	2.54786e-08	3.58016e-05	pseudobulk	edgeR	LRT
324	i_Foxp1/Isl1	Pcdh10	0.651721	5.77544e-05	0.0225721	pseudobulk	edgeR	LRT
325	i_Foxp1/Isl1	Pcdh17	-0.89573	3.70686e-08	4.45901e-05	pseudobulk	edgeR	LRT
326	i_Foxp1/Isl1	Pcp4	-1.07577	1.52062e-10	3.37368e-07	pseudobulk	edgeR	LRT
327	i_Foxp1/Isl1	Plxnd1	0.915839	4.11551e-06	0.0030172	pseudobulk	edgeR	LRT
328	i_Foxp1/Isl1	Psd3	1.10681	3.85067e-07	0.000360722	pseudobulk	edgeR	LRT
329	i_Foxp1/Isl1	Rbfox1	-0.661103	5.77749e-05	0.0225721	pseudobulk	edgeR	LRT
330	i_Foxp1/Isl1	RP23-4H17.3	3.03892	9.84169e-05	0.0353086	pseudobulk	edgeR	LRT
331	i_Foxp1/Isl1	S100a8	-5.47259	9.22246e-05	0.0338063	pseudobulk	edgeR	LRT
332	i_Foxp1/Isl1	Scn10a	4.69608	5.3102e-05	0.0225136	pseudobulk	edgeR	LRT
333	i_Foxp1/Isl1	Six3	-0.711992	0.000115599	0.0385169	pseudobulk	edgeR	LRT
334	i_Foxp1/Isl1	Skap2	-1.77495	2.99254e-05	0.0140167	pseudobulk	edgeR	LRT
335	i_Foxp1/Isl1	Sowaha	-0.867106	9.70603e-06	0.00584511	pseudobulk	edgeR	LRT
336	i_Foxp1/Isl1	Sox2	1.16413	5.82907e-05	0.0225721	pseudobulk	edgeR	LRT
337	i_Foxp1/Isl1	Tmem158	0.601354	0.00011537	0.0385169	pseudobulk	edgeR	LRT
338	i_Foxp1/Isl1	Tox2	1.34216	4.00098e-08	4.45901e-05	pseudobulk	edgeR	LRT
339	i_Foxp1/Isl1	Tox3	1.14238	4.32929e-05	0.0192107	pseudobulk	edgeR	LRT
340	i_Foxp1/Isl1	Tshz2	-1.6111	1.44338e-16	6.08458e-13	pseudobulk	edgeR	LRT
341	i_Foxp1/Isl1	Ttr	1.40883	1.78054e-05	0.00968501	pseudobulk	edgeR	LRT
342	i_Foxp1/Isl1	Vcan	-0.68135	3.73441e-05	0.0170188	pseudobulk	edgeR	LRT
343	i_Foxp1/Six3	Adora2a	-0.798216	7.4178e-07	0.000997694	pseudobulk	edgeR	LRT
344	i_Foxp1/Six3	Apoe	-1.50357	8.08803e-07	0.00100416	pseudobulk	edgeR	LRT
345	i_Foxp1/Six3	C1qb	-2.31978	4.95905e-05	0.0285854	pseudobulk	edgeR	LRT
346	i_Foxp1/Six3	Calb1	1.10349	1.4618e-07	0.000235935	pseudobulk	edgeR	LRT
347	i_Foxp1/Six3	Cpne5	-0.678959	1.9935e-05	0.0139892	pseudobulk	edgeR	LRT
348	i_Foxp1/Six3	Dcn	-5.44613	2.94974e-06	0.00297555	pseudobulk	edgeR	LRT
349	i_Foxp1/Six3	Fign	2.11459	4.06537e-06	0.00385971	pseudobulk	edgeR	LRT
350	i_Foxp1/Six3	Gm38112	1.63625	7.13663e-05	0.0359954	pseudobulk	edgeR	LRT
351	i_Foxp1/Six3	Gprin3	-1.58398	3.61882e-10	8.34396e-07	pseudobulk	edgeR	LRT
352	i_Foxp1/Six3	Hba-x	3.425	7.51359e-12	3.58432e-08	pseudobulk	edgeR	LRT
353	i_Foxp1/Six3	Mdk	-1.30721	0.000116711	0.0495717	pseudobulk	edgeR	LRT
354	i_Foxp1/Six3	Myc	0.910269	4.92452e-05	0.0285854	pseudobulk	edgeR	LRT
355	i_Foxp1/Six3	Nr2f1	1.02524	2.21771e-05	0.0149141	pseudobulk	edgeR	LRT
356	i_Foxp1/Six3	Nr2f2	2.88904	7.11245e-08	0.00012755	pseudobulk	edgeR	LRT
357	i_Foxp1/Six3	Nrp2	1.50026	1.33462e-10	3.59012e-07	pseudobulk	edgeR	LRT
358	i_Foxp1/Six3	Pbx1	0.548704	8.59285e-05	0.0407908	pseudobulk	edgeR	LRT
359	i_Foxp1/Six3	Pbx3	0.670312	3.41905e-05	0.0220734	pseudobulk	edgeR	LRT
360	i_Foxp1/Six3	Pnmal1	0.749568	6.02176e-05	0.0323971	pseudobulk	edgeR	LRT
361	i_Foxp1/Six3	Ppm1j	-1.84865	1.11038e-11	3.58432e-08	pseudobulk	edgeR	LRT
362	i_Foxp1/Six3	Ppp2r2b	-0.644766	0.000109588	0.0478041	pseudobulk	edgeR	LRT
363	i_Foxp1/Six3	Ralyl	1.56843	6.79866e-05	0.0353969	pseudobulk	edgeR	LRT
364	i_Foxp1/Six3	Rmst	0.942363	9.03753e-06	0.00729329	pseudobulk	edgeR	LRT
365	i_Foxp1/Six3	Rprm	2.83622	3.20849e-39	5.17851e-35	pseudobulk	edgeR	LRT
366	i_Foxp1/Six3	Rxfp3	-5.07866	5.6388e-05	0.0313828	pseudobulk	edgeR	LRT
367	i_Foxp1/Six3	S100a8	-5.6934	9.82101e-05	0.0452889	pseudobulk	edgeR	LRT
368	i_Foxp1/Six3	Scg2	1.32273	1.69826e-06	0.00184771	pseudobulk	edgeR	LRT
369	i_Foxp1/Six3	Scube1	-0.720301	1.98799e-05	0.0139892	pseudobulk	edgeR	LRT
370	i_Foxp1/Six3	Skap2	-0.843543	4.79454e-06	0.00407284	pseudobulk	edgeR	LRT
371	i_Foxp1/Six3	Slc16a2	1.28853	4.72726e-06	0.00407284	pseudobulk	edgeR	LRT
372	i_Foxp1/Six3	Slc6a13	-5.02195	4.91813e-05	0.0285854	pseudobulk	edgeR	LRT
373	i_Foxp1/Six3	Snhg11	1.18149	0.000105281	0.0472011	pseudobulk	edgeR	LRT
374	i_Foxp1/Six3	Sox9	-0.763588	1.65894e-05	0.0127501	pseudobulk	edgeR	LRT
375	i_Foxp1/Six3	Sst	3.18811	9.80573e-12	3.58432e-08	pseudobulk	edgeR	LRT
376	i_Foxp1/Six3	Tox2	1.0567	4.3559e-07	0.000639129	pseudobulk	edgeR	LRT
377	i_Foxp1/Six3	Ttr	4.73302	3.23469e-12	2.6104e-08	pseudobulk	edgeR	LRT
378	i_Foxp1/Six3	Unc5d	0.942639	7.4285e-05	0.0363321	pseudobulk	edgeR	LRT
379	i_Foxp1/Six3	Zfhx4	0.807701	1.7172e-06	0.00184771	pseudobulk	edgeR	LRT
380	i_Foxp1/Six3	Zfp804a	-1.05394	1.23806e-08	2.49778e-05	pseudobulk	edgeR	LRT
381	i_Isl1/Bcl11b	Adgrl3	1.05753	4.29386e-07	0.00073258	pseudobulk	edgeR	LRT
382	i_Isl1/Bcl11b	Apoe	-1.22215	8.47187e-07	0.00130086	pseudobulk	edgeR	LRT
383	i_Isl1/Bcl11b	Caly	1.22901	1.92188e-06	0.00227004	pseudobulk	edgeR	LRT
384	i_Isl1/Bcl11b	Ccl3	-2.83332	8.3953e-05	0.0478637	pseudobulk	edgeR	LRT
385	i_Isl1/Bcl11b	Ccl4	-2.42397	3.85701e-07	0.00073258	pseudobulk	edgeR	LRT
386	i_Isl1/Bcl11b	Cited2	-0.606775	9.19652e-05	0.048694	pseudobulk	edgeR	LRT
387	i_Isl1/Bcl11b	Fign	1.34754	1.14934e-06	0.00152077	pseudobulk	edgeR	LRT
388	i_Isl1/Bcl11b	Gap43	0.571869	9.01112e-05	0.048694	pseudobulk	edgeR	LRT
389	i_Isl1/Bcl11b	Grin2b	0.832979	2.45547e-06	0.00269313	pseudobulk	edgeR	LRT
390	i_Isl1/Bcl11b	H1f0	-0.767295	4.10803e-06	0.00394242	pseudobulk	edgeR	LRT
391	i_Isl1/Bcl11b	Jun	0.8096	2.91502e-06	0.002984	pseudobulk	edgeR	LRT
392	i_Isl1/Bcl11b	Maml3	-0.818112	7.06921e-05	0.0434191	pseudobulk	edgeR	LRT
393	i_Isl1/Bcl11b	Nebl	1.69291	1.49256e-05	0.0120623	pseudobulk	edgeR	LRT
394	i_Isl1/Bcl11b	Negr1	0.772433	2.89205e-05	0.0222037	pseudobulk	edgeR	LRT
395	i_Isl1/Bcl11b	Npy	2.7482	2.49556e-17	3.83193e-13	pseudobulk	edgeR	LRT
396	i_Isl1/Bcl11b	Nr2f2	3.04063	2.64366e-09	8.11867e-06	pseudobulk	edgeR	LRT
397	i_Isl1/Bcl11b	Nts	-1.6344	1.94677e-13	1.49463e-09	pseudobulk	edgeR	LRT
398	i_Isl1/Bcl11b	Pou3f1	-0.605718	5.50729e-05	0.0367672	pseudobulk	edgeR	LRT
399	i_Isl1/Bcl11b	Rbp1	-0.68534	4.91304e-05	0.0342908	pseudobulk	edgeR	LRT
400	i_Isl1/Bcl11b	Scg2	2.18645	1.18849e-06	0.00152077	pseudobulk	edgeR	LRT
401	i_Isl1/Bcl11b	Scn3b	1.27646	7.8641e-06	0.00710313	pseudobulk	edgeR	LRT
402	i_Isl1/Bcl11b	Sox14	5.91171	3.53225e-08	9.03963e-05	pseudobulk	edgeR	LRT
403	i_Isl1/Bcl11b	Sox2	1.28219	1.44122e-07	0.000316142	pseudobulk	edgeR	LRT
404	i_Isl1/Bcl11b	Sst	2.25941	1.35579e-05	0.0115657	pseudobulk	edgeR	LRT
405	i_Isl1/Bcl11b	Tiam2	-1.42598	8.41628e-05	0.0478637	pseudobulk	edgeR	LRT
406	i_Isl1/Bcl11b	Tox2	1.2036	3.92844e-05	0.0287244	pseudobulk	edgeR	LRT
407	i_Isl1/Bcl11b	Tshz2	-0.592036	6.19534e-05	0.0396373	pseudobulk	edgeR	LRT
408	i_Isl1/Bcl11b	Ttr	4.51834	3.0473e-10	1.55971e-06	pseudobulk	edgeR	LRT
409	i_Isl1/Bcl11b	Zcchc12	1.33952	1.9075e-09	7.32243e-06	pseudobulk	edgeR	LRT
410	i_Lhx6/Npy	Aldh1a3	-5.41054	1.79936e-05	0.0262041	pseudobulk	edgeR	LRT
411	i_Lhx6/Npy	Apoe	-1.8587	7.75673e-06	0.0161373	pseudobulk	edgeR	LRT
412	i_Lhx6/Npy	Dqx1	-4.59251	5.41625e-07	0.00157754	pseudobulk	edgeR	LRT
413	i_Lhx6/Npy	Fign	2.74259	1.36343e-05	0.0220618	pseudobulk	edgeR	LRT
414	i_Lhx6/Npy	Isl1	-2.9749	3.61914e-09	2.63528e-05	pseudobulk	edgeR	LRT
415	i_Lhx6/Npy	Lrp1b	6.6267	3.17898e-10	4.62955e-06	pseudobulk	edgeR	LRT
416	i_Lhx6/Npy	Npas1	3.75093	7.75242e-08	0.000282246	pseudobulk	edgeR	LRT
417	i_Lhx6/Npy	Nr2e1	2.55446	3.96812e-06	0.00963128	pseudobulk	edgeR	LRT
418	i_Lhx6/Npy	Rnf152	2.41475	3.61212e-05	0.0478212	pseudobulk	edgeR	LRT
419	i_Lhx6/Npy	Sostdc1	-4.16905	1.23391e-05	0.0220618	pseudobulk	edgeR	LRT
420	i_Lhx6/Npy	Wnt5a	3.09056	5.17763e-08	0.000251339	pseudobulk	edgeR	LRT
421	i_Meis2/Bcl11b	Adora2a	-1.18295	9.87106e-06	0.00456821	pseudobulk	edgeR	LRT
422	i_Meis2/Bcl11b	Ajap1	-1.47366	9.55321e-07	0.000677378	pseudobulk	edgeR	LRT
423	i_Meis2/Bcl11b	Aldh1a3	-2.58172	3.62165e-15	1.38275e-11	pseudobulk	edgeR	LRT
424	i_Meis2/Bcl11b	Apoe	-1.30368	6.14812e-06	0.00302884	pseudobulk	edgeR	LRT
425	i_Meis2/Bcl11b	Arx	1.04191	3.64233e-05	0.0129362	pseudobulk	edgeR	LRT
426	i_Meis2/Bcl11b	Ascl1	1.31009	2.16417e-05	0.00869767	pseudobulk	edgeR	LRT
427	i_Meis2/Bcl11b	B930036N10Rik	1.46974	0.000109384	0.0298306	pseudobulk	edgeR	LRT
428	i_Meis2/Bcl11b	Cadm1	0.871458	6.06011e-05	0.0201196	pseudobulk	edgeR	LRT
429	i_Meis2/Bcl11b	Calb1	2.83983	4.56896e-30	6.97771e-26	pseudobulk	edgeR	LRT
430	i_Meis2/Bcl11b	Cnn3	-0.783324	5.72285e-07	0.000459997	pseudobulk	edgeR	LRT
431	i_Meis2/Bcl11b	Cotl1	-1.17323	5.76752e-08	7.34013e-05	pseudobulk	edgeR	LRT
432	i_Meis2/Bcl11b	Dach2	-1.04403	3.77128e-05	0.0130898	pseudobulk	edgeR	LRT
433	i_Meis2/Bcl11b	Dact1	1.39574	1.39972e-05	0.00610756	pseudobulk	edgeR	LRT
434	i_Meis2/Bcl11b	Ddc	-1.59158	0.00017088	0.0421611	pseudobulk	edgeR	LRT
435	i_Meis2/Bcl11b	Dlx6os1	0.758175	1.02693e-06	0.000677378	pseudobulk	edgeR	LRT
436	i_Meis2/Bcl11b	E130006D01Rik	2.08893	0.000103009	0.0286027	pseudobulk	edgeR	LRT
437	i_Meis2/Bcl11b	Epha5	-0.757081	1.14572e-05	0.00514632	pseudobulk	edgeR	LRT
438	i_Meis2/Bcl11b	Ezr	-1.17144	2.27353e-06	0.00124005	pseudobulk	edgeR	LRT
439	i_Meis2/Bcl11b	Fam196a	2.16629	6.45026e-08	7.57757e-05	pseudobulk	edgeR	LRT
440	i_Meis2/Bcl11b	Fam65b	1.09735	0.000205091	0.0481869	pseudobulk	edgeR	LRT
441	i_Meis2/Bcl11b	Fign	2.60391	8.11722e-16	4.13221e-12	pseudobulk	edgeR	LRT
442	i_Meis2/Bcl11b	Gm2694	1.14729	7.54693e-05	0.0225994	pseudobulk	edgeR	LRT
443	i_Meis2/Bcl11b	Gm27032	-0.707494	1.69765e-05	0.00700719	pseudobulk	edgeR	LRT
444	i_Meis2/Bcl11b	Gpc6	-0.968094	0.000164342	0.0418305	pseudobulk	edgeR	LRT
445	i_Meis2/Bcl11b	Igfbp2	-0.747059	0.000171162	0.0421611	pseudobulk	edgeR	LRT
446	i_Meis2/Bcl11b	Isl1	-2.22785	1.98818e-09	4.33763e-06	pseudobulk	edgeR	LRT
447	i_Meis2/Bcl11b	Kcnq1ot1	0.890291	8.66196e-07	0.000661427	pseudobulk	edgeR	LRT
448	i_Meis2/Bcl11b	Khdrbs3	-1.11705	2.03485e-07	0.000182801	pseudobulk	edgeR	LRT
449	i_Meis2/Bcl11b	Lhx6	4.99588	7.38524e-05	0.0225575	pseudobulk	edgeR	LRT
450	i_Meis2/Bcl11b	Lmo4	-0.693388	9.11826e-06	0.00435169	pseudobulk	edgeR	LRT
451	i_Meis2/Bcl11b	Lrat	-6.01809	6.27244e-05	0.0203814	pseudobulk	edgeR	LRT
452	i_Meis2/Bcl11b	Lrpprc	-0.9333	1.35628e-07	0.000135278	pseudobulk	edgeR	LRT
453	i_Meis2/Bcl11b	Lrrc16a	-0.740136	0.00019558	0.0466704	pseudobulk	edgeR	LRT
454	i_Meis2/Bcl11b	Mafb	-1.87098	1.00839e-16	7.7001e-13	pseudobulk	edgeR	LRT
455	i_Meis2/Bcl11b	Mdk	-0.850306	0.000116645	0.0307137	pseudobulk	edgeR	LRT
456	i_Meis2/Bcl11b	Me3	-2.33966	6.47319e-05	0.0205955	pseudobulk	edgeR	LRT
457	i_Meis2/Bcl11b	Ndst3	1.4635	1.35909e-08	2.30623e-05	pseudobulk	edgeR	LRT
458	i_Meis2/Bcl11b	Neb	1.95673	3.29826e-05	0.0122856	pseudobulk	edgeR	LRT
459	i_Meis2/Bcl11b	Nrg1	1.04984	5.42468e-06	0.00276152	pseudobulk	edgeR	LRT
460	i_Meis2/Bcl11b	Nrp2	1.92061	7.11132e-05	0.0221641	pseudobulk	edgeR	LRT
461	i_Meis2/Bcl11b	Nxn	-1.68739	4.58464e-11	1.40033e-07	pseudobulk	edgeR	LRT
462	i_Meis2/Bcl11b	Opcml	-2.03029	2.68709e-05	0.0102593	pseudobulk	edgeR	LRT
463	i_Meis2/Bcl11b	Pax6	-1.89004	3.48303e-08	4.83571e-05	pseudobulk	edgeR	LRT
464	i_Meis2/Bcl11b	Pbx1	0.579332	5.35828e-05	0.0181848	pseudobulk	edgeR	LRT
465	i_Meis2/Bcl11b	Pbx3	0.855831	1.40291e-06	0.000824048	pseudobulk	edgeR	LRT
466	i_Meis2/Bcl11b	Pcp4	-1.88238	1.92197e-10	4.89204e-07	pseudobulk	edgeR	LRT
467	i_Meis2/Bcl11b	Pde1a	-1.76321	8.81743e-05	0.0254075	pseudobulk	edgeR	LRT
468	i_Meis2/Bcl11b	Pf4	-5.70123	1.09682e-06	0.000677378	pseudobulk	edgeR	LRT
469	i_Meis2/Bcl11b	Pid1	0.945283	1.85701e-08	2.83602e-05	pseudobulk	edgeR	LRT
470	i_Meis2/Bcl11b	Ppm1j	-3.39038	3.4012e-05	0.0123674	pseudobulk	edgeR	LRT
471	i_Meis2/Bcl11b	Ptprd	1.28761	9.38543e-05	0.0265434	pseudobulk	edgeR	LRT
472	i_Meis2/Bcl11b	Rbp1	-0.757892	2.16945e-06	0.0012271	pseudobulk	edgeR	LRT
473	i_Meis2/Bcl11b	Rgs2	1.4525	1.02648e-06	0.000677378	pseudobulk	edgeR	LRT
474	i_Meis2/Bcl11b	Rnd3	0.562208	0.000185952	0.0450771	pseudobulk	edgeR	LRT
475	i_Meis2/Bcl11b	RP23-291B1.2	-1.33759	2.46702e-05	0.0096606	pseudobulk	edgeR	LRT
476	i_Meis2/Bcl11b	Scube1	-1.65092	1.10886e-06	0.000677378	pseudobulk	edgeR	LRT
477	i_Meis2/Bcl11b	Smyd3	-0.902652	0.000111659	0.0299169	pseudobulk	edgeR	LRT
478	i_Meis2/Bcl11b	Sox14	5.04809	1.62847e-05	0.00690833	pseudobulk	edgeR	LRT
479	i_Meis2/Bcl11b	Sstr2	-1.28119	2.45843e-09	4.69315e-06	pseudobulk	edgeR	LRT
480	i_Meis2/Bcl11b	Ttr	4.62409	1.41726e-07	0.000135278	pseudobulk	edgeR	LRT
481	i_Meis2/Bcl11b	Unc5d	2.9564	1.24773e-07	0.000135278	pseudobulk	edgeR	LRT
482	i_Meis2/Bcl11b	Wbscr17	1.5371	8.15682e-05	0.0239559	pseudobulk	edgeR	LRT
483	i_Meis2/Bcl11b	Xylt1	-3.89775	0.00012107	0.0313386	pseudobulk	edgeR	LRT
484	i_Meis2/Bcl11b	Zdbf2	1.16788	3.52181e-06	0.00185466	pseudobulk	edgeR	LRT
485	i_Meis2/Bcl11b	Zfp536	-1.31905	5.18553e-07	0.000439964	pseudobulk	edgeR	LRT
486	i_Nfib/Tcf4	2610028E06Rik	-2.29589	4.96859e-07	0.000283121	pseudobulk	edgeR	LRT
487	i_Nfib/Tcf4	4930537H20Rik	-3.08736	8.9494e-05	0.0171664	pseudobulk	edgeR	LRT
488	i_Nfib/Tcf4	Adarb2	1.02058	5.02374e-06	0.00178119	pseudobulk	edgeR	LRT
489	i_Nfib/Tcf4	Ap1s2	1.09447	1.62781e-09	1.97854e-06	pseudobulk	edgeR	LRT
490	i_Nfib/Tcf4	Ap3b1	1.10584	0.000337571	0.0485221	pseudobulk	edgeR	LRT
491	i_Nfib/Tcf4	Arrdc4	0.921462	0.000303657	0.0448597	pseudobulk	edgeR	LRT
492	i_Nfib/Tcf4	Ascl1	1.07846	3.3958e-06	0.0013545	pseudobulk	edgeR	LRT
493	i_Nfib/Tcf4	Bbc3	-1.51562	3.63757e-06	0.00141555	pseudobulk	edgeR	LRT
494	i_Nfib/Tcf4	Bend4	1.80147	7.45473e-05	0.0154468	pseudobulk	edgeR	LRT
495	i_Nfib/Tcf4	Bzw2	0.643378	0.000169705	0.0276291	pseudobulk	edgeR	LRT
496	i_Nfib/Tcf4	Cdh4	-1.05278	2.47433e-05	0.00607352	pseudobulk	edgeR	LRT
497	i_Nfib/Tcf4	Cdkn1a	-1.1539	1.57314e-05	0.00448204	pseudobulk	edgeR	LRT
498	i_Nfib/Tcf4	Cep126	-2.72137	1.03926e-05	0.00345445	pseudobulk	edgeR	LRT
499	i_Nfib/Tcf4	Cetn4	-3.3183	1.78953e-05	0.00483931	pseudobulk	edgeR	LRT
500	i_Nfib/Tcf4	Cnr1	1.55476	4.57602e-16	1.82526e-12	pseudobulk	edgeR	LRT
501	i_Nfib/Tcf4	Cntn2	-0.886437	8.37388e-05	0.0167007	pseudobulk	edgeR	LRT
502	i_Nfib/Tcf4	Cst12	-2.09788	9.4449e-05	0.0177286	pseudobulk	edgeR	LRT
503	i_Nfib/Tcf4	Ctsb	1.25919	0.000128717	0.0220918	pseudobulk	edgeR	LRT
504	i_Nfib/Tcf4	Cxcr4	1.81899	5.96536e-05	0.0126903	pseudobulk	edgeR	LRT
505	i_Nfib/Tcf4	Cxxc5	-0.909329	0.000217184	0.0339722	pseudobulk	edgeR	LRT
506	i_Nfib/Tcf4	Dach1	-1.5597	7.15627e-06	0.00242932	pseudobulk	edgeR	LRT
507	i_Nfib/Tcf4	Dact1	1.05973	8.59449e-05	0.0168664	pseudobulk	edgeR	LRT
508	i_Nfib/Tcf4	Dact2	-3.53485	6.36556e-07	0.000338542	pseudobulk	edgeR	LRT
509	i_Nfib/Tcf4	Dpf1	1.08848	4.26111e-06	0.00154514	pseudobulk	edgeR	LRT
510	i_Nfib/Tcf4	Dph6	-1.40704	0.000158809	0.0263937	pseudobulk	edgeR	LRT
511	i_Nfib/Tcf4	Dynlt1c	-0.831588	2.30703e-05	0.00584265	pseudobulk	edgeR	LRT
512	i_Nfib/Tcf4	Ebf3	-2.52524	0.000209449	0.0330867	pseudobulk	edgeR	LRT
513	i_Nfib/Tcf4	Eif4ebp1	-3.5565	0.000114158	0.0200153	pseudobulk	edgeR	LRT
514	i_Nfib/Tcf4	Emp2	-1.42389	8.66843e-05	0.0168664	pseudobulk	edgeR	LRT
515	i_Nfib/Tcf4	Epha4	1.00837	1.68499e-06	0.000726596	pseudobulk	edgeR	LRT
516	i_Nfib/Tcf4	Epha5	0.940189	2.06742e-07	0.000131943	pseudobulk	edgeR	LRT
517	i_Nfib/Tcf4	Etv1	-1.58648	2.13192e-17	1.70074e-13	pseudobulk	edgeR	LRT
518	i_Nfib/Tcf4	Fam168a	0.964034	5.59528e-06	0.00194071	pseudobulk	edgeR	LRT
519	i_Nfib/Tcf4	Fam210b	-1.35778	0.000113489	0.0200153	pseudobulk	edgeR	LRT
520	i_Nfib/Tcf4	Fcho2	1.30778	0.00031891	0.0466809	pseudobulk	edgeR	LRT
521	i_Nfib/Tcf4	Fjx1	0.637403	0.000262778	0.039553	pseudobulk	edgeR	LRT
522	i_Nfib/Tcf4	Flrt1	1.62768	1.22402e-05	0.00368477	pseudobulk	edgeR	LRT
523	i_Nfib/Tcf4	Galnt14	2.41878	2.46935e-05	0.00607352	pseudobulk	edgeR	LRT
524	i_Nfib/Tcf4	Gm4969	-4.55767	0.000187373	0.0301973	pseudobulk	edgeR	LRT
525	i_Nfib/Tcf4	Gnai1	1.0387	0.000106514	0.0190947	pseudobulk	edgeR	LRT
526	i_Nfib/Tcf4	Gsg1	-5.54049	1.54863e-05	0.00448204	pseudobulk	edgeR	LRT
527	i_Nfib/Tcf4	Hist1h2bc	-1.04192	0.000105664	0.0190947	pseudobulk	edgeR	LRT
528	i_Nfib/Tcf4	Hist1h4d	1.42991	2.17298e-07	0.000133346	pseudobulk	edgeR	LRT
529	i_Nfib/Tcf4	Hspa12a	-3.06885	9.881e-05	0.0183315	pseudobulk	edgeR	LRT
530	i_Nfib/Tcf4	Ift46	1.17349	0.000128771	0.0220918	pseudobulk	edgeR	LRT
531	i_Nfib/Tcf4	Igfbp5	-1.61693	8.91628e-07	0.00044456	pseudobulk	edgeR	LRT
532	i_Nfib/Tcf4	Inpp5k	1.92776	5.5373e-05	0.0122705	pseudobulk	edgeR	LRT
533	i_Nfib/Tcf4	Irx2	-4.66315	1.09085e-06	0.000527407	pseudobulk	edgeR	LRT
534	i_Nfib/Tcf4	Islr2	-1.00682	1.41689e-07	0.000106094	pseudobulk	edgeR	LRT
535	i_Nfib/Tcf4	Kcnma1	-2.2353	0.000239918	0.0368067	pseudobulk	edgeR	LRT
536	i_Nfib/Tcf4	Khdrbs2	1.13894	1.75585e-07	0.000121803	pseudobulk	edgeR	LRT
537	i_Nfib/Tcf4	Khdrbs3	-0.711883	9.0378e-05	0.0171664	pseudobulk	edgeR	LRT
538	i_Nfib/Tcf4	Lsamp	-1.60204	2.00931e-09	2.13723e-06	pseudobulk	edgeR	LRT
539	i_Nfib/Tcf4	Maf	1.88729	2.59133e-12	5.16808e-09	pseudobulk	edgeR	LRT
540	i_Nfib/Tcf4	Mef2c	0.736093	0.00010636	0.0190947	pseudobulk	edgeR	LRT
541	i_Nfib/Tcf4	Mn1	1.36235	2.86936e-09	2.86129e-06	pseudobulk	edgeR	LRT
542	i_Nfib/Tcf4	Mtss1	0.805172	1.88162e-05	0.00500354	pseudobulk	edgeR	LRT
543	i_Nfib/Tcf4	Ncald	-1.98317	5.12719e-09	4.81202e-06	pseudobulk	edgeR	LRT
544	i_Nfib/Tcf4	Neb	1.51634	1.46291e-07	0.000106094	pseudobulk	edgeR	LRT
545	i_Nfib/Tcf4	Necab2	-2.94562	1.13811e-06	0.000534075	pseudobulk	edgeR	LRT
546	i_Nfib/Tcf4	Nlgn1	-1.11061	3.53859e-05	0.00818236	pseudobulk	edgeR	LRT
547	i_Nfib/Tcf4	Npas1	1.74994	1.40776e-12	3.20868e-09	pseudobulk	edgeR	LRT
548	i_Nfib/Tcf4	Npas3	1.48146	3.667e-12	6.50077e-09	pseudobulk	edgeR	LRT
549	i_Nfib/Tcf4	Nr2e1	2.92506	6.22516e-05	0.0130687	pseudobulk	edgeR	LRT
550	i_Nfib/Tcf4	Nr2f2	0.749133	3.4946e-05	0.00818236	pseudobulk	edgeR	LRT
551	i_Nfib/Tcf4	Nr4a2	-2.36449	3.75861e-05	0.00856695	pseudobulk	edgeR	LRT
552	i_Nfib/Tcf4	Nrg1	-2.08042	6.59669e-07	0.000339517	pseudobulk	edgeR	LRT
553	i_Nfib/Tcf4	Ntm	-0.97805	1.21807e-05	0.00368477	pseudobulk	edgeR	LRT
554	i_Nfib/Tcf4	Nwd2	-3.69158	2.23342e-06	0.000937744	pseudobulk	edgeR	LRT
555	i_Nfib/Tcf4	Pbld2	-4.07379	3.11911e-08	2.76475e-05	pseudobulk	edgeR	LRT
556	i_Nfib/Tcf4	Pbx3	1.56147	4.28538e-14	1.36747e-10	pseudobulk	edgeR	LRT
557	i_Nfib/Tcf4	Pcdh19	1.63605	0.000206845	0.0330021	pseudobulk	edgeR	LRT
558	i_Nfib/Tcf4	Pcp4	-1.99304	1.86481e-07	0.000123971	pseudobulk	edgeR	LRT
559	i_Nfib/Tcf4	Pdzrn3	1.65655	8.14497e-10	1.08294e-06	pseudobulk	edgeR	LRT
560	i_Nfib/Tcf4	Phlda1	-1.85925	3.82388e-23	6.101e-19	pseudobulk	edgeR	LRT
561	i_Nfib/Tcf4	Pkia	-0.871897	2.02929e-05	0.00530777	pseudobulk	edgeR	LRT
562	i_Nfib/Tcf4	Plekha1	0.898837	1.75266e-05	0.00482133	pseudobulk	edgeR	LRT
563	i_Nfib/Tcf4	Plk5	-5.10076	0.000165203	0.0271733	pseudobulk	edgeR	LRT
564	i_Nfib/Tcf4	Plpp4	-4.10405	5.95469e-05	0.0126903	pseudobulk	edgeR	LRT
565	i_Nfib/Tcf4	Pou3f2	-1.16596	1.24785e-06	0.000568839	pseudobulk	edgeR	LRT
566	i_Nfib/Tcf4	Ppp1r9b	1.49095	8.32764e-05	0.0167007	pseudobulk	edgeR	LRT
567	i_Nfib/Tcf4	Prokr2	-1.78696	5.2188e-08	4.1633e-05	pseudobulk	edgeR	LRT
568	i_Nfib/Tcf4	Prr12	1.1759	0.000289234	0.0431283	pseudobulk	edgeR	LRT
569	i_Nfib/Tcf4	Ptprd	0.837057	0.000342053	0.0487272	pseudobulk	edgeR	LRT
570	i_Nfib/Tcf4	Ptprz1	0.874076	1.12559e-05	0.00359177	pseudobulk	edgeR	LRT
571	i_Nfib/Tcf4	Rasef	-4.36029	8.2745e-05	0.0167007	pseudobulk	edgeR	LRT
572	i_Nfib/Tcf4	Rfx4	-3.71528	5.67618e-05	0.012406	pseudobulk	edgeR	LRT
573	i_Nfib/Tcf4	RP23-291B1.2	0.846602	0.000322188	0.0467318	pseudobulk	edgeR	LRT
574	i_Nfib/Tcf4	Rwdd3	1.04915	1.16163e-05	0.00363408	pseudobulk	edgeR	LRT
575	i_Nfib/Tcf4	S100a8	-5.50411	1.69851e-05	0.00475435	pseudobulk	edgeR	LRT
576	i_Nfib/Tcf4	Sall3	-1.32222	3.87513e-08	3.25409e-05	pseudobulk	edgeR	LRT
577	i_Nfib/Tcf4	Scai	1.35606	3.27045e-05	0.00778807	pseudobulk	edgeR	LRT
578	i_Nfib/Tcf4	Sel1l3	-0.833791	2.53089e-05	0.00611824	pseudobulk	edgeR	LRT
579	i_Nfib/Tcf4	Sema5a	-2.38495	1.40566e-06	0.000622982	pseudobulk	edgeR	LRT
580	i_Nfib/Tcf4	Slc18a2	-2.62515	1.53562e-05	0.00448204	pseudobulk	edgeR	LRT
581	i_Nfib/Tcf4	Sncg	-4.796	2.61259e-06	0.00106882	pseudobulk	edgeR	LRT
582	i_Nfib/Tcf4	Sobp	0.66735	0.000245139	0.0372494	pseudobulk	edgeR	LRT
583	i_Nfib/Tcf4	Sorcs3	1.16435	4.06433e-05	0.00913328	pseudobulk	edgeR	LRT
584	i_Nfib/Tcf4	Spon1	-1.79014	5.55174e-10	8.05254e-07	pseudobulk	edgeR	LRT
585	i_Nfib/Tcf4	Sst	2.25785	2.17373e-05	0.00559384	pseudobulk	edgeR	LRT
586	i_Nfib/Tcf4	Syt9	-5.4011	4.47992e-07	0.00026473	pseudobulk	edgeR	LRT
587	i_Nfib/Tcf4	Tcf15	-5.1328	0.000155139	0.0260552	pseudobulk	edgeR	LRT
588	i_Nfib/Tcf4	Tesc	-5.08333	1.05788e-10	1.68785e-07	pseudobulk	edgeR	LRT
589	i_Nfib/Tcf4	Tiam2	-1.79687	2.861e-16	1.52158e-12	pseudobulk	edgeR	LRT
590	i_Nfib/Tcf4	Tle1	-0.883964	0.000226506	0.0350864	pseudobulk	edgeR	LRT
591	i_Nfib/Tcf4	Trpc4	0.962996	3.80948e-06	0.00144715	pseudobulk	edgeR	LRT
592	i_Nfib/Tcf4	Ttr	7.09496	4.02237e-06	0.00149249	pseudobulk	edgeR	LRT
593	i_Nfib/Tcf4	Vav3	-2.14586	1.07527e-05	0.0035012	pseudobulk	edgeR	LRT
594	i_Nfib/Tcf4	Wfdc2	-3.17254	0.000149872	0.0254383	pseudobulk	edgeR	LRT
595	i_Nfib/Tcf4	Wnt5a	1.53376	3.68599e-13	9.80165e-10	pseudobulk	edgeR	LRT
596	i_Nfib/Tcf4	Zfp385b	-2.31685	1.73611e-09	1.97854e-06	pseudobulk	edgeR	LRT
597	i_Nfib/Tcf4	Zfp536	1.10978	6.04793e-07	0.00033274	pseudobulk	edgeR	LRT
598	i_Nr2f2/Nnat	Lhx6	-1.60722	3.27135e-06	0.019133	pseudobulk	edgeR	LRT
599	i_Nr2f2/Nnat	Shox2	3.1626	1.58505e-06	0.0139057	pseudobulk	edgeR	LRT
600	i_Nr2f2/Nnat	Six6	7.70632	5.65086e-07	0.009915	pseudobulk	edgeR	LRT
601	i_Tiam2/Zfp704	2700060E02Rik	0.446112	0.000620275	0.0445808	pseudobulk	edgeR	LRT
602	i_Tiam2/Zfp704	4732419C18Rik	-4.7971	0.000101561	0.0100998	pseudobulk	edgeR	LRT
603	i_Tiam2/Zfp704	Abracl	-0.766866	1.48418e-08	4.11716e-06	pseudobulk	edgeR	LRT
604	i_Tiam2/Zfp704	Adamtsl1	1.42924	0.000271776	0.0231039	pseudobulk	edgeR	LRT
605	i_Tiam2/Zfp704	Adgrb2	1.21698	0.000567768	0.041756	pseudobulk	edgeR	LRT
606	i_Tiam2/Zfp704	Adgrl3	1.62218	1.19095e-06	0.000224182	pseudobulk	edgeR	LRT
607	i_Tiam2/Zfp704	Agpat4	0.813701	0.000552669	0.0408355	pseudobulk	edgeR	LRT
608	i_Tiam2/Zfp704	Ahi1	0.882894	1.60176e-06	0.000284573	pseudobulk	edgeR	LRT
609	i_Tiam2/Zfp704	Akna	-1.21927	9.47413e-07	0.000182689	pseudobulk	edgeR	LRT
610	i_Tiam2/Zfp704	Aldh1a3	-4.79271	5.25923e-36	8.31589e-32	pseudobulk	edgeR	LRT
611	i_Tiam2/Zfp704	Amph	1.83019	2.5421e-06	0.000423112	pseudobulk	edgeR	LRT
612	i_Tiam2/Zfp704	Ank3	1.07231	1.36324e-06	0.000246309	pseudobulk	edgeR	LRT
613	i_Tiam2/Zfp704	Anks1b	1.18527	1.15288e-10	3.8786e-08	pseudobulk	edgeR	LRT
614	i_Tiam2/Zfp704	Ap1s2	1.59344	4.77649e-20	9.79154e-17	pseudobulk	edgeR	LRT
615	i_Tiam2/Zfp704	Apba2	0.882814	7.35805e-07	0.000147273	pseudobulk	edgeR	LRT
616	i_Tiam2/Zfp704	Apod	-4.78149	5.69354e-06	0.000837254	pseudobulk	edgeR	LRT
617	i_Tiam2/Zfp704	Arid5b	1.14233	0.000229333	0.0199861	pseudobulk	edgeR	LRT
618	i_Tiam2/Zfp704	Arl5a	0.826342	5.58854e-05	0.00613653	pseudobulk	edgeR	LRT
619	i_Tiam2/Zfp704	Arrdc4	1.91535	4.19378e-25	1.1052e-21	pseudobulk	edgeR	LRT
620	i_Tiam2/Zfp704	Bambi	-1.0387	0.000242621	0.0207369	pseudobulk	edgeR	LRT
621	i_Tiam2/Zfp704	BC005561	0.681217	0.000347146	0.0275833	pseudobulk	edgeR	LRT
622	i_Tiam2/Zfp704	BC100530	-4.89363	0.000626501	0.0448246	pseudobulk	edgeR	LRT
623	i_Tiam2/Zfp704	Bmper	3.03009	0.0005417	0.040213	pseudobulk	edgeR	LRT
624	i_Tiam2/Zfp704	Brinp1	0.921028	8.83478e-05	0.00913043	pseudobulk	edgeR	LRT
625	i_Tiam2/Zfp704	Brinp2	0.630673	2.35987e-05	0.00295911	pseudobulk	edgeR	LRT
626	i_Tiam2/Zfp704	C530008M17Rik	0.590688	6.88122e-05	0.00735174	pseudobulk	edgeR	LRT
627	i_Tiam2/Zfp704	Cacna2d3	2.2179	3.0484e-11	1.20503e-08	pseudobulk	edgeR	LRT
628	i_Tiam2/Zfp704	Cacng2	1.28462	3.10637e-05	0.0037783	pseudobulk	edgeR	LRT
629	i_Tiam2/Zfp704	Camk2n1	0.646992	0.00037674	0.0294902	pseudobulk	edgeR	LRT
630	i_Tiam2/Zfp704	Cbfa2t3	1.48295	6.00049e-07	0.000121641	pseudobulk	edgeR	LRT
631	i_Tiam2/Zfp704	Cbln2	4.92827	0.000645229	0.0459566	pseudobulk	edgeR	LRT
632	i_Tiam2/Zfp704	Cdca7l	-2.40178	2.8741e-06	0.000473388	pseudobulk	edgeR	LRT
633	i_Tiam2/Zfp704	Cdk14	0.78462	3.80586e-07	7.91819e-05	pseudobulk	edgeR	LRT
634	i_Tiam2/Zfp704	Celf5	1.09953	5.5271e-08	1.34453e-05	pseudobulk	edgeR	LRT
635	i_Tiam2/Zfp704	Clmp	0.893922	9.74024e-05	0.00980973	pseudobulk	edgeR	LRT
636	i_Tiam2/Zfp704	Cnih2	1.00718	7.25365e-08	1.68669e-05	pseudobulk	edgeR	LRT
637	i_Tiam2/Zfp704	Cnr1	3.45222	7.008e-14	4.61711e-11	pseudobulk	edgeR	LRT
638	i_Tiam2/Zfp704	Cntn2	-1.30262	5.18751e-05	0.00573601	pseudobulk	edgeR	LRT
639	i_Tiam2/Zfp704	Cntnap4	3.16861	2.23268e-06	0.000375565	pseudobulk	edgeR	LRT
640	i_Tiam2/Zfp704	Col1a1	-4.39525	2.37672e-05	0.00295911	pseudobulk	edgeR	LRT
641	i_Tiam2/Zfp704	Col1a2	-2.9237	5.67799e-05	0.00619175	pseudobulk	edgeR	LRT
642	i_Tiam2/Zfp704	Col3a1	-4.58151	6.595e-08	1.58e-05	pseudobulk	edgeR	LRT
643	i_Tiam2/Zfp704	Csmd3	1.21212	3.50723e-05	0.00410788	pseudobulk	edgeR	LRT
644	i_Tiam2/Zfp704	Csrnp3	1.76582	1.91069e-15	1.77717e-12	pseudobulk	edgeR	LRT
645	i_Tiam2/Zfp704	Cst12	-2.35257	8.60986e-06	0.00118382	pseudobulk	edgeR	LRT
646	i_Tiam2/Zfp704	Cxxc5	-1.01531	7.7008e-05	0.00811767	pseudobulk	edgeR	LRT
647	i_Tiam2/Zfp704	Dact1	1.0459	9.16442e-05	0.00940959	pseudobulk	edgeR	LRT
648	i_Tiam2/Zfp704	Dcbld2	-1.6163	9.47069e-18	1.15193e-14	pseudobulk	edgeR	LRT
649	i_Tiam2/Zfp704	Dcn	-3.76713	0.000205402	0.0185111	pseudobulk	edgeR	LRT
650	i_Tiam2/Zfp704	Diras1	2.32367	0.000593504	0.0431945	pseudobulk	edgeR	LRT
651	i_Tiam2/Zfp704	Dkk2	-3.40884	6.76593e-05	0.00727774	pseudobulk	edgeR	LRT
652	i_Tiam2/Zfp704	Dlx1as	0.877031	9.71645e-06	0.001302	pseudobulk	edgeR	LRT
653	i_Tiam2/Zfp704	Dner	1.1095	0.000224317	0.019705	pseudobulk	edgeR	LRT
654	i_Tiam2/Zfp704	Dnlz	-0.705716	0.000274632	0.0232218	pseudobulk	edgeR	LRT
655	i_Tiam2/Zfp704	Dpf1	0.995817	1.75997e-06	0.000305809	pseudobulk	edgeR	LRT
656	i_Tiam2/Zfp704	Dusp4	0.877693	9.25037e-05	0.00943657	pseudobulk	edgeR	LRT
657	i_Tiam2/Zfp704	Eci2	-0.550906	0.000707758	0.0497056	pseudobulk	edgeR	LRT
658	i_Tiam2/Zfp704	Egr1	-1.47027	0.000230045	0.0199861	pseudobulk	edgeR	LRT
659	i_Tiam2/Zfp704	Elmo1	0.755109	3.85523e-06	0.000591834	pseudobulk	edgeR	LRT
660	i_Tiam2/Zfp704	Epb41l3	-1.38012	0.000149959	0.014114	pseudobulk	edgeR	LRT
661	i_Tiam2/Zfp704	Epha5	2.23912	7.26352e-33	3.82836e-29	pseudobulk	edgeR	LRT
662	i_Tiam2/Zfp704	Erbb4	1.60746	5.34026e-12	2.41258e-09	pseudobulk	edgeR	LRT
663	i_Tiam2/Zfp704	Ermn	1.14527	8.61897e-05	0.008966	pseudobulk	edgeR	LRT
664	i_Tiam2/Zfp704	Esrrg	-1.36076	6.70383e-08	1.5821e-05	pseudobulk	edgeR	LRT
665	i_Tiam2/Zfp704	Ezr	-1.57164	1.29589e-14	1.02453e-11	pseudobulk	edgeR	LRT
666	i_Tiam2/Zfp704	Fam171b	-1.63586	3.69095e-17	3.89076e-14	pseudobulk	edgeR	LRT
667	i_Tiam2/Zfp704	Fam19a5	2.20095	4.38246e-06	0.000659957	pseudobulk	edgeR	LRT
668	i_Tiam2/Zfp704	Fam46a	-3.8306	4.02531e-11	1.48019e-08	pseudobulk	edgeR	LRT
669	i_Tiam2/Zfp704	Fam63b	0.774698	0.000579405	0.0424146	pseudobulk	edgeR	LRT
670	i_Tiam2/Zfp704	Fancl	-2.44738	0.000194727	0.0177978	pseudobulk	edgeR	LRT
671	i_Tiam2/Zfp704	Fat4	1.78658	0.000135061	0.0131017	pseudobulk	edgeR	LRT
672	i_Tiam2/Zfp704	Fbll1	1.01545	0.000533394	0.0399445	pseudobulk	edgeR	LRT
673	i_Tiam2/Zfp704	Fjx1	0.785599	4.06363e-05	0.0046226	pseudobulk	edgeR	LRT
674	i_Tiam2/Zfp704	Flrt1	2.68992	4.92954e-15	4.33033e-12	pseudobulk	edgeR	LRT
675	i_Tiam2/Zfp704	Flrt2	-1.00514	6.12739e-11	2.10622e-08	pseudobulk	edgeR	LRT
676	i_Tiam2/Zfp704	Foxp2	-1.38056	9.49465e-15	7.90155e-12	pseudobulk	edgeR	LRT
677	i_Tiam2/Zfp704	Fstl5	1.70338	3.41282e-05	0.00404174	pseudobulk	edgeR	LRT
678	i_Tiam2/Zfp704	Gabrb3	0.874014	0.000361925	0.0286138	pseudobulk	edgeR	LRT
679	i_Tiam2/Zfp704	Gm16152	-1.48009	0.000394659	0.0305899	pseudobulk	edgeR	LRT
680	i_Tiam2/Zfp704	Gm27032	-0.864035	8.21409e-07	0.000160347	pseudobulk	edgeR	LRT
681	i_Tiam2/Zfp704	Gm3764	0.59831	3.21402e-05	0.00387939	pseudobulk	edgeR	LRT
682	i_Tiam2/Zfp704	Gnai1	1.68714	2.52537e-13	1.53582e-10	pseudobulk	edgeR	LRT
683	i_Tiam2/Zfp704	Gpr27	1.26252	0.000316826	0.0255595	pseudobulk	edgeR	LRT
684	i_Tiam2/Zfp704	Gsg1	-2.71872	3.32568e-05	0.00398376	pseudobulk	edgeR	LRT
685	i_Tiam2/Zfp704	Gucy1a3	-1.36531	3.87505e-11	1.48019e-08	pseudobulk	edgeR	LRT
686	i_Tiam2/Zfp704	Gucy1b2	-2.22529	2.4228e-05	0.00299292	pseudobulk	edgeR	LRT
687	i_Tiam2/Zfp704	Hdc	-2.9394	3.49528e-06	0.000547201	pseudobulk	edgeR	LRT
688	i_Tiam2/Zfp704	Hist1h1e	0.809484	0.000381855	0.0297433	pseudobulk	edgeR	LRT
689	i_Tiam2/Zfp704	Hist1h2ae	1.01702	0.000204613	0.0185111	pseudobulk	edgeR	LRT
690	i_Tiam2/Zfp704	Igfbp2	-0.688138	0.000320966	0.025762	pseudobulk	edgeR	LRT
691	i_Tiam2/Zfp704	Impdh2	0.841036	0.000714378	0.049761	pseudobulk	edgeR	LRT
692	i_Tiam2/Zfp704	Ina	0.946336	6.51085e-09	1.87181e-06	pseudobulk	edgeR	LRT
693	i_Tiam2/Zfp704	Insm1	-0.827733	1.37027e-06	0.000246309	pseudobulk	edgeR	LRT
694	i_Tiam2/Zfp704	Isl1	-1.69914	2.73139e-05	0.00334796	pseudobulk	edgeR	LRT
695	i_Tiam2/Zfp704	Itm2b	0.558897	0.000176098	0.0162834	pseudobulk	edgeR	LRT
696	i_Tiam2/Zfp704	Kcns2	2.02228	7.77649e-06	0.00109787	pseudobulk	edgeR	LRT
697	i_Tiam2/Zfp704	Khdrbs2	1.69594	9.37879e-05	0.00950625	pseudobulk	edgeR	LRT
698	i_Tiam2/Zfp704	Khdrbs3	-1.54584	9.2259e-19	1.32618e-15	pseudobulk	edgeR	LRT
699	i_Tiam2/Zfp704	Klhl13	-1.03779	2.01089e-05	0.0025945	pseudobulk	edgeR	LRT
700	i_Tiam2/Zfp704	Lix1	-1.46922	4.44789e-08	1.1151e-05	pseudobulk	edgeR	LRT
701	i_Tiam2/Zfp704	Lrp8	-0.605414	0.00027728	0.0233064	pseudobulk	edgeR	LRT
702	i_Tiam2/Zfp704	Lrpprc	-1.22348	1.33501e-06	0.000246309	pseudobulk	edgeR	LRT
703	i_Tiam2/Zfp704	Lrrn1	-1.20301	0.00022263	0.0196661	pseudobulk	edgeR	LRT
704	i_Tiam2/Zfp704	Maf	2.48447	6.06662e-11	2.10622e-08	pseudobulk	edgeR	LRT
705	i_Tiam2/Zfp704	Map1a	-0.888222	2.35383e-05	0.00295911	pseudobulk	edgeR	LRT
706	i_Tiam2/Zfp704	Mapk10	0.864104	6.30368e-06	0.000906126	pseudobulk	edgeR	LRT
707	i_Tiam2/Zfp704	Mdk	-0.855075	7.64683e-07	0.00015114	pseudobulk	edgeR	LRT
708	i_Tiam2/Zfp704	Me1	-1.51284	0.000123764	0.0120799	pseudobulk	edgeR	LRT
709	i_Tiam2/Zfp704	Mef2c	-1.14719	7.87263e-06	0.00110161	pseudobulk	edgeR	LRT
710	i_Tiam2/Zfp704	Meis1	-0.957719	2.30857e-07	5.00043e-05	pseudobulk	edgeR	LRT
711	i_Tiam2/Zfp704	Mir124-2hg	-0.687926	5.1476e-06	0.000767866	pseudobulk	edgeR	LRT
712	i_Tiam2/Zfp704	Mpdz	-1.64486	1.69142e-12	8.35771e-10	pseudobulk	edgeR	LRT
713	i_Tiam2/Zfp704	Mpped2	-0.708834	7.70667e-08	1.74083e-05	pseudobulk	edgeR	LRT
714	i_Tiam2/Zfp704	Msi2	-0.559211	0.000612026	0.0441888	pseudobulk	edgeR	LRT
715	i_Tiam2/Zfp704	Mtss1	0.744704	9.95388e-05	0.00996144	pseudobulk	edgeR	LRT
716	i_Tiam2/Zfp704	Mylip	-3.36842	0.000206043	0.0185111	pseudobulk	edgeR	LRT
717	i_Tiam2/Zfp704	Nab1	-1.56012	2.62851e-14	1.88918e-11	pseudobulk	edgeR	LRT
718	i_Tiam2/Zfp704	Neb	2.0463	5.44282e-20	9.79154e-17	pseudobulk	edgeR	LRT
719	i_Tiam2/Zfp704	Nefl	-1.14366	0.000478547	0.0365545	pseudobulk	edgeR	LRT
720	i_Tiam2/Zfp704	Nefm	-1.32465	1.1483e-11	4.90727e-09	pseudobulk	edgeR	LRT
721	i_Tiam2/Zfp704	Nell2	0.822308	0.000678953	0.0479268	pseudobulk	edgeR	LRT
722	i_Tiam2/Zfp704	Nfib	-0.750437	8.5625e-08	1.88042e-05	pseudobulk	edgeR	LRT
723	i_Tiam2/Zfp704	Npas1	7.01588	1.9032e-10	6.14152e-08	pseudobulk	edgeR	LRT
724	i_Tiam2/Zfp704	Npas3	1.90534	9.73e-13	4.96293e-10	pseudobulk	edgeR	LRT
725	i_Tiam2/Zfp704	Nptx2	3.29159	7.79111e-13	4.24804e-10	pseudobulk	edgeR	LRT
726	i_Tiam2/Zfp704	Npy	-2.59386	1.37081e-06	0.000246309	pseudobulk	edgeR	LRT
727	i_Tiam2/Zfp704	Nr2e1	4.46065	3.56277e-07	7.51127e-05	pseudobulk	edgeR	LRT
728	i_Tiam2/Zfp704	Nr2f2	1.92567	7.86081e-10	2.40469e-07	pseudobulk	edgeR	LRT
729	i_Tiam2/Zfp704	Nr5a2	-3.37053	0.000717647	0.0497695	pseudobulk	edgeR	LRT
730	i_Tiam2/Zfp704	Nrg1	-0.945369	3.69389e-05	0.0042947	pseudobulk	edgeR	LRT
731	i_Tiam2/Zfp704	Nrip1	-0.728166	0.000140909	0.013422	pseudobulk	edgeR	LRT
732	i_Tiam2/Zfp704	Nrp2	1.63039	0.000216211	0.0192064	pseudobulk	edgeR	LRT
733	i_Tiam2/Zfp704	Ntm	1.10525	5.07903e-05	0.00569571	pseudobulk	edgeR	LRT
734	i_Tiam2/Zfp704	Ntng1	-2.03645	5.35909e-09	1.56922e-06	pseudobulk	edgeR	LRT
735	i_Tiam2/Zfp704	Nyap1	2.00933	2.64032e-12	1.2279e-09	pseudobulk	edgeR	LRT
736	i_Tiam2/Zfp704	Olfm1	0.609043	0.000372053	0.0292682	pseudobulk	edgeR	LRT
737	i_Tiam2/Zfp704	Olfml3	-2.67109	4.17016e-14	2.86689e-11	pseudobulk	edgeR	LRT
738	i_Tiam2/Zfp704	Pard3b	3.8993	6.98782e-05	0.00741554	pseudobulk	edgeR	LRT
739	i_Tiam2/Zfp704	Pax6	-1.28132	4.51344e-08	1.1151e-05	pseudobulk	edgeR	LRT
740	i_Tiam2/Zfp704	Pbx3	0.51758	0.00030635	0.0248411	pseudobulk	edgeR	LRT
741	i_Tiam2/Zfp704	Pcbp3	-1.23068	2.07829e-06	0.000357194	pseudobulk	edgeR	LRT
742	i_Tiam2/Zfp704	Pcdh1	-1.384	3.42784e-06	0.000542011	pseudobulk	edgeR	LRT
743	i_Tiam2/Zfp704	Pcdh19	1.80101	5.12834e-05	0.00571051	pseudobulk	edgeR	LRT
744	i_Tiam2/Zfp704	Pcdh20	-4.51873	0.000291912	0.0241661	pseudobulk	edgeR	LRT
745	i_Tiam2/Zfp704	Pcp4	-1.31882	0.000193134	0.0177548	pseudobulk	edgeR	LRT
746	i_Tiam2/Zfp704	Pdzrn3	2.60122	2.58458e-17	2.9191e-14	pseudobulk	edgeR	LRT
747	i_Tiam2/Zfp704	Pf4	-2.90749	0.000505911	0.0380927	pseudobulk	edgeR	LRT
748	i_Tiam2/Zfp704	Phlda1	-2.14705	1.32737e-18	1.74902e-15	pseudobulk	edgeR	LRT
749	i_Tiam2/Zfp704	Pkia	-0.762915	0.000235096	0.0203133	pseudobulk	edgeR	LRT
750	i_Tiam2/Zfp704	Plcl1	-0.741144	0.000595523	0.0431945	pseudobulk	edgeR	LRT
751	i_Tiam2/Zfp704	Plekha1	0.903481	4.64883e-05	0.00525052	pseudobulk	edgeR	LRT
752	i_Tiam2/Zfp704	Plxna1	2.27875	0.000298305	0.0245667	pseudobulk	edgeR	LRT
753	i_Tiam2/Zfp704	Plxna4	-0.866171	3.7042e-06	0.000574223	pseudobulk	edgeR	LRT
754	i_Tiam2/Zfp704	Ppp3ca	0.858625	1.67121e-08	4.55606e-06	pseudobulk	edgeR	LRT
755	i_Tiam2/Zfp704	Prkar2b	1.0798	1.63991e-05	0.002143	pseudobulk	edgeR	LRT
756	i_Tiam2/Zfp704	Prkca	1.26023	0.00015947	0.0149204	pseudobulk	edgeR	LRT
757	i_Tiam2/Zfp704	Prokr2	-2.34848	4.44227e-07	9.12224e-05	pseudobulk	edgeR	LRT
758	i_Tiam2/Zfp704	Prox1	2.19607	2.87291e-25	9.0853e-22	pseudobulk	edgeR	LRT
759	i_Tiam2/Zfp704	Prox1os	3.34264	5.57323e-20	9.79154e-17	pseudobulk	edgeR	LRT
760	i_Tiam2/Zfp704	Rbp1	-0.771579	7.70239e-08	1.74083e-05	pseudobulk	edgeR	LRT
761	i_Tiam2/Zfp704	Rfk	-0.955032	0.000302864	0.0247689	pseudobulk	edgeR	LRT
762	i_Tiam2/Zfp704	Rftn2	-1.17939	3.82554e-05	0.00441529	pseudobulk	edgeR	LRT
763	i_Tiam2/Zfp704	Rgs8	-1.87351	3.39186e-06	0.000541739	pseudobulk	edgeR	LRT
764	i_Tiam2/Zfp704	Rnaseh2b	-0.707822	0.000303894	0.0247689	pseudobulk	edgeR	LRT
765	i_Tiam2/Zfp704	RP23-291B1.2	1.55524	8.92023e-06	0.00121592	pseudobulk	edgeR	LRT
766	i_Tiam2/Zfp704	Runx1t1	0.503886	0.000535557	0.0399445	pseudobulk	edgeR	LRT
767	i_Tiam2/Zfp704	Rwdd3	2.3385	2.70025e-19	4.26963e-16	pseudobulk	edgeR	LRT
768	i_Tiam2/Zfp704	Scamp1	1.20273	2.22501e-06	0.000375565	pseudobulk	edgeR	LRT
769	i_Tiam2/Zfp704	Scml4	1.67183	1.2366e-05	0.00162942	pseudobulk	edgeR	LRT
770	i_Tiam2/Zfp704	Scn3a	0.895296	0.00028032	0.0233285	pseudobulk	edgeR	LRT
771	i_Tiam2/Zfp704	Sel1l3	-1.33786	2.28012e-08	6.00693e-06	pseudobulk	edgeR	LRT
772	i_Tiam2/Zfp704	Sema5a	-2.61866	2.70744e-13	1.58556e-10	pseudobulk	edgeR	LRT
773	i_Tiam2/Zfp704	Sh3bp1	0.861151	0.000148769	0.0140858	pseudobulk	edgeR	LRT
774	i_Tiam2/Zfp704	Shtn1	0.514	0.000116409	0.0114326	pseudobulk	edgeR	LRT
775	i_Tiam2/Zfp704	Six3	-1.134	8.01568e-08	1.78513e-05	pseudobulk	edgeR	LRT
776	i_Tiam2/Zfp704	Slc18a2	-1.05944	3.35969e-06	0.000541739	pseudobulk	edgeR	LRT
777	i_Tiam2/Zfp704	Slc1a3	-2.06906	6.6948e-06	0.000953677	pseudobulk	edgeR	LRT
778	i_Tiam2/Zfp704	Slc6a13	-3.40358	0.000655161	0.0464547	pseudobulk	edgeR	LRT
779	i_Tiam2/Zfp704	Slit1	3.85915	6.43215e-05	0.00696611	pseudobulk	edgeR	LRT
780	i_Tiam2/Zfp704	Sobp	1.20297	1.99263e-11	8.29144e-09	pseudobulk	edgeR	LRT
781	i_Tiam2/Zfp704	Sorcs3	5.69478	5.74471e-30	2.27089e-26	pseudobulk	edgeR	LRT
782	i_Tiam2/Zfp704	Sox1	1.39283	7.72443e-17	7.63367e-14	pseudobulk	edgeR	LRT
783	i_Tiam2/Zfp704	Sox21	1.45153	1.0465e-05	0.00139052	pseudobulk	edgeR	LRT
784	i_Tiam2/Zfp704	Sparc	-2.00362	0.000278581	0.0233064	pseudobulk	edgeR	LRT
785	i_Tiam2/Zfp704	Sphkap	-2.328	0.000428236	0.0328702	pseudobulk	edgeR	LRT
786	i_Tiam2/Zfp704	Spon1	-1.82915	1.95213e-14	1.46986e-11	pseudobulk	edgeR	LRT
787	i_Tiam2/Zfp704	Spsb4	-1.23762	0.000139373	0.0133561	pseudobulk	edgeR	LRT
788	i_Tiam2/Zfp704	St6galnac5	-1.70882	6.1143e-11	2.10622e-08	pseudobulk	edgeR	LRT
789	i_Tiam2/Zfp704	St8sia1	1.94013	3.37144e-06	0.000541739	pseudobulk	edgeR	LRT
790	i_Tiam2/Zfp704	Stfa1	-5.27583	2.01823e-05	0.0025945	pseudobulk	edgeR	LRT
791	i_Tiam2/Zfp704	Stk32b	1.81856	4.04599e-05	0.0046226	pseudobulk	edgeR	LRT
792	i_Tiam2/Zfp704	Stmn2	-0.490425	0.000136932	0.0132022	pseudobulk	edgeR	LRT
793	i_Tiam2/Zfp704	Syt6	-1.34925	3.95123e-11	1.48019e-08	pseudobulk	edgeR	LRT
794	i_Tiam2/Zfp704	Tcf4	0.645506	5.71866e-06	0.000837254	pseudobulk	edgeR	LRT
795	i_Tiam2/Zfp704	Tcf7l2	3.07793	2.34276e-07	5.00592e-05	pseudobulk	edgeR	LRT
796	i_Tiam2/Zfp704	Thra	0.555263	3.4252e-05	0.00404174	pseudobulk	edgeR	LRT
797	i_Tiam2/Zfp704	Tiam2	-1.10238	9.57198e-13	4.96293e-10	pseudobulk	edgeR	LRT
798	i_Tiam2/Zfp704	Tiparp	-1.26547	1.62428e-10	5.35065e-08	pseudobulk	edgeR	LRT
799	i_Tiam2/Zfp704	Tle1	-0.92013	8.07084e-06	0.00111944	pseudobulk	edgeR	LRT
800	i_Tiam2/Zfp704	Tle4	-1.61186	7.90817e-10	2.40469e-07	pseudobulk	edgeR	LRT
801	i_Tiam2/Zfp704	Tmem123	-1.20596	7.18249e-09	2.02803e-06	pseudobulk	edgeR	LRT
802	i_Tiam2/Zfp704	Tmem176a	-1.21714	0.000710439	0.0497056	pseudobulk	edgeR	LRT
803	i_Tiam2/Zfp704	Tmem178	-0.894508	0.000338814	0.0270572	pseudobulk	edgeR	LRT
804	i_Tiam2/Zfp704	Tmem178b	1.13486	8.26237e-05	0.00865196	pseudobulk	edgeR	LRT
805	i_Tiam2/Zfp704	Tmem2	-1.40745	5.48224e-13	3.0959e-10	pseudobulk	edgeR	LRT
806	i_Tiam2/Zfp704	Tmem47	0.806596	0.00016608	0.0154474	pseudobulk	edgeR	LRT
807	i_Tiam2/Zfp704	Tshz1	-1.10213	2.28003e-12	1.09248e-09	pseudobulk	edgeR	LRT
808	i_Tiam2/Zfp704	Ttr	4.83078	3.1405e-08	8.00929e-06	pseudobulk	edgeR	LRT
809	i_Tiam2/Zfp704	Tubb4a	0.602711	0.000490691	0.0371235	pseudobulk	edgeR	LRT
810	i_Tiam2/Zfp704	Tyrobp	-3.25541	2.3132e-05	0.0029497	pseudobulk	edgeR	LRT
811	i_Tiam2/Zfp704	Ubash3b	2.02298	1.79647e-13	1.13623e-10	pseudobulk	edgeR	LRT
812	i_Tiam2/Zfp704	Ube2e3	-0.619994	4.23691e-06	0.000644174	pseudobulk	edgeR	LRT
813	i_Tiam2/Zfp704	Ube2ql1	1.38488	2.31737e-08	6.00693e-06	pseudobulk	edgeR	LRT
814	i_Tiam2/Zfp704	Vav3	-2.98357	2.0478e-11	8.30253e-09	pseudobulk	edgeR	LRT
815	i_Tiam2/Zfp704	Vim	-0.509107	0.000212385	0.0189731	pseudobulk	edgeR	LRT
816	i_Tiam2/Zfp704	Vldlr	1.49049	8.81083e-12	3.86991e-09	pseudobulk	edgeR	LRT
817	i_Tiam2/Zfp704	Vstm2b	2.14065	1.46805e-09	4.37978e-07	pseudobulk	edgeR	LRT
818	i_Tiam2/Zfp704	Wls	1.10436	7.785e-10	2.40469e-07	pseudobulk	edgeR	LRT
819	i_Tiam2/Zfp704	Wnt5a	2.75433	2.40729e-35	1.90321e-31	pseudobulk	edgeR	LRT
820	i_Tiam2/Zfp704	Wwp1	1.3976	0.000488736	0.0371235	pseudobulk	edgeR	LRT
821	i_Tiam2/Zfp704	Zak	-0.983233	0.000236823	0.0203513	pseudobulk	edgeR	LRT
822	i_Tiam2/Zfp704	Zbtb16	1.34931	0.00041161	0.0317482	pseudobulk	edgeR	LRT
823	i_Tiam2/Zfp704	Zeb1	-1.12454	9.32978e-06	0.00126088	pseudobulk	edgeR	LRT
824	i_Tiam2/Zfp704	Zeb2	0.522746	0.000111756	0.0110443	pseudobulk	edgeR	LRT
825	i_Tiam2/Zfp704	Zfp385b	-1.53485	9.79857e-07	0.000186669	pseudobulk	edgeR	LRT
826	i_Tiam2/Zfp704	Zfp503	-1.54024	1.67245e-06	0.00029383	pseudobulk	edgeR	LRT
827	i_Tiam2/Zfp704	Zfp536	1.49737	2.00803e-08	5.38153e-06	pseudobulk	edgeR	LRT
828	i_Tiam2/Zfp704	Zic1	-1.60203	5.96749e-06	0.000865669	pseudobulk	edgeR	LRT
829	i_Tshz1/Pbx1	1110015O18Rik	0.987016	6.89601e-06	0.000669262	pseudobulk	edgeR	LRT
830	i_Tshz1/Pbx1	2900055J20Rik	-0.96331	0.000170222	0.0102459	pseudobulk	edgeR	LRT
831	i_Tshz1/Pbx1	2900079G21Rik	-1.45073	1.71948e-09	4.30494e-07	pseudobulk	edgeR	LRT
832	i_Tshz1/Pbx1	5033430I15Rik	1.42026	3.86617e-06	0.000402338	pseudobulk	edgeR	LRT
833	i_Tshz1/Pbx1	6030419C18Rik	-0.794948	7.92078e-07	0.0001069	pseudobulk	edgeR	LRT
834	i_Tshz1/Pbx1	6330403K07Rik	0.463632	1.98442e-05	0.00166412	pseudobulk	edgeR	LRT
835	i_Tshz1/Pbx1	A330102I10Rik	1.27102	0.000933622	0.0412489	pseudobulk	edgeR	LRT
836	i_Tshz1/Pbx1	Abca9	-4.88072	0.000685031	0.0323331	pseudobulk	edgeR	LRT
837	i_Tshz1/Pbx1	Adamts19	-2.54624	6.79477e-05	0.00508137	pseudobulk	edgeR	LRT
838	i_Tshz1/Pbx1	Adamts5	-2.08378	2.15864e-06	0.000250272	pseudobulk	edgeR	LRT
839	i_Tshz1/Pbx1	Adamts9	-2.26967	9.88283e-08	1.62596e-05	pseudobulk	edgeR	LRT
840	i_Tshz1/Pbx1	Adarb2	-0.465648	0.000626608	0.0300444	pseudobulk	edgeR	LRT
841	i_Tshz1/Pbx1	Adra1a	-2.89421	1.06538e-06	0.000132406	pseudobulk	edgeR	LRT
842	i_Tshz1/Pbx1	Aes	0.452551	1.70073e-05	0.00148384	pseudobulk	edgeR	LRT
843	i_Tshz1/Pbx1	Ahi1	0.425484	0.000524949	0.0265938	pseudobulk	edgeR	LRT
844	i_Tshz1/Pbx1	Aif1	-2.76916	0.000155785	0.00947598	pseudobulk	edgeR	LRT
845	i_Tshz1/Pbx1	Ajap1	-1.25278	6.34008e-08	1.07377e-05	pseudobulk	edgeR	LRT
846	i_Tshz1/Pbx1	Aldoa	-0.46509	0.000238687	0.0136988	pseudobulk	edgeR	LRT
847	i_Tshz1/Pbx1	Anks1b	0.773893	2.96924e-06	0.000326711	pseudobulk	edgeR	LRT
848	i_Tshz1/Pbx1	Anxa2	-2.7835	1.9234e-05	0.00162876	pseudobulk	edgeR	LRT
849	i_Tshz1/Pbx1	Ap1s2	0.682771	7.87454e-09	1.76666e-06	pseudobulk	edgeR	LRT
850	i_Tshz1/Pbx1	Apod	-2.52741	0.000225919	0.0130527	pseudobulk	edgeR	LRT
851	i_Tshz1/Pbx1	Apoe	-1.27423	8.21555e-05	0.00591349	pseudobulk	edgeR	LRT
852	i_Tshz1/Pbx1	Apool	-1.35067	8.41829e-05	0.00603427	pseudobulk	edgeR	LRT
853	i_Tshz1/Pbx1	Arid1b	0.558623	0.00012728	0.00821511	pseudobulk	edgeR	LRT
854	i_Tshz1/Pbx1	Arid5b	2.42041	8.65856e-24	1.49577e-20	pseudobulk	edgeR	LRT
855	i_Tshz1/Pbx1	Arpp21	-1.3187	4.619e-11	1.47765e-08	pseudobulk	edgeR	LRT
856	i_Tshz1/Pbx1	Arrdc4	1.49886	2.20472e-13	9.28939e-11	pseudobulk	edgeR	LRT
857	i_Tshz1/Pbx1	Ascl1	1.84218	1.95393e-13	8.88267e-11	pseudobulk	edgeR	LRT
858	i_Tshz1/Pbx1	Atp1a2	-1.54044	0.000919552	0.0408361	pseudobulk	edgeR	LRT
859	i_Tshz1/Pbx1	Atp1b1	-0.494105	0.000259338	0.0147371	pseudobulk	edgeR	LRT
860	i_Tshz1/Pbx1	Atxn1	0.784958	1.09509e-06	0.000134168	pseudobulk	edgeR	LRT
861	i_Tshz1/Pbx1	B2m	-1.4937	8.82949e-05	0.00622569	pseudobulk	edgeR	LRT
862	i_Tshz1/Pbx1	B3gat1	-1.01488	9.5347e-09	2.11169e-06	pseudobulk	edgeR	LRT
863	i_Tshz1/Pbx1	Bahcc1	0.703741	0.000524896	0.0265938	pseudobulk	edgeR	LRT
864	i_Tshz1/Pbx1	BC100530	-5.69451	2.51242e-10	6.8892e-08	pseudobulk	edgeR	LRT
865	i_Tshz1/Pbx1	Bcl11a	-0.531239	5.40676e-06	0.000539895	pseudobulk	edgeR	LRT
866	i_Tshz1/Pbx1	Bcl11b	0.629738	4.67269e-08	8.32173e-06	pseudobulk	edgeR	LRT
867	i_Tshz1/Pbx1	Bgn	-2.85041	6.18801e-05	0.00468851	pseudobulk	edgeR	LRT
868	i_Tshz1/Pbx1	Birc2	-0.580173	0.000208966	0.0123204	pseudobulk	edgeR	LRT
869	i_Tshz1/Pbx1	Brinp1	1.16082	3.92485e-09	9.54955e-07	pseudobulk	edgeR	LRT
870	i_Tshz1/Pbx1	Brinp3	0.896553	0.00010389	0.00713477	pseudobulk	edgeR	LRT
871	i_Tshz1/Pbx1	C1qa	-2.84496	3.75134e-06	0.000395148	pseudobulk	edgeR	LRT
872	i_Tshz1/Pbx1	C1qb	-1.63107	7.31516e-05	0.00537742	pseudobulk	edgeR	LRT
873	i_Tshz1/Pbx1	C77370	0.528605	0.000755182	0.0348817	pseudobulk	edgeR	LRT
874	i_Tshz1/Pbx1	Cabp1	1.45858	0.000509529	0.025965	pseudobulk	edgeR	LRT
875	i_Tshz1/Pbx1	Cacna2d2	1.78064	1.7743e-08	3.69289e-06	pseudobulk	edgeR	LRT
876	i_Tshz1/Pbx1	Cacna2d3	0.86603	4.02207e-09	9.57789e-07	pseudobulk	edgeR	LRT
877	i_Tshz1/Pbx1	Cacng2	0.533961	0.000586803	0.0289576	pseudobulk	edgeR	LRT
878	i_Tshz1/Pbx1	Cadps2	-2.18791	9.43162e-07	0.000118928	pseudobulk	edgeR	LRT
879	i_Tshz1/Pbx1	Calb1	2.81737	7.4495e-11	2.25772e-08	pseudobulk	edgeR	LRT
880	i_Tshz1/Pbx1	Calb2	1.81483	3.06937e-06	0.000335591	pseudobulk	edgeR	LRT
881	i_Tshz1/Pbx1	Camk2d	-1.00196	8.77938e-07	0.000112344	pseudobulk	edgeR	LRT
882	i_Tshz1/Pbx1	Camk2n1	1.27919	5.91154e-19	6.38262e-16	pseudobulk	edgeR	LRT
883	i_Tshz1/Pbx1	Cbfa2t3	1.59492	8.78139e-15	5.4178e-12	pseudobulk	edgeR	LRT
884	i_Tshz1/Pbx1	Ccdc109b	1.86313	0.000446753	0.0233869	pseudobulk	edgeR	LRT
885	i_Tshz1/Pbx1	Ccl4	-1.72028	8.66989e-05	0.00618894	pseudobulk	edgeR	LRT
886	i_Tshz1/Pbx1	Cd180	-4.5974	0.000208276	0.0123204	pseudobulk	edgeR	LRT
887	i_Tshz1/Pbx1	Cd47	-0.670345	3.96635e-07	5.66271e-05	pseudobulk	edgeR	LRT
888	i_Tshz1/Pbx1	Cd52	-3.15019	0.000553245	0.0277023	pseudobulk	edgeR	LRT
889	i_Tshz1/Pbx1	Cdh11	2.70051	5.50974e-43	3.17269e-39	pseudobulk	edgeR	LRT
890	i_Tshz1/Pbx1	Cdh13	-1.64634	1.85774e-05	0.00158873	pseudobulk	edgeR	LRT
891	i_Tshz1/Pbx1	Cdk14	0.87265	1.65837e-12	6.2279e-10	pseudobulk	edgeR	LRT
892	i_Tshz1/Pbx1	Cdkn1c	0.812277	0.000244919	0.0140099	pseudobulk	edgeR	LRT
893	i_Tshz1/Pbx1	Cdv3	-0.421122	0.00013438	0.00847234	pseudobulk	edgeR	LRT
894	i_Tshz1/Pbx1	Cfh	-3.5241	0.00101401	0.0442349	pseudobulk	edgeR	LRT
895	i_Tshz1/Pbx1	Chn2	-0.46506	0.000821903	0.0370426	pseudobulk	edgeR	LRT
896	i_Tshz1/Pbx1	Chst12	1.90187	0.000150069	0.00919304	pseudobulk	edgeR	LRT
897	i_Tshz1/Pbx1	Chst2	-0.701725	7.09633e-05	0.00523885	pseudobulk	edgeR	LRT
898	i_Tshz1/Pbx1	Cldn11	-5.2319	1.26061e-05	0.00114016	pseudobulk	edgeR	LRT
899	i_Tshz1/Pbx1	Clmp	0.715052	5.76554e-07	8.03223e-05	pseudobulk	edgeR	LRT
900	i_Tshz1/Pbx1	Cnn3	-0.840778	1.93884e-12	7.12626e-10	pseudobulk	edgeR	LRT
901	i_Tshz1/Pbx1	Cnr1	1.45905	1.44967e-17	1.25216e-14	pseudobulk	edgeR	LRT
902	i_Tshz1/Pbx1	Col1a1	-4.51306	1.93578e-07	3.01267e-05	pseudobulk	edgeR	LRT
903	i_Tshz1/Pbx1	Col1a2	-4.33477	9.2785e-08	1.54121e-05	pseudobulk	edgeR	LRT
904	i_Tshz1/Pbx1	Col3a1	-2.9736	3.89934e-05	0.00307585	pseudobulk	edgeR	LRT
905	i_Tshz1/Pbx1	Col6a1	-4.43808	0.000599499	0.0293381	pseudobulk	edgeR	LRT
906	i_Tshz1/Pbx1	Coro1a	0.757691	0.000574368	0.0285943	pseudobulk	edgeR	LRT
907	i_Tshz1/Pbx1	Cpne6	-1.96772	3.21856e-05	0.00259816	pseudobulk	edgeR	LRT
908	i_Tshz1/Pbx1	Crim1	-1.08673	0.00092939	0.0411672	pseudobulk	edgeR	LRT
909	i_Tshz1/Pbx1	Csmd3	0.979343	2.83587e-11	9.79793e-09	pseudobulk	edgeR	LRT
910	i_Tshz1/Pbx1	Csrnp3	0.600188	8.8776e-07	0.000112765	pseudobulk	edgeR	LRT
911	i_Tshz1/Pbx1	Ctbp2	-0.792347	5.37833e-07	7.61563e-05	pseudobulk	edgeR	LRT
912	i_Tshz1/Pbx1	Ctss	-2.36036	0.000407714	0.0217384	pseudobulk	edgeR	LRT
913	i_Tshz1/Pbx1	Cux2	0.836363	0.00075863	0.0348843	pseudobulk	edgeR	LRT
914	i_Tshz1/Pbx1	Cxxc4	0.416805	0.00062744	0.0300444	pseudobulk	edgeR	LRT
915	i_Tshz1/Pbx1	Cxxc5	-1.11508	9.87958e-09	2.16038e-06	pseudobulk	edgeR	LRT
916	i_Tshz1/Pbx1	Cyba	-2.2985	0.000795629	0.0359803	pseudobulk	edgeR	LRT
917	i_Tshz1/Pbx1	Cygb	-1.2656	6.25629e-05	0.00471954	pseudobulk	edgeR	LRT
918	i_Tshz1/Pbx1	Cystm1	-1.19498	8.56414e-07	0.000111861	pseudobulk	edgeR	LRT
919	i_Tshz1/Pbx1	D7Ertd443e	6.23139	1.36561e-07	2.1643e-05	pseudobulk	edgeR	LRT
920	i_Tshz1/Pbx1	Dab1	-0.750196	0.000437031	0.0229474	pseudobulk	edgeR	LRT
921	i_Tshz1/Pbx1	Dab2	-2.51666	0.000223708	0.013012	pseudobulk	edgeR	LRT
922	i_Tshz1/Pbx1	Dact1	2.49002	6.5562e-38	2.83146e-34	pseudobulk	edgeR	LRT
923	i_Tshz1/Pbx1	Dcc	1.1771	1.1578e-08	2.46926e-06	pseudobulk	edgeR	LRT
924	i_Tshz1/Pbx1	Dcn	-3.73314	2.79859e-08	5.43209e-06	pseudobulk	edgeR	LRT
925	i_Tshz1/Pbx1	Dgkg	3.331	5.60343e-06	0.000556318	pseudobulk	edgeR	LRT
926	i_Tshz1/Pbx1	Dlx1as	0.777968	0.000612592	0.0298099	pseudobulk	edgeR	LRT
927	i_Tshz1/Pbx1	Dlx5	0.396499	0.000529092	0.0267253	pseudobulk	edgeR	LRT
928	i_Tshz1/Pbx1	Dmrtb1	2.29967	1.08673e-08	2.34666e-06	pseudobulk	edgeR	LRT
929	i_Tshz1/Pbx1	Dnajc15	-0.539323	0.000574146	0.0285943	pseudobulk	edgeR	LRT
930	i_Tshz1/Pbx1	Dner	1.57665	2.1305e-28	4.60054e-25	pseudobulk	edgeR	LRT
931	i_Tshz1/Pbx1	Dnlz	-0.594487	4.23603e-06	0.00043558	pseudobulk	edgeR	LRT
932	i_Tshz1/Pbx1	Dnm3	-0.856499	3.58623e-08	6.59065e-06	pseudobulk	edgeR	LRT
933	i_Tshz1/Pbx1	Dock10	2.40459	7.97372e-05	0.00576343	pseudobulk	edgeR	LRT
934	i_Tshz1/Pbx1	Dock6	-4.65454	0.000121817	0.00801978	pseudobulk	edgeR	LRT
935	i_Tshz1/Pbx1	Drd1	-1.42978	1.7432e-08	3.67241e-06	pseudobulk	edgeR	LRT
936	i_Tshz1/Pbx1	Dscam	-1.55474	3.64112e-06	0.000385892	pseudobulk	edgeR	LRT
937	i_Tshz1/Pbx1	Dscaml1	0.77997	0.000136737	0.00855844	pseudobulk	edgeR	LRT
938	i_Tshz1/Pbx1	Dusp4	0.67694	8.85649e-06	0.000831499	pseudobulk	edgeR	LRT
939	i_Tshz1/Pbx1	Ebf3	3.03627	0.00054269	0.0272528	pseudobulk	edgeR	LRT
940	i_Tshz1/Pbx1	Egr1	-1.34265	2.4414e-07	3.67575e-05	pseudobulk	edgeR	LRT
941	i_Tshz1/Pbx1	Elmo1	0.382378	0.000869866	0.0389299	pseudobulk	edgeR	LRT
942	i_Tshz1/Pbx1	Emp3	-3.65987	0.000113323	0.00758782	pseudobulk	edgeR	LRT
943	i_Tshz1/Pbx1	Emx2os	5.05353	0.000113138	0.00758782	pseudobulk	edgeR	LRT
944	i_Tshz1/Pbx1	Enox2	-1.02032	0.000706313	0.0330665	pseudobulk	edgeR	LRT
945	i_Tshz1/Pbx1	Epb41l3	-0.998342	7.16846e-09	1.63347e-06	pseudobulk	edgeR	LRT
946	i_Tshz1/Pbx1	Epb41l4a	1.32387	0.000852345	0.0382448	pseudobulk	edgeR	LRT
947	i_Tshz1/Pbx1	Epha3	0.991068	0.000106815	0.0072647	pseudobulk	edgeR	LRT
948	i_Tshz1/Pbx1	Ephb1	0.836553	0.000475409	0.0245155	pseudobulk	edgeR	LRT
949	i_Tshz1/Pbx1	Ephb3	2.35729	0.000601877	0.0293713	pseudobulk	edgeR	LRT
950	i_Tshz1/Pbx1	Erc2	0.648394	9.38629e-05	0.00651197	pseudobulk	edgeR	LRT
951	i_Tshz1/Pbx1	Eya2	-1.69245	6.20753e-11	1.94973e-08	pseudobulk	edgeR	LRT
952	i_Tshz1/Pbx1	Fam135b	5.09013	0.000226821	0.0130611	pseudobulk	edgeR	LRT
953	i_Tshz1/Pbx1	Fam160a1	-5.22635	0.000946112	0.041588	pseudobulk	edgeR	LRT
954	i_Tshz1/Pbx1	Fam163b	-1.51942	1.23136e-07	1.96961e-05	pseudobulk	edgeR	LRT
955	i_Tshz1/Pbx1	Fam171b	-0.969443	1.31097e-10	3.83849e-08	pseudobulk	edgeR	LRT
956	i_Tshz1/Pbx1	Fam19a2	-1.40048	9.94605e-12	3.50649e-09	pseudobulk	edgeR	LRT
957	i_Tshz1/Pbx1	Fam19a5	1.10619	3.4144e-08	6.34233e-06	pseudobulk	edgeR	LRT
958	i_Tshz1/Pbx1	Fam43a	-1.8558	8.67693e-07	0.000111861	pseudobulk	edgeR	LRT
959	i_Tshz1/Pbx1	Fbn2	-1.22174	5.37127e-05	0.00412394	pseudobulk	edgeR	LRT
960	i_Tshz1/Pbx1	Fbxw7	-0.497314	0.00104164	0.0450986	pseudobulk	edgeR	LRT
961	i_Tshz1/Pbx1	Fcer1g	-1.91777	0.000133193	0.00844567	pseudobulk	edgeR	LRT
962	i_Tshz1/Pbx1	Fcgr3	-5.10731	1.29245e-05	0.00115684	pseudobulk	edgeR	LRT
963	i_Tshz1/Pbx1	Fign	2.1172	5.83444e-20	7.19928e-17	pseudobulk	edgeR	LRT
964	i_Tshz1/Pbx1	Flrt1	1.30664	3.31298e-08	6.22084e-06	pseudobulk	edgeR	LRT
965	i_Tshz1/Pbx1	Fndc5	-1.38065	7.9303e-06	0.000756884	pseudobulk	edgeR	LRT
966	i_Tshz1/Pbx1	Fos	-1.13605	1.2155e-05	0.00110515	pseudobulk	edgeR	LRT
967	i_Tshz1/Pbx1	Foxo1	1.99925	2.44859e-06	0.000274672	pseudobulk	edgeR	LRT
968	i_Tshz1/Pbx1	Foxp1	0.989168	3.49855e-07	5.03645e-05	pseudobulk	edgeR	LRT
969	i_Tshz1/Pbx1	Foxp2	-0.636461	2.21119e-07	3.38039e-05	pseudobulk	edgeR	LRT
970	i_Tshz1/Pbx1	Frat2	-0.584636	3.31683e-05	0.00266503	pseudobulk	edgeR	LRT
971	i_Tshz1/Pbx1	Frem2	-4.36096	0.000885056	0.0395073	pseudobulk	edgeR	LRT
972	i_Tshz1/Pbx1	Frmd7	-2.23457	0.000161085	0.009764	pseudobulk	edgeR	LRT
973	i_Tshz1/Pbx1	Fxyd7	-0.945253	1.04029e-06	0.000130224	pseudobulk	edgeR	LRT
974	i_Tshz1/Pbx1	Gad1	-0.55254	1.62948e-05	0.00142889	pseudobulk	edgeR	LRT
975	i_Tshz1/Pbx1	Gdpd5	-0.905876	0.000104492	0.00713477	pseudobulk	edgeR	LRT
976	i_Tshz1/Pbx1	Gjb6	-3.94257	0.000486216	0.0249798	pseudobulk	edgeR	LRT
977	i_Tshz1/Pbx1	Glra2	0.996025	3.47026e-05	0.00276261	pseudobulk	edgeR	LRT
978	i_Tshz1/Pbx1	Glt28d2	-4.06211	4.8373e-05	0.00376416	pseudobulk	edgeR	LRT
979	i_Tshz1/Pbx1	Gm14342	-3.68796	1.46832e-05	0.00130749	pseudobulk	edgeR	LRT
980	i_Tshz1/Pbx1	Gm14964	-0.703228	0.000961241	0.0420391	pseudobulk	edgeR	LRT
981	i_Tshz1/Pbx1	Gm16141	-1.31226	0.00075991	0.0348843	pseudobulk	edgeR	LRT
982	i_Tshz1/Pbx1	Gm17750	0.887836	3.32726e-10	8.981e-08	pseudobulk	edgeR	LRT
983	i_Tshz1/Pbx1	Gm26700	2.48482	3.97726e-05	0.00310892	pseudobulk	edgeR	LRT
984	i_Tshz1/Pbx1	Gm27032	-0.821694	2.25119e-08	4.57522e-06	pseudobulk	edgeR	LRT
985	i_Tshz1/Pbx1	Gm28905	-2.01083	9.1903e-06	0.000858175	pseudobulk	edgeR	LRT
986	i_Tshz1/Pbx1	Gm5483	-6.53758	1.40919e-10	4.05729e-08	pseudobulk	edgeR	LRT
987	i_Tshz1/Pbx1	Gm8113	-2.37412	8.26459e-07	0.000110675	pseudobulk	edgeR	LRT
988	i_Tshz1/Pbx1	Gm8773	2.33276	0.000143323	0.00890614	pseudobulk	edgeR	LRT
989	i_Tshz1/Pbx1	Gng4	-0.978953	1.25785e-09	3.24818e-07	pseudobulk	edgeR	LRT
990	i_Tshz1/Pbx1	Gpm6a	0.419845	0.000690291	0.0324926	pseudobulk	edgeR	LRT
991	i_Tshz1/Pbx1	Gpr149	3.08682	4.27555e-06	0.000437042	pseudobulk	edgeR	LRT
992	i_Tshz1/Pbx1	Gpr27	0.563786	0.000627113	0.0300444	pseudobulk	edgeR	LRT
993	i_Tshz1/Pbx1	Gria1	-0.761332	7.1909e-06	0.000693982	pseudobulk	edgeR	LRT
994	i_Tshz1/Pbx1	Grid2ip	-3.09973	2.44636e-05	0.00203177	pseudobulk	edgeR	LRT
995	i_Tshz1/Pbx1	Gucy1a3	0.844098	0.000119215	0.00792089	pseudobulk	edgeR	LRT
996	i_Tshz1/Pbx1	Hba-x	-3.23434	2.4226e-06	0.000273532	pseudobulk	edgeR	LRT
997	i_Tshz1/Pbx1	Hcn1	-1.46233	3.14815e-08	6.04271e-06	pseudobulk	edgeR	LRT
998	i_Tshz1/Pbx1	Hp	-5.01562	8.7268e-05	0.006198	pseudobulk	edgeR	LRT
999	i_Tshz1/Pbx1	Hrk	-1.66018	1.22663e-06	0.000149225	pseudobulk	edgeR	LRT
1000	i_Tshz1/Pbx1	Ibsp	4.97912	8.02227e-79	1.38585e-74	pseudobulk	edgeR	LRT
1001	i_Tshz1/Pbx1	Id4	1.45585	8.3848e-06	0.000795865	pseudobulk	edgeR	LRT
1002	i_Tshz1/Pbx1	Ier3	-1.83577	0.000823407	0.0370426	pseudobulk	edgeR	LRT
1003	i_Tshz1/Pbx1	Ift57	-0.623326	0.00103484	0.0449693	pseudobulk	edgeR	LRT
1004	i_Tshz1/Pbx1	Igf2	-2.51893	5.22819e-05	0.00403201	pseudobulk	edgeR	LRT
1005	i_Tshz1/Pbx1	Isoc1	-0.948532	2.44696e-07	3.67575e-05	pseudobulk	edgeR	LRT
1006	i_Tshz1/Pbx1	Itgav	-1.29448	0.000949947	0.0416506	pseudobulk	edgeR	LRT
1007	i_Tshz1/Pbx1	Itih5	-4.43889	0.000273659	0.0152992	pseudobulk	edgeR	LRT
1008	i_Tshz1/Pbx1	Itm2a	-2.11043	0.00041277	0.0219403	pseudobulk	edgeR	LRT
1009	i_Tshz1/Pbx1	Jun	-0.754863	0.000642745	0.0306724	pseudobulk	edgeR	LRT
1010	i_Tshz1/Pbx1	Junb	-1.18465	3.23305e-06	0.00034713	pseudobulk	edgeR	LRT
1011	i_Tshz1/Pbx1	Jund	-0.479982	1.77616e-05	0.00154186	pseudobulk	edgeR	LRT
1012	i_Tshz1/Pbx1	Kcnb2	-0.904304	1.83589e-05	0.00157786	pseudobulk	edgeR	LRT
1013	i_Tshz1/Pbx1	Kcnj3	-1.36928	6.8768e-06	0.000669262	pseudobulk	edgeR	LRT
1014	i_Tshz1/Pbx1	Kcnk12	-2.09644	0.000249709	0.0142367	pseudobulk	edgeR	LRT
1015	i_Tshz1/Pbx1	Kcnk13	-2.79349	9.00751e-05	0.00629978	pseudobulk	edgeR	LRT
1016	i_Tshz1/Pbx1	Kcns2	3.34463	1.9799e-05	0.00166412	pseudobulk	edgeR	LRT
1017	i_Tshz1/Pbx1	Kctd12	1.41345	3.2352e-06	0.00034713	pseudobulk	edgeR	LRT
1018	i_Tshz1/Pbx1	Kif21a	0.507983	0.000456362	0.0236746	pseudobulk	edgeR	LRT
1019	i_Tshz1/Pbx1	Kif5c	0.392442	0.000627846	0.0300444	pseudobulk	edgeR	LRT
1020	i_Tshz1/Pbx1	Klf3	-1.84959	0.000223156	0.013012	pseudobulk	edgeR	LRT
1021	i_Tshz1/Pbx1	Klhl29	-1.08638	0.000710004	0.0331495	pseudobulk	edgeR	LRT
1022	i_Tshz1/Pbx1	Laptm4b	-1.6828	6.36618e-05	0.00478156	pseudobulk	edgeR	LRT
1023	i_Tshz1/Pbx1	Lgals1	-2.96624	1.42513e-06	0.000170966	pseudobulk	edgeR	LRT
1024	i_Tshz1/Pbx1	Lgr5	-2.63514	8.95264e-05	0.00628687	pseudobulk	edgeR	LRT
1025	i_Tshz1/Pbx1	Lhfp	-1.30379	1.17617e-05	0.00107504	pseudobulk	edgeR	LRT
1026	i_Tshz1/Pbx1	Limch1	-0.762878	5.65524e-06	0.000558253	pseudobulk	edgeR	LRT
1027	i_Tshz1/Pbx1	Lix1	-0.878677	1.03129e-05	0.000957822	pseudobulk	edgeR	LRT
1028	i_Tshz1/Pbx1	Lrp1b	-2.04525	1.74993e-13	8.17026e-11	pseudobulk	edgeR	LRT
1029	i_Tshz1/Pbx1	Lrrc9	-1.36576	6.88106e-05	0.00510317	pseudobulk	edgeR	LRT
1030	i_Tshz1/Pbx1	Lrrn3	1.07362	7.56721e-06	0.000726242	pseudobulk	edgeR	LRT
1031	i_Tshz1/Pbx1	Lrrtm4	-1.10133	0.000753014	0.0348749	pseudobulk	edgeR	LRT
1032	i_Tshz1/Pbx1	Ltc4s	-4.30817	0.000449064	0.0234368	pseudobulk	edgeR	LRT
1033	i_Tshz1/Pbx1	Lum	-5.78027	3.35854e-06	0.000358141	pseudobulk	edgeR	LRT
1034	i_Tshz1/Pbx1	Lypd1	-1.19266	4.26664e-10	1.13394e-07	pseudobulk	edgeR	LRT
1035	i_Tshz1/Pbx1	Maf	3.24572	7.93574e-30	1.95843e-26	pseudobulk	edgeR	LRT
1036	i_Tshz1/Pbx1	Map1a	-0.808182	0.000197606	0.0117712	pseudobulk	edgeR	LRT
1037	i_Tshz1/Pbx1	Map3k1	-0.878765	1.28472e-05	0.00115592	pseudobulk	edgeR	LRT
1038	i_Tshz1/Pbx1	Map7	-2.39546	0.00039041	0.0211421	pseudobulk	edgeR	LRT
1039	i_Tshz1/Pbx1	Me1	-1.00737	0.000618677	0.0299374	pseudobulk	edgeR	LRT
1040	i_Tshz1/Pbx1	Meis1	-1.04028	3.70785e-14	2.06623e-11	pseudobulk	edgeR	LRT
1041	i_Tshz1/Pbx1	Mest	0.466248	0.0011496	0.0494012	pseudobulk	edgeR	LRT
1042	i_Tshz1/Pbx1	Mllt3	0.485551	0.00011172	0.00755697	pseudobulk	edgeR	LRT
1043	i_Tshz1/Pbx1	Mmp17	1.35282	4.54426e-06	0.000461777	pseudobulk	edgeR	LRT
1044	i_Tshz1/Pbx1	Mpdz	-0.974816	4.61201e-06	0.00046592	pseudobulk	edgeR	LRT
1045	i_Tshz1/Pbx1	Nab1	-1.22604	4.00892e-11	1.31864e-08	pseudobulk	edgeR	LRT
1046	i_Tshz1/Pbx1	Ncam2	-0.901505	3.37565e-05	0.00269974	pseudobulk	edgeR	LRT
1047	i_Tshz1/Pbx1	Ndrg4	-1.24091	2.1732e-13	9.28939e-11	pseudobulk	edgeR	LRT
1048	i_Tshz1/Pbx1	Ndufa5	-0.47265	8.83168e-06	0.000831499	pseudobulk	edgeR	LRT
1049	i_Tshz1/Pbx1	Neb	2.89334	4.35852e-19	5.01956e-16	pseudobulk	edgeR	LRT
1050	i_Tshz1/Pbx1	Necab1	-1.27008	0.000132215	0.00842808	pseudobulk	edgeR	LRT
1051	i_Tshz1/Pbx1	Nefl	-1.16017	0.000764907	0.0348843	pseudobulk	edgeR	LRT
1052	i_Tshz1/Pbx1	Nefm	-0.67355	0.000179688	0.0107409	pseudobulk	edgeR	LRT
1053	i_Tshz1/Pbx1	Nfia	0.776469	0.000215248	0.0126048	pseudobulk	edgeR	LRT
1054	i_Tshz1/Pbx1	Nfib	-0.899911	4.04739e-09	9.57789e-07	pseudobulk	edgeR	LRT
1055	i_Tshz1/Pbx1	Nfix	-1.35458	2.55358e-16	1.83805e-13	pseudobulk	edgeR	LRT
1056	i_Tshz1/Pbx1	Ngf	3.743	2.21957e-06	0.000255621	pseudobulk	edgeR	LRT
1057	i_Tshz1/Pbx1	Nkain3	-1.02101	2.30296e-06	0.000263467	pseudobulk	edgeR	LRT
1058	i_Tshz1/Pbx1	Nkrf	1.03844	0.000469486	0.0242825	pseudobulk	edgeR	LRT
1059	i_Tshz1/Pbx1	Nnat	0.69034	3.01123e-11	1.01998e-08	pseudobulk	edgeR	LRT
1060	i_Tshz1/Pbx1	Npas1	5.0218	2.90643e-25	5.57873e-22	pseudobulk	edgeR	LRT
1061	i_Tshz1/Pbx1	Npas3	1.75155	4.89935e-14	2.56474e-11	pseudobulk	edgeR	LRT
1062	i_Tshz1/Pbx1	Nptx2	2.31271	7.62873e-14	3.76532e-11	pseudobulk	edgeR	LRT
1063	i_Tshz1/Pbx1	Npy1r	1.38511	0.000277405	0.0154586	pseudobulk	edgeR	LRT
1064	i_Tshz1/Pbx1	Nr2e1	3.40299	5.16011e-05	0.00399735	pseudobulk	edgeR	LRT
1065	i_Tshz1/Pbx1	Nrp2	0.885901	6.83653e-07	9.44808e-05	pseudobulk	edgeR	LRT
1066	i_Tshz1/Pbx1	Nrsn1	-0.946238	2.73425e-05	0.00223859	pseudobulk	edgeR	LRT
1067	i_Tshz1/Pbx1	Ntng1	-0.92079	1.79914e-05	0.00155401	pseudobulk	edgeR	LRT
1068	i_Tshz1/Pbx1	Nudt6	-1.47494	0.0002613	0.0147515	pseudobulk	edgeR	LRT
1069	i_Tshz1/Pbx1	Nxph1	1.98238	1.8315e-10	5.18675e-08	pseudobulk	edgeR	LRT
1070	i_Tshz1/Pbx1	Nyap1	0.967955	3.73658e-08	6.78092e-06	pseudobulk	edgeR	LRT
1071	i_Tshz1/Pbx1	P2ry1	5.23681	0.000128012	0.00822083	pseudobulk	edgeR	LRT
1072	i_Tshz1/Pbx1	Pag1	1.38742	8.50005e-07	0.000111861	pseudobulk	edgeR	LRT
1073	i_Tshz1/Pbx1	Pam	1.88261	0.000201658	0.0119713	pseudobulk	edgeR	LRT
1074	i_Tshz1/Pbx1	Pantr1	0.592582	2.03385e-06	0.000237397	pseudobulk	edgeR	LRT
1075	i_Tshz1/Pbx1	Pax6	-1.71775	1.15249e-15	7.37379e-13	pseudobulk	edgeR	LRT
1076	i_Tshz1/Pbx1	Pcbp3	-1.06199	5.51315e-08	9.62017e-06	pseudobulk	edgeR	LRT
1077	i_Tshz1/Pbx1	Pcdh15	1.28107	6.88301e-05	0.00510317	pseudobulk	edgeR	LRT
1078	i_Tshz1/Pbx1	Pcdh7	-0.855238	3.7846e-05	0.00299904	pseudobulk	edgeR	LRT
1079	i_Tshz1/Pbx1	Pcp4	-1.59629	4.09233e-20	5.89124e-17	pseudobulk	edgeR	LRT
1080	i_Tshz1/Pbx1	Pcp4l1	-2.65679	0.000165843	0.0100173	pseudobulk	edgeR	LRT
1081	i_Tshz1/Pbx1	Pcsk5	-1.60325	0.000791649	0.0358943	pseudobulk	edgeR	LRT
1082	i_Tshz1/Pbx1	Pde1a	-1.53187	5.71083e-07	8.0207e-05	pseudobulk	edgeR	LRT
1083	i_Tshz1/Pbx1	Pdzrn3	1.54854	0.000122096	0.00801978	pseudobulk	edgeR	LRT
1084	i_Tshz1/Pbx1	Pf4	-3.64926	1.04579e-07	1.70433e-05	pseudobulk	edgeR	LRT
1085	i_Tshz1/Pbx1	Pfn2	0.532168	1.80922e-06	0.000214071	pseudobulk	edgeR	LRT
1086	i_Tshz1/Pbx1	Phf23	0.629047	0.0005015	0.0256314	pseudobulk	edgeR	LRT
1087	i_Tshz1/Pbx1	Pid1	2.43229	1.19942e-65	1.036e-61	pseudobulk	edgeR	LRT
1088	i_Tshz1/Pbx1	Pik3r1	-0.498159	0.000696689	0.0327046	pseudobulk	edgeR	LRT
1089	i_Tshz1/Pbx1	Pknox1	-0.620218	0.000147414	0.0091275	pseudobulk	edgeR	LRT
1090	i_Tshz1/Pbx1	Plppr5	-0.754231	0.000141593	0.0088304	pseudobulk	edgeR	LRT
1091	i_Tshz1/Pbx1	Plxna4	-0.767281	2.81019e-05	0.0022899	pseudobulk	edgeR	LRT
1092	i_Tshz1/Pbx1	Pnmal1	0.965864	2.72778e-06	0.000302067	pseudobulk	edgeR	LRT
1093	i_Tshz1/Pbx1	Pnoc	3.75586	3.72745e-16	2.57567e-13	pseudobulk	edgeR	LRT
1094	i_Tshz1/Pbx1	Pou3f1	0.602704	0.000260719	0.0147515	pseudobulk	edgeR	LRT
1095	i_Tshz1/Pbx1	Pou3f4	0.594989	3.14714e-05	0.00255243	pseudobulk	edgeR	LRT
1096	i_Tshz1/Pbx1	Ppargc1a	-1.48678	0.000133468	0.00844567	pseudobulk	edgeR	LRT
1097	i_Tshz1/Pbx1	Prkce	-1.16604	1.11306e-07	1.79702e-05	pseudobulk	edgeR	LRT
1098	i_Tshz1/Pbx1	Prok2	2.08586	8.38286e-08	1.40596e-05	pseudobulk	edgeR	LRT
1099	i_Tshz1/Pbx1	Prokr2	-2.49307	8.53669e-19	8.67479e-16	pseudobulk	edgeR	LRT
1100	i_Tshz1/Pbx1	Prox1	2.34064	1.07344e-06	0.000132455	pseudobulk	edgeR	LRT
1101	i_Tshz1/Pbx1	Prox1os	5.17992	2.59041e-08	5.08514e-06	pseudobulk	edgeR	LRT
1102	i_Tshz1/Pbx1	Prr13	0.983915	2.65783e-05	0.00218638	pseudobulk	edgeR	LRT
1103	i_Tshz1/Pbx1	Prss35	-2.77614	7.31673e-07	9.95248e-05	pseudobulk	edgeR	LRT
1104	i_Tshz1/Pbx1	Psat1	-0.956837	0.000534228	0.0269061	pseudobulk	edgeR	LRT
1105	i_Tshz1/Pbx1	Ptn	-0.445876	0.000119941	0.00793862	pseudobulk	edgeR	LRT
1106	i_Tshz1/Pbx1	Ptprc	-4.28324	0.000586189	0.0289576	pseudobulk	edgeR	LRT
1107	i_Tshz1/Pbx1	Ptpro	-0.597737	0.000650703	0.0309666	pseudobulk	edgeR	LRT
1108	i_Tshz1/Pbx1	Ptpru	1.42459	0.000764817	0.0348843	pseudobulk	edgeR	LRT
1109	i_Tshz1/Pbx1	Ptprz1	0.440324	0.000658674	0.0312599	pseudobulk	edgeR	LRT
1110	i_Tshz1/Pbx1	Pxmp2	4.87467	0.000225781	0.0130527	pseudobulk	edgeR	LRT
1111	i_Tshz1/Pbx1	Rara	1.38654	5.96875e-08	1.0311e-05	pseudobulk	edgeR	LRT
1112	i_Tshz1/Pbx1	Rarb	1.63242	5.61577e-14	2.85331e-11	pseudobulk	edgeR	LRT
1113	i_Tshz1/Pbx1	Rasa3	-1.02871	0.000421162	0.0223177	pseudobulk	edgeR	LRT
1114	i_Tshz1/Pbx1	Rbm20	-1.85288	0.000119043	0.00792089	pseudobulk	edgeR	LRT
1115	i_Tshz1/Pbx1	Rcn1	-1.29205	0.000671888	0.0317996	pseudobulk	edgeR	LRT
1116	i_Tshz1/Pbx1	Reln	1.66645	3.1711e-06	0.000344533	pseudobulk	edgeR	LRT
1117	i_Tshz1/Pbx1	Retnlg	-6.1162	3.16354e-07	4.67096e-05	pseudobulk	edgeR	LRT
1118	i_Tshz1/Pbx1	Rfc1	-0.679864	0.000395892	0.0213054	pseudobulk	edgeR	LRT
1119	i_Tshz1/Pbx1	Rgma	1.41171	3.57496e-13	1.43622e-10	pseudobulk	edgeR	LRT
1120	i_Tshz1/Pbx1	Rgs2	0.68616	0.000126567	0.00821511	pseudobulk	edgeR	LRT
1121	i_Tshz1/Pbx1	Rgs8	-1.7139	1.78184e-16	1.33832e-13	pseudobulk	edgeR	LRT
1122	i_Tshz1/Pbx1	Rlbp1	-1.47183	0.000577333	0.0286593	pseudobulk	edgeR	LRT
1123	i_Tshz1/Pbx1	Rmst	2.44074	8.99449e-35	2.58966e-31	pseudobulk	edgeR	LRT
1124	i_Tshz1/Pbx1	Rnf182	0.678066	0.000127238	0.00821511	pseudobulk	edgeR	LRT
1125	i_Tshz1/Pbx1	Robo1	0.660911	1.55016e-05	0.00137328	pseudobulk	edgeR	LRT
1126	i_Tshz1/Pbx1	RP23-207N5.4	1.67423	0.000752783	0.0348749	pseudobulk	edgeR	LRT
1127	i_Tshz1/Pbx1	RP23-291B1.2	2.34285	1.10545e-05	0.00102121	pseudobulk	edgeR	LRT
1128	i_Tshz1/Pbx1	Rpp25	-0.612227	0.000939709	0.0414119	pseudobulk	edgeR	LRT
1129	i_Tshz1/Pbx1	Rprm	2.6055	3.90489e-35	1.34914e-31	pseudobulk	edgeR	LRT
1130	i_Tshz1/Pbx1	Runx1t1	0.736442	4.04561e-11	1.31864e-08	pseudobulk	edgeR	LRT
1131	i_Tshz1/Pbx1	Rwdd3	1.09066	4.98637e-06	0.000500811	pseudobulk	edgeR	LRT
1132	i_Tshz1/Pbx1	S100a11	-2.28746	0.000135785	0.00852975	pseudobulk	edgeR	LRT
1133	i_Tshz1/Pbx1	S100a6	-2.71135	0.000149448	0.0091876	pseudobulk	edgeR	LRT
1134	i_Tshz1/Pbx1	S100a8	-6.84284	5.58997e-20	7.19928e-17	pseudobulk	edgeR	LRT
1135	i_Tshz1/Pbx1	S100a9	-7.38649	3.10169e-20	4.87107e-17	pseudobulk	edgeR	LRT
1136	i_Tshz1/Pbx1	Scml4	1.21761	8.51001e-07	0.000111861	pseudobulk	edgeR	LRT
1137	i_Tshz1/Pbx1	Sdk2	-0.839841	1.94913e-06	0.000229056	pseudobulk	edgeR	LRT
1138	i_Tshz1/Pbx1	Sema3a	-1.36359	0.000111987	0.00755697	pseudobulk	edgeR	LRT
1139	i_Tshz1/Pbx1	Sema5a	-1.99878	3.21778e-08	6.10848e-06	pseudobulk	edgeR	LRT
1140	i_Tshz1/Pbx1	Sepp1	-1.86948	0.000597076	0.0293025	pseudobulk	edgeR	LRT
1141	i_Tshz1/Pbx1	Serpinb2	-4.43889	0.000273659	0.0152992	pseudobulk	edgeR	LRT
1142	i_Tshz1/Pbx1	Serpinf1	-4.43176	0.000300886	0.0166596	pseudobulk	edgeR	LRT
1143	i_Tshz1/Pbx1	Serpinh1	-1.82125	7.94594e-05	0.00576343	pseudobulk	edgeR	LRT
1144	i_Tshz1/Pbx1	Sez6l2	0.704641	6.23379e-06	0.000611868	pseudobulk	edgeR	LRT
1145	i_Tshz1/Pbx1	Sfrp1	0.766422	0.000151943	0.00927498	pseudobulk	edgeR	LRT
1146	i_Tshz1/Pbx1	Sh3d19	-2.05643	2.31357e-08	4.64732e-06	pseudobulk	edgeR	LRT
1147	i_Tshz1/Pbx1	Sh3rf1	1.32137	4.55861e-16	3.02885e-13	pseudobulk	edgeR	LRT
1148	i_Tshz1/Pbx1	Shisa8	-1.92437	3.86578e-06	0.000402338	pseudobulk	edgeR	LRT
1149	i_Tshz1/Pbx1	Shtn1	0.988242	1.35129e-16	1.06107e-13	pseudobulk	edgeR	LRT
1150	i_Tshz1/Pbx1	Sipa1l1	-0.747462	5.66933e-05	0.00433353	pseudobulk	edgeR	LRT
1151	i_Tshz1/Pbx1	Slc26a7	-3.97657	0.000358145	0.0195172	pseudobulk	edgeR	LRT
1152	i_Tshz1/Pbx1	Slc37a4	1.44477	0.000423057	0.0223496	pseudobulk	edgeR	LRT
1153	i_Tshz1/Pbx1	Slc6a13	-2.87586	0.000131312	0.00840154	pseudobulk	edgeR	LRT
1154	i_Tshz1/Pbx1	Slitrk5	-1.01851	0.000404924	0.0216565	pseudobulk	edgeR	LRT
1155	i_Tshz1/Pbx1	Slpi	-4.44499	0.000487305	0.0249798	pseudobulk	edgeR	LRT
1156	i_Tshz1/Pbx1	Sntg2	-1.99244	1.60666e-05	0.00141608	pseudobulk	edgeR	LRT
1157	i_Tshz1/Pbx1	Snx7	-1.06024	2.70433e-06	0.000301402	pseudobulk	edgeR	LRT
1158	i_Tshz1/Pbx1	Sobp	0.543446	4.00076e-06	0.000413851	pseudobulk	edgeR	LRT
1159	i_Tshz1/Pbx1	Sorcs3	1.14136	1.35876e-06	0.000164144	pseudobulk	edgeR	LRT
1160	i_Tshz1/Pbx1	Sox1	0.497469	0.000402501	0.0215938	pseudobulk	edgeR	LRT
1161	i_Tshz1/Pbx1	Sox11	0.591402	1.7751e-07	2.78771e-05	pseudobulk	edgeR	LRT
1162	i_Tshz1/Pbx1	Sox14	9.24376	3.55996e-18	3.41657e-15	pseudobulk	edgeR	LRT
1163	i_Tshz1/Pbx1	Sox2	0.82307	2.60724e-09	6.43429e-07	pseudobulk	edgeR	LRT
1164	i_Tshz1/Pbx1	Sox6	2.99638	2.35156e-13	9.67221e-11	pseudobulk	edgeR	LRT
1165	i_Tshz1/Pbx1	Sp8	0.607797	0.000148324	0.00915105	pseudobulk	edgeR	LRT
1166	i_Tshz1/Pbx1	Spata6	-4.37743	0.000450771	0.023455	pseudobulk	edgeR	LRT
1167	i_Tshz1/Pbx1	Spon1	-1.9113	8.88765e-13	3.41187e-10	pseudobulk	edgeR	LRT
1168	i_Tshz1/Pbx1	Spsb4	-0.873094	0.000377831	0.0205253	pseudobulk	edgeR	LRT
1169	i_Tshz1/Pbx1	Sstr2	-1.64671	2.17404e-10	6.05751e-08	pseudobulk	edgeR	LRT
1170	i_Tshz1/Pbx1	St3gal1	-1.11001	2.10905e-05	0.00176009	pseudobulk	edgeR	LRT
1171	i_Tshz1/Pbx1	St8sia4	-0.598797	0.000122972	0.00804678	pseudobulk	edgeR	LRT
1172	i_Tshz1/Pbx1	St8sia5	3.52999	2.57196e-05	0.00212587	pseudobulk	edgeR	LRT
1173	i_Tshz1/Pbx1	Stfa1	-7.09309	5.82167e-13	2.28567e-10	pseudobulk	edgeR	LRT
1174	i_Tshz1/Pbx1	Stfa2	-5.82889	3.48403e-07	5.03645e-05	pseudobulk	edgeR	LRT
1175	i_Tshz1/Pbx1	Stfa2l1	-5.67403	7.12625e-07	9.77032e-05	pseudobulk	edgeR	LRT
1176	i_Tshz1/Pbx1	Stxbp5	-0.874844	9.45867e-05	0.00653594	pseudobulk	edgeR	LRT
1177	i_Tshz1/Pbx1	Stxbp6	-1.81042	6.06418e-08	1.03722e-05	pseudobulk	edgeR	LRT
1178	i_Tshz1/Pbx1	Sv2c	2.90119	2.15409e-13	9.28939e-11	pseudobulk	edgeR	LRT
1179	i_Tshz1/Pbx1	Syne1	-1.13713	7.85451e-05	0.00572517	pseudobulk	edgeR	LRT
1180	i_Tshz1/Pbx1	Synpr	-1.69456	4.87136e-09	1.1372e-06	pseudobulk	edgeR	LRT
1181	i_Tshz1/Pbx1	Syt10	-2.3343	0.000104382	0.00713477	pseudobulk	edgeR	LRT
1182	i_Tshz1/Pbx1	Syt4	1.32362	1.90324e-14	1.09595e-11	pseudobulk	edgeR	LRT
1183	i_Tshz1/Pbx1	Tbx18	-4.56441	0.000306279	0.0169041	pseudobulk	edgeR	LRT
1184	i_Tshz1/Pbx1	Tcf4	0.737254	1.25979e-09	3.24818e-07	pseudobulk	edgeR	LRT
1185	i_Tshz1/Pbx1	Tekt2	-2.03735	0.000888851	0.0395745	pseudobulk	edgeR	LRT
1186	i_Tshz1/Pbx1	Tenm2	0.610825	7.7025e-05	0.00563817	pseudobulk	edgeR	LRT
1187	i_Tshz1/Pbx1	Tenm3	1.59641	2.89708e-17	2.38319e-14	pseudobulk	edgeR	LRT
1188	i_Tshz1/Pbx1	Tenm4	-0.710058	0.000210654	0.0123777	pseudobulk	edgeR	LRT
1189	i_Tshz1/Pbx1	Tgif1	-1.46467	0.000765334	0.0348843	pseudobulk	edgeR	LRT
1190	i_Tshz1/Pbx1	Thra	0.343418	0.00112297	0.0484983	pseudobulk	edgeR	LRT
1191	i_Tshz1/Pbx1	Tle1	-0.699821	8.63084e-07	0.000111861	pseudobulk	edgeR	LRT
1192	i_Tshz1/Pbx1	Tle2	1.7298	5.41926e-12	1.95037e-09	pseudobulk	edgeR	LRT
1193	i_Tshz1/Pbx1	Tle4	-0.752551	2.35356e-08	4.67331e-06	pseudobulk	edgeR	LRT
1194	i_Tshz1/Pbx1	Tmeff2	-0.74863	0.000268722	0.0151211	pseudobulk	edgeR	LRT
1195	i_Tshz1/Pbx1	Tmem123	-1.2508	1.64084e-06	0.000195486	pseudobulk	edgeR	LRT
1196	i_Tshz1/Pbx1	Tmem194b	-1.86271	0.000771622	0.0350784	pseudobulk	edgeR	LRT
1197	i_Tshz1/Pbx1	Tnik	-0.934256	1.15575e-05	0.001062	pseudobulk	edgeR	LRT
1198	i_Tshz1/Pbx1	Tpgs2	0.453369	9.20994e-05	0.00641539	pseudobulk	edgeR	LRT
1199	i_Tshz1/Pbx1	Trem2	-2.86227	0.000278539	0.0154719	pseudobulk	edgeR	LRT
1200	i_Tshz1/Pbx1	Trhde	-0.977872	0.000172889	0.0103703	pseudobulk	edgeR	LRT
1201	i_Tshz1/Pbx1	Trpc4	2.01493	7.18631e-09	1.63347e-06	pseudobulk	edgeR	LRT
1202	i_Tshz1/Pbx1	Tspan13	0.379623	0.000717166	0.0333936	pseudobulk	edgeR	LRT
1203	i_Tshz1/Pbx1	Ttr	4.69254	2.11176e-07	3.25719e-05	pseudobulk	edgeR	LRT
1204	i_Tshz1/Pbx1	Tyrobp	-1.60522	0.00103605	0.0449693	pseudobulk	edgeR	LRT
1205	i_Tshz1/Pbx1	Ubash3b	1.38679	1.42311e-14	8.4773e-12	pseudobulk	edgeR	LRT
1206	i_Tshz1/Pbx1	Ube2ql1	0.853812	0.000392025	0.0211632	pseudobulk	edgeR	LRT
1207	i_Tshz1/Pbx1	Ubl3	-0.545829	0.000329322	0.0180033	pseudobulk	edgeR	LRT
1208	i_Tshz1/Pbx1	Uchl1	0.525773	2.34601e-06	0.000266627	pseudobulk	edgeR	LRT
1209	i_Tshz1/Pbx1	Unc5d	2.6308	5.37625e-08	9.47701e-06	pseudobulk	edgeR	LRT
1210	i_Tshz1/Pbx1	Vax1	1.42375	1.8862e-08	3.87906e-06	pseudobulk	edgeR	LRT
1211	i_Tshz1/Pbx1	Vldlr	0.811743	1.50946e-09	3.83469e-07	pseudobulk	edgeR	LRT
1212	i_Tshz1/Pbx1	Vps37d	0.576127	0.00061818	0.0299374	pseudobulk	edgeR	LRT
1213	i_Tshz1/Pbx1	Vstm2b	0.801283	3.40137e-07	4.97955e-05	pseudobulk	edgeR	LRT
1214	i_Tshz1/Pbx1	Vtn	-2.78834	5.85704e-05	0.00445729	pseudobulk	edgeR	LRT
1215	i_Tshz1/Pbx1	Vwc2	1.8393	7.03893e-11	2.17138e-08	pseudobulk	edgeR	LRT
1216	i_Tshz1/Pbx1	Wbscr17	-0.964515	3.76827e-08	6.78092e-06	pseudobulk	edgeR	LRT
1217	i_Tshz1/Pbx1	Wls	0.846689	1.06343e-10	3.16736e-08	pseudobulk	edgeR	LRT
1218	i_Tshz1/Pbx1	Wnt3	-0.734146	0.000431993	0.0227521	pseudobulk	edgeR	LRT
1219	i_Tshz1/Pbx1	Wnt5a	1.25723	4.26751e-18	3.88006e-15	pseudobulk	edgeR	LRT
1220	i_Tshz1/Pbx1	Ybx3	-0.464042	0.00114333	0.0492543	pseudobulk	edgeR	LRT
1221	i_Tshz1/Pbx1	Zak	-0.995084	0.000311708	0.0170944	pseudobulk	edgeR	LRT
1222	i_Tshz1/Pbx1	Zbtb20	0.418993	0.000307984	0.016944	pseudobulk	edgeR	LRT
1223	i_Tshz1/Pbx1	Zdbf2	0.766429	3.92601e-05	0.00308281	pseudobulk	edgeR	LRT
1224	i_Tshz1/Pbx1	Zeb2	0.627083	2.5925e-07	3.86082e-05	pseudobulk	edgeR	LRT
1225	i_Tshz1/Pbx1	Zfhx3	1.23424	7.97688e-14	3.82779e-11	pseudobulk	edgeR	LRT
1226	i_Tshz1/Pbx1	Zfhx4	0.735161	8.75434e-05	0.006198	pseudobulk	edgeR	LRT
1227	i_Tshz1/Pbx1	Zfp385b	-1.42738	4.21945e-14	2.27784e-11	pseudobulk	edgeR	LRT
1228	i_Tshz1/Pbx1	Zfp536	1.63645	1.90947e-05	0.00162493	pseudobulk	edgeR	LRT
1229	i_Tshz1/Pbx1	Zfp839	-2.06684	0.000588371	0.0289576	pseudobulk	edgeR	LRT
1230	i_Tshz1/Pbx1	Zic1	-1.2152	0.000127447	0.00821511	pseudobulk	edgeR	LRT

## Sheet: Fig.1h
	genes	...1	cell_type	gene	avg_logFC	p_val	p_val_adj	de_family	de_method	de_type	fdr
1	29	29	bulk	1110015O18Rik	0.595688	0.000396822	0.0371499	pseudobulk	edgeR	LRT	0.0371499
2	1192	1192	bulk	Adora2a	-1.20077	1.36761e-05	0.00249985	pseudobulk	edgeR	LRT	0.00249985
3	1269	1269	bulk	Ahi1	0.407817	0.000414015	0.0381693	pseudobulk	edgeR	LRT	0.0381693
4	1467	1467	bulk	Angpt1	-0.806795	0.000293846	0.0290045	pseudobulk	edgeR	LRT	0.0290045
5	1570	1570	bulk	Ap1s2	0.776132	4.90909e-12	3.07444e-09	pseudobulk	edgeR	LRT	3.07444e-09
6	1626	1626	bulk	Apoc1	-2.93195	4.17072e-05	0.00626022	pseudobulk	edgeR	LRT	0.00626022
7	1812	1812	bulk	Arpp21	-0.706447	6.15518e-06	0.00134687	pseudobulk	edgeR	LRT	0.00134687
8	1818	1818	bulk	Arrdc4	1.37502	1.86967e-16	2.82975e-13	pseudobulk	edgeR	LRT	2.82975e-13
9	1831	1831	bulk	Arx	0.581206	0.000138362	0.0154973	pseudobulk	edgeR	LRT	0.0154973
10	1859	1859	bulk	Ascl1	1.78607	2.76192e-22	1.25405e-18	pseudobulk	edgeR	LRT	1.25405e-18
11	2073	2073	bulk	AW551984	1.47471	4.48154e-06	0.0010303	pseudobulk	edgeR	LRT	0.0010303
12	2426	2426	bulk	Brinp2	0.646099	0.000138453	0.0154973	pseudobulk	edgeR	LRT	0.0154973
13	2427	2427	bulk	Brinp3	1.691	2.13684e-06	0.000562453	pseudobulk	edgeR	LRT	0.000562453
14	2505	2505	bulk	C1qa	-2.19397	0.000216879	0.0226376	pseudobulk	edgeR	LRT	0.0226376
15	2545	2545	bulk	C3ar1	-2.14247	0.000197951	0.0210245	pseudobulk	edgeR	LRT	0.0210245
16	2556	2556	bulk	C77370	0.572092	9.54081e-05	0.0117878	pseudobulk	edgeR	LRT	0.0117878
17	2591	2591	bulk	Cacna2d3	0.92797	1.38154e-09	6.78149e-07	pseudobulk	edgeR	LRT	6.78149e-07
18	2598	2598	bulk	Cacng2	0.671097	5.90598e-07	0.000183682	pseudobulk	edgeR	LRT	0.000183682
19	2641	2641	bulk	Camk2n1	0.652579	2.62608e-09	1.13559e-06	pseudobulk	edgeR	LRT	1.13559e-06
20	2741	2741	bulk	Cbfa2t3	0.880669	1.20119e-12	8.72642e-10	pseudobulk	edgeR	LRT	8.72642e-10
21	2748	2748	bulk	Cbln2	1.30248	7.00772e-06	0.00147993	pseudobulk	edgeR	LRT	0.00147993
22	2906	2906	bulk	Cck	1.77558	0.000100382	0.0123185	pseudobulk	edgeR	LRT	0.0123185
23	2962	2962	bulk	Ccsap	1.00286	2.95245e-07	0.000101174	pseudobulk	edgeR	LRT	0.000101174
24	3107	3107	bulk	Cdk14	0.649869	9.92342e-09	4.00509e-06	pseudobulk	edgeR	LRT	4.00509e-06
25	3359	3359	bulk	Chrm2	-1.17355	0.000235761	0.0241359	pseudobulk	edgeR	LRT	0.0241359
26	3559	3559	bulk	Cnn3	-0.568367	1.17735e-05	0.00225085	pseudobulk	edgeR	LRT	0.00225085
27	3580	3580	bulk	Cnr1	0.839498	3.37707e-05	0.00524226	pseudobulk	edgeR	LRT	0.00524226
28	3599	3599	bulk	Cntnap5c	3.39327	1.79841e-09	8.1657e-07	pseudobulk	edgeR	LRT	8.1657e-07
29	3637	3637	bulk	Col26a1	-2.10738	2.82918e-06	0.000723713	pseudobulk	edgeR	LRT	0.000723713
30	3707	3707	bulk	Coro1a	0.547823	0.000226153	0.0234708	pseudobulk	edgeR	LRT	0.0234708
31	3755	3755	bulk	Cplx2	0.448107	2.68625e-05	0.00443525	pseudobulk	edgeR	LRT	0.00443525
32	3819	3819	bulk	Crim1	-0.825951	7.38219e-05	0.00965778	pseudobulk	edgeR	LRT	0.00965778
33	3873	3873	bulk	Csmd3	0.9483	4.75216e-10	2.46596e-07	pseudobulk	edgeR	LRT	2.46596e-07
34	3945	3945	bulk	Ctss	-1.89547	0.000329778	0.0321446	pseudobulk	edgeR	LRT	0.0321446
35	3970	3970	bulk	Cux2	0.842789	1.56395e-05	0.00275771	pseudobulk	edgeR	LRT	0.00275771
36	3979	3979	bulk	Cx3cr1	-2.05831	6.71285e-05	0.00915466	pseudobulk	edgeR	LRT	0.00915466
37	4114	4114	bulk	D7Ertd443e	4.0797	1.52432e-10	8.65146e-08	pseudobulk	edgeR	LRT	8.65146e-08
38	4135	4135	bulk	Dact1	0.698214	4.02284e-08	1.52214e-05	pseudobulk	edgeR	LRT	1.52214e-05
39	4197	4197	bulk	Dchs2	-1.22481	1.74895e-06	0.000474096	pseudobulk	edgeR	LRT	0.000474096
40	4233	4233	bulk	Ddc	-1.45652	0.000330968	0.0321446	pseudobulk	edgeR	LRT	0.0321446
41	4341	4341	bulk	Dgkg	3.45521	1.35885e-12	9.49212e-10	pseudobulk	edgeR	LRT	9.49212e-10
42	4344	4344	bulk	Dgkk	-1.19739	0.000134665	0.0153823	pseudobulk	edgeR	LRT	0.0153823
43	4431	4431	bulk	Dlx1	0.517132	0.000236548	0.0241359	pseudobulk	edgeR	LRT	0.0241359
44	4432	4432	bulk	Dlx1as	1.85323	1.8393e-18	4.17568e-15	pseudobulk	edgeR	LRT	4.17568e-15
45	4434	4434	bulk	Dlx5	0.423246	3.22554e-05	0.0051388	pseudobulk	edgeR	LRT	0.0051388
46	4436	4436	bulk	Dlx6os1	0.511819	7.95592e-05	0.0101046	pseudobulk	edgeR	LRT	0.0101046
47	4526	4526	bulk	Dner	0.566685	5.19154e-07	0.000165419	pseudobulk	edgeR	LRT	0.000165419
48	4614	4614	bulk	Drd1	-1.55437	4.45869e-14	4.49882e-11	pseudobulk	edgeR	LRT	4.49882e-11
49	4672	4672	bulk	Dusp4	1.52098	1.01033e-14	1.22331e-11	pseudobulk	edgeR	LRT	1.22331e-11
50	4753	4753	bulk	Ebf3	3.17715	3.21149e-05	0.0051388	pseudobulk	edgeR	LRT	0.0051388
51	4830	4830	bulk	Efnb3	0.453278	0.00047101	0.0419337	pseudobulk	edgeR	LRT	0.0419337
52	4922	4922	bulk	Elavl4	0.57198	5.38154e-06	0.00120666	pseudobulk	edgeR	LRT	0.00120666
53	4933	4933	bulk	Elmo1	0.595338	1.28407e-05	0.0024293	pseudobulk	edgeR	LRT	0.0024293
54	5028	5028	bulk	Epb41l4a	1.64477	2.87095e-08	1.12597e-05	pseudobulk	edgeR	LRT	1.12597e-05
55	5049	5049	bulk	Ephb3	1.54906	2.84792e-05	0.00461821	pseudobulk	edgeR	LRT	0.00461821
56	5202	5202	bulk	Ezr	-1.39774	0.00030675	0.0301145	pseudobulk	edgeR	LRT	0.0301145
57	5344	5344	bulk	Fam196a	0.64535	0.000280606	0.027849	pseudobulk	edgeR	LRT	0.027849
58	5365	5365	bulk	Fam210b	-0.725167	0.000503439	0.0443857	pseudobulk	edgeR	LRT	0.0443857
59	5605	5605	bulk	Fgd2	2.07695	5.39157e-05	0.00765013	pseudobulk	edgeR	LRT	0.00765013
60	5613	5613	bulk	Fgf12	0.894928	4.87105e-06	0.00110585	pseudobulk	edgeR	LRT	0.00110585
61	5627	5627	bulk	Fgfbp1	-5.03035	0.00041084	0.0380697	pseudobulk	edgeR	LRT	0.0380697
62	5657	5657	bulk	Fign	2.11167	7.03827e-17	1.16208e-13	pseudobulk	edgeR	LRT	1.16208e-13
63	5666	5666	bulk	Fjx1	0.701135	5.81403e-06	0.00128774	pseudobulk	edgeR	LRT	0.00128774
64	5693	5693	bulk	Flrt1	0.938932	1.38271e-06	0.000380497	pseudobulk	edgeR	LRT	0.000380497
65	5831	5831	bulk	Fut9	-0.611114	2.9528e-06	0.000744843	pseudobulk	edgeR	LRT	0.000744843
66	6088	6088	bulk	Gjd2	1.54459	0.000216143	0.0226376	pseudobulk	edgeR	LRT	0.0226376
67	6129	6129	bulk	Glt28d2	-2.61451	0.000163601	0.0178785	pseudobulk	edgeR	LRT	0.0178785
68	6639	6639	bulk	Gm15655	2.24516	0.000456434	0.0410384	pseudobulk	edgeR	LRT	0.0410384
69	6896	6896	bulk	Gm17750	0.961145	3.94351e-14	4.21307e-11	pseudobulk	edgeR	LRT	4.21307e-11
70	6908	6908	bulk	Gm19583	4.97681	8.03626e-06	0.0016039	pseudobulk	edgeR	LRT	0.0016039
71	7055	7055	bulk	Gm26592	2.43485	0.000124212	0.0144611	pseudobulk	edgeR	LRT	0.0144611
72	7119	7119	bulk	Gm26700	1.53751	5.23474e-05	0.00748609	pseudobulk	edgeR	LRT	0.00748609
73	7431	7431	bulk	Gm29595	1.67914	7.86631e-05	0.0100908	pseudobulk	edgeR	LRT	0.0100908
74	7519	7519	bulk	Gm3764	0.639444	6.23002e-06	0.00134702	pseudobulk	edgeR	LRT	0.00134702
75	7782	7782	bulk	Gm5483	-6.58556	4.56707e-07	0.000150813	pseudobulk	edgeR	LRT	0.000150813
76	7812	7812	bulk	Gm6288	2.70998	0.000341913	0.033031	pseudobulk	edgeR	LRT	0.033031
77	7931	7931	bulk	Gm9936	-1.56584	0.000378109	0.0359094	pseudobulk	edgeR	LRT	0.0359094
78	7985	7985	bulk	Gng7	-0.753332	0.000149444	0.0165501	pseudobulk	edgeR	LRT	0.0165501
79	8125	8125	bulk	Gpr88	-0.58372	9.18638e-06	0.00179401	pseudobulk	edgeR	LRT	0.00179401
80	8134	8134	bulk	Gprin3	-1.55227	5.71862e-05	0.00798935	pseudobulk	edgeR	LRT	0.00798935
81	8237	8237	bulk	Gstm5	0.538372	4.80924e-05	0.00706587	pseudobulk	edgeR	LRT	0.00706587
82	8286	8286	bulk	Gucy1a3	-0.775264	2.37857e-07	8.30762e-05	pseudobulk	edgeR	LRT	8.30762e-05
83	8288	8288	bulk	Gucy1b3	-0.67596	6.46025e-06	0.00138037	pseudobulk	edgeR	LRT	0.00138037
84	8745	8745	bulk	Htr3a	2.58414	0.000105853	0.0127318	pseudobulk	edgeR	LRT	0.0127318
85	8777	8777	bulk	Ibsp	5.83996	4.12117e-101	7.48486e-97	pseudobulk	edgeR	LRT	7.48486e-97
86	8928	8928	bulk	Il1rapl1	0.559034	8.13579e-05	0.0102613	pseudobulk	edgeR	LRT	0.0102613
87	9127	9127	bulk	Itgb8	1.00417	0.000121518	0.0142388	pseudobulk	edgeR	LRT	0.0142388
88	9130	9130	bulk	Itih5	-5.06507	4.11879e-05	0.0062338	pseudobulk	edgeR	LRT	0.0062338
89	9187	9187	bulk	Jund	-0.327237	0.00057241	0.04858	pseudobulk	edgeR	LRT	0.04858
90	9207	9207	bulk	Kat6b	0.490678	3.2291e-06	0.000792525	pseudobulk	edgeR	LRT	0.000792525
91	9254	9254	bulk	Kcnh1	-1.38611	1.37413e-05	0.00249985	pseudobulk	edgeR	LRT	0.00249985
92	9317	9317	bulk	Kctd12	0.997544	8.38937e-05	0.0105081	pseudobulk	edgeR	LRT	0.0105081
93	9471	9471	bulk	Klhl29	-0.733788	2.79856e-05	0.00457905	pseudobulk	edgeR	LRT	0.00457905
94	9628	9628	bulk	Lcn2	-4.30282	0.000227942	0.0235221	pseudobulk	edgeR	LRT	0.0235221
95	9630	9630	bulk	Lcorl	0.563617	1.90282e-05	0.00326029	pseudobulk	edgeR	LRT	0.00326029
96	9766	9766	bulk	Lmo4	-0.635152	8.58553e-07	0.000255624	pseudobulk	edgeR	LRT	0.000255624
97	9981	9981	bulk	Lypd1	-0.598886	6.75434e-05	0.00915466	pseudobulk	edgeR	LRT	0.00915466
98	10027	10027	bulk	Maf	2.49271	1.83976e-28	1.11379e-24	pseudobulk	edgeR	LRT	1.11379e-24
99	10029	10029	bulk	Mafb	-1.01633	5.4915e-05	0.00773152	pseudobulk	edgeR	LRT	0.00773152
100	10543	10543	bulk	Mob3b	2.09934	8.12965e-08	2.89511e-05	pseudobulk	edgeR	LRT	2.89511e-05
101	10886	10886	bulk	Mylip	-0.885749	5.91011e-05	0.00819386	pseudobulk	edgeR	LRT	0.00819386
102	10894	10894	bulk	Myo16	-0.743527	0.000464445	0.041553	pseudobulk	edgeR	LRT	0.041553
103	10983	10983	bulk	Nans	-0.425689	0.000104036	0.0126812	pseudobulk	edgeR	LRT	0.0126812
104	11009	11009	bulk	Nav2	0.937463	0.000137193	0.0154973	pseudobulk	edgeR	LRT	0.0154973
105	11124	11124	bulk	Neb	1.1588	5.96698e-07	0.000183682	pseudobulk	edgeR	LRT	0.000183682
106	11138	11138	bulk	Nefm	-0.703504	7.88948e-05	0.0100908	pseudobulk	edgeR	LRT	0.0100908
107	11198	11198	bulk	Nfia	0.651859	0.000432896	0.0397084	pseudobulk	edgeR	LRT	0.0397084
108	11202	11202	bulk	Nfix	-0.535215	0.000529716	0.0458987	pseudobulk	edgeR	LRT	0.0458987
109	11222	11222	bulk	Ngf	3.70604	2.69187e-06	0.000698425	pseudobulk	edgeR	LRT	0.000698425
110	11366	11366	bulk	Npas1	4.98224	1.86293e-30	1.69173e-26	pseudobulk	edgeR	LRT	1.69173e-26
111	11368	11368	bulk	Npas3	1.72913	1.80552e-17	3.27919e-14	pseudobulk	edgeR	LRT	3.27919e-14
112	11401	11401	bulk	Nptx2	2.52447	1.64259e-09	7.64944e-07	pseudobulk	edgeR	LRT	7.64944e-07
113	11422	11422	bulk	Nr2f1	0.90924	1.07454e-06	0.000309774	pseudobulk	edgeR	LRT	0.000309774
114	11434	11434	bulk	Nradd	-0.520104	0.000444909	0.0402012	pseudobulk	edgeR	LRT	0.0402012
115	11444	11444	bulk	Nrep	0.549902	1.39079e-05	0.00250094	pseudobulk	edgeR	LRT	0.00250094
116	11461	11461	bulk	Nrp2	0.818328	6.85762e-05	0.00922578	pseudobulk	edgeR	LRT	0.00922578
117	11504	11504	bulk	Ntn4	1.69815	0.000164393	0.0178785	pseudobulk	edgeR	LRT	0.0178785
118	11590	11590	bulk	Nxn	-0.891423	3.95722e-06	0.000934122	pseudobulk	edgeR	LRT	0.000934122
119	11595	11595	bulk	Nxph1	2.04114	3.89433e-07	0.000130979	pseudobulk	edgeR	LRT	0.000130979
120	11646	11646	bulk	Olfm1	0.647451	3.96032e-06	0.000934122	pseudobulk	edgeR	LRT	0.000934122
121	11889	11889	bulk	Pax6	-1.10698	4.86309e-05	0.00706587	pseudobulk	edgeR	LRT	0.00706587
122	11915	11915	bulk	Pcdh15	0.974034	0.000179435	0.0192835	pseudobulk	edgeR	LRT	0.0192835
123	11916	11916	bulk	Pcdh17	-0.978558	6.64717e-05	0.0091459	pseudobulk	edgeR	LRT	0.0091459
124	11922	11922	bulk	Pcdh9	0.690242	0.000510933	0.0448288	pseudobulk	edgeR	LRT	0.0448288
125	12004	12004	bulk	Pcolce	-2.14853	0.000530709	0.0458987	pseudobulk	edgeR	LRT	0.0458987
126	12007	12007	bulk	Pcp4	-1.78052	1.4244e-05	0.00253627	pseudobulk	edgeR	LRT	0.00253627
127	12044	12044	bulk	Pde1c	0.861242	8.85819e-06	0.00174872	pseudobulk	edgeR	LRT	0.00174872
128	12045	12045	bulk	Pde2a	-0.599093	0.000105197	0.0127318	pseudobulk	edgeR	LRT	0.0127318
129	12049	12049	bulk	Pde4b	-0.540436	0.000485028	0.0429712	pseudobulk	edgeR	LRT	0.0429712
130	12052	12052	bulk	Pde4dip	0.532387	0.000172823	0.0186834	pseudobulk	edgeR	LRT	0.0186834
131	12112	12112	bulk	Pdzrn3	2.04571	6.38607e-11	3.86613e-08	pseudobulk	edgeR	LRT	3.86613e-08
132	12507	12507	bulk	Plxna1	0.825621	3.01575e-06	0.000750302	pseudobulk	edgeR	LRT	0.000750302
133	12542	12542	bulk	Pnmal1	0.696096	1.12831e-06	0.000320193	pseudobulk	edgeR	LRT	0.000320193
134	12547	12547	bulk	Pnoc	3.02923	3.63558e-14	4.12684e-11	pseudobulk	edgeR	LRT	4.12684e-11
135	12702	12702	bulk	Ppm1j	-1.91085	2.15313e-05	0.00361987	pseudobulk	edgeR	LRT	0.00361987
136	12757	12757	bulk	Ppp2r2b	-0.490598	0.000576553	0.0486567	pseudobulk	edgeR	LRT	0.0486567
137	12888	12888	bulk	Prokr2	-1.1618	7.39143e-05	0.00965778	pseudobulk	edgeR	LRT	0.00965778
138	12897	12897	bulk	Prox1	2.1003	2.9138e-08	1.12597e-05	pseudobulk	edgeR	LRT	1.12597e-05
139	12898	12898	bulk	Prox1os	3.58744	5.32367e-08	1.97324e-05	pseudobulk	edgeR	LRT	1.97324e-05
140	12956	12956	bulk	Prss35	-1.5332	0.000394605	0.0371337	pseudobulk	edgeR	LRT	0.0371337
141	12991	12991	bulk	Psmb10	0.856188	0.000251594	0.0253558	pseudobulk	edgeR	LRT	0.0253558
142	13076	13076	bulk	Pth1r	1.03301	0.000436763	0.0398333	pseudobulk	edgeR	LRT	0.0398333
143	13127	13127	bulk	Ptpru	1.39896	7.16345e-05	0.00956636	pseudobulk	edgeR	LRT	0.00956636
144	13128	13128	bulk	Ptprz1	0.504744	2.0591e-05	0.00349509	pseudobulk	edgeR	LRT	0.00349509
145	13323	13323	bulk	Ralyl	0.8637	0.000129823	0.0149807	pseudobulk	edgeR	LRT	0.0149807
146	13340	13340	bulk	Rap1gap	-0.672698	3.78791e-06	0.000917281	pseudobulk	edgeR	LRT	0.000917281
147	13358	13358	bulk	Rarb	-0.476511	0.000404624	0.0376861	pseudobulk	edgeR	LRT	0.0376861
148	13463	13463	bulk	Rbp1	-0.58238	0.000206868	0.0218438	pseudobulk	edgeR	LRT	0.0218438
149	13537	13537	bulk	Retnlg	-4.36807	0.000111568	0.0133309	pseudobulk	edgeR	LRT	0.0133309
150	13574	13574	bulk	Rgma	0.61597	2.17248e-05	0.00361987	pseudobulk	edgeR	LRT	0.00361987
151	13596	13596	bulk	Rgs8	-0.869729	1.81474e-06	0.000484695	pseudobulk	edgeR	LRT	0.000484695
152	13684	13684	bulk	Rmst	1.1821	1.9913e-13	1.8083e-10	pseudobulk	edgeR	LRT	1.8083e-10
153	13796	13796	bulk	Ror2	1.47248	5.08165e-05	0.00732484	pseudobulk	edgeR	LRT	0.00732484
154	13893	13893	bulk	RP24-267C3.3	-0.638918	7.63799e-05	0.00990866	pseudobulk	edgeR	LRT	0.00990866
155	14141	14141	bulk	Rwdd3	0.733352	0.000379617	0.0359094	pseudobulk	edgeR	LRT	0.0359094
156	14145	14145	bulk	Rxfp3	-3.62256	4.83482e-05	0.00706587	pseudobulk	edgeR	LRT	0.00706587
157	14162	14162	bulk	S100a8	-5.88839	1.07099e-06	0.000309774	pseudobulk	edgeR	LRT	0.000309774
158	14163	14163	bulk	S100a9	-4.92684	1.37197e-05	0.00249985	pseudobulk	edgeR	LRT	0.00249985
159	14277	14277	bulk	Scml4	0.873506	3.31041e-05	0.00522815	pseudobulk	edgeR	LRT	0.00522815
160	14278	14278	bulk	Scn10a	4.20975	0.000373563	0.0357087	pseudobulk	edgeR	LRT	0.0357087
161	14285	14285	bulk	Scn3b	0.591555	1.63488e-05	0.00285507	pseudobulk	edgeR	LRT	0.00285507
162	14408	14408	bulk	Sepp1	-2.07441	0.000537064	0.0462282	pseudobulk	edgeR	LRT	0.0462282
163	14450	14450	bulk	Serpini1	0.666685	0.000151801	0.0167091	pseudobulk	edgeR	LRT	0.0167091
164	14558	14558	bulk	Sh3rf1	0.471864	0.000516355	0.0450867	pseudobulk	edgeR	LRT	0.0450867
165	14598	14598	bulk	Shtn1	1.25357	1.68163e-13	1.60746e-10	pseudobulk	edgeR	LRT	1.60746e-10
166	14636	14636	bulk	Six3	-0.725275	0.000244437	0.0248015	pseudobulk	edgeR	LRT	0.0248015
167	14644	14644	bulk	Skap2	-1.24979	1.37642e-05	0.00249985	pseudobulk	edgeR	LRT	0.00249985
168	14709	14709	bulk	Slc1a2	1.31742	1.16076e-06	0.000324335	pseudobulk	edgeR	LRT	0.000324335
169	14854	14854	bulk	Slc37a4	1.09319	4.61204e-05	0.00686589	pseudobulk	edgeR	LRT	0.00686589
170	14905	14905	bulk	Slc4a4	0.915557	1.72092e-05	0.0029767	pseudobulk	edgeR	LRT	0.0029767
171	14976	14976	bulk	Slitrk3	0.622433	0.000139085	0.0154973	pseudobulk	edgeR	LRT	0.0154973
172	15101	15101	bulk	Sned1	-2.97445	0.00056781	0.0484158	pseudobulk	edgeR	LRT	0.0484158
173	15171	15171	bulk	Sobp	0.587584	4.49067e-09	1.85363e-06	pseudobulk	edgeR	LRT	1.85363e-06
174	15205	15205	bulk	Sox14	9.29154	5.4599e-15	7.08305e-12	pseudobulk	edgeR	LRT	7.08305e-12
175	15216	15216	bulk	Sox6	2.87235	4.18594e-12	2.71518e-09	pseudobulk	edgeR	LRT	2.71518e-09
176	15232	15232	bulk	Sp8	1.35535	3.24944e-10	1.73578e-07	pseudobulk	edgeR	LRT	1.73578e-07
177	15435	15435	bulk	Sstr2	-1.02779	0.000260064	0.0259521	pseudobulk	edgeR	LRT	0.0259521
178	15464	15464	bulk	St8sia5	3.55093	7.74248e-08	2.81238e-05	pseudobulk	edgeR	LRT	2.81238e-05
179	15506	15506	bulk	Stfa1	-5.26282	0.000180876	0.019324	pseudobulk	edgeR	LRT	0.019324
180	15507	15507	bulk	Stfa2	-5.62182	9.06383e-05	0.0112752	pseudobulk	edgeR	LRT	0.0112752
181	15640	15640	bulk	Sv2c	2.42507	3.47228e-13	2.7419e-10	pseudobulk	edgeR	LRT	2.7419e-10
182	15757	15757	bulk	Tagap	-3.6083	3.67887e-05	0.00566234	pseudobulk	edgeR	LRT	0.00566234
183	15861	15861	bulk	Tcea2	1.05781	0.000252692	0.0253558	pseudobulk	edgeR	LRT	0.0253558
184	15882	15882	bulk	Tcf4	1.19514	1.71897e-12	1.15629e-09	pseudobulk	edgeR	LRT	1.15629e-09
185	16003	16003	bulk	Tgif1	-1.34576	0.00056778	0.0484158	pseudobulk	edgeR	LRT	0.0484158
186	16042	16042	bulk	Thra	0.417446	7.24048e-06	0.00150427	pseudobulk	edgeR	LRT	0.00150427
187	16110	16110	bulk	Tle2	2.07161	4.06729e-15	5.68232e-12	pseudobulk	edgeR	LRT	5.68232e-12
188	16112	16112	bulk	Tle4	-0.665697	4.04329e-06	0.000941464	pseudobulk	edgeR	LRT	0.000941464
189	16199	16199	bulk	Tmem130	0.784642	0.000118852	0.0140168	pseudobulk	edgeR	LRT	0.0140168
190	16323	16323	bulk	Tmem37	-3.76457	0.000438644	0.0398333	pseudobulk	edgeR	LRT	0.0398333
191	16422	16422	bulk	Tnfrsf11a	-2.114	0.000114655	0.0136102	pseudobulk	edgeR	LRT	0.0136102
192	16512	16512	bulk	Tox2	0.730715	7.62974e-06	0.00155698	pseudobulk	edgeR	LRT	0.00155698
193	16513	16513	bulk	Tox3	1.05693	4.98169e-13	3.76989e-10	pseudobulk	edgeR	LRT	3.76989e-10
194	16695	16695	bulk	Trpc4	1.38173	7.11187e-07	0.000215276	pseudobulk	edgeR	LRT	0.000215276
195	16700	16700	bulk	Trpc7	-0.875535	7.27177e-05	0.00964013	pseudobulk	edgeR	LRT	0.00964013
196	16734	16734	bulk	Tshz2	-0.811004	2.21728e-10	1.22031e-07	pseudobulk	edgeR	LRT	1.22031e-07
197	16947	16947	bulk	Ubash3b	1.82656	1.54327e-21	5.60578e-18	pseudobulk	edgeR	LRT	5.60578e-18
198	16976	16976	bulk	Ube2ql1	0.837507	8.03224e-06	0.0016039	pseudobulk	edgeR	LRT	0.0016039
199	17071	17071	bulk	Unc5c	0.927109	9.70295e-06	0.00187473	pseudobulk	edgeR	LRT	0.00187473
200	17073	17073	bulk	Unc5d	1.29033	2.84791e-09	1.20288e-06	pseudobulk	edgeR	LRT	1.20288e-06
201	17209	17209	bulk	Vax1	1.9938	2.81165e-13	2.43167e-10	pseudobulk	edgeR	LRT	2.43167e-10
202	17242	17242	bulk	Vldlr	0.568819	0.000130324	0.0149807	pseudobulk	edgeR	LRT	0.0149807
203	17302	17302	bulk	Vstm2b	1.37821	5.07683e-20	1.31722e-16	pseudobulk	edgeR	LRT	1.31722e-16
204	17320	17320	bulk	Vwc2	1.87441	1.32774e-17	2.67937e-14	pseudobulk	edgeR	LRT	2.67937e-14
205	17443	17443	bulk	Wls	0.823378	4.91193e-07	0.000159304	pseudobulk	edgeR	LRT	0.000159304
206	17456	17456	bulk	Wnt5a	1.90246	2.9684e-13	2.45055e-10	pseudobulk	edgeR	LRT	2.45055e-10
207	17471	17471	bulk	Wscd2	0.920452	3.34553e-05	0.00523806	pseudobulk	edgeR	LRT	0.00523806
208	17588	17588	bulk	Zbtb16	2.2803	1.87881e-09	8.32268e-07	pseudobulk	edgeR	LRT	8.32268e-07
209	17675	17675	bulk	Zdhhc2	1.11094	9.96902e-10	5.02937e-07	pseudobulk	edgeR	LRT	5.02937e-07
210	17689	17689	bulk	Zeb2	1.46383	1.41383e-20	4.27966e-17	pseudobulk	edgeR	LRT	4.27966e-17
211	17808	17808	bulk	Zfp385b	-0.802813	4.11758e-05	0.0062338	pseudobulk	edgeR	LRT	0.0062338
212	17849	17849	bulk	Zfp503	-0.787238	0.000365137	0.0350879	pseudobulk	edgeR	LRT	0.0350879
213	17860	17860	bulk	Zfp521	-0.99539	1.42143e-10	8.32776e-08	pseudobulk	edgeR	LRT	8.32776e-08
214	17936	17936	bulk	Zfp697	0.468293	0.000578672	0.0486567	pseudobulk	edgeR	LRT	0.0486567
215	17981	17981	bulk	Zfp804a	-1.03575	1.46256e-09	6.99029e-07	pseudobulk	edgeR	LRT	6.99029e-07
216	18030	18030	bulk	Zfp941	0.994947	7.28863e-06	0.00150427	pseudobulk	edgeR	LRT	0.00150427
