# Supplementary material for: Spatial enhancer activation influences inhibitory neuron identity during mouse embryonic development
Source: Nat Neurosci. 2024 Mar 25;27(5):862–72. doi: 10.1038/s41593-024-01611-9 (PMC11088997; doi:10.1038/s41593-024-01611-9)
Supplement: Supplementary file 4 — Statistical source data. [file 41593_2024_1611_MOESM4_ESM.xlsx]

## Sheet: Fig.2e
dataset	gRNA	cloneID	clone_size
ED210204	gMeis2	5431	1
ED210204	gMeis2	5434	4
ED210204	gMeis2	5435	1
ED210204	gMeis2	5440	1
ED210204	gMeis2	5441	2
ED210204	gMeis2	5447	1
ED210204	gMeis2	5448	3
ED210204	gMeis2	5450	4
ED210204	gMeis2	5463	1
ED210204	gMeis2	5465	2
ED210204	gMeis2	5466	1
ED210204	gMeis2	5467	1
ED210204	gMeis2	5468	1
ED210204	gMeis2	5470	6
ED210204	gMeis2	5471	1
ED210204	gMeis2	5474	3
ED210204	gMeis2	5476	1
ED210204	gMeis2	5477	5
ED210204	gMeis2	5478	2
ED210204	gMeis2	5480	1
ED210204	gMeis2	5482	1
ED210204	gMeis2	5485	1
ED210204	gMeis2	5488	1
ED210204	gMeis2	5493	2
ED210204	gMeis2	5494	1
ED210204	gMeis2	5497	1
ED210204	gMeis2	5502	3
ED210204	gMeis2	5503	3
ED210204	gMeis2	5505	1
ED210204	gMeis2	5511	2
ED210204	gMeis2	5512	2
ED210204	gMeis2	5513	1
ED210204	gMeis2	5514	2
ED210204	gMeis2	5516	1
ED210204	gMeis2	5518	2
ED210204	gMeis2	5523	3
ED210204	gMeis2	5531	1
ED210204	gMeis2	5536	1
ED210204	gMeis2	5537	1
ED210204	gMeis2	5538	7
ED210204	gMeis2	5540	2
ED210204	gMeis2	5541	2
ED210204	gMeis2	5543	3
ED210204	gMeis2	5547	1
ED210204	gMeis2	5548	2
ED210204	gMeis2	5549	4
ED210204	gMeis2	5550	5
ED210204	gMeis2	5551	6
ED210204	gMeis2	5552	1
ED210204	gMeis2	5553	3
ED210204	gMeis2	5554	6
ED210204	gMeis2	5555	1
ED210204	gMeis2	5556	1
ED210204	gMeis2	5557	2
ED210204	gMeis2	5558	1
ED210204	gMeis2	5560	1
ED210204	gMeis2	5561	1
ED210204	gMeis2	5562	3
ED210204	gMeis2	5563	3
ED210204	gMeis2	5565	1
ED210204	gMeis2	5567	1
ED210204	gMeis2	5568	1
ED210204	gMeis2	5570	1
ED210204	gMeis2	5572	1
ED210204	gMeis2	5574	4
ED210204	gMeis2	5576	1
ED210204	gMeis2	5579	1
ED210204	gMeis2	5580	1
ED210204	gMeis2	5584	1
ED210204	gMeis2	5586	1
ED210204	gMeis2	5589	2
ED210204	gMeis2	5594	1
ED210204	gMeis2	5596	1
ED210204	gMeis2	5597	4
ED210204	gMeis2	5600	1
ED210204	gMeis2	5602	1
ED210204	gMeis2	5603	2
ED210204	gMeis2	5604	1
ED210204	gMeis2	5610	1
ED210204	gMeis2	5612	2
ED210204	gMeis2	5613	1
ED210204	gMeis2	5616	1
ED210204	gMeis2	5620	1
ED210204	gMeis2	5621	1
ED210204	gMeis2	5622	1
ED210204	gMeis2	5626	1
ED210204	gMeis2	5627	1
ED210204	gMeis2	5629	1
ED210204	gMeis2	5630	2
ED210204	gMeis2	5631	2
ED210204	gMeis2	5632	2
ED210204	gMeis2	5633	1
ED210204	gMeis2	5639	1
ED210204	gMeis2	5641	1
ED210204	gMeis2	5642	1
ED210204	gMeis2	5645	3
ED210204	gMeis2	5646	1
ED210204	gMeis2	5647	3
ED210204	gMeis2	5650	1
ED210204	gMeis2	5652	2
ED210204	gMeis2	5653	1
ED210204	gMeis2	5654	1
ED210204	gMeis2	5656	1
ED210204	gMeis2	5657	1
ED210204	gMeis2	5658	1
ED210204	gMeis2	5660	1
ED210204	gMeis2	5662	3
ED210204	gMeis2	5663	2
ED210204	gMeis2	5665	3
ED210204	gMeis2	5666	1
ED210204	gMeis2	5668	1
ED210204	gMeis2	5670	2
ED210204	gMeis2	5671	1
ED210204	gMeis2	5674	1
ED210204	gMeis2	5676	1
ED210204	gMeis2	5680	1
ED210204	gMeis2	5681	1
ED210204	gMeis2	5684	1
ED210204	gMeis2	5688	3
ED210204	gMeis2	5690	1
ED210204	gMeis2	5691	1
ED210204	gMeis2	5692	1
ED210204	gMeis2	5693	1
ED210204	gMeis2	5695	4
ED210204	gMeis2	5696	1
ED210204	gMeis2	5699	2
ED210204	gMeis2	5701	1
ED210204	gMeis2	5702	1
ED210204	gMeis2	5703	2
ED210204	gMeis2	5704	1
ED210204	gMeis2	5706	2
ED210204	gMeis2	5708	1
ED210204	gMeis2	5709	1
ED210204	gMeis2	5710	1
ED210204	gMeis2	5711	1
ED210204	gMeis2	5715	1
ED210204	gMeis2	5717	1
ED210204	gMeis2	5718	1
ED210204	gMeis2	5720	1
ED210204	gMeis2	5722	1
ED210204	gMeis2	5724	2
ED210204	gMeis2	5725	2
ED210204	gMeis2	5726	1
ED210204	gMeis2	5727	1
ED210204	gMeis2	5729	2
ED210204	gMeis2	5732	1
ED210204	gMeis2	5733	2
ED210204	gMeis2	5735	5
ED210204	gMeis2	5736	1
ED210204	gMeis2	5739	2
ED210204	gMeis2	5740	1
ED210204	gMeis2	5741	1
ED210204	gMeis2	5744	1
ED210204	gMeis2	5747	2
ED210204	gMeis2	5748	1
ED210204	gMeis2	5750	1
ED210204	gMeis2	5751	1
ED210204	gMeis2	5752	1
ED210204	gMeis2	5753	1
ED210204	gMeis2	5755	2
ED210204	gMeis2	5757	1
ED210204	gMeis2	5762	2
ED210204	gMeis2	5764	1
ED210204	gMeis2	5769	2
ED210204	gMeis2	5770	1
ED210204	gMeis2	5771	3
ED210204	gMeis2	5775	2
ED210204	gMeis2	5776	1
ED210204	gMeis2	5783	1
ED210204	gMeis2	5787	2
ED210204	gMeis2	5788	1
ED210204	gMeis2	5790	4
ED210204	gMeis2	5791	1
ED210204	gMeis2	5793	1
ED210204	gMeis2	5799	2
ED210204	gMeis2	5801	2
ED210204	gMeis2	5802	1
ED210204	gMeis2	5806	1
ED210204	gMeis2	5808	1
ED210204	gMeis2	5809	1
ED210204	gMeis2	5811	2
ED210204	gMeis2	5813	1
ED210204	gMeis2	5815	1
ED210204	gMeis2	5816	1
ED210204	gMeis2	5817	4
ED210204	gMeis2	5819	1
ED210204	gMeis2	5820	2
ED210204	gMeis2	5821	2
ED210204	gMeis2	5822	1
ED210204	gMeis2	5823	1
ED210204	gMeis2	5826	1
ED210204	gMeis2	5827	1
ED210204	gMeis2	5830	1
ED210204	gMeis2	5831	4
ED210204	gMeis2	5835	1
ED210204	gMeis2	5836	2
ED210204	gMeis2	5837	1
ED210204	gMeis2	5840	2
ED210204	gMeis2	5841	1
ED210204	gMeis2	5849	1
ED210204	gMeis2	5850	1
ED210204	gMeis2	5852	1
ED210204	gMeis2	5853	1
ED210204	gMeis2	5861	5
ED210204	gMeis2	5864	1
ED210204	gMeis2	5865	1
ED210204	gMeis2	5868	5
ED210204	gMeis2	5869	1
ED210204	gMeis2	5870	1
ED210204	gMeis2	5872	2
ED210204	gMeis2	5876	1
ED210204	gMeis2	5878	2
ED210204	gMeis2	5879	1
ED210204	gMeis2	5880	1
ED210204	gMeis2	5884	1
ED210204	gMeis2	5887	1
ED210204	gMeis2	5889	1
ED210204	gMeis2	5891	1
ED210204	gMeis2	5892	1
ED210204	gMeis2	5895	1
ED210204	gMeis2	5899	1
ED210204	gMeis2	5902	1
ED210204	gMeis2	5903	1
ED210204	gMeis2	5906	1
ED210204	gMeis2	5908	1
ED210204	gMeis2	5911	1
ED210204	gMeis2	5912	1
ED210204	gMeis2	5914	2
ED210204	gMeis2	5915	1
ED210204	gMeis2	5917	2
ED210204	gMeis2	5918	1
ED210204	gMeis2	5920	1
ED210204	gMeis2	5921	2
ED210204	gMeis2	5923	2
ED210204	gMeis2	5924	1
ED210204	gMeis2	5925	2
ED210204	gMeis2	5928	1
ED210204	gMeis2	5931	1
ED210204	gMeis2	5934	2
ED210204	gMeis2	5935	1
ED210204	gMeis2	5936	2
ED210204	gMeis2	5937	2
ED210204	gMeis2	5939	1
ED210204	gMeis2	5940	2
ED210204	gMeis2	5941	2
ED210204	gMeis2	5942	1
ED210204	gMeis2	5944	1
ED210204	gMeis2	5947	1
ED210204	gMeis2	5951	1
ED210204	gMeis2	5952	1
ED210204	gMeis2	5959	1
ED210204	gMeis2	5961	3
ED210204	gMeis2	5962	2
ED210204	gMeis2	5963	1
ED210204	gMeis2	5966	1
ED210204	gMeis2	5967	1
ED210204	gMeis2	5968	1
ED210204	gMeis2	5974	1
ED210204	gMeis2	5975	1
ED210204	gMeis2	5977	3
ED210204	gMeis2	5978	2
ED210204	gMeis2	5979	1
ED210204	gMeis2	5981	2
ED210204	gMeis2	5982	2
ED210204	gMeis2	5983	1
ED210204	gMeis2	5986	2
ED210204	gMeis2	5990	1
ED210204	gMeis2	5994	1
ED210204	gMeis2	5996	1
ED210204	gMeis2	5997	1
ED210204	gMeis2	5999	2
ED210204	gMeis2	6000	1
ED210204	gMeis2	6004	2
ED210204	gMeis2	6008	1
ED210204	gMeis2	6010	1
ED210204	gMeis2	6013	1
ED210204	gMeis2	6017	1
ED210204	gMeis2	6018	1
ED210204	gMeis2	6021	1
ED210204	gMeis2	6025	2
ED210204	gMeis2	6031	2
ED210204	gMeis2	6032	1
ED210204	gMeis2	6040	3
ED210204	gMeis2	6041	1
ED210204	gMeis2	6042	1
ED210204	gMeis2	6043	2
ED210204	gMeis2	6047	2
ED210204	gMeis2	6048	1
ED210204	gMeis2	6049	1
ED210204	gMeis2	6052	2
ED210204	gMeis2	6054	1
ED210204	gMeis2	6059	1
ED210204	gMeis2	6061	1
ED210204	gMeis2	6062	1
ED210204	gMeis2	6064	1
ED210204	gMeis2	6065	1
ED210204	gMeis2	6068	1
ED210204	gMeis2	6072	1
ED210204	gMeis2	6075	1
ED210204	gMeis2	6079	1
ED210204	gMeis2	6080	1
ED210204	gMeis2	6081	2
ED210204	gMeis2	6082	1
ED210204	gMeis2	6085	2
ED210204	gMeis2	6086	1
ED210204	gMeis2	6087	1
ED210204	gMeis2	6088	1
ED210204	gMeis2	6089	2
ED210204	gMeis2	6093	2
ED210204	gMeis2	6096	1
ED210204	gMeis2	6099	1
ED210204	gMeis2	6101	1
ED210204	gMeis2	6102	1
ED210204	gMeis2	6103	1
ED210204	gMeis2	6104	2
ED210204	gMeis2	6105	2
ED210204	gMeis2	6106	1
ED210204	gMeis2	6107	1
ED210204	gMeis2	6111	1
ED210204	gMeis2	6112	1
ED210204	gMeis2	6114	1
ED210204	gMeis2	6116	2
ED210204	gMeis2	6123	1
ED210204	gMeis2	6124	1
ED210204	gMeis2	6125	1
ED210204	gMeis2	6126	1
ED210204	gMeis2	6127	1
ED210204	gMeis2	6134	3
ED210204	gMeis2	6137	1
ED210204	gMeis2	6139	1
ED210204	gMeis2	6140	4
ED210204	gMeis2	6142	3
ED210204	gMeis2	6146	1
ED210204	gMeis2	6147	2
ED210204	gMeis2	6148	2
ED210204	gMeis2	6149	1
ED210204	gMeis2	6151	1
ED210204	gMeis2	6152	2
ED210204	gMeis2	6153	1
ED210204	gMeis2	6163	1
ED210204	gMeis2	6165	1
ED210204	gMeis2	6167	1
ED210204	gMeis2	6169	1
ED210204	gMeis2	6170	1
ED210204	gMeis2	6172	1
ED210204	gMeis2	6173	1
ED210204	gMeis2	6174	1
ED210204	gMeis2	6177	1
ED210204	gMeis2	6178	1
ED210204	gMeis2	6179	1
ED210204	gMeis2	6180	2
ED210204	gMeis2	6189	1
ED210204	gMeis2	6190	4
ED210204	gMeis2	6192	2
ED210204	gMeis2	6193	1
ED210204	gMeis2	6197	1
ED210204	gMeis2	6199	1
ED210204	gMeis2	6204	1
ED210204	gMeis2	6205	1
ED210204	gMeis2	6208	1
ED210204	gMeis2	6210	1
ED210204	gMeis2	6214	2
ED210204	gMeis2	6215	2
ED210204	gMeis2	6216	1
ED210204	gMeis2	6220	2
ED210204	gMeis2	6222	1
ED210204	gMeis2	6223	1
ED210204	gMeis2	6226	1
ED210204	gMeis2	6227	1
ED210204	gMeis2	6228	1
ED210204	gMeis2	6230	1
ED210204	gMeis2	6231	1
ED210204	gMeis2	6233	1
ED210204	gMeis2	6234	1
ED210204	gMeis2	6236	4
ED210204	gMeis2	6238	1
ED210204	gMeis2	6239	3
ED210204	gMeis2	6243	1
ED210204	gMeis2	6251	1
ED210204	gMeis2	6258	1
ED210204	gMeis2	6261	1
ED210204	gMeis2	6263	2
ED210204	gMeis2	6267	2
ED210204	gMeis2	6268	2
ED210204	gMeis2	6269	1
ED210204	gMeis2	6273	2
ED210204	gMeis2	6276	1
ED210204	gMeis2	6278	1
ED210204	gMeis2	6279	1
ED210204	gMeis2	6283	1
ED210204	gMeis2	6286	1
ED210204	gMeis2	6288	2
ED210204	gMeis2	6291	2
ED210204	gMeis2	6292	1
ED210204	gMeis2	6295	1
ED210204	gMeis2	6300	1
ED210204	gMeis2	6301	1
ED210204	gMeis2	6302	3
ED210204	gMeis2	6305	1
ED210204	gMeis2	6306	2
ED210204	gMeis2	6307	1
ED210204	gMeis2	6312	2
ED210204	gMeis2	6314	1
ED210204	gMeis2	6317	1
ED210204	gMeis2	6318	2
ED210204	gMeis2	6321	1
ED210204	gMeis2	6326	1
ED210204	gMeis2	6327	1
ED210204	gMeis2	6330	1
ED210204	gMeis2	6331	1
ED210204	gMeis2	6333	2
ED210204	gMeis2	6335	1
ED210204	gMeis2	6343	1
ED210204	gMeis2	6345	2
ED210204	gMeis2	6349	1
ED210204	gMeis2	6350	1
ED210204	gMeis2	6351	1
ED210204	gMeis2	6354	1
ED210204	gMeis2	6355	1
ED210204	gMeis2	6356	1
ED210204	gMeis2	6360	1
ED210204	gMeis2	6361	1
ED210204	gMeis2	6362	1
ED210204	gMeis2	6364	1
ED210204	gMeis2	6366	1
ED210204	gMeis2	6368	1
ED210204	gMeis2	6369	1
ED210204	gMeis2	6370	1
ED210204	gMeis2	6371	1
ED210204	gMeis2	6373	1
ED210204	gMeis2	6376	2
ED210204	gMeis2	6377	1
ED210204	gMeis2	6378	1
ED210204	gMeis2	6379	2
ED210204	gMeis2	6381	1
ED210204	gMeis2	6384	1
ED210204	gMeis2	6385	1
ED210204	gMeis2	6388	1
ED210204	gMeis2	6390	1
ED210204	gMeis2	6391	1
ED210204	gMeis2	6392	1
ED210204	gMeis2	6396	1
ED210204	gMeis2	6397	2
ED210204	gMeis2	6401	1
ED210204	gMeis2	6404	1
ED210204	gMeis2	6405	1
ED210204	gMeis2	6408	1
ED210204	gMeis2	6409	1
ED210204	gMeis2	6410	1
ED210204	gMeis2	6414	1
ED210204	gMeis2	6416	1
ED210204	gMeis2	6417	1
ED210204	gMeis2	6418	1
ED210204	gMeis2	6421	1
ED210204	gMeis2	6422	1
ED210204	gMeis2	6424	1
ED210204	gMeis2	6425	2
ED210204	gMeis2	6427	2
ED210204	gMeis2	6428	1
ED210204	gMeis2	6431	1
ED210204	gMeis2	6432	1
ED210204	gMeis2	6434	1
ED210204	gMeis2	6436	1
ED210204	gMeis2	6437	1
ED210204	gMeis2	6438	1
ED210204	gMeis2	6442	1
ED210204	gMeis2	6445	1
ED210204	gMeis2	6447	1
ED210204	gMeis2	6452	2
ED210204	gMeis2	6453	1
ED210204	gMeis2	6454	1
ED210204	gMeis2	6455	1
ED210204	gMeis2	6456	1
ED210204	gMeis2	6457	1
ED210204	gMeis2	6458	1
ED210204	gMeis2	6459	3
ED210204	gMeis2	6460	1
ED210204	gMeis2	6462	1
ED210204	gMeis2	6468	1
ED210204	gMeis2	6470	1
ED210204	gMeis2	6473	1
ED210204	gMeis2	6476	1
ED210204	gMeis2	6478	1
ED210204	gMeis2	6482	1
ED210204	gMeis2	6486	2
ED210204	gMeis2	6487	1
ED210204	gMeis2	6488	1
ED210204	gMeis2	6491	1
ED210204	gMeis2	6495	1
ED210204	gMeis2	6496	1
ED210204	gMeis2	6499	1
ED210204	gMeis2	6500	1
ED210204	gMeis2	6506	1
ED210204	gMeis2	6507	1
ED210204	gMeis2	6508	1
ED210204	gMeis2	6509	3
ED210204	gMeis2	6512	1
ED210204	gMeis2	6515	1
ED210204	gMeis2	6518	2
ED210204	gMeis2	6519	1
ED210204	gMeis2	6525	1
ED210204	gMeis2	6526	1
ED210204	gMeis2	6527	1
ED210204	gMeis2	6531	1
ED210204	gMeis2	6532	2
ED210204	gMeis2	6535	2
ED210204	gMeis2	6539	1
ED210204	gMeis2	6540	1
ED210204	gMeis2	6541	1
ED210204	gMeis2	6544	2
ED210204	gMeis2	6546	1
ED210204	gMeis2	6550	1
ED210204	gMeis2	6551	1
ED210204	gMeis2	6552	2
ED210204	gMeis2	6554	1
ED210204	gMeis2	6558	1
ED210204	gMeis2	6560	1
ED210204	gMeis2	6562	3
ED210204	gMeis2	6564	1
ED210204	gMeis2	6565	2
ED210204	gMeis2	6567	1
ED210204	gMeis2	6568	1
ED210204	gMeis2	6570	1
ED210204	gMeis2	6571	1
ED210204	gMeis2	6573	2
ED210204	gMeis2	6578	1
ED210204	gMeis2	6580	2
ED210204	gMeis2	6582	1
ED210204	gMeis2	6584	1
ED210204	gMeis2	6593	1
ED210204	gMeis2	6594	1
ED210204	gMeis2	6595	1
ED210204	gMeis2	6600	1
ED210204	gMeis2	6602	1
ED210204	gMeis2	6612	1
ED210204	gMeis2	6614	1
ED210204	gMeis2	6617	1
ED210204	gMeis2	6618	1
ED210204	gMeis2	6619	1
ED210204	gMeis2	6622	1
ED210204	gMeis2	6625	1
ED210204	gMeis2	6627	1
ED210204	gMeis2	6628	2
ED210204	gMeis2	6629	1
ED210204	gMeis2	6631	1
ED210204	gMeis2	6632	1
ED210204	gMeis2	6633	1
ED210204	gMeis2	6634	1
ED210204	gMeis2	6635	1
ED210204	gMeis2	6636	1
ED210204	gMeis2	6637	1
ED210204	gMeis2	6638	1
ED210204	gMeis2	6639	1
ED210204	gMeis2	6640	1
ED210204	gMeis2	6644	1
ED210204	gMeis2	6648	1
ED210204	gMeis2	6649	1
ED210204	gMeis2	6651	1
ED210204	gMeis2	6652	1
ED210204	gMeis2	6653	1
ED210204	gMeis2	6655	1
ED210204	gMeis2	6657	2
ED210204	gMeis2	6662	1
ED210204	gMeis2	6663	2
ED210204	gMeis2	6667	1
ED210204	gMeis2	6669	6
ED210204	gMeis2	6671	2
ED210204	gMeis2	6672	1
ED210204	gMeis2	6673	1
ED210204	gMeis2	6683	1
ED210204	gMeis2	6685	1
ED210204	gMeis2	6686	1
ED210204	gMeis2	6690	1
ED210204	gMeis2	6695	1
ED210204	gMeis2	6696	1
ED210204	gMeis2	6698	2
ED210204	gMeis2	6705	1
ED210204	gMeis2	6708	3
ED210204	gMeis2	6710	1
ED210204	gMeis2	6715	1
ED210204	gMeis2	6716	1
ED210204	gMeis2	6717	1
ED210204	gMeis2	6720	1
ED210204	gMeis2	6722	1
ED210204	gMeis2	6727	1
ED210204	gMeis2	6733	2
ED210204	gMeis2	6736	1
ED210204	gMeis2	6737	1
ED210204	gMeis2	6739	1
ED210204	gMeis2	6740	1
ED210204	gMeis2	6742	1
ED210204	gMeis2	6743	1
ED210204	gMeis2	6744	1
ED210204	gMeis2	6747	1
ED210204	gMeis2	6748	1
ED210204	gMeis2	6752	1
ED210204	gMeis2	6758	1
ED210204	gMeis2	6759	2
ED210204	gMeis2	6761	1
ED210204	gMeis2	6764	1
ED210204	gMeis2	6766	1
ED210204	gMeis2	6768	1
ED210204	gMeis2	6770	1
ED210204	gMeis2	6775	1
ED210204	gMeis2	6776	1
ED210204	gMeis2	6777	1
ED210204	gMeis2	6778	1
ED210204	gMeis2	6780	1
ED210204	gMeis2	6782	1
ED210204	gMeis2	6788	3
ED210204	gMeis2	6790	1
ED210204	gMeis2	6791	2
ED210204	gMeis2	6796	1
ED210204	gMeis2	6797	1
ED210204	gMeis2	6800	1
ED210204	gMeis2	6803	1
ED210204	gMeis2	6805	1
ED210204	gMeis2	6806	1
ED210204	gMeis2	6807	2
ED210204	gMeis2	6808	1
ED210204	gMeis2	6810	1
ED210204	gMeis2	6811	2
ED210204	gMeis2	6815	1
ED210204	gMeis2	6818	2
ED210204	gMeis2	6819	1
ED210204	gMeis2	6822	1
ED210204	gMeis2	6829	2
ED210204	gMeis2	6832	1
ED210204	gMeis2	6833	1
ED210204	gMeis2	6835	1
ED210204	gMeis2	6836	1
ED210204	gMeis2	6837	2
ED210204	gMeis2	6839	1
ED210204	gMeis2	6840	1
ED210204	gMeis2	6842	1
ED210204	gMeis2	6844	1
ED210204	gMeis2	6845	1
ED210204	gMeis2	6848	1
ED210204	gMeis2	6849	1
ED210204	gMeis2	6860	1
ED210204	gMeis2	6861	1
ED210204	gMeis2	6863	1
ED210204	gMeis2	6865	1
ED210204	gMeis2	6867	1
ED210204	gMeis2	6869	1
ED210204	gMeis2	6873	1
ED210204	gMeis2	6876	2
ED210204	gMeis2	6877	1
ED210204	gMeis2	6878	1
ED210204	gMeis2	6879	2
ED210204	gMeis2	6885	1
ED210204	gMeis2	6890	2
ED210204	gMeis2	6893	3
ED210204	gMeis2	6897	2
ED210204	gMeis2	6899	1
ED210204	gMeis2	6901	1
ED210204	gMeis2	6903	1
ED210204	gMeis2	6904	1
ED210204	gMeis2	6907	1
ED210204	gMeis2	6912	1
ED210204	gMeis2	6915	1
ED210204	gMeis2	6917	1
ED210204	gMeis2	6920	2
ED210204	gMeis2	6922	1
ED210204	gMeis2	6925	1
ED210204	gMeis2	6927	1
ED210204	gMeis2	6928	1
ED210204	gMeis2	6929	1
ED210204	gMeis2	6931	1
ED210204	gMeis2	6934	1
ED210204	gMeis2	6937	1
ED210204	gMeis2	6943	1
ED210204	gMeis2	6944	1
ED210204	gMeis2	6945	1
ED210204	gMeis2	6946	1
ED210204	gMeis2	6949	2
ED210204	gMeis2	6950	1
ED210204	gMeis2	6953	1
ED210204	gMeis2	6955	2
ED210204	gMeis2	6957	2
ED210204	gMeis2	6964	1
ED210204	gMeis2	6965	1
ED210204	gMeis2	6967	1
ED210204	gMeis2	6969	1
ED210204	gMeis2	6970	1
ED210204	gMeis2	6971	3
ED210204	gMeis2	6972	1
ED210204	gMeis2	6977	1
ED210204	gMeis2	6979	1
ED210204	gMeis2	6980	1
ED210204	gMeis2	6984	1
ED210204	gMeis2	6989	2
ED210204	gMeis2	6995	1
ED210204	gMeis2	6998	1
ED210204	gMeis2	6999	1
ED210204	gMeis2	7001	1
ED210204	gMeis2	7004	2
ED210204	gMeis2	7007	1
ED210204	gMeis2	7008	1
ED210204	gMeis2	7010	1
ED210204	gMeis2	7012	1
ED210204	gMeis2	7015	1
ED210204	gMeis2	7018	1
ED210204	gMeis2	7020	1
ED210204	gMeis2	7021	1
ED210204	gMeis2	7022	1
ED210204	gMeis2	7023	1
ED210204	gMeis2	7026	1
ED210204	gMeis2	7027	1
ED210204	gMeis2	7029	1
ED210204	gMeis2	7031	2
ED210204	gMeis2	7032	1
ED210204	gMeis2	7033	1
ED210204	gMeis2	7038	1
ED210204	gMeis2	7041	1
ED210204	gMeis2	7046	1
ED210204	gMeis2	7047	1
ED210204	gMeis2	7048	2
ED210204	gMeis2	7049	1
ED210204	gMeis2	7050	1
ED210204	gMeis2	7055	1
ED210204	gMeis2	7056	1
ED210204	gMeis2	7057	1
ED210204	gMeis2	7061	1
ED210204	gMeis2	7067	1
ED210204	gMeis2	7071	2
ED210204	gMeis2	7073	1
ED210204	gMeis2	7077	1
ED210204	gMeis2	7084	1
ED210204	gMeis2	7089	1
ED210204	gMeis2	7091	1
ED210204	gMeis2	7092	1
ED210204	gMeis2	7093	1
ED210204	gMeis2	7096	1
ED210204	gMeis2	7099	1
ED210204	gMeis2	7100	1
ED210204	gMeis2	7103	2
ED210204	gMeis2	7107	1
ED210204	gMeis2	7109	1
ED210204	gMeis2	7111	1
ED210204	gMeis2	7114	1
ED210204	gMeis2	7115	1
ED210204	gMeis2	7117	1
ED210204	gMeis2	7118	2
ED210204	gMeis2	7119	1
ED210204	gMeis2	7122	1
ED210204	gMeis2	7123	1
ED210204	gMeis2	7124	1
ED210204	gMeis2	7125	1
ED210204	gMeis2	7126	1
ED210204	gMeis2	7127	1
ED210204	gMeis2	7129	1
ED210204	gMeis2	7133	1
ED210204	gMeis2	7137	1
ED210204	gMeis2	7138	1
ED210204	gMeis2	7139	1
ED210204	gMeis2	7143	1
ED210204	gMeis2	7148	1
ED210204	gMeis2	7151	2
ED210204	gMeis2	7152	1
ED210204	gMeis2	7153	2
ED210204	gMeis2	7154	1
ED210204	gMeis2	7156	1
ED210204	gMeis2	7157	1
ED210204	gMeis2	7161	1
ED210204	gMeis2	7163	1
ED210204	gMeis2	7164	1
ED210204	gMeis2	7165	1
ED210204	gMeis2	7169	1
ED210204	gMeis2	7171	1
ED210204	gMeis2	7172	1
ED210204	gMeis2	7174	1
ED210204	gMeis2	7175	1
ED210204	gMeis2	7179	1
ED210204	gMeis2	7180	1
ED210204	gMeis2	7181	1
ED210204	gMeis2	7184	1
ED210204	gMeis2	7187	1
ED210204	gMeis2	7188	1
ED210204	gMeis2	7191	1
ED210204	gMeis2	7193	1
ED210204	gMeis2	7195	1
ED210204	gMeis2	7196	1
ED210204	gMeis2	7197	1
ED210204	gMeis2	7200	1
ED210204	gMeis2	7201	1
ED210204	gMeis2	7203	1
ED210204	gMeis2	7208	1
ED210204	gMeis2	7209	1
ED210204	gMeis2	7211	1
ED210204	gMeis2	7212	1
ED210204	gMeis2	7213	1
ED210204	gMeis2	7219	1
ED210204	gMeis2	7220	1
ED210204	gMeis2	7221	1
ED210204	gMeis2	7222	1
ED210204	gMeis2	7224	1
ED210204	gMeis2	7225	1
ED210204	gMeis2	7226	1
ED210204	gMeis2	7232	1
ED210204	gMeis2	7238	1
ED210204	gMeis2	7239	1
ED210204	gMeis2	7247	1
ED210204	gMeis2	7248	1
ED210204	gMeis2	7250	1
ED210204	gMeis2	7252	1
ED210204	gMeis2	7255	1
ED210204	gMeis2	7256	1
ED210204	gMeis2	7260	1
ED210204	gMeis2	7262	1
ED210204	gMeis2	7264	1
ED210204	gMeis2	7265	1
ED210204	gMeis2	7267	1
ED210204	gMeis2	7268	1
ED210204	gMeis2	7269	1
ED210204	gMeis2	7273	1
ED210204	gMeis2	7274	1
ED210204	gMeis2	7278	1
ED210204	gMeis2	7280	1
ED210204	gMeis2	7282	1
ED210204	gMeis2	7285	1
ED210204	gMeis2	7288	1
ED210204	gMeis2	7293	1
ED210204	gMeis2	7295	1
ED210204	gMeis2	7298	1
ED210204	gMeis2	7299	1
ED210204	gMeis2	7300	1
ED210204	gMeis2	7302	1
ED210204	gMeis2	7304	1
ED210204	gMeis2	7307	1
ED210204	gMeis2	7308	1
ED210204	gMeis2	7309	1
ED210204	gMeis2	7311	1
ED210204	gMeis2	7312	1
ED210204	gMeis2	7315	1
ED210204	gMeis2	7317	1
ED210204	gMeis2	7318	1
ED210204	gMeis2	7320	1
ED210204	gMeis2	7322	1
ED210204	gMeis2	7323	1
ED210204	gMeis2	7332	1
ED210204	gMeis2	7335	1
ED210204	gMeis2	7341	1
ED210204	gMeis2	7342	1
ED210204	gMeis2	7346	1
ED210204	gMeis2	7348	1
ED210204	gMeis2	7349	1
ED210204	gMeis2	7350	1
ED210204	gMeis2	7351	1
ED210204	gMeis2	7357	1
ED210204	gMeis2	7359	1
ED210204	gMeis2	7360	1
ED210204	gMeis2	7361	1
ED210204	gMeis2	7363	1
ED210204	gMeis2	7366	1
ED210204	gMeis2	7367	1
ED210204	gMeis2	7375	1
ED210204	gMeis2	7376	1
ED210204	gMeis2	7380	1
ED210204	glacZ	5607	1
ED210204	glacZ	6503	1
ED210204	glacZ	7383	1
ED210204	glacZ	7384	1
ED210204	glacZ	7386	1
ED210204	glacZ	7387	1
ED210204	glacZ	7389	1
ED210204	glacZ	7392	1
ED210204	glacZ	7393	1
ED210204	glacZ	7395	1
ED210204	glacZ	7397	1
ED210204	glacZ	7398	1
ED210204	glacZ	7401	1
ED210204	glacZ	7402	1
ED210204	glacZ	7405	1
ED210204	glacZ	7409	1
ED210204	glacZ	7410	2
ED210204	glacZ	7411	1
ED210204	glacZ	7413	1
ED210204	glacZ	7416	1
ED210204	glacZ	7417	1
ED210204	glacZ	7418	1
ED210204	glacZ	7419	1
ED210204	glacZ	7423	1
ED210204	glacZ	7426	1
ED210204	glacZ	7427	1
ED210204	glacZ	7428	1
ED210204	glacZ	7430	1
ED210204	glacZ	7432	1
ED210204	glacZ	7434	1
ED210204	glacZ	7435	1
ED210204	glacZ	7436	1
ED210204	glacZ	7438	2
ED210204	glacZ	7440	1
ED210204	glacZ	7441	1
ED210204	glacZ	7445	1
ED210204	glacZ	7446	1
ED210204	glacZ	7447	1
ED210204	glacZ	7448	1
ED210204	glacZ	7449	1
ED210204	glacZ	7451	1
ED210204	glacZ	7453	1
ED210204	glacZ	7454	1
ED210204	glacZ	7455	1
ED210204	glacZ	7456	1
ED210204	glacZ	7458	1
ED210204	glacZ	7459	1
ED210204	glacZ	7461	1
ED210204	glacZ	7463	1
ED210204	glacZ	7467	1
ED210204	glacZ	7469	1
ED210204	glacZ	7470	1
ED210204	glacZ	7471	1
ED210204	glacZ	7472	1
ED210204	glacZ	7473	1
ED210204	glacZ	7474	1
ED210204	glacZ	7476	1
ED210204	glacZ	7477	1
ED210204	glacZ	7478	1
ED210204	glacZ	7479	1
ED210204	glacZ	7480	1
ED210204	glacZ	7482	1
ED210204	glacZ	7484	1
ED210204	glacZ	7485	1
ED210204	glacZ	7486	1
ED210204	glacZ	7487	1
ED210215	glacZ	7488	1
ED210215	glacZ	7489	2
ED210215	glacZ	7490	1
ED210215	glacZ	7491	1
ED210215	glacZ	7495	1
ED210215	glacZ	7497	1
ED210215	glacZ	7498	1
ED210215	glacZ	7499	2
ED210215	glacZ	7500	2
ED210215	glacZ	7503	1
ED210215	glacZ	7504	1
ED210215	glacZ	7505	2
ED210215	glacZ	7506	1
ED210215	glacZ	7507	1
ED210215	glacZ	7508	3
ED210215	glacZ	7509	1
ED210215	glacZ	7513	1
ED210215	glacZ	7514	1
ED210215	glacZ	7515	2
ED210215	glacZ	7519	1
ED210215	glacZ	7520	2
ED210215	glacZ	7521	1
ED210215	glacZ	7523	1
ED210215	glacZ	7526	1
ED210215	glacZ	7527	1
ED210215	glacZ	7528	1
ED210215	glacZ	7529	2
ED210215	glacZ	7530	1
ED210215	glacZ	7531	1
ED210215	glacZ	7534	1
ED210215	glacZ	7535	1
ED210215	glacZ	7536	1
ED210215	glacZ	7540	1
ED210215	glacZ	7542	2
ED210215	glacZ	7543	1
ED210215	glacZ	7544	1
ED210215	glacZ	7545	1
ED210215	glacZ	7546	2
ED210215	glacZ	7549	2
ED210215	glacZ	7550	1
ED210215	glacZ	7554	1
ED210215	glacZ	7555	1
ED210215	glacZ	7556	1
ED210215	glacZ	7557	1
ED210215	glacZ	7558	1
ED210215	glacZ	7559	1
ED210215	glacZ	7561	1
ED210215	glacZ	7562	3
ED210215	glacZ	7567	1
ED210215	glacZ	7568	1
ED210215	glacZ	7571	2
ED210215	glacZ	7573	1
ED210215	glacZ	7574	3
ED210215	glacZ	7576	1
ED210215	glacZ	7577	7
ED210215	glacZ	7580	1
ED210215	glacZ	7582	1
ED210215	glacZ	7583	1
ED210215	glacZ	7584	1
ED210215	glacZ	7586	3
ED210215	glacZ	7593	1
ED210215	glacZ	7595	2
ED210215	glacZ	7597	5
ED210215	glacZ	7598	3
ED210215	glacZ	7600	1
ED210215	glacZ	7602	3
ED210215	glacZ	7603	1
ED210215	glacZ	7605	1
ED210215	glacZ	7606	4
ED210215	glacZ	7607	1
ED210215	glacZ	7609	3
ED210215	glacZ	7610	1
ED210215	glacZ	7611	1
ED210215	glacZ	7613	1
ED210215	glacZ	7614	1
ED210215	glacZ	7615	1
ED210215	glacZ	7616	1
ED210215	glacZ	7617	1
ED210215	glacZ	7618	1
ED210215	glacZ	7620	1
ED210215	glacZ	7623	1
ED210215	glacZ	7624	1
ED210215	glacZ	7627	1
ED210215	glacZ	7628	1
ED210215	glacZ	7631	1
ED210215	glacZ	7632	2
ED210215	glacZ	7635	1
ED210215	glacZ	7638	1
ED210215	glacZ	7640	1
ED210215	glacZ	7641	1
ED210215	glacZ	7642	2
ED210215	glacZ	7643	1
ED210215	glacZ	7645	1
ED210215	glacZ	7648	1
ED210215	glacZ	7649	1
ED210215	glacZ	7650	1
ED210215	glacZ	7652	1
ED210215	glacZ	7656	1
ED210215	glacZ	7660	1
ED210215	glacZ	7661	1
ED210215	glacZ	7662	1
ED210215	glacZ	7663	3
ED210215	glacZ	7665	1
ED210215	glacZ	7666	1
ED210215	glacZ	7667	1
ED210215	glacZ	7668	1
ED210215	glacZ	7670	1
ED210215	glacZ	7673	1
ED210215	glacZ	7674	1
ED210215	glacZ	7676	1
ED210215	glacZ	7677	2
ED210215	glacZ	7678	1
ED210215	glacZ	7679	1
ED210215	glacZ	7680	1
ED210215	glacZ	7681	4
ED210215	glacZ	7682	1
ED210215	glacZ	7683	1
ED210215	glacZ	7684	1
ED210215	glacZ	7685	1
ED210215	glacZ	7687	2
ED210215	glacZ	7688	1
ED210215	glacZ	7689	2
ED210215	glacZ	7690	1
ED210215	glacZ	7691	1
ED210215	glacZ	7692	1
ED210215	glacZ	7693	1
ED210215	glacZ	7695	1
ED210215	glacZ	7696	2
ED210215	glacZ	7697	1
ED210215	glacZ	7698	1
ED210215	glacZ	7700	3
ED210215	glacZ	7702	3
ED210215	glacZ	7705	1
ED210215	glacZ	7706	2
ED210215	glacZ	7710	1
ED210215	glacZ	7711	2
ED210215	glacZ	7712	1
ED210215	glacZ	7715	2
ED210215	glacZ	7716	1
ED210215	glacZ	7717	1
ED210215	glacZ	7718	1
ED210215	glacZ	7720	3
ED210215	glacZ	7723	1
ED210215	glacZ	7724	1
ED210215	glacZ	7727	1
ED210215	glacZ	7728	1
ED210215	glacZ	7731	1
ED210215	glacZ	7733	1
ED210215	glacZ	7734	1
ED210215	glacZ	7736	1
ED210215	glacZ	7738	1
ED210215	glacZ	7739	1
ED210215	glacZ	7743	1
ED210215	glacZ	7744	3
ED210215	glacZ	7749	2
ED210215	glacZ	7750	1
ED210215	glacZ	7752	1
ED210215	glacZ	7753	1
ED210215	glacZ	7755	1
ED210215	glacZ	7756	1
ED210215	glacZ	7757	1
ED210215	glacZ	7764	1
ED210215	glacZ	7765	1
ED210215	glacZ	7766	1
ED210215	glacZ	7767	1
ED210215	glacZ	7768	1
ED210215	glacZ	7769	1
ED210215	glacZ	7772	1
ED210215	glacZ	7773	1
ED210215	glacZ	7774	1
ED210215	glacZ	7776	2
ED210215	glacZ	7779	4
ED210215	glacZ	7782	1
ED210215	glacZ	7783	1
ED210215	glacZ	7785	1
ED210215	glacZ	7789	1
ED210215	glacZ	7791	1
ED210215	glacZ	7792	1
ED210215	glacZ	7793	1
ED210215	glacZ	7796	1
ED210215	glacZ	7799	1
ED210215	glacZ	7803	1
ED210215	glacZ	7805	1
ED210215	glacZ	7811	1
ED210215	glacZ	7812	3
ED210215	glacZ	7814	1
ED210215	glacZ	7815	1
ED210215	glacZ	7818	1
ED210215	glacZ	7820	2
ED210215	glacZ	7822	1
ED210215	glacZ	7824	1
ED210215	glacZ	7826	1
ED210215	glacZ	7827	1
ED210215	glacZ	7828	1
ED210215	glacZ	7831	1
ED210215	glacZ	7836	1
ED210215	glacZ	7838	1
ED210215	glacZ	7839	2
ED210215	glacZ	7840	1
ED210215	glacZ	7842	1
ED210215	glacZ	7845	1
ED210215	glacZ	7847	1
ED210215	glacZ	7848	1
ED210215	glacZ	7850	1
ED210215	glacZ	7851	1
ED210215	glacZ	7853	1
ED210215	glacZ	7856	1
ED210215	glacZ	7858	1
ED210215	glacZ	7859	1
ED210215	glacZ	7860	1
ED210215	glacZ	7863	1
ED210215	glacZ	7867	1
ED210215	glacZ	7868	1
ED210215	glacZ	7872	1
ED210215	glacZ	7873	1
ED210215	glacZ	7876	1
ED210215	glacZ	7878	1
ED210215	glacZ	7879	1
ED210215	glacZ	7880	1
ED210215	glacZ	7881	2
ED210215	glacZ	7882	1
ED210215	glacZ	7886	1
ED210215	glacZ	7889	2
ED210215	glacZ	7891	1
ED210215	glacZ	7892	1
ED210215	glacZ	7896	1
ED210215	glacZ	7897	1
ED210215	glacZ	7898	1
ED210215	glacZ	7899	1
ED210215	glacZ	7900	1
ED210215	glacZ	7903	1
ED210215	glacZ	7904	1
ED210215	glacZ	7907	1
ED210215	glacZ	7909	1
ED210215	glacZ	7913	1
ED210215	glacZ	7914	1
ED210215	glacZ	7918	1
ED210215	glacZ	7923	2
ED210215	glacZ	7925	1
ED210215	glacZ	7930	1
ED210215	glacZ	7931	1
ED210215	glacZ	7932	1
ED210215	glacZ	7933	1
ED210215	glacZ	7934	1
ED210215	glacZ	7936	1
ED210215	glacZ	7939	1
ED210215	glacZ	7940	1
ED210215	glacZ	7942	2
ED210215	glacZ	7945	1
ED210215	glacZ	7946	1
ED210215	glacZ	7948	1
ED210215	glacZ	7949	1
ED210215	glacZ	7950	1
ED210215	glacZ	7952	1
ED210215	glacZ	7956	1
ED210215	glacZ	7957	1
ED210215	glacZ	7959	1
ED210215	glacZ	7964	1
ED210215	glacZ	7965	1
ED210215	glacZ	7966	1
ED210215	glacZ	7968	1
ED210215	glacZ	7970	1
ED210215	glacZ	7972	1
ED210215	glacZ	7973	1
ED210215	glacZ	7974	1
ED210215	glacZ	7976	1
ED210215	glacZ	7979	1
ED210215	glacZ	7982	1
ED210215	glacZ	7983	1
ED210215	glacZ	7985	1
ED210215	glacZ	7989	1
ED210215	glacZ	7991	1
ED210215	glacZ	7992	1
ED210215	glacZ	7993	1
ED210215	glacZ	7997	1
ED210215	glacZ	8001	1
ED210215	glacZ	8005	1
ED210215	glacZ	8006	1
ED210215	glacZ	8009	1
ED210215	glacZ	8011	1
ED210215	glacZ	8014	1
ED210215	glacZ	8015	1
ED210215	glacZ	8016	1
ED210215	glacZ	8019	1
ED210215	glacZ	8020	1
ED210215	glacZ	8024	1
ED210215	glacZ	8025	1
ED210215	glacZ	8026	1
ED210215	glacZ	8030	1
ED210215	glacZ	8033	1
ED210215	glacZ	8034	1
ED210215	glacZ	8035	1
ED210215	glacZ	8038	1
ED210215	glacZ	8040	1
ED210215	glacZ	8042	1
ED210215	glacZ	8043	1
ED210215	glacZ	8044	1
ED210215	glacZ	8045	1
ED210215	glacZ	8047	1
ED211111	gMeis2	1	1
ED211111	gMeis2	10	1
ED211111	gMeis2	1001	1
ED211111	gMeis2	1002	1
ED211111	gMeis2	1006	1
ED211111	gMeis2	1007	2
ED211111	gMeis2	1010	1
ED211111	gMeis2	1012	1
ED211111	gMeis2	1015	1
ED211111	gMeis2	1016	2
ED211111	gMeis2	1017	2
ED211111	gMeis2	1018	1
ED211111	gMeis2	1020	1
ED211111	gMeis2	1022	2
ED211111	gMeis2	1023	1
ED211111	gMeis2	103	2
ED211111	gMeis2	1033	1
ED211111	gMeis2	104	1
ED211111	gMeis2	1041	1
ED211111	gMeis2	1042	1
ED211111	gMeis2	1044	1
ED211111	gMeis2	1045	2
ED211111	gMeis2	1046	1
ED211111	gMeis2	1047	1
ED211111	gMeis2	1050	1
ED211111	gMeis2	1051	1
ED211111	gMeis2	1052	1
ED211111	gMeis2	1054	1
ED211111	gMeis2	1055	1
ED211111	gMeis2	1058	1
ED211111	gMeis2	1059	1
ED211111	gMeis2	106	1
ED211111	gMeis2	1063	1
ED211111	gMeis2	1064	1
ED211111	gMeis2	1065	2
ED211111	gMeis2	1066	1
ED211111	gMeis2	1067	1
ED211111	gMeis2	1072	1
ED211111	gMeis2	1074	1
ED211111	gMeis2	1076	1
ED211111	gMeis2	1079	1
ED211111	gMeis2	1081	1
ED211111	gMeis2	1082	1
ED211111	gMeis2	1083	1
ED211111	gMeis2	1085	1
ED211111	gMeis2	1086	1
ED211111	gMeis2	1087	1
ED211111	gMeis2	1088	1
ED211111	gMeis2	1089	1
ED211111	gMeis2	109	1
ED211111	gMeis2	1093	1
ED211111	gMeis2	1094	1
ED211111	gMeis2	1095	1
ED211111	gMeis2	1097	1
ED211111	gMeis2	1099	1
ED211111	gMeis2	110	4
ED211111	gMeis2	1100	2
ED211111	gMeis2	1101	2
ED211111	gMeis2	1102	1
ED211111	gMeis2	1103	1
ED211111	gMeis2	1106	1
ED211111	gMeis2	1108	1
ED211111	gMeis2	1110	1
ED211111	gMeis2	1111	1
ED211111	gMeis2	1117	1
ED211111	gMeis2	1122	1
ED211111	gMeis2	1125	1
ED211111	gMeis2	1126	2
ED211111	gMeis2	1129	1
ED211111	gMeis2	113	1
ED211111	gMeis2	1130	1
ED211111	gMeis2	1133	2
ED211111	gMeis2	1135	1
ED211111	gMeis2	1136	1
ED211111	gMeis2	1137	1
ED211111	gMeis2	114	3
ED211111	gMeis2	1147	1
ED211111	gMeis2	1150	1
ED211111	gMeis2	1153	1
ED211111	gMeis2	1154	1
ED211111	gMeis2	1156	1
ED211111	gMeis2	1158	3
ED211111	gMeis2	116	1
ED211111	gMeis2	1160	1
ED211111	gMeis2	1161	2
ED211111	gMeis2	1164	2
ED211111	gMeis2	1165	2
ED211111	gMeis2	1166	1
ED211111	gMeis2	1167	1
ED211111	gMeis2	117	1
ED211111	gMeis2	1170	1
ED211111	gMeis2	1171	1
ED211111	gMeis2	1172	1
ED211111	gMeis2	1173	2
ED211111	gMeis2	1175	1
ED211111	gMeis2	1177	1
ED211111	gMeis2	1179	1
ED211111	gMeis2	1180	1
ED211111	gMeis2	1185	1
ED211111	gMeis2	1187	1
ED211111	gMeis2	1188	1
ED211111	gMeis2	1193	1
ED211111	gMeis2	1194	1
ED211111	gMeis2	1197	1
ED211111	gMeis2	1201	1
ED211111	gMeis2	1202	1
ED211111	gMeis2	1205	1
ED211111	gMeis2	1206	1
ED211111	gMeis2	121	1
ED211111	gMeis2	1211	1
ED211111	gMeis2	1212	1
ED211111	gMeis2	1215	1
ED211111	gMeis2	1220	1
ED211111	gMeis2	1221	1
ED211111	gMeis2	1222	1
ED211111	gMeis2	1223	1
ED211111	gMeis2	1224	1
ED211111	gMeis2	1225	1
ED211111	gMeis2	1226	1
ED211111	gMeis2	1227	2
ED211111	gMeis2	123	1
ED211111	gMeis2	1231	1
ED211111	gMeis2	1238	1
ED211111	gMeis2	1239	1
ED211111	gMeis2	1241	1
ED211111	gMeis2	1242	1
ED211111	gMeis2	1243	1
ED211111	gMeis2	1244	1
ED211111	gMeis2	1247	4
ED211111	gMeis2	1248	1
ED211111	gMeis2	1249	1
ED211111	gMeis2	125	3
ED211111	gMeis2	1251	1
ED211111	gMeis2	1252	2
ED211111	gMeis2	1255	1
ED211111	gMeis2	126	2
ED211111	gMeis2	1260	1
ED211111	gMeis2	1261	3
ED211111	gMeis2	1264	1
ED211111	gMeis2	1267	2
ED211111	gMeis2	1269	1
ED211111	gMeis2	127	3
ED211111	gMeis2	1275	1
ED211111	gMeis2	1276	1
ED211111	gMeis2	1279	1
ED211111	gMeis2	128	1
ED211111	gMeis2	1280	1
ED211111	gMeis2	1281	1
ED211111	gMeis2	1282	2
ED211111	gMeis2	1288	1
ED211111	gMeis2	1289	1
ED211111	gMeis2	1290	1
ED211111	gMeis2	130	1
ED211111	gMeis2	1302	2
ED211111	gMeis2	1304	1
ED211111	gMeis2	1306	1
ED211111	gMeis2	1309	1
ED211111	gMeis2	1310	1
ED211111	gMeis2	1312	1
ED211111	gMeis2	1317	1
ED211111	gMeis2	1319	1
ED211111	gMeis2	1321	1
ED211111	gMeis2	1322	1
ED211111	gMeis2	1323	1
ED211111	gMeis2	1324	1
ED211111	gMeis2	1325	1
ED211111	gMeis2	1326	1
ED211111	gMeis2	1327	1
ED211111	gMeis2	1328	1
ED211111	gMeis2	1329	1
ED211111	gMeis2	1336	2
ED211111	gMeis2	1337	1
ED211111	gMeis2	1342	1
ED211111	gMeis2	1343	1
ED211111	gMeis2	1344	1
ED211111	gMeis2	1345	1
ED211111	gMeis2	1349	2
ED211111	gMeis2	135	2
ED211111	gMeis2	1350	1
ED211111	gMeis2	1351	1
ED211111	gMeis2	1352	1
ED211111	gMeis2	1354	1
ED211111	gMeis2	1357	1
ED211111	gMeis2	1360	1
ED211111	gMeis2	1361	1
ED211111	gMeis2	1362	1
ED211111	gMeis2	1366	1
ED211111	gMeis2	1368	1
ED211111	gMeis2	1369	1
ED211111	gMeis2	137	1
ED211111	gMeis2	1370	2
ED211111	gMeis2	1372	1
ED211111	gMeis2	1376	1
ED211111	gMeis2	138	1
ED211111	gMeis2	1381	1
ED211111	gMeis2	1383	2
ED211111	gMeis2	1384	1
ED211111	gMeis2	1387	1
ED211111	gMeis2	1388	1
ED211111	gMeis2	139	1
ED211111	gMeis2	1391	2
ED211111	gMeis2	1394	1
ED211111	gMeis2	1397	1
ED211111	gMeis2	1399	1
ED211111	gMeis2	14	1
ED211111	gMeis2	1401	1
ED211111	gMeis2	1403	1
ED211111	gMeis2	1404	1
ED211111	gMeis2	1407	1
ED211111	gMeis2	1408	1
ED211111	gMeis2	141	1
ED211111	gMeis2	1410	1
ED211111	gMeis2	1411	1
ED211111	gMeis2	1412	1
ED211111	gMeis2	1416	1
ED211111	gMeis2	1420	1
ED211111	gMeis2	1421	1
ED211111	gMeis2	1424	1
ED211111	gMeis2	1425	1
ED211111	gMeis2	1427	1
ED211111	gMeis2	143	1
ED211111	gMeis2	1430	1
ED211111	gMeis2	1431	1
ED211111	gMeis2	1432	1
ED211111	gMeis2	1433	1
ED211111	gMeis2	1434	2
ED211111	gMeis2	1437	1
ED211111	gMeis2	1438	2
ED211111	gMeis2	1440	1
ED211111	gMeis2	1443	1
ED211111	gMeis2	1444	1
ED211111	gMeis2	1445	1
ED211111	gMeis2	1446	1
ED211111	gMeis2	1447	1
ED211111	gMeis2	145	1
ED211111	gMeis2	1451	1
ED211111	gMeis2	1454	1
ED211111	gMeis2	1455	1
ED211111	gMeis2	1456	1
ED211111	gMeis2	1457	1
ED211111	gMeis2	1459	1
ED211111	gMeis2	1460	1
ED211111	gMeis2	1461	1
ED211111	gMeis2	1464	1
ED211111	gMeis2	1467	1
ED211111	gMeis2	1468	1
ED211111	gMeis2	1471	1
ED211111	gMeis2	1476	1
ED211111	gMeis2	1477	1
ED211111	gMeis2	1479	2
ED211111	gMeis2	1480	1
ED211111	gMeis2	1481	1
ED211111	gMeis2	1483	1
ED211111	gMeis2	1486	1
ED211111	gMeis2	1489	1
ED211111	gMeis2	149	1
ED211111	gMeis2	1490	1
ED211111	gMeis2	1492	1
ED211111	gMeis2	1493	2
ED211111	gMeis2	1495	1
ED211111	gMeis2	1499	1
ED211111	gMeis2	150	1
ED211111	gMeis2	1500	1
ED211111	gMeis2	1504	1
ED211111	gMeis2	1506	1
ED211111	gMeis2	1509	1
ED211111	gMeis2	1512	1
ED211111	gMeis2	1515	1
ED211111	gMeis2	1516	1
ED211111	gMeis2	152	1
ED211111	gMeis2	1521	1
ED211111	gMeis2	1524	2
ED211111	gMeis2	1526	2
ED211111	gMeis2	1529	1
ED211111	gMeis2	1536	1
ED211111	gMeis2	1537	1
ED211111	gMeis2	1542	1
ED211111	gMeis2	1543	1
ED211111	gMeis2	1544	1
ED211111	gMeis2	1545	1
ED211111	gMeis2	1547	1
ED211111	gMeis2	1550	1
ED211111	gMeis2	1553	1
ED211111	gMeis2	1554	1
ED211111	gMeis2	1556	1
ED211111	gMeis2	1557	2
ED211111	gMeis2	1558	1
ED211111	gMeis2	1559	1
ED211111	gMeis2	156	1
ED211111	gMeis2	1560	1
ED211111	gMeis2	1562	1
ED211111	gMeis2	1563	1
ED211111	gMeis2	1564	1
ED211111	gMeis2	1565	1
ED211111	gMeis2	1569	1
ED211111	gMeis2	1572	1
ED211111	gMeis2	1576	1
ED211111	gMeis2	1578	1
ED211111	gMeis2	1579	2
ED211111	gMeis2	158	2
ED211111	gMeis2	1580	1
ED211111	gMeis2	1584	1
ED211111	gMeis2	1585	1
ED211111	gMeis2	1586	1
ED211111	gMeis2	159	1
ED211111	gMeis2	1593	1
ED211111	gMeis2	1595	1
ED211111	gMeis2	160	1
ED211111	gMeis2	1601	1
ED211111	gMeis2	1605	1
ED211111	gMeis2	1607	2
ED211111	gMeis2	1610	1
ED211111	gMeis2	1614	2
ED211111	gMeis2	1618	1
ED211111	gMeis2	1626	1
ED211111	gMeis2	163	3
ED211111	gMeis2	1631	1
ED211111	gMeis2	1633	1
ED211111	gMeis2	1634	1
ED211111	gMeis2	1639	1
ED211111	gMeis2	164	1
ED211111	gMeis2	1640	1
ED211111	gMeis2	1643	1
ED211111	gMeis2	1647	1
ED211111	gMeis2	1648	1
ED211111	gMeis2	165	2
ED211111	gMeis2	1650	1
ED211111	gMeis2	1651	1
ED211111	gMeis2	1654	2
ED211111	gMeis2	1657	1
ED211111	gMeis2	1659	1
ED211111	gMeis2	1661	2
ED211111	gMeis2	1662	2
ED211111	gMeis2	1666	1
ED211111	gMeis2	1669	1
ED211111	gMeis2	1670	1
ED211111	gMeis2	1675	1
ED211111	gMeis2	1677	1
ED211111	gMeis2	168	2
ED211111	gMeis2	1680	2
ED211111	gMeis2	1682	1
ED211111	gMeis2	1685	2
ED211111	gMeis2	1688	1
ED211111	gMeis2	1689	1
ED211111	gMeis2	1694	1
ED211111	gMeis2	1698	1
ED211111	gMeis2	1704	1
ED211111	gMeis2	1705	1
ED211111	gMeis2	1708	1
ED211111	gMeis2	1709	1
ED211111	gMeis2	171	3
ED211111	gMeis2	1711	1
ED211111	gMeis2	1713	1
ED211111	gMeis2	1717	1
ED211111	gMeis2	1719	1
ED211111	gMeis2	1722	1
ED211111	gMeis2	1727	1
ED211111	gMeis2	173	1
ED211111	gMeis2	1730	1
ED211111	gMeis2	1732	1
ED211111	gMeis2	1733	1
ED211111	gMeis2	1737	1
ED211111	gMeis2	1739	1
ED211111	gMeis2	174	2
ED211111	gMeis2	1742	1
ED211111	gMeis2	1747	2
ED211111	gMeis2	1748	1
ED211111	gMeis2	175	5
ED211111	gMeis2	1752	1
ED211111	gMeis2	1753	1
ED211111	gMeis2	1754	1
ED211111	gMeis2	1757	1
ED211111	gMeis2	1758	1
ED211111	gMeis2	1759	1
ED211111	gMeis2	176	1
ED211111	gMeis2	1763	1
ED211111	gMeis2	1764	1
ED211111	gMeis2	1765	1
ED211111	gMeis2	1769	1
ED211111	gMeis2	177	1
ED211111	gMeis2	1777	1
ED211111	gMeis2	1778	1
ED211111	gMeis2	1779	1
ED211111	gMeis2	1781	1
ED211111	gMeis2	1782	1
ED211111	gMeis2	1783	1
ED211111	gMeis2	1784	1
ED211111	gMeis2	1788	1
ED211111	gMeis2	1789	1
ED211111	gMeis2	179	2
ED211111	gMeis2	1790	1
ED211111	gMeis2	1791	1
ED211111	gMeis2	1796	1
ED211111	gMeis2	1797	1
ED211111	gMeis2	1798	1
ED211111	gMeis2	1800	1
ED211111	gMeis2	1801	1
ED211111	gMeis2	1805	2
ED211111	gMeis2	1806	2
ED211111	gMeis2	1808	2
ED211111	gMeis2	1810	1
ED211111	gMeis2	1813	1
ED211111	gMeis2	1816	1
ED211111	gMeis2	1817	2
ED211111	gMeis2	1818	1
ED211111	gMeis2	1821	1
ED211111	gMeis2	1823	1
ED211111	gMeis2	1827	1
ED211111	gMeis2	1833	1
ED211111	gMeis2	1840	1
ED211111	gMeis2	1843	1
ED211111	gMeis2	1844	1
ED211111	gMeis2	185	1
ED211111	gMeis2	1850	2
ED211111	gMeis2	1860	1
ED211111	gMeis2	1861	1
ED211111	gMeis2	1862	1
ED211111	gMeis2	1863	1
ED211111	gMeis2	1864	1
ED211111	gMeis2	1867	1
ED211111	gMeis2	1869	1
ED211111	gMeis2	1875	1
ED211111	gMeis2	1877	1
ED211111	gMeis2	1878	1
ED211111	gMeis2	1879	2
ED211111	gMeis2	188	1
ED211111	gMeis2	1882	1
ED211111	gMeis2	1883	1
ED211111	gMeis2	1885	1
ED211111	gMeis2	1888	1
ED211111	gMeis2	1889	1
ED211111	gMeis2	189	1
ED211111	gMeis2	1892	1
ED211111	gMeis2	1894	1
ED211111	gMeis2	1895	2
ED211111	gMeis2	1896	2
ED211111	gMeis2	19	3
ED211111	gMeis2	1902	1
ED211111	gMeis2	1903	1
ED211111	gMeis2	1904	1
ED211111	gMeis2	1907	2
ED211111	gMeis2	1908	1
ED211111	gMeis2	191	2
ED211111	gMeis2	1911	1
ED211111	gMeis2	1912	1
ED211111	gMeis2	1913	1
ED211111	gMeis2	1914	1
ED211111	gMeis2	1915	1
ED211111	gMeis2	1917	1
ED211111	gMeis2	1918	1
ED211111	gMeis2	1923	1
ED211111	gMeis2	1925	1
ED211111	gMeis2	1926	1
ED211111	gMeis2	1928	2
ED211111	gMeis2	1929	1
ED211111	gMeis2	1930	2
ED211111	gMeis2	1931	1
ED211111	gMeis2	1932	1
ED211111	gMeis2	1933	1
ED211111	gMeis2	1934	1
ED211111	gMeis2	1940	1
ED211111	gMeis2	1941	1
ED211111	gMeis2	1942	1
ED211111	gMeis2	1946	1
ED211111	gMeis2	1947	1
ED211111	gMeis2	1949	2
ED211111	gMeis2	1951	1
ED211111	gMeis2	1952	1
ED211111	gMeis2	1954	2
ED211111	gMeis2	1957	1
ED211111	gMeis2	1961	1
ED211111	gMeis2	1962	1
ED211111	gMeis2	1965	1
ED211111	gMeis2	1966	1
ED211111	gMeis2	1969	1
ED211111	gMeis2	197	2
ED211111	gMeis2	1971	1
ED211111	gMeis2	1975	1
ED211111	gMeis2	1976	1
ED211111	gMeis2	198	1
ED211111	gMeis2	1980	1
ED211111	gMeis2	1981	1
ED211111	gMeis2	1982	1
ED211111	gMeis2	1984	1
ED211111	gMeis2	1985	1
ED211111	gMeis2	1988	1
ED211111	gMeis2	199	1
ED211111	gMeis2	1990	1
ED211111	gMeis2	1991	1
ED211111	gMeis2	1997	1
ED211111	gMeis2	20	1
ED211111	gMeis2	200	1
ED211111	gMeis2	2000	1
ED211111	gMeis2	2001	2
ED211111	gMeis2	2003	2
ED211111	gMeis2	2008	1
ED211111	gMeis2	2009	1
ED211111	gMeis2	201	2
ED211111	gMeis2	2013	1
ED211111	gMeis2	2014	1
ED211111	gMeis2	2016	2
ED211111	gMeis2	2017	1
ED211111	gMeis2	202	1
ED211111	gMeis2	2026	1
ED211111	gMeis2	2029	1
ED211111	gMeis2	2035	1
ED211111	gMeis2	2036	1
ED211111	gMeis2	2037	2
ED211111	gMeis2	2038	1
ED211111	gMeis2	2039	1
ED211111	gMeis2	204	1
ED211111	gMeis2	2041	1
ED211111	gMeis2	2042	1
ED211111	gMeis2	2043	1
ED211111	gMeis2	2050	1
ED211111	gMeis2	2052	1
ED211111	gMeis2	2055	2
ED211111	gMeis2	2056	1
ED211111	gMeis2	2057	1
ED211111	gMeis2	2058	1
ED211111	gMeis2	2061	1
ED211111	gMeis2	2063	1
ED211111	gMeis2	2066	1
ED211111	gMeis2	2067	1
ED211111	gMeis2	2079	1
ED211111	gMeis2	208	2
ED211111	gMeis2	2080	1
ED211111	gMeis2	2084	1
ED211111	gMeis2	2085	1
ED211111	gMeis2	2087	1
ED211111	gMeis2	2089	1
ED211111	gMeis2	209	1
ED211111	gMeis2	2092	1
ED211111	gMeis2	2093	1
ED211111	gMeis2	2095	2
ED211111	gMeis2	2096	1
ED211111	gMeis2	21	2
ED211111	gMeis2	210	1
ED211111	gMeis2	2100	1
ED211111	gMeis2	2101	1
ED211111	gMeis2	2103	1
ED211111	gMeis2	2104	1
ED211111	gMeis2	2107	1
ED211111	gMeis2	2108	1
ED211111	gMeis2	211	1
ED211111	gMeis2	2110	1
ED211111	gMeis2	2111	1
ED211111	gMeis2	2112	1
ED211111	gMeis2	2117	1
ED211111	gMeis2	2118	1
ED211111	gMeis2	2122	1
ED211111	gMeis2	2125	1
ED211111	gMeis2	2126	1
ED211111	gMeis2	2128	1
ED211111	gMeis2	2134	1
ED211111	gMeis2	2135	1
ED211111	gMeis2	2138	1
ED211111	gMeis2	2142	1
ED211111	gMeis2	2143	1
ED211111	gMeis2	2145	1
ED211111	gMeis2	2146	1
ED211111	gMeis2	215	1
ED211111	gMeis2	2151	1
ED211111	gMeis2	2152	1
ED211111	gMeis2	2153	1
ED211111	gMeis2	2155	1
ED211111	gMeis2	216	1
ED211111	gMeis2	2162	1
ED211111	gMeis2	2164	1
ED211111	gMeis2	2165	2
ED211111	gMeis2	217	1
ED211111	gMeis2	2170	1
ED211111	gMeis2	2172	1
ED211111	gMeis2	2174	1
ED211111	gMeis2	2176	1
ED211111	gMeis2	2179	1
ED211111	gMeis2	218	1
ED211111	gMeis2	2180	1
ED211111	gMeis2	2181	1
ED211111	gMeis2	2182	1
ED211111	gMeis2	2185	1
ED211111	gMeis2	2190	1
ED211111	gMeis2	2192	1
ED211111	gMeis2	2194	1
ED211111	gMeis2	2197	2
ED211111	gMeis2	2198	1
ED211111	gMeis2	2200	1
ED211111	gMeis2	2201	1
ED211111	gMeis2	2202	1
ED211111	gMeis2	2203	1
ED211111	gMeis2	2206	1
ED211111	gMeis2	2209	1
ED211111	gMeis2	2211	1
ED211111	gMeis2	2213	1
ED211111	gMeis2	2216	1
ED211111	gMeis2	2217	1
ED211111	gMeis2	2220	1
ED211111	gMeis2	2221	1
ED211111	gMeis2	2225	1
ED211111	gMeis2	2226	1
ED211111	gMeis2	2229	1
ED211111	gMeis2	2234	1
ED211111	gMeis2	2235	1
ED211111	gMeis2	2239	1
ED211111	gMeis2	2241	1
ED211111	gMeis2	2243	1
ED211111	gMeis2	2248	1
ED211111	gMeis2	2251	1
ED211111	gMeis2	2252	1
ED211111	gMeis2	2254	1
ED211111	gMeis2	2256	1
ED211111	gMeis2	226	1
ED211111	gMeis2	2262	1
ED211111	gMeis2	2265	1
ED211111	gMeis2	2266	1
ED211111	gMeis2	2267	1
ED211111	gMeis2	2268	1
ED211111	gMeis2	2269	1
ED211111	gMeis2	2270	1
ED211111	gMeis2	2271	1
ED211111	gMeis2	2272	1
ED211111	gMeis2	2273	1
ED211111	gMeis2	2275	1
ED211111	gMeis2	2277	1
ED211111	gMeis2	2278	1
ED211111	gMeis2	228	1
ED211111	gMeis2	2280	1
ED211111	gMeis2	2281	1
ED211111	gMeis2	2286	1
ED211111	gMeis2	2287	1
ED211111	gMeis2	2288	1
ED211111	gMeis2	2289	1
ED211111	gMeis2	229	2
ED211111	gMeis2	2290	1
ED211111	gMeis2	2295	1
ED211111	gMeis2	2297	1
ED211111	gMeis2	2298	1
ED211111	gMeis2	2299	1
ED211111	gMeis2	2302	1
ED211111	gMeis2	2305	1
ED211111	gMeis2	2306	1
ED211111	gMeis2	2309	1
ED211111	gMeis2	231	1
ED211111	gMeis2	2310	1
ED211111	gMeis2	2316	1
ED211111	gMeis2	2317	1
ED211111	gMeis2	2319	1
ED211111	gMeis2	2324	1
ED211111	gMeis2	2325	1
ED211111	gMeis2	2328	1
ED211111	gMeis2	2329	1
ED211111	gMeis2	2332	1
ED211111	gMeis2	2334	1
ED211111	gMeis2	2337	1
ED211111	gMeis2	2338	1
ED211111	gMeis2	234	1
ED211111	gMeis2	2340	1
ED211111	gMeis2	2341	1
ED211111	gMeis2	2342	2
ED211111	gMeis2	2343	1
ED211111	gMeis2	235	1
ED211111	gMeis2	2355	1
ED211111	gMeis2	2356	1
ED211111	gMeis2	2357	1
ED211111	gMeis2	2358	1
ED211111	gMeis2	236	1
ED211111	gMeis2	2360	1
ED211111	gMeis2	2362	1
ED211111	gMeis2	2364	1
ED211111	gMeis2	2368	2
ED211111	gMeis2	237	1
ED211111	gMeis2	2372	1
ED211111	gMeis2	2374	1
ED211111	gMeis2	2376	1
ED211111	gMeis2	2377	1
ED211111	gMeis2	238	1
ED211111	gMeis2	2384	1
ED211111	gMeis2	2386	1
ED211111	gMeis2	2387	1
ED211111	gMeis2	2389	1
ED211111	gMeis2	239	2
ED211111	gMeis2	2390	1
ED211111	gMeis2	2391	1
ED211111	gMeis2	2394	1
ED211111	gMeis2	2395	1
ED211111	gMeis2	2396	1
ED211111	gMeis2	24	2
ED211111	gMeis2	240	2
ED211111	gMeis2	2401	1
ED211111	gMeis2	2402	1
ED211111	gMeis2	2404	1
ED211111	gMeis2	2408	1
ED211111	gMeis2	2415	1
ED211111	gMeis2	2417	1
ED211111	gMeis2	2418	1
ED211111	gMeis2	242	1
ED211111	gMeis2	2420	1
ED211111	gMeis2	2424	1
ED211111	gMeis2	2427	1
ED211111	gMeis2	2429	1
ED211111	gMeis2	243	1
ED211111	gMeis2	2430	1
ED211111	gMeis2	2434	1
ED211111	gMeis2	2435	1
ED211111	gMeis2	244	1
ED211111	gMeis2	2441	2
ED211111	gMeis2	2443	1
ED211111	gMeis2	2444	1
ED211111	gMeis2	2445	1
ED211111	gMeis2	2447	1
ED211111	gMeis2	2451	1
ED211111	gMeis2	2456	1
ED211111	gMeis2	2458	1
ED211111	gMeis2	2459	1
ED211111	gMeis2	2460	1
ED211111	gMeis2	2464	1
ED211111	gMeis2	2465	1
ED211111	gMeis2	2472	1
ED211111	gMeis2	2473	1
ED211111	gMeis2	2474	1
ED211111	gMeis2	2479	1
ED211111	gMeis2	248	1
ED211111	gMeis2	2480	1
ED211111	gMeis2	2483	1
ED211111	gMeis2	2485	1
ED211111	gMeis2	249	1
ED211111	gMeis2	2491	1
ED211111	gMeis2	2492	1
ED211111	gMeis2	2493	1
ED211111	gMeis2	2494	1
ED211111	gMeis2	2496	1
ED211111	gMeis2	2499	1
ED211111	gMeis2	2502	1
ED211111	gMeis2	2509	1
ED211111	gMeis2	2511	1
ED211111	gMeis2	2512	1
ED211111	gMeis2	2514	1
ED211111	gMeis2	2517	1
ED211111	gMeis2	2519	1
ED211111	gMeis2	252	1
ED211111	gMeis2	2520	1
ED211111	gMeis2	2523	1
ED211111	gMeis2	2525	1
ED211111	gMeis2	2528	1
ED211111	gMeis2	2529	1
ED211111	gMeis2	2530	1
ED211111	gMeis2	2535	1
ED211111	gMeis2	2536	1
ED211111	gMeis2	254	1
ED211111	gMeis2	2540	1
ED211111	gMeis2	2541	1
ED211111	gMeis2	2545	1
ED211111	gMeis2	2546	1
ED211111	gMeis2	2547	1
ED211111	gMeis2	2549	1
ED211111	gMeis2	2550	1
ED211111	gMeis2	2554	1
ED211111	gMeis2	2555	1
ED211111	gMeis2	2558	1
ED211111	gMeis2	256	3
ED211111	gMeis2	2560	1
ED211111	gMeis2	2563	1
ED211111	gMeis2	2565	1
ED211111	gMeis2	2566	1
ED211111	gMeis2	2567	1
ED211111	gMeis2	2568	1
ED211111	gMeis2	2569	1
ED211111	gMeis2	2570	1
ED211111	gMeis2	2571	1
ED211111	gMeis2	2572	1
ED211111	gMeis2	2575	1
ED211111	gMeis2	2576	1
ED211111	gMeis2	2578	1
ED211111	gMeis2	2579	1
ED211111	gMeis2	2584	1
[truncated: 2,107 more rows]

## Sheet: Fig.2e_Stat.
	gLacZ			gMeis2
	Mean	SD	N	Mean	SD	N
Experiment 1	1.03	0.1727	66	1.322	0.7539	859
Experiment 2	1.247	0.6895	299	1.171	0.4675	1203
Experiment 3	1.5	1.009	1679
Table Analyzed	Data 4
Two-way ANOVA	Ordinary
Alpha	0.05
Source of Variation	% of total variation	P value	P value summary	Significant?
experiment	1.226	<0,0001	****	Yes
gRNA	1.139e-05	0.9825	ns	No
ANOVA table	SS (Type III)	DF	MS	F (DFn, DFd)	P value
experiment	32.97	2	16.48	F (2, 4102) = 25,92	P<0,0001
gRNA	0.0003062	1	0.0003062	F (1, 4102) = 0,0004814	P=0,9825
Residual	2609	4102	0.636
Difference between column means
Predicted (LS) mean of gLacZ	1.33
Predicted (LS) mean of gMeis2	1.329
Difference between predicted means	0.001009
SE of difference	0.04598
95% CI of difference	-0,08915 to 0,09116
Data summary
Number of columns (gRNA)	2
Number of rows (experiment)	3
Number of values	4106

## Sheet: Fig.2f
interneurons	mitotic	projection neurons	gRNA
1	0	0	gMeis2
1	0	1	gMeis2
1	1	0	gMeis2
1	0	0	gMeis2
1	1	1	gMeis2
1	0	1	gMeis2
1	0	0	gMeis2
1	1	0	gMeis2
1	0	0	gMeis2
1	1	0	gMeis2
1	0	1	gMeis2
1	0	0	gMeis2
1	0	0	gMeis2
1	1	1	gMeis2
1	0	1	gMeis2
1	0	0	gMeis2
1	0	0	gMeis2
1	0	0	gMeis2
1	0	0	gMeis2
1	1	0	gMeis2
1	1	0	gMeis2
1	0	1	gMeis2
1	0	1	gMeis2
1	0	0	gMeis2
1	0	0	gMeis2
1	1	0	gMeis2
1	1	0	gMeis2
1	1	0	gMeis2
1	1	0	gMeis2
1	0	1	gMeis2
1	0	0	gMeis2
1	1	0	gMeis2
1	1	0	gMeis2
1	0	1	gMeis2
1	0	1	gMeis2
1	0	0	gMeis2
1	1	0	gMeis2
1	0	1	gMeis2
1	1	0	gMeis2
1	0	0	gMeis2
1	0	1	gMeis2
1	0	0	gMeis2
1	0	1	gMeis2
1	0	1	gMeis2
1	0	1	gMeis2
1	1	0	gMeis2
1	1	0	gMeis2
1	0	0	gMeis2
1	1	0	gMeis2
1	1	0	gMeis2
1	1	1	gMeis2
1	1	0	gMeis2
1	1	0	gMeis2
1	1	1	gMeis2
1	1	0	gMeis2
1	1	0	gMeis2
1	0	1	gMeis2
1	0	0	gMeis2
1	0	0	gMeis2
1	0	0	gMeis2
1	0	0	gMeis2
1	1	1	gMeis2
1	0	0	gMeis2
1	1	0	gMeis2
1	0	1	gMeis2
1	0	0	gMeis2
1	1	0	gMeis2
1	0	0	gMeis2
1	0	1	gMeis2
1	0	1	gMeis2
1	1	0	gMeis2
1	1	0	gMeis2
1	0	1	gMeis2
1	1	0	gMeis2
1	1	0	gMeis2
1	1	0	gMeis2
1	1	0	gMeis2
1	0	0	gMeis2
1	1	0	gMeis2
1	1	0	gMeis2
1	1	0	gMeis2
1	0	1	gMeis2
1	1	0	gMeis2
1	0	0	gMeis2
1	0	1	gMeis2
1	0	0	gMeis2
1	1	0	gMeis2
1	1	0	gMeis2
1	0	1	gMeis2
1	0	0	gMeis2
1	1	0	gMeis2
1	0	1	gMeis2
1	0	0	gMeis2
1	0	0	gMeis2
1	1	1	gMeis2
1	1	0	gMeis2
1	1	0	gMeis2
1	0	0	gMeis2
1	1	0	gMeis2
1	0	1	gMeis2
1	1	0	gMeis2
1	0	0	gMeis2
1	0	1	gMeis2
1	0	0	gMeis2
1	1	0	gMeis2
1	1	0	gMeis2
1	1	0	gMeis2
1	0	1	gMeis2
1	0	1	gMeis2
1	0	0	gMeis2
1	1	0	gMeis2
1	1	0	gMeis2
1	1	0	gMeis2
1	1	0	gMeis2
1	1	0	gMeis2
1	1	0	gMeis2
1	1	0	gMeis2
1	1	0	gMeis2
1	0	0	gMeis2
1	1	0	gMeis2
1	1	0	gMeis2
1	1	0	gMeis2
1	1	1	gMeis2
1	0	0	gMeis2
1	0	0	gMeis2
1	0	0	gMeis2
1	0	0	gMeis2
1	1	0	gMeis2
1	1	0	gMeis2
1	1	0	gMeis2
1	1	0	gMeis2
1	0	0	gMeis2
1	0	0	gMeis2
1	1	0	gMeis2
1	0	1	gMeis2
1	1	0	gMeis2
1	1	0	gMeis2
1	0	1	gMeis2
1	1	0	gMeis2
1	1	0	gMeis2
1	1	0	gMeis2
1	1	1	gMeis2
1	1	0	gMeis2
0	1	0	gMeis2
0	1	0	gMeis2
0	1	0	gMeis2
0	1	1	gMeis2
0	1	0	gMeis2
0	1	0	gMeis2
0	1	0	gMeis2
0	1	0	gMeis2
0	1	1	gMeis2
0	1	0	gMeis2
0	1	0	gMeis2
0	1	0	gMeis2
0	1	0	gMeis2
0	1	0	gMeis2
0	1	1	gMeis2
0	1	0	gMeis2
0	1	0	gMeis2
0	1	0	gMeis2
0	1	0	gMeis2
0	1	0	gMeis2
0	1	0	gMeis2
0	1	1	gMeis2
0	1	0	gMeis2
0	1	0	gMeis2
0	1	0	gMeis2
0	1	0	gMeis2
0	1	1	gMeis2
0	1	0	gMeis2
0	1	0	gMeis2
0	1	0	gMeis2
0	1	0	gMeis2
0	1	0	gMeis2
0	1	0	gMeis2
0	1	0	gMeis2
0	1	1	gMeis2
0	1	1	gMeis2
0	1	1	gMeis2
0	1	1	gMeis2
0	1	1	gMeis2
0	1	0	gMeis2
0	1	1	gMeis2
0	1	1	gMeis2
0	1	0	gMeis2
0	1	1	gMeis2
0	1	1	gMeis2
0	1	1	gMeis2
0	1	0	gMeis2
0	1	0	gMeis2
0	1	1	gMeis2
0	1	1	gMeis2
0	1	0	gMeis2
0	1	1	gMeis2
0	1	1	gMeis2
0	1	1	gMeis2
0	1	0	gMeis2
0	1	1	gMeis2
0	1	0	gMeis2
0	1	1	gMeis2
0	1	1	gMeis2
0	1	1	gMeis2
0	1	1	gMeis2
0	1	1	gMeis2
0	1	1	gMeis2
0	1	1	gMeis2
0	1	0	gMeis2
0	1	1	gMeis2
0	1	1	gMeis2
0	1	0	gMeis2
0	1	0	gMeis2
0	1	0	gMeis2
0	1	0	gMeis2
0	1	0	gMeis2
0	1	1	gMeis2
0	1	0	gMeis2
0	1	1	gMeis2
0	1	1	gMeis2
0	1	1	gMeis2
0	1	1	gMeis2
0	1	0	gMeis2
0	1	1	gMeis2
0	1	0	gMeis2
0	1	0	gMeis2
0	1	0	gMeis2
0	1	0	gMeis2
0	1	0	gMeis2
0	1	0	gMeis2
0	1	0	gMeis2
0	1	0	gMeis2
0	1	1	gMeis2
0	1	1	gMeis2
0	1	0	gMeis2
0	1	0	gMeis2
0	1	0	gMeis2
0	1	1	gMeis2
0	1	0	gMeis2
0	1	1	gMeis2
0	1	0	gMeis2
0	1	0	gMeis2
0	1	1	gMeis2
0	1	1	gMeis2
0	1	0	gMeis2
0	1	0	gMeis2
0	1	0	gMeis2
0	1	0	gMeis2
0	1	0	gMeis2
0	1	0	gMeis2
0	1	0	gMeis2
0	1	0	gMeis2
0	1	0	gMeis2
0	1	1	gMeis2
0	1	0	gMeis2
0	1	0	gMeis2
0	1	0	gMeis2
0	1	1	gMeis2
0	1	0	gMeis2
0	1	0	gMeis2
0	1	1	gMeis2
0	1	0	gMeis2
0	1	1	gMeis2
0	1	0	gMeis2
0	1	1	gMeis2
0	1	0	gMeis2
0	1	1	gMeis2
0	1	0	gMeis2
0	1	0	gMeis2
0	1	1	gMeis2
0	1	1	gMeis2
0	1	0	gMeis2
0	1	1	gMeis2
0	1	1	gMeis2
0	1	1	gMeis2
0	1	0	gMeis2
0	1	0	gMeis2
0	1	0	gMeis2
0	1	1	gMeis2
0	1	1	gMeis2
0	1	0	gMeis2
0	1	1	gMeis2
0	1	0	gMeis2
0	1	0	gMeis2
0	1	1	gMeis2
0	1	1	gMeis2
0	1	0	gMeis2
0	1	0	gMeis2
0	1	1	gMeis2
0	1	1	gMeis2
0	1	0	gMeis2
0	1	0	gMeis2
0	1	0	gMeis2
0	1	1	gMeis2
0	1	0	gMeis2
0	1	0	gMeis2
0	1	0	gMeis2
0	1	1	gMeis2
0	1	1	gMeis2
0	1	0	gMeis2
0	1	0	gMeis2
0	1	0	gMeis2
0	1	1	gMeis2
0	1	0	gMeis2
0	1	1	gMeis2
0	1	0	gMeis2
0	1	0	gMeis2
0	1	1	gMeis2
0	1	1	gMeis2
0	1	1	gMeis2
0	1	1	gMeis2
0	0	1	gMeis2
0	0	1	gMeis2
0	0	1	gMeis2
0	0	1	gMeis2
0	0	1	gMeis2
0	0	1	gMeis2
0	0	1	gMeis2
0	0	1	gMeis2
0	0	1	gMeis2
0	0	1	gMeis2
0	0	1	gMeis2
0	0	1	gMeis2
0	0	1	gMeis2
0	0	1	gMeis2
0	0	1	gMeis2
0	0	1	gMeis2
0	0	1	gMeis2
0	0	1	gMeis2
0	0	1	gMeis2
0	0	1	gMeis2
0	0	1	gMeis2
0	0	1	gMeis2
0	0	1	gMeis2
0	0	1	gMeis2
0	0	1	gMeis2
0	0	1	gMeis2
0	0	1	gMeis2
0	0	1	gMeis2
0	0	1	gMeis2
0	0	1	gMeis2
0	0	1	gMeis2
0	0	1	gMeis2
0	0	1	gMeis2
0	0	1	gMeis2
0	0	1	gMeis2
0	0	1	gMeis2
0	0	1	gMeis2
0	0	1	gMeis2
0	0	1	gMeis2
0	0	1	gMeis2
0	0	1	gMeis2
0	0	1	gMeis2
0	0	1	gMeis2
0	0	1	gMeis2
0	0	1	gMeis2
0	0	1	gMeis2
0	0	1	gMeis2
1	0	0	glacZ
1	1	0	glacZ
1	0	1	glacZ
1	0	1	glacZ
1	0	1	glacZ
1	0	1	glacZ
1	0	1	glacZ
1	0	1	glacZ
1	1	1	glacZ
1	0	1	glacZ
1	1	0	glacZ
1	1	0	glacZ
1	0	1	glacZ
1	0	1	glacZ
1	0	1	glacZ
1	0	1	glacZ
1	1	0	glacZ
1	1	0	glacZ
1	1	1	glacZ
1	0	0	glacZ
1	0	1	glacZ
1	0	1	glacZ
1	1	0	glacZ
1	0	0	glacZ
1	1	0	glacZ
1	1	0	glacZ
1	1	1	glacZ
1	1	0	glacZ
1	1	1	glacZ
1	0	0	glacZ
1	0	0	glacZ
1	1	0	glacZ
1	1	1	glacZ
1	1	0	glacZ
1	0	0	glacZ
1	0	0	glacZ
1	1	0	glacZ
1	1	0	glacZ
1	1	0	glacZ
1	1	1	glacZ
1	1	1	glacZ
1	1	1	glacZ
1	1	0	glacZ
1	1	1	glacZ
1	1	0	glacZ
1	0	1	glacZ
1	0	0	glacZ
1	0	1	glacZ
1	1	1	glacZ
1	0	1	glacZ
1	0	1	glacZ
1	1	0	glacZ
1	0	1	glacZ
1	0	1	glacZ
1	0	1	glacZ
1	1	1	glacZ
1	0	0	glacZ
1	1	1	glacZ
1	1	1	glacZ
1	1	0	glacZ
1	0	1	glacZ
1	0	0	glacZ
1	0	1	glacZ
1	1	1	glacZ
1	0	1	glacZ
1	1	0	glacZ
1	1	0	glacZ
1	1	0	glacZ
1	1	1	glacZ
1	1	0	glacZ
1	1	0	glacZ
1	1	0	glacZ
1	0	1	glacZ
1	0	1	glacZ
1	1	1	glacZ
1	0	0	glacZ
1	0	1	glacZ
1	0	1	glacZ
1	1	1	glacZ
1	0	1	glacZ
1	1	0	glacZ
1	1	0	glacZ
1	0	1	glacZ
1	0	1	glacZ
1	1	0	glacZ
1	1	1	glacZ
1	0	1	glacZ
1	1	0	glacZ
1	1	0	glacZ
1	1	1	glacZ
1	1	1	glacZ
1	0	0	glacZ
1	0	0	glacZ
1	1	0	glacZ
1	0	0	glacZ
1	1	0	glacZ
1	0	1	glacZ
1	1	0	glacZ
1	0	0	glacZ
1	1	0	glacZ
1	1	1	glacZ
1	0	1	glacZ
1	0	0	glacZ
1	1	0	glacZ
1	0	0	glacZ
1	1	0	glacZ
1	0	1	glacZ
1	0	0	glacZ
0	1	1	glacZ
0	1	0	glacZ
0	1	1	glacZ
0	1	0	glacZ
0	1	1	glacZ
0	1	1	glacZ
0	1	0	glacZ
0	1	1	glacZ
0	1	1	glacZ
0	1	1	glacZ
0	1	0	glacZ
0	1	0	glacZ
0	1	1	glacZ
0	1	1	glacZ
0	1	0	glacZ
0	1	1	glacZ
0	1	1	glacZ
0	1	1	glacZ
0	1	0	glacZ
0	1	0	glacZ
0	1	1	glacZ
0	1	1	glacZ
0	1	0	glacZ
0	1	1	glacZ
0	1	1	glacZ
0	1	0	glacZ
0	1	0	glacZ
0	1	0	glacZ
0	1	1	glacZ
0	1	0	glacZ
0	1	1	glacZ
0	1	1	glacZ
0	1	1	glacZ
0	1	0	glacZ
0	1	0	glacZ
0	1	1	glacZ
0	1	0	glacZ
0	1	0	glacZ
0	1	1	glacZ
0	1	1	glacZ
0	1	1	glacZ
0	1	1	glacZ
0	1	1	glacZ
0	1	0	glacZ
0	1	1	glacZ
0	1	1	glacZ
0	1	1	glacZ
0	1	1	glacZ
0	1	0	glacZ
0	1	0	glacZ
0	1	0	glacZ
0	1	0	glacZ
0	1	0	glacZ
0	1	0	glacZ
0	1	1	glacZ
0	1	0	glacZ
0	1	1	glacZ
0	1	0	glacZ
0	1	1	glacZ
0	1	0	glacZ
0	1	0	glacZ
0	1	0	glacZ
0	1	1	glacZ
0	1	1	glacZ
0	1	0	glacZ
0	1	1	glacZ
0	1	1	glacZ
0	1	1	glacZ
0	1	0	glacZ
0	1	1	glacZ
0	1	0	glacZ
0	1	1	glacZ
0	1	1	glacZ
0	1	1	glacZ
0	1	0	glacZ
0	1	0	glacZ
0	1	1	glacZ
0	1	1	glacZ
0	1	1	glacZ
0	1	1	glacZ
0	1	1	glacZ
0	1	0	glacZ
0	1	0	glacZ
0	1	1	glacZ
0	1	1	glacZ
0	1	0	glacZ
0	1	0	glacZ
0	1	1	glacZ
0	1	1	glacZ
0	1	0	glacZ
0	1	1	glacZ
0	1	1	glacZ
0	1	1	glacZ
0	1	0	glacZ
0	1	1	glacZ
0	1	0	glacZ
0	1	1	glacZ
0	1	0	glacZ
0	1	1	glacZ
0	1	1	glacZ
0	1	1	glacZ
0	1	0	glacZ
0	1	1	glacZ
0	1	0	glacZ
0	1	1	glacZ
0	1	1	glacZ
0	1	0	glacZ
0	1	0	glacZ
0	1	1	glacZ
0	1	1	glacZ
0	1	1	glacZ
0	1	0	glacZ
0	1	1	glacZ
0	1	1	glacZ
0	1	1	glacZ
0	1	1	glacZ
0	1	1	glacZ
0	1	1	glacZ
0	1	0	glacZ
0	1	1	glacZ
0	1	1	glacZ
0	1	0	glacZ
0	1	1	glacZ
0	1	0	glacZ
0	1	1	glacZ
0	1	0	glacZ
0	1	1	glacZ
0	1	1	glacZ
0	1	1	glacZ
0	1	1	glacZ
0	1	1	glacZ
0	1	1	glacZ
0	1	0	glacZ
0	1	0	glacZ
0	1	0	glacZ
0	1	1	glacZ
0	1	1	glacZ
0	1	1	glacZ
0	1	1	glacZ
0	1	1	glacZ
0	1	1	glacZ
0	1	1	glacZ
0	1	1	glacZ
0	1	1	glacZ
0	1	1	glacZ
0	1	0	glacZ
0	1	1	glacZ
0	1	1	glacZ
0	1	1	glacZ
0	1	1	glacZ
0	1	1	glacZ
0	1	1	glacZ
0	1	1	glacZ
0	1	1	glacZ
0	1	0	glacZ
0	1	1	glacZ
0	1	1	glacZ
0	1	1	glacZ
0	1	0	glacZ
0	1	1	glacZ
0	1	1	glacZ
0	1	1	glacZ
0	1	1	glacZ
0	1	1	glacZ
0	1	1	glacZ
0	1	0	glacZ
0	1	1	glacZ
0	1	1	glacZ
0	1	1	glacZ
0	1	1	glacZ
0	1	1	glacZ
0	1	1	glacZ
0	1	1	glacZ
0	1	0	glacZ
0	1	1	glacZ
0	1	0	glacZ
0	1	1	glacZ
0	1	1	glacZ
0	1	1	glacZ
0	1	1	glacZ
0	1	1	glacZ
0	1	1	glacZ
0	1	1	glacZ
0	1	1	glacZ
0	1	1	glacZ
0	1	1	glacZ
0	1	1	glacZ
0	1	1	glacZ
0	1	0	glacZ
0	1	0	glacZ
0	1	0	glacZ
0	1	1	glacZ
0	1	1	glacZ
0	1	1	glacZ
0	1	0	glacZ
0	1	1	glacZ
0	1	1	glacZ
0	1	1	glacZ
0	1	1	glacZ
0	1	1	glacZ
0	1	1	glacZ
0	1	1	glacZ
0	1	1	glacZ
0	1	1	glacZ
0	1	1	glacZ
0	1	1	glacZ
0	1	1	glacZ
0	1	1	glacZ
0	1	1	glacZ
0	1	1	glacZ
0	1	1	glacZ
0	1	1	glacZ
0	1	1	glacZ
0	1	0	glacZ
0	1	0	glacZ
0	1	1	glacZ
0	1	1	glacZ
0	1	0	glacZ
0	1	0	glacZ
0	1	0	glacZ
0	1	0	glacZ
0	1	1	glacZ
0	1	0	glacZ
0	1	0	glacZ
0	1	1	glacZ
0	1	0	glacZ
0	1	1	glacZ
0	1	0	glacZ
0	1	0	glacZ
0	1	1	glacZ
0	1	1	glacZ
0	1	0	glacZ
0	0	1	glacZ
0	0	1	glacZ
0	0	1	glacZ
0	0	1	glacZ
0	0	1	glacZ
0	0	1	glacZ
0	0	1	glacZ
0	0	1	glacZ
0	0	1	glacZ
0	0	1	glacZ
0	0	1	glacZ
0	0	1	glacZ
0	0	1	glacZ
0	0	1	glacZ
0	0	1	glacZ
0	0	1	glacZ
0	0	1	glacZ
0	0	1	glacZ
0	0	1	glacZ
0	0	1	glacZ
0	0	1	glacZ
0	0	1	glacZ
0	0	1	glacZ
0	0	1	glacZ
0	0	1	glacZ
0	0	1	glacZ
0	0	1	glacZ
0	0	1	glacZ
0	0	1	glacZ
0	0	1	glacZ
0	0	1	glacZ
0	0	1	glacZ
0	0	1	glacZ
0	0	1	glacZ
0	0	1	glacZ
0	0	1	glacZ
0	0	1	glacZ
0	0	1	glacZ
0	0	1	glacZ
0	0	1	glacZ
0	0	1	glacZ
0	0	1	glacZ
0	0	1	glacZ
0	0	1	glacZ
0	0	1	glacZ
0	0	1	glacZ
0	0	1	glacZ
0	0	1	glacZ
0	0	1	glacZ
0	0	1	glacZ
0	0	1	glacZ
0	0	1	glacZ
0	0	1	glacZ
0	0	1	glacZ
0	0	1	glacZ
0	0	1	glacZ
0	0	1	glacZ
0	0	1	glacZ
0	0	1	glacZ
0	0	1	glacZ
0	0	1	glacZ
0	0	1	glacZ
0	0	1	glacZ
0	0	1	glacZ
0	0	1	glacZ
0	0	1	glacZ
0	0	1	glacZ
0	0	1	glacZ
0	0	1	glacZ
0	0	1	glacZ
0	0	1	glacZ
0	0	1	glacZ
0	0	1	glacZ
0	0	1	glacZ
0	0	1	glacZ
0	0	1	glacZ
0	0	1	glacZ
0	0	1	glacZ
0	0	1	glacZ
0	0	1	glacZ
0	0	1	glacZ
0	0	1	glacZ
0	0	1	glacZ
0	0	1	glacZ
0	0	1	glacZ
0	0	1	glacZ
0	0	1	glacZ
0	0	1	glacZ
0	0	1	glacZ
0	0	1	glacZ
0	0	1	glacZ
0	0	1	glacZ
0	0	1	glacZ
0	0	1	glacZ
0	0	1	glacZ
0	0	1	glacZ
0	0	1	glacZ
0	0	1	glacZ
0	0	1	glacZ
0	0	1	glacZ
0	0	1	glacZ
0	0	1	glacZ
0	0	1	glacZ
0	0	1	glacZ
0	0	1	glacZ
0	0	1	glacZ
0	0	1	glacZ
0	0	1	glacZ
0	0	1	glacZ
0	0	1	glacZ
0	0	1	glacZ
0	0	1	glacZ
0	0	1	glacZ
0	0	1	glacZ
0	0	1	glacZ
0	0	1	glacZ
0	0	1	glacZ
0	0	1	glacZ
0	0	1	glacZ
0	0	1	glacZ
0	0	1	glacZ
0	0	1	glacZ
0	0	1	glacZ
0	0	1	glacZ
0	0	1	glacZ
0	0	1	glacZ
0	0	1	glacZ
0	0	1	glacZ
0	0	1	glacZ
0	0	1	glacZ
0	0	1	glacZ
0	0	1	glacZ
0	0	1	glacZ
0	0	1	glacZ
0	0	1	glacZ
0	0	1	glacZ
0	0	1	glacZ
0	0	1	glacZ
0	0	1	glacZ
0	0	1	glacZ
0	0	1	glacZ
0	0	1	glacZ
0	0	1	glacZ
0	0	1	glacZ
0	0	1	glacZ
0	0	1	glacZ
0	0	1	glacZ
0	0	1	glacZ
0	0	1	glacZ
0	0	1	glacZ
0	0	1	glacZ
0	0	1	glacZ
0	0	1	glacZ
0	0	1	glacZ
0	0	1	glacZ
0	0	1	glacZ
0	0	1	glacZ
0	0	1	glacZ
0	0	1	glacZ
0	0	1	glacZ
0	0	1	glacZ
0	0	1	glacZ
0	0	1	glacZ
0	0	1	glacZ
0	0	1	glacZ
0	0	1	glacZ
0	0	1	glacZ
0	0	1	glacZ
0	0	1	glacZ
0	0	1	glacZ
0	0	1	glacZ
0	0	1	glacZ
0	0	1	glacZ
0	0	1	glacZ
0	0	1	glacZ
0	0	1	glacZ
0	0	1	glacZ
0	0	1	glacZ
0	0	1	glacZ
0	0	1	glacZ
0	0	1	glacZ
0	0	1	glacZ
0	0	1	glacZ
0	0	1	glacZ
0	0	1	glacZ
0	0	1	glacZ
0	0	1	glacZ
