# Supplementary material for: Spatial enhancer activation influences inhibitory neuron identity during mouse embryonic development
Source: Nat Neurosci. 2024 Mar 25;27(5):862–72. doi: 10.1038/s41593-024-01611-9 (PMC11088997; doi:10.1038/s41593-024-01611-9)
Supplement: Supplementary file 5 — Statistical source data. [file 41593_2024_1611_MOESM5_ESM.xlsx]

## Sheet: Fig.3b ChIP-seq 
gene_id	gene_symbol	peak_count_associated_enhancer	peak_count_promoter
ENSMUSG00000021252	0610007P14Rik	0	1
ENSMUSG00000086714	0610009E02Rik	0	1
ENSMUSG00000097134	1110002J07Rik	0	1
ENSMUSG00000030663	1110004F10Rik	1	0
ENSMUSG00000021023	1110008L16Rik	0	1
ENSMUSG00000098659	1110015O18Rik	0	1
ENSMUSG00000046999	1110032F04Rik	1	0
ENSMUSG00000032551	1110059G10Rik	0	1
ENSMUSG00000043687	1190005I06Rik	1	0
ENSMUSG00000019945	1700040L02Rik	1	0
ENSMUSG00000086391	1700042O10Rik	0	1
ENSMUSG00000084757	1700057H15Rik	0	1
ENSMUSG00000080980	1700071K01Rik	0	1
ENSMUSG00000084861	1700095J07Rik	0	1
ENSMUSG00000101856	1700096K18Rik	0	1
ENSMUSG00000047129	1700113H08Rik	0	1
ENSMUSG00000094928	1700122O11Rik	2	0
ENSMUSG00000072878	1700123L14Rik	0	1
ENSMUSG00000022507	1810013L24Rik	0	1
ENSMUSG00000021458	2010111I01Rik	1	0
ENSMUSG00000036873	2410004B18Rik	1	0
ENSMUSG00000074415	2610203C20Rik	0	2
ENSMUSG00000059482	2610301B20Rik	1	0
ENSMUSG00000097040	2610316D01Rik	0	1
ENSMUSG00000086224	2700069I18Rik	0	2
ENSMUSG00000099881	2810013P06Rik	0	1
ENSMUSG00000028060	2810403A07Rik	0	1
ENSMUSG00000043993	2900052L18Rik	0	2
ENSMUSG00000028300	3110043O21Rik	0	1
ENSMUSG00000038917	3930402G23Rik	0	1
ENSMUSG00000026734	4921504E06Rik	0	1
ENSMUSG00000044544	4921513I03Rik	2	0
ENSMUSG00000027309	4930402H24Rik	0	1
ENSMUSG00000090565	4930405O22Rik	0	1
ENSMUSG00000093472	4930438E09Rik	0	1
ENSMUSG00000074136	4930513N10Rik	0	1
ENSMUSG00000075070	4932412D23Rik	0	1
ENSMUSG00000090336	4932443I19Rik	1	0
ENSMUSG00000020624	4933434M16Rik	0	1
ENSMUSG00000085129	5031425F14Rik	0	1
ENSMUSG00000087174	5530601H04Rik	0	1
ENSMUSG00000032985	5730522E02Rik	5	0
ENSMUSG00000031824	6430548M08Rik	0	1
ENSMUSG00000053070	9230110C19Rik	0	1
ENSMUSG00000051295	9630028B13Rik	0	1
ENSMUSG00000098284	A330093E20Rik	0	1
ENSMUSG00000086363	A330102I10Rik	0	2
ENSMUSG00000056014	A430033K04Rik	0	1
ENSMUSG00000053588	A730061H03Rik	0	1
ENSMUSG00000028125	Abca4	0	1
ENSMUSG00000041797	Abca9	1	0
ENSMUSG00000007950	Abhd8	0	1
ENSMUSG00000026782	Abi2	2	0
ENSMUSG00000020532	Acaca	3	0
ENSMUSG00000029033	Acap3	1	0
ENSMUSG00000023832	Acat2	0	1
ENSMUSG00000027452	Acss1	0	1
ENSMUSG00000019948	Actr6	1	0
ENSMUSG00000026836	Acvr1	1	0
ENSMUSG00000026834	Acvr1c	1	0
ENSMUSG00000052155	Acvr2a	1	0
ENSMUSG00000020262	Adarb1	1	0
ENSMUSG00000026489	Adck3	1	0
ENSMUSG00000029778	Adcyap1r1	1	0
ENSMUSG00000029106	Add1	0	1
ENSMUSG00000030000	Add2	1	0
ENSMUSG00000031486	Adgra2	2	0
ENSMUSG00000034730	Adgrb1	0	1
ENSMUSG00000028184	Adgrl2	1	0
ENSMUSG00000029094	Afap1	1	1
ENSMUSG00000031521	Aga	0	1
ENSMUSG00000061298	Agbl4	0	1
ENSMUSG00000034254	Agpat1	0	1
ENSMUSG00000037692	Ahdc1	1	0
ENSMUSG00000019986	Ahi1	1	0
ENSMUSG00000010290	AI597479	0	1
ENSMUSG00000022016	Akap11	1	0
ENSMUSG00000061603	Akap6	2	0
ENSMUSG00000039158	Akna	1	1
ENSMUSG00000052131	Akr1b7	1	0
ENSMUSG00000019699	Akt3	1	0
ENSMUSG00000031667	Aktip	0	1
ENSMUSG00000075296	Aldh3b2	0	1
ENSMUSG00000037263	Aldh3b3	0	1
ENSMUSG00000039740	Alg2	1	0
ENSMUSG00000042650	Alkbh5	0	1
ENSMUSG00000075232	Amd1	0	1
ENSMUSG00000021986	Amer2	2	0
ENSMUSG00000030649	Anapc15	0	1
ENSMUSG00000029472	Anapc5	0	1
ENSMUSG00000033544	Angptl1	1	0
ENSMUSG00000069601	Ank3	1	0
ENSMUSG00000047773	Ankfn1	1	0
ENSMUSG00000035569	Ankrd11	0	1
ENSMUSG00000049097	Ankrd34a	0	1
ENSMUSG00000058589	Anks1b	0	1
ENSMUSG00000026199	Ankzf1	0	1
ENSMUSG00000037949	Ano10	0	1
ENSMUSG00000074968	Ano3	1	0
ENSMUSG00000031731	Ap1g1	0	1
ENSMUSG00000003033	Ap1m1	0	1
ENSMUSG00000022841	Ap2m1	0	1
ENSMUSG00000062444	Ap3b2	1	0
ENSMUSG00000030519	Apba2	1	0
ENSMUSG00000032375	Aph1b	1	0
ENSMUSG00000040694	Apobec2	1	0
ENSMUSG00000044147	Arf6	0	1
ENSMUSG00000074582	Arfgef2	1	0
ENSMUSG00000027247	Arhgap1	0	1
ENSMUSG00000036591	Arhgap21	1	0
ENSMUSG00000036882	Arhgap33	0	1
ENSMUSG00000007880	Arid1a	0	1
ENSMUSG00000034936	Arl4d	1	0
ENSMUSG00000035199	Arl6ip5	0	1
ENSMUSG00000055116	Arntl	1	0
ENSMUSG00000032503	Arpp21	1	0
ENSMUSG00000074794	Arrdc3	0	1
ENSMUSG00000042659	Arrdc4	0	1
ENSMUSG00000021592	Arsk	0	1
ENSMUSG00000029685	Asb15	0	1
ENSMUSG00000020052	Ascl1	2	1
ENSMUSG00000027104	Atf2	0	1
ENSMUSG00000033124	Atg9a	0	1
ENSMUSG00000030302	Atp2b2	1	0
ENSMUSG00000025393	Atp5b	1	0
ENSMUSG00000025781	Atp5c1	0	1
ENSMUSG00000006057	Atp5g1	0	1
ENSMUSG00000078958	Atp6ap1l	1	0
ENSMUSG00000019302	Atp6v0a1	0	1
ENSMUSG00000038023	Atp6v0a2	0	1
ENSMUSG00000013160	Atp6v0d1	0	1
ENSMUSG00000013622	Atraid	0	1
ENSMUSG00000054843	Atrnl1	1	0
ENSMUSG00000032637	Atxn2l	0	1
ENSMUSG00000020564	Atxn7l1	1	0
ENSMUSG00000020897	Aurkb	0	1
ENSMUSG00000029673	Auts2	6	0
ENSMUSG00000089706	B230216N24Rik	0	1
ENSMUSG00000086350	B230369F24Rik	0	1
ENSMUSG00000067370	B3galt4	0	1
ENSMUSG00000040270	Bach2	3	0
ENSMUSG00000039741	Bahcc1	0	2
ENSMUSG00000085218	BB218582	0	2
ENSMUSG00000035919	Bbs9	2	0
ENSMUSG00000059439	Bcas3	0	1
ENSMUSG00000030268	Bcat1	1	1
ENSMUSG00000048251	Bcl11b	3	0
ENSMUSG00000063382	Bcl9l	0	1
ENSMUSG00000026172	Bcs1l	0	1
ENSMUSG00000048482	Bdnf	0	1
ENSMUSG00000092060	Bend4	0	2
ENSMUSG00000045493	Bhlhe23	1	0
ENSMUSG00000067787	Blcap	1	0
ENSMUSG00000005804	Bloc1s6	1	0
ENSMUSG00000039004	Bmp6	1	0
ENSMUSG00000052430	Bmpr1b	1	0
ENSMUSG00000022687	Boc	1	0
ENSMUSG00000045176	Borcs6	0	1
ENSMUSG00000038871	Bpgm	0	1
ENSMUSG00000003778	Brd8	0	1
ENSMUSG00000062202	Btbd9	1	0
ENSMUSG00000036478	Btg1	1	0
ENSMUSG00000020423	Btg2	1	0
ENSMUSG00000025217	Btrc	1	0
ENSMUSG00000023988	Bysl	0	1
ENSMUSG00000060380	C030014I23Rik	0	1
ENSMUSG00000052848	C130026L21Rik	2	0
ENSMUSG00000000581	C1d	1	0
ENSMUSG00000033031	C330027C09Rik	0	1
ENSMUSG00000049130	C5ar1	1	0
ENSMUSG00000050390	C77080	0	1
ENSMUSG00000017412	Cacnb4	1	0
ENSMUSG00000066189	Cacng3	2	0
ENSMUSG00000034889	Cactin	0	1
ENSMUSG00000032076	Cadm1	3	0
ENSMUSG00000019370	Calm3	0	1
ENSMUSG00000024617	Camk2a	1	0
ENSMUSG00000028977	Casz1	1	0
ENSMUSG00000079235	Ccdc13	1	0
ENSMUSG00000068114	Ccdc134	0	1
ENSMUSG00000044033	Ccdc141	1	0
ENSMUSG00000034083	Ccdc174	1	0
ENSMUSG00000056531	Ccdc18	0	1
ENSMUSG00000028795	Ccdc28b	0	1
ENSMUSG00000037716	Ccdc33	0	2
ENSMUSG00000039963	Ccdc40	2	0
ENSMUSG00000041609	Ccdc64	0	1
ENSMUSG00000044052	Ccr10	0	1
ENSMUSG00000055447	Cd47	0	1
ENSMUSG00000000028	Cdc45	0	1
ENSMUSG00000024304	Cdh2	2	0
ENSMUSG00000028969	Cdk5	0	1
ENSMUSG00000048895	Cdk5r1	7	0
ENSMUSG00000020389	Cdkl3	1	0
ENSMUSG00000002107	Celf2	5	1
ENSMUSG00000028137	Celf3	0	1
ENSMUSG00000031629	Cenpu	0	1
ENSMUSG00000056919	Cep162	0	1
ENSMUSG00000029790	Cep41	1	0
ENSMUSG00000019813	Cep57l1	0	1
ENSMUSG00000041491	Cep78	1	0
ENSMUSG00000055128	Cgrrf1	0	1
ENSMUSG00000053768	Chchd3	0	1
ENSMUSG00000078671	Chd2	0	1
ENSMUSG00000056608	Chd9	1	0
ENSMUSG00000030077	Chl1	0	1
ENSMUSG00000034190	Chmp7	1	0
ENSMUSG00000032997	Chpf	0	1
ENSMUSG00000045613	Chrm2	1	0
ENSMUSG00000040495	Chrm4	1	0
ENSMUSG00000033350	Chst2	1	0
ENSMUSG00000060402	Chst8	2	0
ENSMUSG00000028813	CK137956	1	0
ENSMUSG00000000605	Clcn4	0	1
ENSMUSG00000032245	Cln6	1	0
ENSMUSG00000001829	Clpb	0	1
ENSMUSG00000036550	Cnot1	0	1
ENSMUSG00000020362	Cnot6	0	1
ENSMUSG00000034724	Cnot6l	0	1
ENSMUSG00000036968	Cnpy4	0	1
ENSMUSG00000044288	Cnr1	1	0
ENSMUSG00000017167	Cntnap1	0	1
ENSMUSG00000018661	Cog1	1	0
ENSMUSG00000022371	Col14a1	0	1
ENSMUSG00000004415	Col26a1	1	0
ENSMUSG00000025607	Copg2	1	0
ENSMUSG00000027206	Cops2	0	1
ENSMUSG00000039914	Coq10a	0	1
ENSMUSG00000021235	Coq6	0	1
ENSMUSG00000041729	Coro2b	1	0
ENSMUSG00000020836	Coro6	1	0
ENSMUSG00000026500	Cox20	0	1
ENSMUSG00000061518	Cox5b	0	1
ENSMUSG00000039070	Cpa4	1	0
ENSMUSG00000025586	Cpeb1	1	0
ENSMUSG00000032652	Crebl2	0	1
ENSMUSG00000017776	Crk	0	1
ENSMUSG00000033467	Crlf2	0	1
ENSMUSG00000017561	Crlf3	0	1
ENSMUSG00000024576	Csnk1a1	0	1
ENSMUSG00000032482	Cspg5	1	1
ENSMUSG00000044636	Csrnp2	1	0
ENSMUSG00000044647	Csrnp3	1	0
ENSMUSG00000047363	Cstad	0	1
ENSMUSG00000074872	Ctxn2	1	0
ENSMUSG00000069372	Ctxn3	0	1
ENSMUSG00000042589	Cux2	2	0
ENSMUSG00000045382	Cxcr4	1	0
ENSMUSG00000046668	Cxxc5	1	1
ENSMUSG00000020340	Cyfip2	0	1
ENSMUSG00000086296	D030055H07Rik	0	1
ENSMUSG00000030347	D6Wsu163e	0	1
ENSMUSG00000028519	Dab1	1	0
ENSMUSG00000055639	Dach1	4	1
ENSMUSG00000044548	Dact1	1	0
ENSMUSG00000028159	Dapp1	1	0
ENSMUSG00000022214	Dcaf11	0	1
ENSMUSG00000022300	Dcaf13	0	1
ENSMUSG00000037103	Dcaf15	0	1
ENSMUSG00000027797	Dclk1	4	1
ENSMUSG00000041477	Dcp1b	1	0
ENSMUSG00000074247	Dda1	0	1
ENSMUSG00000027905	Ddx20	0	1
ENSMUSG00000041645	Ddx24	0	1
ENSMUSG00000029389	Ddx55	0	1
ENSMUSG00000022419	Deptor	1	0
ENSMUSG00000030986	Dhx32	1	0
ENSMUSG00000027655	Dhx35	0	1
ENSMUSG00000030768	Disp1	0	1
ENSMUSG00000048281	Dleu7	1	0
ENSMUSG00000041911	Dlx1	2	0
ENSMUSG00000084946	Dlx1as	0	1
ENSMUSG00000023391	Dlx2	1	0
ENSMUSG00000029755	Dlx5	1	0
ENSMUSG00000029754	Dlx6	1	1
ENSMUSG00000090063	Dlx6os1	0	2
ENSMUSG00000094868	Dlx6os2	0	2
ENSMUSG00000009640	Dmap1	1	0
ENSMUSG00000039763	Dnajc28	1	0
ENSMUSG00000019088	Dnase1l1	0	1
ENSMUSG00000036766	Dner	3	0
ENSMUSG00000033335	Dnm2	0	1
ENSMUSG00000026209	Dnpep	0	1
ENSMUSG00000039716	Dock3	2	0
ENSMUSG00000027560	Dok5	0	1
ENSMUSG00000043671	Dpy19l3	1	0
ENSMUSG00000022048	Dpysl2	1	0
ENSMUSG00000021478	Drd1	1	0
ENSMUSG00000050272	Dscam	2	0
ENSMUSG00000032087	Dscaml1	2	0
ENSMUSG00000022422	Dscc1	0	1
ENSMUSG00000063821	Dupd1	2	0
ENSMUSG00000029757	Dync1i1	1	0
ENSMUSG00000027012	Dync1i2	1	0
ENSMUSG00000022897	Dyrk1a	0	1
ENSMUSG00000037259	Dzank1	0	1
ENSMUSG00000064061	Dzip3	0	1
ENSMUSG00000085271	E130006D01Rik	0	1
ENSMUSG00000048747	E130114P18Rik	5	1
ENSMUSG00000087406	E130215H24Rik	0	1
ENSMUSG00000091994	E130317F20Rik	0	1
ENSMUSG00000024137	E4f1	0	1
ENSMUSG00000057098	Ebf1	4	0
ENSMUSG00000022053	Ebf2	2	0
ENSMUSG00000010476	Ebf3	2	0
ENSMUSG00000057530	Ece1	1	0
ENSMUSG00000095105	Edaradd	1	0
ENSMUSG00000021367	Edn1	1	0
ENSMUSG00000036499	Eea1	0	1
ENSMUSG00000035105	Egln3	2	0
ENSMUSG00000006941	Eif1b	1	0
ENSMUSG00000031668	Eif2ak3	0	1
ENSMUSG00000022884	Eif4a2	0	1
ENSMUSG00000078812	Eif5a	0	1
ENSMUSG00000020549	Elac2	0	1
ENSMUSG00000028546	Elavl4	1	0
ENSMUSG00000041112	Elmo1	1	1
ENSMUSG00000017670	Elmo2	1	0
ENSMUSG00000043969	Emx2	1	0
ENSMUSG00000041773	Enc1	2	0
ENSMUSG00000022012	Enox1	2	0
ENSMUSG00000038619	Ensa	0	1
ENSMUSG00000048120	Entpd1	0	1
ENSMUSG00000052504	Epha3	1	0
ENSMUSG00000029245	Epha5	1	0
ENSMUSG00000055540	Epha6	1	0
ENSMUSG00000032537	Ephb1	1	0
ENSMUSG00000028664	Ephb2	1	0
ENSMUSG00000005958	Ephb3	0	1
ENSMUSG00000015766	Eps8	1	0
ENSMUSG00000040640	Erc2	2	0
ENSMUSG00000021470	Ercc6l2	0	1
ENSMUSG00000078161	Erich3	1	0
ENSMUSG00000026610	Esrrg	1	1
ENSMUSG00000013089	Etv5	1	0
ENSMUSG00000011832	Evi5l	0	1
ENSMUSG00000020792	Exoc7	0	1
ENSMUSG00000042787	Exog	1	0
ENSMUSG00000027198	Ext2	0	1
ENSMUSG00000052397	Ezr	1	0
ENSMUSG00000049119	Fam110b	1	0
ENSMUSG00000041040	Fam117b	1	0
ENSMUSG00000014763	Fam120b	1	0
ENSMUSG00000028995	Fam126a	0	1
ENSMUSG00000043259	Fam13c	2	0
ENSMUSG00000021234	Fam161b	0	1
ENSMUSG00000071604	Fam189a2	1	0
ENSMUSG00000032657	Fam189b	1	0
ENSMUSG00000044071	Fam19a2	1	0
ENSMUSG00000054863	Fam19a5	1	0
ENSMUSG00000034858	Fam214a	0	1
ENSMUSG00000041930	Fam222a	1	0
ENSMUSG00000051736	Fam229b	2	0
ENSMUSG00000020589	Fam49a	1	0
ENSMUSG00000036006	Fam65b	1	0
ENSMUSG00000039187	Fanci	0	1
ENSMUSG00000053111	Fank1	1	0
ENSMUSG00000074505	Fat3	4	0
ENSMUSG00000046743	Fat4	1	0
ENSMUSG00000028246	Faxc	1	0
ENSMUSG00000027204	Fbn1	0	1
ENSMUSG00000062470	Fbxl12os	0	1
ENSMUSG00000034532	Fbxo16	1	0
ENSMUSG00000028086	Fbxw7	2	0
ENSMUSG00000041685	Fcho2	0	1
ENSMUSG00000018861	Fdxr	0	1
ENSMUSG00000037946	Fgd3	0	1
ENSMUSG00000034037	Fgd5	0	1
ENSMUSG00000021974	Fgf9	1	0
ENSMUSG00000039899	Fgl2	0	1
ENSMUSG00000041842	Fhdc1	0	1
ENSMUSG00000075324	Fign	3	0
ENSMUSG00000043336	Filip1l	1	0
ENSMUSG00000075012	Fjx1	1	0
ENSMUSG00000047414	Flrt2	0	1
ENSMUSG00000051379	Flrt3	1	1
ENSMUSG00000050295	Foxc1	1	0
ENSMUSG00000020950	Foxg1	3	0
ENSMUSG00000048756	Foxo3	0	1
ENSMUSG00000029563	Foxp2	1	0
ENSMUSG00000094595	Fsbp	0	1
ENSMUSG00000038663	Fsd2	0	2
ENSMUSG00000036264	Fstl4	2	0
ENSMUSG00000070583	Fv1	0	1
ENSMUSG00000019843	Fyn	1	1
ENSMUSG00000086308	G630016G05Rik	0	1
ENSMUSG00000000560	Gabra2	1	0
ENSMUSG00000007653	Gabrb2	2	0
ENSMUSG00000070880	Gad1	2	1
ENSMUSG00000015944	Gatsl2	0	1
ENSMUSG00000021218	Gdi2	0	1
ENSMUSG00000051335	Gfod1	1	0
ENSMUSG00000025089	Gfra1	1	0
ENSMUSG00000031546	Gins4	1	0
ENSMUSG00000068615	Gjd2	1	0
ENSMUSG00000018196	Glrx2	0	1
ENSMUSG00000073610	Gm10549	0	1
ENSMUSG00000075465	Gm10837	2	0
ENSMUSG00000084978	Gm11655	0	1
ENSMUSG00000085501	Gm11772	0	2
ENSMUSG00000084828	Gm12367	0	1
ENSMUSG00000085929	Gm13421	0	1
ENSMUSG00000087006	Gm13889	1	0
ENSMUSG00000087138	Gm15545	0	1
ENSMUSG00000042744	Gm15800	1	0
ENSMUSG00000087507	Gm16141	0	1
ENSMUSG00000096975	Gm16386	0	1
ENSMUSG00000087543	Gm16576	0	1
ENSMUSG00000098087	Gm17750	0	1
ENSMUSG00000097747	Gm26534	0	1
ENSMUSG00000097196	Gm26665	0	1
ENSMUSG00000096993	Gm26787	0	1
ENSMUSG00000099061	Gm28050	0	1
ENSMUSG00000097156	Gm3764	0	1
ENSMUSG00000096948	Gm4221	0	1
ENSMUSG00000090534	Gm4675	0	1
ENSMUSG00000097580	Gm5432	0	1
ENSMUSG00000047935	Gm5607	0	1
ENSMUSG00000091233	Gm6434	1	0
ENSMUSG00000072761	Gm6712	0	1
ENSMUSG00000082226	Gm715	0	1
ENSMUSG00000102752	Gm7694	1	0
ENSMUSG00000052673	Gm9887	0	1
ENSMUSG00000024639	Gnaq	1	0
ENSMUSG00000043004	Gng2	2	0
ENSMUSG00000042354	Gnl3	0	1
ENSMUSG00000035521	Gnptg	0	1
ENSMUSG00000029255	Gnrhr	0	1
ENSMUSG00000046519	Golph3l	0	1
ENSMUSG00000031545	Gpat4	1	0
ENSMUSG00000034220	Gpc1	1	0
ENSMUSG00000031517	Gpm6a	0	1
ENSMUSG00000053101	Gpr141	1	0
ENSMUSG00000040836	Gpr161	2	0
ENSMUSG00000043999	Gpr75	1	0
ENSMUSG00000063234	Gpr84	0	1
ENSMUSG00000026930	Gpsm1	1	0
ENSMUSG00000033981	Gria2	1	0
ENSMUSG00000056073	Grik2	2	0
ENSMUSG00000001985	Grik3	7	0
ENSMUSG00000034813	Grip1	0	1
ENSMUSG00000085418	Grip1os1	0	1
ENSMUSG00000052783	Grk4	0	1
ENSMUSG00000031822	Gse1	1	0
ENSMUSG00000068762	Gstm6	0	1
ENSMUSG00000035946	Gsx2	1	0
ENSMUSG00000042535	Gtpbp1	0	1
ENSMUSG00000033910	Gucy1a3	2	0
ENSMUSG00000021933	Gucy1b2	1	0
ENSMUSG00000028005	Gucy1b3	2	1
ENSMUSG00000030074	Gxylt2	1	0
ENSMUSG00000090523	Gypc	1	0
ENSMUSG00000015937	H2afy	1	0
ENSMUSG00000020086	H2afy2	0	1
ENSMUSG00000016559	H3f3b	0	1
ENSMUSG00000078762	Haus5	0	1
ENSMUSG00000032338	Hcn4	1	0
ENSMUSG00000019777	Hdac2	1	0
ENSMUSG00000008855	Hdac5	0	1
ENSMUSG00000041180	Hectd2	2	0
ENSMUSG00000046861	Hectd3	0	1
ENSMUSG00000022528	Hes1	0	1
ENSMUSG00000067071	Hes6	0	1
ENSMUSG00000043372	Hexim2	0	1
ENSMUSG00000032119	Hinfp	0	1
ENSMUSG00000063021	Hist1h2ak	0	1
ENSMUSG00000095217	Hist1h2bn	0	1
ENSMUSG00000064288	Hist1h4k	0	1
ENSMUSG00000080712	Hist3h2bb-ps	0	1
ENSMUSG00000021972	Hmbox1	0	1
ENSMUSG00000032329	Hmg20a	1	0
ENSMUSG00000020069	Hnrnph3	0	1
ENSMUSG00000048763	Hoxb3	1	0
ENSMUSG00000056648	Hoxb8	1	0
ENSMUSG00000039059	Hrh3	1	0
ENSMUSG00000034189	Hsdl1	2	0
ENSMUSG00000015656	Hspa8	0	1
ENSMUSG00000024798	Htr7	1	0
ENSMUSG00000035878	Hykk	0	1
ENSMUSG00000021379	Id4	2	0
ENSMUSG00000030323	Ift122	0	1
ENSMUSG00000035551	Igfbpl1	2	1
ENSMUSG00000013367	Iglon5	0	1
ENSMUSG00000040972	Igsf21	1	0
ENSMUSG00000068758	Il3ra	0	1
ENSMUSG00000030330	Ing4	0	1
ENSMUSG00000038544	Inip	0	1
ENSMUSG00000030034	Ino80b	0	1
ENSMUSG00000045294	Insig1	0	1
ENSMUSG00000068154	Insm1	2	0
ENSMUSG00000021975	Ints9	0	1
ENSMUSG00000028696	Ipp	0	1
ENSMUSG00000029601	Iqcd	0	1
ENSMUSG00000051495	Irf2bp2	1	0
ENSMUSG00000021604	Irx4	1	0
ENSMUSG00000042258	Isl1	1	0
ENSMUSG00000051243	Islr2	3	0
ENSMUSG00000031729	Ist1	0	1
ENSMUSG00000031703	Itfg1	0	1
ENSMUSG00000001518	Itfg2	0	1
ENSMUSG00000025809	Itgb1	1	0
ENSMUSG00000038518	Jarid2	0	1
ENSMUSG00000063568	Jazf1	1	0
ENSMUSG00000022426	Josd1	0	1
ENSMUSG00000000708	Kat2b	0	1
ENSMUSG00000021767	Kat6b	0	1
ENSMUSG00000025420	Katnal2	0	1
ENSMUSG00000047959	Kcna3	1	0
ENSMUSG00000053519	Kcnip1	1	0
ENSMUSG00000033854	Kcnk10	1	0
ENSMUSG00000056258	Kcnq3	2	0
ENSMUSG00000034110	Kctd7	0	1
ENSMUSG00000038080	Kdm1b	1	0
ENSMUSG00000024201	Kdm4b	0	1
ENSMUSG00000037369	Kdm6a	0	1
ENSMUSG00000042599	Kdm7a	0	1
ENSMUSG00000022332	Khdrbs3	2	0
ENSMUSG00000036333	Kidins220	0	1
ENSMUSG00000036768	Kif15	0	1
ENSMUSG00000063077	Kif1b	1	0
ENSMUSG00000036955	Kif1bp	0	1
ENSMUSG00000003779	Kif20a	0	1
ENSMUSG00000022629	Kif21a	1	0
ENSMUSG00000026494	Kif26b	1	0
ENSMUSG00000020668	Kif3c	1	1
ENSMUSG00000026764	Kif5c	1	1
ENSMUSG00000037262	Kin	0	1
ENSMUSG00000032036	Kirrel3	1	0
ENSMUSG00000072294	Klf12	2	0
ENSMUSG00000025959	Klf7	1	0
ENSMUSG00000020627	Klhl29	1	0
ENSMUSG00000040387	Klhl32	0	1
ENSMUSG00000028986	Klhl7	2	0
ENSMUSG00000006021	Kptn	0	1
ENSMUSG00000020393	Kremen1	1	0
ENSMUSG00000056605	Krt72	0	1
ENSMUSG00000002900	Lamb1	1	0
ENSMUSG00000054469	Lclat1	1	0
ENSMUSG00000015882	Lcorl	1	1
ENSMUSG00000063229	Ldha	1	0
ENSMUSG00000024544	Ldlrad4	1	0
ENSMUSG00000055745	Ldoc1l	1	0
ENSMUSG00000079330	Lemd1	1	0
ENSMUSG00000037363	Letm2	0	1
ENSMUSG00000024972	Lgals12	0	1
ENSMUSG00000050199	Lgr4	1	0
ENSMUSG00000018698	Lhx1	1	0
ENSMUSG00000000247	Lhx2	1	0
ENSMUSG00000026890	Lhx6	1	0
ENSMUSG00000096225	Lhx8	1	0
ENSMUSG00000037736	Limch1	0	1
ENSMUSG00000032207	Lipc	1	0
ENSMUSG00000047786	Lix1	0	1
ENSMUSG00000049288	Lix1l	0	1
ENSMUSG00000036111	Lmo1	1	0
ENSMUSG00000030226	Lmo3	0	2
ENSMUSG00000028266	Lmo4	1	0
ENSMUSG00000009207	Lnp	1	0
ENSMUSG00000048814	Lonrf2	1	0
ENSMUSG00000024696	Lpxn	0	1
ENSMUSG00000040490	Lrfn2	0	1
ENSMUSG00000030029	Lrig1	1	0
ENSMUSG00000019796	Lrp11	1	0
ENSMUSG00000001802	Lrp3	1	0
ENSMUSG00000073779	Lrp8os2	0	1
ENSMUSG00000037151	Lrrc20	1	0
ENSMUSG00000033707	Lrrc24	0	1
ENSMUSG00000063409	Lrrc43	1	0
ENSMUSG00000022375	Lrrc6	1	0
ENSMUSG00000028176	Lrrc7	1	0
ENSMUSG00000034648	Lrrn1	0	1
ENSMUSG00000026792	Lrsam1	1	0
ENSMUSG00000061080	Lsamp	2	0
ENSMUSG00000052299	Ltn1	0	1
ENSMUSG00000072640	Lyrm9	1	0
ENSMUSG00000030041	M1ap	1	0
ENSMUSG00000056947	Mab21l1	1	0
ENSMUSG00000057777	Mab21l2	1	0
ENSMUSG00000068205	Macrod2	2	0
ENSMUSG00000040687	Madd	0	1
ENSMUSG00000055435	Maf	0	1
ENSMUSG00000047591	Mafa	0	1
ENSMUSG00000074622	Mafb	0	1
ENSMUSG00000045095	Magi1	1	0
ENSMUSG00000040003	Magi2	1	0
ENSMUSG00000050567	Maml1	0	1
ENSMUSG00000063019	Manbal	1	0
ENSMUSG00000052727	Map1b	2	0
ENSMUSG00000020700	Map3k3	0	1
ENSMUSG00000028284	Map3k7	1	0
ENSMUSG00000024163	Mapk8ip3	2	1
ENSMUSG00000040502	2024-03-09	0	1
ENSMUSG00000069662	Marcks	1	1
ENSMUSG00000040354	Mars	0	1
ENSMUSG00000030322	Mbd4	0	1
ENSMUSG00000038537	Mc3r	1	0
ENSMUSG00000027709	Mccc1	0	1
ENSMUSG00000031442	Mcf2l	1	0
ENSMUSG00000048170	Mcmbp	0	1
ENSMUSG00000041390	Mdfic	1	0
ENSMUSG00000043557	Mdga1	1	1
ENSMUSG00000020321	Mdh1	0	1
ENSMUSG00000025963	Mdh1b	1	0
ENSMUSG00000027684	Mecom	1	0
ENSMUSG00000092558	Med20	0	1
ENSMUSG00000026799	Med27	1	1
ENSMUSG00000020160	Meis1	0	1
ENSMUSG00000027210	Meis2	6	1
ENSMUSG00000041921	Metap1d	0	2
ENSMUSG00000074480	Mex3a	1	0
ENSMUSG00000057706	Mex3b	0	1
ENSMUSG00000026150	Mff	1	0
ENSMUSG00000029020	Mfn2	1	1
ENSMUSG00000043857	Mgat5b	2	0
ENSMUSG00000074604	Mgst2	0	1
ENSMUSG00000019823	Mical1	0	1
ENSMUSG00000030771	Micalcl	1	0
ENSMUSG00000036718	Micall2	1	0
ENSMUSG00000029022	Miip	0	1
ENSMUSG00000093354	Mir125b-1	0	2
ENSMUSG00000065589	Mir301	0	1
ENSMUSG00000065497	Mir410	0	1
ENSMUSG00000093599	Mir5620	0	1
ENSMUSG00000098648	Mir6239	0	1
ENSMUSG00000098863	Mir8101	0	1
ENSMUSG00000065424	Mir9-2	0	1
ENSMUSG00000090386	Mir99ahg	0	3
ENSMUSG00000027274	Mkks	0	1
ENSMUSG00000050578	Mmp13	0	1
ENSMUSG00000031790	Mmp15	1	0
ENSMUSG00000070576	Mn1	3	0
ENSMUSG00000000282	Mnt	0	1
ENSMUSG00000076439	Mog	1	0
ENSMUSG00000052373	Mpp3	1	0
ENSMUSG00000041708	Mpped1	0	1
ENSMUSG00000034880	Mrpl34	0	1
ENSMUSG00000058267	Mrps14	0	1
ENSMUSG00000014551	Mrps25	0	1
ENSMUSG00000041124	Msantd4	0	1
ENSMUSG00000054256	Msi1	1	0
ENSMUSG00000021469	Msx2	0	1
ENSMUSG00000031760	Mt3	1	0
ENSMUSG00000019992	Mtfr2	1	0
ENSMUSG00000021987	Mtmr6	0	1
ENSMUSG00000029840	Mtpn	1	0
ENSMUSG00000038065	Mturn	1	0
ENSMUSG00000038740	Mvb12b	2	0
ENSMUSG00000006517	Mvd	0	2
ENSMUSG00000033004	Mycbp2	0	1
ENSMUSG00000037169	Mycn	1	1
ENSMUSG00000013936	Myl2	1	0
ENSMUSG00000030672	Mylpf	0	1
ENSMUSG00000010505	Myt1	0	1
ENSMUSG00000061911	Myt1l	2	3
ENSMUSG00000039164	Naif1	0	1
ENSMUSG00000000197	Nalcn	1	0
ENSMUSG00000000056	Narf	0	1
ENSMUSG00000002280	Narfl	0	1
ENSMUSG00000009418	Nav1	0	1
ENSMUSG00000020181	Nav3	1	0
ENSMUSG00000027799	Nbea	4	0
ENSMUSG00000039542	Ncam1	1	1
ENSMUSG00000033938	Ndufb7	1	0
ENSMUSG00000024589	Nedd4l	1	1
ENSMUSG00000022055	Nefl	1	0
ENSMUSG00000034413	Neurl1b	2	0
ENSMUSG00000034701	Neurod1	1	0
ENSMUSG00000027967	Neurog2	1	0
ENSMUSG00000009073	Nf2	0	1
ENSMUSG00000028565	Nfia	1	0
ENSMUSG00000008575	Nfib	1	0
ENSMUSG00000056749	Nfil3	1	0
ENSMUSG00000022204	Ngdn	0	1
ENSMUSG00000048540	Nhlh2	1	0
ENSMUSG00000026036	Nif3l1	1	0
ENSMUSG00000055761	Nkain3	3	0
ENSMUSG00000032525	Nktr	0	1
ENSMUSG00000027434	Nkx2-2	1	0
ENSMUSG00000017376	Nlk	2	1
ENSMUSG00000019865	Nmbr	0	1
ENSMUSG00000067786	Nnat	1	0
ENSMUSG00000025453	Nnt	0	1
ENSMUSG00000061411	Nol4l	0	1
ENSMUSG00000036693	Nop14	0	1
ENSMUSG00000026923	Notch1	1	1
ENSMUSG00000015094	Npdc1	0	1
ENSMUSG00000047638	Nr1h4	0	1
ENSMUSG00000069171	Nr2f1	2	0
ENSMUSG00000026826	Nr4a2	1	0
ENSMUSG00000085201	Nr6a1os	0	1
ENSMUSG00000042834	Nrep	0	1
ENSMUSG00000025810	Nrp1	1	0
ENSMUSG00000048978	Nrsn1	1	0
ENSMUSG00000026707	Nsun6	0	1
ENSMUSG00000020019	Ntn4	1	1
ENSMUSG00000059857	Ntng1	1	0
ENSMUSG00000035513	Ntng2	1	0
ENSMUSG00000055254	Ntrk2	2	0
ENSMUSG00000039183	Nubp2	0	1
ENSMUSG00000048148	Nwd1	0	1
ENSMUSG00000075033	Nxpe3	0	1
ENSMUSG00000029152	Ociad1	1	0
ENSMUSG00000026833	Olfm1	1	0
ENSMUSG00000027848	Olfml3	1	1
ENSMUSG00000039830	Olig2	2	0
ENSMUSG00000045591	Olig3	1	0
ENSMUSG00000035069	Oma1	0	1
ENSMUSG00000050121	Opalin	0	1
ENSMUSG00000062257	Opcml	3	0
ENSMUSG00000031072	Oraov1	0	1
ENSMUSG00000028587	Orc1	0	1
ENSMUSG00000024687	Osbp	0	1
ENSMUSG00000038534	Osbpl7	0	1
ENSMUSG00000020189	Osbpl8	1	0
ENSMUSG00000028559	Osbpl9	0	1
ENSMUSG00000021685	Otp	1	0
ENSMUSG00000021203	Otub2	0	1
ENSMUSG00000036990	Otud4	0	1
ENSMUSG00000022307	Oxr1	0	1
ENSMUSG00000036362	P2ry13	1	0
ENSMUSG00000025364	Pa2g4	1	0
ENSMUSG00000022194	Pabpn1	0	1
ENSMUSG00000037366	Pafah2	0	1
ENSMUSG00000033377	Palmd	0	1
ENSMUSG00000018846	Pank3	1	0
ENSMUSG00000042167	Papd4	0	1
ENSMUSG00000023826	Park2	0	2
ENSMUSG00000034981	Parm1	0	1
ENSMUSG00000037997	Parp11	2	0
ENSMUSG00000030770	Parva	1	0
ENSMUSG00000004872	Pax3	1	0
ENSMUSG00000027168	Pax6	2	2
ENSMUSG00000022974	Paxbp1	2	0
ENSMUSG00000042323	Pbrm1	0	1
ENSMUSG00000052534	Pbx1	2	0
ENSMUSG00000038718	Pbx3	5	1
ENSMUSG00000049100	Pcdh10	0	1
ENSMUSG00000036422	Pcdh8	2	0
ENSMUSG00000055421	Pcdh9	2	1
ENSMUSG00000051285	Pcmtd1	0	1
ENSMUSG00000001151	Pcnt	0	1
ENSMUSG00000005615	Pcyt1a	0	1
ENSMUSG00000023868	Pde10a	4	0
ENSMUSG00000019990	Pde7b	1	0
ENSMUSG00000025856	Pdgfa	1	0
ENSMUSG00000010914	Pdhx	1	0
ENSMUSG00000034021	Pds5b	0	1
ENSMUSG00000022197	Pdzd2	0	1
ENSMUSG00000035357	Pdzrn3	0	1
ENSMUSG00000036218	Pdzrn4	0	1
ENSMUSG00000020717	Pecam1	1	0
ENSMUSG00000002265	Peg3	0	3
ENSMUSG00000020893	Per1	0	1
ENSMUSG00000026409	Pfkfb2	0	1
ENSMUSG00000020277	Pfkl	0	1
ENSMUSG00000027805	Pfn2	1	0
ENSMUSG00000054728	Phactr1	0	1
ENSMUSG00000027525	Phactr3	1	0
ENSMUSG00000016624	Phf21b	1	0
ENSMUSG00000036879	Phkb	0	1
ENSMUSG00000037747	Phyhipl	1	0
ENSMUSG00000010607	Pigyl	0	1
ENSMUSG00000045625	Pigz	0	1
ENSMUSG00000024014	Pim1	1	0
ENSMUSG00000021958	Pinx1	0	1
ENSMUSG00000023795	Pisd-ps2	0	1
ENSMUSG00000024083	Pja2	1	0
ENSMUSG00000006705	Pknox1	0	1
ENSMUSG00000035934	Pknox2	0	1
ENSMUSG00000042632	Pla2g6	0	1
ENSMUSG00000019817	Plagl1	1	0
ENSMUSG00000029134	Plb1	1	1
ENSMUSG00000038349	Plcl1	0	1
ENSMUSG00000038910	Plcl2	1	0
ENSMUSG00000030231	Plekha5	1	0
ENSMUSG00000035172	Plekhh3	0	1
ENSMUSG00000063446	Plppr1	1	0
ENSMUSG00000044667	Plppr4	2	0
ENSMUSG00000026640	Plxna2	2	1
ENSMUSG00000029765	Plxna4	2	0
ENSMUSG00000020994	Pnn	0	1
ENSMUSG00000023345	Poc1a	0	1
ENSMUSG00000021671	Poc5	1	0
ENSMUSG00000001100	Poldip2	1	0
ENSMUSG00000039176	Polg	0	1
ENSMUSG00000027427	Polr3f	0	1
ENSMUSG00000066235	Pomgnt2	1	0
ENSMUSG00000030423	Pop4	2	0
ENSMUSG00000026565	Pou2f1	0	2
ENSMUSG00000090125	Pou3f1	5	0
ENSMUSG00000095139	Pou3f2	5	0
ENSMUSG00000045515	Pou3f3	3	0
ENSMUSG00000071866	Ppia	0	1
ENSMUSG00000014956	Ppp1cb	2	0
ENSMUSG00000035829	Ppp1r26	1	0
ENSMUSG00000043154	Ppp2r3a	0	1
ENSMUSG00000021022	Ppp2r3c	0	1
ENSMUSG00000093803	Ppp2r3d	0	1
ENSMUSG00000026626	Ppp2r5a	0	1
ENSMUSG00000024908	Ppp6r3	0	1
ENSMUSG00000038582	Pptc7	1	0
ENSMUSG00000046862	Pramef8	0	1
ENSMUSG00000040478	Prdm13	1	0
ENSMUSG00000039410	Prdm16	3	0
ENSMUSG00000024127	Prepl	2	0
ENSMUSG00000005034	Prkacb	1	1
ENSMUSG00000002997	Prkar2b	1	0
ENSMUSG00000002731	Prkra	1	0
ENSMUSG00000109324	Prmt1	0	1
ENSMUSG00000030350	Prmt8	1	0
ENSMUSG00000063800	Prpf38a	0	1
ENSMUSG00000092305	Prps1l1	0	1
ENSMUSG00000020493	Prr11	0	1
ENSMUSG00000045725	Prr15	1	0
ENSMUSG00000044139	Prss53	0	1
ENSMUSG00000014769	Psmb1	0	1
ENSMUSG00000030591	Psmd8	0	1
ENSMUSG00000006498	Ptbp1	0	1
ENSMUSG00000028134	Ptbp2	3	0
ENSMUSG00000029838	Ptn	1	0
ENSMUSG00000021009	Ptpn21	1	0
ENSMUSG00000019889	Ptprk	0	1
ENSMUSG00000056553	Ptprn2	1	0
ENSMUSG00000013236	Ptprs	3	1
ENSMUSG00000068748	Ptprz1	1	0
ENSMUSG00000044950	Pwwp2a	0	1
ENSMUSG00000033885	Pxk	0	1
ENSMUSG00000033059	Pygb	1	0
ENSMUSG00000062078	Qk	1	0
ENSMUSG00000079179	Rab10os	0	1
ENSMUSG00000017639	Rab11fip4	2	0
ENSMUSG00000029128	Rab28	0	1
ENSMUSG00000021700	Rab3c	1	0
ENSMUSG00000064147	Rab44	1	0
ENSMUSG00000032549	Rab6b	2	0
ENSMUSG00000030346	Rad51ap1	0	1
ENSMUSG00000038569	Rad9b	0	1
ENSMUSG00000074909	Ranbp6	1	0
ENSMUSG00000039844	Rapgef1	0	1
ENSMUSG00000041992	Rapgef5	1	0
ENSMUSG00000070565	Rasal2	1	0
ENSMUSG00000030134	Rasgef1a	1	0
ENSMUSG00000029333	Rasgef1b	1	0
ENSMUSG00000033565	Rbfox2	0	1
ENSMUSG00000025576	Rbfox3	1	0
ENSMUSG00000043639	Rbm20	0	1
ENSMUSG00000027620	Rbm39	0	1
ENSMUSG00000033760	Rbm4b	0	2
ENSMUSG00000032580	Rbm5	0	1
ENSMUSG00000022400	Rbx1	0	1
ENSMUSG00000037896	Rcor1	0	1
ENSMUSG00000024968	Rcor2	0	1
ENSMUSG00000040723	Rcsd1	1	0
ENSMUSG00000047881	Rell1	1	0
ENSMUSG00000030222	Rerg	0	1
ENSMUSG00000019841	Rev3l	1	0
ENSMUSG00000040929	Rfx3	2	0
ENSMUSG00000020037	Rfx4	1	0
ENSMUSG00000048027	Rgmb	2	0
ENSMUSG00000030324	Rho	0	1
ENSMUSG00000048330	Ric3	2	0
ENSMUSG00000035620	Ric8b	0	1
ENSMUSG00000048899	Rimkla	1	0
ENSMUSG00000039194	Rlbp1	0	1
ENSMUSG00000039097	Rln1	1	0
ENSMUSG00000017144	Rnd3	4	0
ENSMUSG00000060450	Rnf14	1	1
ENSMUSG00000044164	Rnf182	1	0
ENSMUSG00000015478	Rnf5	0	1
ENSMUSG00000090083	Rnf8	2	0
ENSMUSG00000095969	Rnu1a1	0	1
ENSMUSG00000022883	Robo1	1	0
ENSMUSG00000052516	Robo2	1	0
ENSMUSG00000012483	Rpa3	0	1
ENSMUSG00000063316	Rpl27	0	1
ENSMUSG00000060036	Rpl3	0	1
ENSMUSG00000062309	Rpp25	0	1
ENSMUSG00000008668	Rps18	0	1
ENSMUSG00000020516	Rps6kb1	0	1
ENSMUSG00000024830	Rps6kb2	0	1
ENSMUSG00000022292	Rrm2b	1	0
ENSMUSG00000006575	Rundc3a	3	0
ENSMUSG00000006586	Runx1t1	4	0
ENSMUSG00000040928	S100pbp	0	1
ENSMUSG00000052833	Sae1	0	1
ENSMUSG00000024565	Sall3	0	1
ENSMUSG00000090812	Samd15	0	1
ENSMUSG00000021770	Samd8	1	0
ENSMUSG00000022876	Samsn1	0	1
ENSMUSG00000068739	Sars	1	0
ENSMUSG00000040722	Scamp5	2	0
ENSMUSG00000023236	Scg5	1	0
ENSMUSG00000044770	Scml4	0	1
ENSMUSG00000016763	Scube1	1	0
ENSMUSG00000027456	Sdcbp2	0	1
ENSMUSG00000038806	Sde2	0	2
ENSMUSG00000039683	Sdk1	1	0
ENSMUSG00000026924	Sec16a	0	1
ENSMUSG00000034473	Sec22a	0	1
ENSMUSG00000055319	Sec23ip	0	1
ENSMUSG00000035139	Secisbp2	0	1
ENSMUSG00000068874	Selenbp1	0	1
ENSMUSG00000063531	Sema3e	0	1
ENSMUSG00000052133	Sema5b	1	0
ENSMUSG00000022456	2024-09-03	1	0
ENSMUSG00000038332	Sesn1	0	1
ENSMUSG00000023764	Sfi1	0	1
ENSMUSG00000025066	Sfr1	0	1
ENSMUSG00000042216	Sgsm1	0	1
ENSMUSG00000004937	Sgta	0	1
ENSMUSG00000059013	Sh2d3c	0	1
ENSMUSG00000031642	Sh3rf1	2	0
ENSMUSG00000037990	Sh3rf3	1	0
ENSMUSG00000037541	Shank2	1	0
ENSMUSG00000041362	Shtn1	1	1
ENSMUSG00000091722	Siah3	3	0
ENSMUSG00000019913	Sim1	1	0
ENSMUSG00000001995	Sipa1l2	1	0
ENSMUSG00000054021	Sirt5	1	0
ENSMUSG00000024134	Six2	0	1
ENSMUSG00000038805	Six3	3	1
ENSMUSG00000093460	Six3os1	0	1
ENSMUSG00000020492	Ska2	0	1
ENSMUSG00000032902	Slc16a1	1	0
ENSMUSG00000026220	Slc16a14	2	0
ENSMUSG00000025094	Slc18a2	0	1
ENSMUSG00000005360	Slc1a3	1	0
ENSMUSG00000041771	Slc24a4	1	0
ENSMUSG00000071253	Slc25a16	0	1
ENSMUSG00000026819	Slc25a25	0	1
ENSMUSG00000022299	Slc25a32	0	1
ENSMUSG00000021509	Slc25a48	0	1
ENSMUSG00000028645	Slc2a1	1	0
ENSMUSG00000026614	Slc30a10	1	0
ENSMUSG00000020873	Slc35b1	0	1
ENSMUSG00000021852	Slc35f4	1	0
ENSMUSG00000024036	Slc37a1	0	1
ENSMUSG00000028360	Slc44a5	1	0
ENSMUSG00000028962	Slc4a2	0	1
ENSMUSG00000006641	Slc5a6	0	1
ENSMUSG00000030307	Slc6a11	2	0
ENSMUSG00000019894	Slc6a15	2	0
ENSMUSG00000027894	Slc6a17	1	0
ENSMUSG00000039728	Slc6a5	1	0
ENSMUSG00000028854	Slc9a1	0	1
ENSMUSG00000025020	Slit1	2	0
ENSMUSG00000042045	Sln	0	1
ENSMUSG00000027281	Slx4ip	0	1
ENSMUSG00000031681	Smad1	0	1
ENSMUSG00000024974	Smc3	0	1
ENSMUSG00000094500	Smim18	0	1
ENSMUSG00000034891	Sncb	0	1
ENSMUSG00000037972	Snn	1	0
ENSMUSG00000087935	Snora81	0	1
ENSMUSG00000096263	Snord14c	0	1
ENSMUSG00000095118	Snord14d	0	1
ENSMUSG00000064791	Snord14e	0	1
ENSMUSG00000077797	Snord19	0	1
ENSMUSG00000088524	Snord2	0	1
ENSMUSG00000077734	Snord83b	0	1
ENSMUSG00000038248	Sobp	2	0
ENSMUSG00000063434	Sorcs3	1	0
ENSMUSG00000096014	Sox1	1	0
ENSMUSG00000063632	Sox11	3	1
ENSMUSG00000053747	Sox14	1	0
ENSMUSG00000074637	Sox2	5	1
ENSMUSG00000061517	Sox21	0	1
ENSMUSG00000076431	Sox4	13	0
ENSMUSG00000041540	Sox5	1	0
ENSMUSG00000018678	Sp2	0	1
ENSMUSG00000027109	Sp3	2	1
ENSMUSG00000063714	Sp3os	0	1
ENSMUSG00000025323	Sp4	1	0
ENSMUSG00000048562	Sp8	2	0
ENSMUSG00000068859	Sp9	0	1
ENSMUSG00000066196	Spag8	1	0
ENSMUSG00000029309	Sparcl1	0	1
ENSMUSG00000024533	Spire1	1	1
ENSMUSG00000056222	Spock1	1	0
ENSMUSG00000038156	Spon1	1	0
ENSMUSG00000037379	Spon2	1	0
ENSMUSG00000021930	Spryd7	0	1
ENSMUSG00000024160	Spsb3	0	1
ENSMUSG00000027646	Src	1	0
ENSMUSG00000038453	Srcin1	2	0
ENSMUSG00000030257	Srgap3	2	0
ENSMUSG00000028911	Srsf4	0	1
ENSMUSG00000003992	Ssbp2	0	1
ENSMUSG00000037926	Ssh2	1	0
ENSMUSG00000033740	St18	0	1
ENSMUSG00000029534	St7	1	0
ENSMUSG00000030283	St8sia1	2	0
ENSMUSG00000025789	St8sia2	2	0
ENSMUSG00000040710	St8sia4	2	0
ENSMUSG00000037286	Stag1	0	1
ENSMUSG00000003068	Stk11	0	1
ENSMUSG00000027030	Stk39	2	2
ENSMUSG00000042608	Stk40	0	1
ENSMUSG00000027500	Stmn2	1	0
ENSMUSG00000036923	Stox1	1	0
ENSMUSG00000038143	Stox2	1	0
ENSMUSG00000014601	Strip1	0	1
ENSMUSG00000032116	Stt3a	0	1
ENSMUSG00000032437	Stt3b	0	1
ENSMUSG00000030805	Stx4a	0	1
ENSMUSG00000042524	Sun2	0	1
ENSMUSG00000059851	Suv420h2	0	1
ENSMUSG00000028643	Svbp	1	1
ENSMUSG00000051238	Swsap1	0	1
ENSMUSG00000009394	Syn2	1	0
ENSMUSG00000056296	Synpr	1	0
ENSMUSG00000034940	Synrg	0	1
ENSMUSG00000048100	Taf13	0	1
ENSMUSG00000037343	Taf2	1	0
ENSMUSG00000036980	Taf6	0	1
ENSMUSG00000009995	Taz	0	1
ENSMUSG00000042492	Tbc1d10b	0	1
ENSMUSG00000042203	Tbc1d22b	2	0
ENSMUSG00000021368	Tbc1d7	2	0
ENSMUSG00000014767	Tbp	0	1
ENSMUSG00000071359	Tbpl1	1	0
ENSMUSG00000035033	Tbr1	1	0
ENSMUSG00000032419	Tbx18	0	1
ENSMUSG00000032228	Tcf12	0	1
ENSMUSG00000020167	Tcf3	0	1
ENSMUSG00000053477	Tcf4	2	0
ENSMUSG00000024985	Tcf7l2	2	1
ENSMUSG00000049336	Tenm2	1	0
ENSMUSG00000031561	Tenm3	1	0
ENSMUSG00000048078	Tenm4	7	0
ENSMUSG00000010342	Tex14	0	1
ENSMUSG00000005718	Tfap4	0	1
ENSMUSG00000023990	Tfeb	0	1
ENSMUSG00000022797	Tfrc	1	0
ENSMUSG00000070939	Tgfbrap1	0	1
ENSMUSG00000020137	Thap2	0	1
ENSMUSG00000011254	Thg1l	0	1
ENSMUSG00000048550	Thnsl1	2	0
ENSMUSG00000032625	Thsd7a	1	0
ENSMUSG00000002489	Tiam1	0	1
ENSMUSG00000023800	Tiam2	2	0
ENSMUSG00000008305	Tle1	0	2
ENSMUSG00000034771	Tle2	0	1
ENSMUSG00000032280	Tle3	2	2
ENSMUSG00000024642	Tle4	6	1
ENSMUSG00000034758	Tle6	0	1
ENSMUSG00000025013	Tll2	1	0
ENSMUSG00000030126	Tmcc1	1	0
ENSMUSG00000063406	Tmed5	0	1
ENSMUSG00000034111	Tmed8	0	1
ENSMUSG00000028347	Tmeff1	1	0
ENSMUSG00000042757	Tmem108	2	0
ENSMUSG00000043284	Tmem11	0	1
ENSMUSG00000050912	Tmem123	0	1
ENSMUSG00000030614	Tmem126b	0	1
ENSMUSG00000070498	Tmem132b	1	0
ENSMUSG00000068732	Tmem167b	0	1
ENSMUSG00000087370	Tmem170b	2	0
ENSMUSG00000052485	Tmem171	1	0
ENSMUSG00000023367	Tmem176a	0	1
ENSMUSG00000029810	Tmem176b	0	1
ENSMUSG00000057716	Tmem178b	1	0
ENSMUSG00000054013	Tmem179	1	1
ENSMUSG00000051703	Tmem198	0	1
ENSMUSG00000024754	Tmem2	0	1
ENSMUSG00000091972	Tmem207	0	1
ENSMUSG00000084845	Tmem240	1	0
ENSMUSG00000048572	Tmem252	1	0
ENSMUSG00000028420	Tmem38b	1	0
ENSMUSG00000028328	Tmod1	2	0
ENSMUSG00000074345	Tnfaip8l3	0	1
ENSMUSG00000060548	Tnfrsf19	0	1
ENSMUSG00000027692	Tnik	1	0
ENSMUSG00000052707	Tnrc6a	0	1
ENSMUSG00000025571	Tnrc6c	1	0
ENSMUSG00000000538	Tom1l2	1	0
ENSMUSG00000017485	Top2b	0	1
ENSMUSG00000041272	Tox	3	0
ENSMUSG00000032741	Tpcn1	0	1
ENSMUSG00000029735	Tpk1	0	1
ENSMUSG00000041763	Tpp2	0	1
ENSMUSG00000042726	Trafd1	1	1
ENSMUSG00000032536	Trak1	2	0
ENSMUSG00000032112	Trappc4	2	0
ENSMUSG00000064043	Trerf1	0	1
ENSMUSG00000020601	Trib2	1	1
ENSMUSG00000043496	Tril	1	0
ENSMUSG00000035235	Trim13	1	0
ENSMUSG00000036964	Trim17	0	1
ENSMUSG00000027993	Trim2	3	0
ENSMUSG00000033949	Trim36	0	1
ENSMUSG00000018199	Trove2	0	1
ENSMUSG00000043909	Trp53bp1	0	1
ENSMUSG00000027748	Trpc4	1	0
ENSMUSG00000038679	Trps1	1	0
ENSMUSG00000046982	Tshz1	2	1
ENSMUSG00000047907	Tshz2	3	0
ENSMUSG00000029669	Tspan12	1	0
ENSMUSG00000006736	Tspan31	0	1
ENSMUSG00000001763	Tspan33	1	0
ENSMUSG00000047514	Tspyl1	0	1
ENSMUSG00000039485	Tspyl4	0	1
ENSMUSG00000015126	Tsr3	0	1
ENSMUSG00000036613	Tssc1	1	0
ENSMUSG00000045752	Tssc4	0	1
ENSMUSG00000041278	Ttc1	0	1
ENSMUSG00000027194	Ttc17	1	0
ENSMUSG00000033209	Ttc28	1	0
ENSMUSG00000033991	Ttc37	0	1
ENSMUSG00000025413	Ttc4	1	0
ENSMUSG00000022442	Ttll1	1	0
ENSMUSG00000012609	Ttll5	0	1
ENSMUSG00000058672	Tubb2a	1	0
ENSMUSG00000045136	Tubb2b	1	2
ENSMUSG00000062380	Tubb3	0	1
ENSMUSG00000020513	Tubd1	0	1
ENSMUSG00000034377	Tulp4	0	1
ENSMUSG00000027011	Ube2e3	1	0
ENSMUSG00000039159	Ube2h	0	1
ENSMUSG00000074781	Ube2n	1	1
ENSMUSG00000052981	Ube2ql1	1	0
ENSMUSG00000001687	Ubl3	0	1
ENSMUSG00000038538	Ubn2	0	1
ENSMUSG00000029223	Uchl1	2	0
ENSMUSG00000018189	Uchl5	0	1
ENSMUSG00000005262	Ufd1l	0	1
ENSMUSG00000089862	Umad1	0	1
ENSMUSG00000029546	Uncx	1	0
ENSMUSG00000042985	Upk3b	1	0
ENSMUSG00000028684	Urod	0	1
ENSMUSG00000026609	Ush2a	0	1
ENSMUSG00000056900	Usp13	1	0
ENSMUSG00000027363	Usp8	0	1
ENSMUSG00000035354	Uvrag	0	1
ENSMUSG00000057363	Uxs1	0	1
ENSMUSG00000096145	Vkorc1	0	1
ENSMUSG00000029462	Vps29	0	1
ENSMUSG00000029434	Vps33a	0	1
ENSMUSG00000001376	Vps50	1	0
ENSMUSG00000024319	Vps52	0	1
ENSMUSG00000002205	Vrk3	0	1
ENSMUSG00000048834	Vstm2a	1	0
ENSMUSG00000019868	Vta1	2	1
ENSMUSG00000024983	Vti1a	1	0
ENSMUSG00000021124	Vti1b	0	1
ENSMUSG00000021266	Wars	1	0
ENSMUSG00000030035	Wbp1	0	1
ENSMUSG00000034040	Wbscr17	1	0
ENSMUSG00000073643	Wdfy1	1	0
ENSMUSG00000043940	Wdfy3	0	1
ENSMUSG00000020319	Wdpcp	0	1
ENSMUSG00000042055	Wdr11	1	0
ENSMUSG00000025737	Wdr24	0	1
ENSMUSG00000040389	Wdr47	0	1
ENSMUSG00000025995	Wdr75	0	1
ENSMUSG00000029658	Wdr95	0	2
ENSMUSG00000045795	Whamm	0	1
ENSMUSG00000054823	Whsc1l1	0	1
ENSMUSG00000020218	Wif1	1	0
ENSMUSG00000037989	Wnk2	1	0
ENSMUSG00000030093	Wnt7a	2	0
ENSMUSG00000031563	Wwc2	0	1
ENSMUSG00000020290	Xpo1	0	1
ENSMUSG00000028811	Yars	0	1
ENSMUSG00000046404	Yod1	0	1
ENSMUSG00000018427	Ypel2	1	0
ENSMUSG00000051391	Ywhag	1	0
ENSMUSG00000049090	Zadh2	0	1
ENSMUSG00000069114	Zbtb10	1	0
ENSMUSG00000063659	Zbtb18	1	1
ENSMUSG00000022708	Zbtb20	2	1
ENSMUSG00000049657	Zbtb5	1	0
ENSMUSG00000042851	Zc3h6	0	1
ENSMUSG00000061410	Zcchc14	0	1
ENSMUSG00000027520	Zdbf2	2	0
ENSMUSG00000035798	Zdhhc17	1	0
ENSMUSG00000034163	Zfc3h1	0	1
ENSMUSG00000038872	Zfhx3	1	0
ENSMUSG00000025255	Zfhx4	3	2
ENSMUSG00000026135	Zfp142	0	1
ENSMUSG00000036898	Zfp157	0	1
ENSMUSG00000025602	Zfp202	1	0
ENSMUSG00000041483	Zfp281	0	1
ENSMUSG00000042063	Zfp386	0	1
ENSMUSG00000075040	Zfp408	0	1
ENSMUSG00000045333	Zfp423	2	0
ENSMUSG00000048012	Zfp473	0	1
ENSMUSG00000039081	Zfp503	2	2
ENSMUSG00000024420	Zfp521	1	0
ENSMUSG00000042439	Zfp532	1	0
ENSMUSG00000043456	Zfp536	4	0
ENSMUSG00000036036	Zfp57	1	0
ENSMUSG00000052713	Zfp608	0	2
ENSMUSG00000052253	Zfp622	0	1
ENSMUSG00000056824	Zfp663	1	0
ENSMUSG00000058291	Zfp68	0	1
ENSMUSG00000085795	Zfp703	2	0
ENSMUSG00000062397	Zfp706	1	0
ENSMUSG00000074165	Zfp788	0	1
ENSMUSG00000039841	Zfp800	0	1
ENSMUSG00000057982	Zfp809	0	1
ENSMUSG00000071064	Zfp827	1	0
ENSMUSG00000054648	Zfp869	0	1
ENSMUSG00000024695	Zfp91	0	1
ENSMUSG00000096696	Zfp960	0	1
ENSMUSG00000022361	Zhx1	0	1
ENSMUSG00000071757	Zhx2	1	0
ENSMUSG00000036972	Zic4	1	0
ENSMUSG00000041703	Zic5	1	0
ENSMUSG00000029627	Zkscan14	0	1
ENSMUSG00000030757	Zkscan2	1	0
ENSMUSG00000054931	Zkscan4	2	0
ENSMUSG00000055991	Zkscan5	0	1
ENSMUSG00000044526	Znrf4	0	2
ENSMUSG00000061894	Zscan20	1	0
ENSMUSG00000035671	Zswim4	0	1
ENSMUSG00000033948	Zswim5	0	1
ENSMUSG00000032846	Zswim6	4	0

## Sheet: Fig.3b DEG
...1	cell_type	gene	avg_logFC	p_val	p_val_adj	de_family	de_method	de_type
1	i_Calb2/Nxph1	Adamtsl1	2.52688	3.54485e-07	0.000224331	pseudobulk	edgeR	LRT
2	i_Calb2/Nxph1	Adk	-1.77775	5.87644e-09	6.9134e-06	pseudobulk	edgeR	LRT
3	i_Calb2/Nxph1	Alcam	1.78611	1.73412e-08	1.56009e-05	pseudobulk	edgeR	LRT
4	i_Calb2/Nxph1	Apoe	-1.2407	3.54215e-06	0.00145977	pseudobulk	edgeR	LRT
5	i_Calb2/Nxph1	Arrdc4	2.0862	7.20607e-05	0.0183683	pseudobulk	edgeR	LRT
8	i_Calb2/Nxph1	Cacna2d3	1.09106	3.34291e-06	0.00142018	pseudobulk	edgeR	LRT
9	i_Calb2/Nxph1	Cadm1	1.27169	0.000279509	0.0469759	pseudobulk	edgeR	LRT
10	i_Calb2/Nxph1	Chchd10	-1.17038	0.000258579	0.0439412	pseudobulk	edgeR	LRT
12	i_Calb2/Nxph1	Cnr1	1.08337	0.000111062	0.0246171	pseudobulk	edgeR	LRT
13	i_Calb2/Nxph1	Crip1	-2.56057	8.35289e-05	0.0202776	pseudobulk	edgeR	LRT
14	i_Calb2/Nxph1	Csmd3	1.33572	9.4916e-07	0.000483882	pseudobulk	edgeR	LRT
15	i_Calb2/Nxph1	Dcn	-5.02656	3.7036e-05	0.0102987	pseudobulk	edgeR	LRT
16	i_Calb2/Nxph1	Dlk1	1.63372	4.02897e-06	0.00157997	pseudobulk	edgeR	LRT
17	i_Calb2/Nxph1	Dlx1as	1.39014	0.00024253	0.041677	pseudobulk	edgeR	LRT
18	i_Calb2/Nxph1	Dok5	-1.98505	8.70855e-06	0.00302701	pseudobulk	edgeR	LRT
19	i_Calb2/Nxph1	Ebf1	-2.774	1.70057e-13	6.50213e-10	pseudobulk	edgeR	LRT
20	i_Calb2/Nxph1	Ebf3	2.62348	1.00867e-08	1.02844e-05	pseudobulk	edgeR	LRT
21	i_Calb2/Nxph1	Efna5	3.97967	1.8087e-05	0.00564535	pseudobulk	edgeR	LRT
23	i_Calb2/Nxph1	Epb41l4a	1.30915	0.000144175	0.0302056	pseudobulk	edgeR	LRT
24	i_Calb2/Nxph1	Fam181b	1.03156	0.000103939	0.023726	pseudobulk	edgeR	LRT
25	i_Calb2/Nxph1	Fibcd1	-2.31623	4.37947e-05	0.0117508	pseudobulk	edgeR	LRT
26	i_Calb2/Nxph1	Fndc5	-2.18701	0.000161647	0.031294	pseudobulk	edgeR	LRT
27	i_Calb2/Nxph1	Fos	-1.0238	4.25106e-06	0.00162539	pseudobulk	edgeR	LRT
29	i_Calb2/Nxph1	Gng4	-1.50801	1.09732e-07	8.39122e-05	pseudobulk	edgeR	LRT
30	i_Calb2/Nxph1	Gsg1	-1.8116	1.88122e-07	0.000130779	pseudobulk	edgeR	LRT
31	i_Calb2/Nxph1	Hba-x	3.41781	5.17433e-09	6.59468e-06	pseudobulk	edgeR	LRT
32	i_Calb2/Nxph1	Hist1h1c	1.08054	0.000293062	0.0481945	pseudobulk	edgeR	LRT
33	i_Calb2/Nxph1	Hrk	-2.07225	1.37811e-05	0.00439102	pseudobulk	edgeR	LRT
34	i_Calb2/Nxph1	Ibsp	5.05392	0.000178537	0.0337104	pseudobulk	edgeR	LRT
35	i_Calb2/Nxph1	Igfbp5	2.19038	9.94498e-06	0.00337997	pseudobulk	edgeR	LRT
37	i_Calb2/Nxph1	Kank3	-1.84923	1.22006e-05	0.00397012	pseudobulk	edgeR	LRT
39	i_Calb2/Nxph1	Lgals1	-1.69941	0.000152432	0.0307012	pseudobulk	edgeR	LRT
40	i_Calb2/Nxph1	Lgr5	-2.68012	5.92544e-11	1.1328e-07	pseudobulk	edgeR	LRT
41	i_Calb2/Nxph1	Lpar1	-2.48872	7.36907e-09	8.05018e-06	pseudobulk	edgeR	LRT
44	i_Calb2/Nxph1	Meis1	-1.08952	1.70965e-06	0.00076904	pseudobulk	edgeR	LRT
45	i_Calb2/Nxph1	Ndrg4	-1.66011	1.06286e-13	5.41846e-10	pseudobulk	edgeR	LRT
46	i_Calb2/Nxph1	Necab2	-1.31428	0.000241073	0.041677	pseudobulk	edgeR	LRT
47	i_Calb2/Nxph1	Nfia	1.252	0.000203363	0.0370267	pseudobulk	edgeR	LRT
49	i_Calb2/Nxph1	Nfix	1.54033	0.000231136	0.0411046	pseudobulk	edgeR	LRT
50	i_Calb2/Nxph1	Npas1	5.49371	3.01887e-05	0.00871144	pseudobulk	edgeR	LRT
52	i_Calb2/Nxph1	Npy	2.40254	1.07716e-05	0.00358131	pseudobulk	edgeR	LRT
53	i_Calb2/Nxph1	Nr2f2	2.82616	2.49957e-07	0.00016621	pseudobulk	edgeR	LRT
54	i_Calb2/Nxph1	Nrp1	3.97967	1.67924e-08	1.56009e-05	pseudobulk	edgeR	LRT
55	i_Calb2/Nxph1	Nrsn1	-1.51835	3.66697e-07	0.000224331	pseudobulk	edgeR	LRT
57	i_Calb2/Nxph1	Opcml	-1.84473	3.97998e-07	0.000234115	pseudobulk	edgeR	LRT
58	i_Calb2/Nxph1	Pcdh10	1.27344	1.02282e-06	0.000488846	pseudobulk	edgeR	LRT
59	i_Calb2/Nxph1	Pcdh19	1.68326	0.000120196	0.0262611	pseudobulk	edgeR	LRT
61	i_Calb2/Nxph1	Phlda1	1.45583	1.01275e-11	2.5815e-08	pseudobulk	edgeR	LRT
62	i_Calb2/Nxph1	Pnoc	1.80611	2.76766e-09	4.23287e-06	pseudobulk	edgeR	LRT
63	i_Calb2/Nxph1	Prdm8	2.39652	7.7199e-05	0.0193554	pseudobulk	edgeR	LRT
66	i_Calb2/Nxph1	Rgs4	1.93281	4.7811e-06	0.00178347	pseudobulk	edgeR	LRT
69	i_Calb2/Nxph1	Ryr2	-1.8829	7.45135e-07	0.000392969	pseudobulk	edgeR	LRT
70	i_Calb2/Nxph1	Scgn	-2.03843	1.39222e-07	0.000101394	pseudobulk	edgeR	LRT
71	i_Calb2/Nxph1	Sema3e	-2.43133	0.000202653	0.0370267	pseudobulk	edgeR	LRT
72	i_Calb2/Nxph1	Sema5a	-1.52131	5.55538e-07	0.000303443	pseudobulk	edgeR	LRT
73	i_Calb2/Nxph1	Sepp1	-3.44497	0.00019368	0.0361237	pseudobulk	edgeR	LRT
74	i_Calb2/Nxph1	Serpini1	1.33818	0.000172403	0.0329591	pseudobulk	edgeR	LRT
75	i_Calb2/Nxph1	Shisa9	-2.10934	0.000302433	0.0487101	pseudobulk	edgeR	LRT
76	i_Calb2/Nxph1	Slc30a3	-2.40995	1.87917e-05	0.00574802	pseudobulk	edgeR	LRT
78	i_Calb2/Nxph1	Sox2	1.29625	2.72781e-08	2.31773e-05	pseudobulk	edgeR	LRT
79	i_Calb2/Nxph1	Sox6	1.53522	6.41228e-08	5.16155e-05	pseudobulk	edgeR	LRT
80	i_Calb2/Nxph1	Sox9	1.02563	3.62698e-06	0.00145977	pseudobulk	edgeR	LRT
81	i_Calb2/Nxph1	Srgap1	1.16429	9.22084e-05	0.0213672	pseudobulk	edgeR	LRT
82	i_Calb2/Nxph1	St18	1.15924	6.32183e-05	0.0163875	pseudobulk	edgeR	LRT
84	i_Calb2/Nxph1	Svep1	-1.4835	0.000129232	0.0274511	pseudobulk	edgeR	LRT
85	i_Calb2/Nxph1	Syt10	-3.23011	4.1109e-11	8.98172e-08	pseudobulk	edgeR	LRT
88	i_Calb2/Nxph1	Tcf7l2	4.05404	6.23307e-12	1.90657e-08	pseudobulk	edgeR	LRT
89	i_Calb2/Nxph1	Tle4	-1.83883	1.02034e-09	1.73389e-06	pseudobulk	edgeR	LRT
90	i_Calb2/Nxph1	Trh	-2.95005	4.65062e-35	7.11266e-31	pseudobulk	edgeR	LRT
92	i_Calb2/Nxph1	Wnt5a	1.25036	1.01402e-06	0.000488846	pseudobulk	edgeR	LRT
93	i_Calb2/Nxph1	Xist	1.10948	3.62544e-14	2.77237e-10	pseudobulk	edgeR	LRT
96	i_Cck/Reln	Abcc9	-7.14773	8.00331e-08	3.09767e-05	pseudobulk	edgeR	LRT
98	i_Cck/Reln	Acvr2a	-1.85572	0.000543801	0.0455712	pseudobulk	edgeR	LRT
99	i_Cck/Reln	Adamts5	-6.0174	2.4488e-08	1.06454e-05	pseudobulk	edgeR	LRT
100	i_Cck/Reln	Adarb2	4.62369	1.63908e-08	7.6004e-06	pseudobulk	edgeR	LRT
101	i_Cck/Reln	Adgrl2	-2.40014	2.06272e-06	0.000478241	pseudobulk	edgeR	LRT
102	i_Cck/Reln	Ankrd44	-3.42073	5.62556e-06	0.00113416	pseudobulk	edgeR	LRT
103	i_Cck/Reln	Ap1s2	4.34288	3.28002e-23	2.28142e-19	pseudobulk	edgeR	LRT
104	i_Cck/Reln	Apba2	1.52208	0.000110108	0.0133192	pseudobulk	edgeR	LRT
105	i_Cck/Reln	Apoe	-2.11576	6.89738e-05	0.00927916	pseudobulk	edgeR	LRT
106	i_Cck/Reln	Arl4a	-2.25728	3.08101e-05	0.00510237	pseudobulk	edgeR	LRT
107	i_Cck/Reln	Asap2	-1.60185	0.000475932	0.0414119	pseudobulk	edgeR	LRT
108	i_Cck/Reln	Ascl1	2.06693	0.000114276	0.0135871	pseudobulk	edgeR	LRT
109	i_Cck/Reln	Atp1a2	-4.53201	2.43414e-05	0.00412943	pseudobulk	edgeR	LRT
110	i_Cck/Reln	Atp2b1	1.46744	8.18957e-05	0.0105486	pseudobulk	edgeR	LRT
111	i_Cck/Reln	Bgn	-4.46644	0.000120551	0.0140924	pseudobulk	edgeR	LRT
112	i_Cck/Reln	Blvrb	-4.96728	0.000635562	0.0499508	pseudobulk	edgeR	LRT
113	i_Cck/Reln	Bptf	1.2718	0.000262486	0.0251824	pseudobulk	edgeR	LRT
114	i_Cck/Reln	Cachd1	7.74497	0.000135921	0.0151264	pseudobulk	edgeR	LRT
115	i_Cck/Reln	Cacna1e	-4.07289	6.35503e-07	0.000173343	pseudobulk	edgeR	LRT
116	i_Cck/Reln	Cacna2d1	-3.77372	0.000179864	0.018534	pseudobulk	edgeR	LRT
117	i_Cck/Reln	Cacna2d3	3.89556	1.00769e-08	5.60718e-06	pseudobulk	edgeR	LRT
118	i_Cck/Reln	Cacng3	-3.92362	0.000368908	0.0335417	pseudobulk	edgeR	LRT
119	i_Cck/Reln	Calb1	-3.62389	5.48275e-11	4.4865e-08	pseudobulk	edgeR	LRT
120	i_Cck/Reln	Calb2	-4.12448	6.06033e-10	4.68363e-07	pseudobulk	edgeR	LRT
121	i_Cck/Reln	Cald1	-1.35646	5.83497e-05	0.00845523	pseudobulk	edgeR	LRT
122	i_Cck/Reln	Ccdc90b	2.99793	9.67552e-05	0.0121258	pseudobulk	edgeR	LRT
123	i_Cck/Reln	Ccnd2	1.76141	9.43364e-06	0.00172673	pseudobulk	edgeR	LRT
124	i_Cck/Reln	Cct3	1.23636	0.00023682	0.0235315	pseudobulk	edgeR	LRT
125	i_Cck/Reln	Chl1	-2.25122	7.15517e-09	4.14731e-06	pseudobulk	edgeR	LRT
126	i_Cck/Reln	Clic1	-2.66768	0.000143166	0.0158062	pseudobulk	edgeR	LRT
127	i_Cck/Reln	Cnr1	3.40227	3.41343e-14	5.27603e-11	pseudobulk	edgeR	LRT
128	i_Cck/Reln	Cntn1	-3.98661	1.01935e-06	0.00025782	pseudobulk	edgeR	LRT
129	i_Cck/Reln	Cryab	-6.59524	6.31404e-06	0.00121992	pseudobulk	edgeR	LRT
130	i_Cck/Reln	Cxcl14	8.66847	3.64714e-07	0.000112745	pseudobulk	edgeR	LRT
131	i_Cck/Reln	Cyba	-7.35626	1.09446e-08	5.85223e-06	pseudobulk	edgeR	LRT
132	i_Cck/Reln	Dbn1	1.06168	0.000168916	0.0176676	pseudobulk	edgeR	LRT
133	i_Cck/Reln	Dcn	-7.14773	8.00331e-08	3.09767e-05	pseudobulk	edgeR	LRT
134	i_Cck/Reln	Dctn2	1.46316	0.000470763	0.0414119	pseudobulk	edgeR	LRT
135	i_Cck/Reln	Dedd2	-4.30145	0.000507439	0.0433067	pseudobulk	edgeR	LRT
136	i_Cck/Reln	Dlgap1	-1.7065	2.8462e-06	0.000638606	pseudobulk	edgeR	LRT
137	i_Cck/Reln	Dlx1	1.77206	8.23907e-08	3.09767e-05	pseudobulk	edgeR	LRT
138	i_Cck/Reln	Dlx6os1	1.70353	6.08233e-09	3.67875e-06	pseudobulk	edgeR	LRT
139	i_Cck/Reln	Dnah5	-4.96728	0.000635562	0.0499508	pseudobulk	edgeR	LRT
141	i_Cck/Reln	Dusp4	2.62945	1.82961e-07	6.20773e-05	pseudobulk	edgeR	LRT
142	i_Cck/Reln	Dynll1	1.08518	4.51736e-05	0.00683054	pseudobulk	edgeR	LRT
143	i_Cck/Reln	Ebf1	-3.16034	5.04699e-07	0.000143283	pseudobulk	edgeR	LRT
144	i_Cck/Reln	Eomes	-4.2701	1.39847e-05	0.00243176	pseudobulk	edgeR	LRT
145	i_Cck/Reln	Fam13a	-5.21673	0.000102137	0.0124634	pseudobulk	edgeR	LRT
146	i_Cck/Reln	Fam168a	1.75533	9.33285e-06	0.00172673	pseudobulk	edgeR	LRT
147	i_Cck/Reln	Fam19a2	-4.60688	4.51881e-07	0.000132869	pseudobulk	edgeR	LRT
148	i_Cck/Reln	Fam26e	-6.20176	6.93719e-05	0.00927916	pseudobulk	edgeR	LRT
149	i_Cck/Reln	Fgd4	3.56883	0.000179142	0.018534	pseudobulk	edgeR	LRT
150	i_Cck/Reln	Fgf12	3.1633	1.58659e-08	7.6004e-06	pseudobulk	edgeR	LRT
151	i_Cck/Reln	Fjx1	2.04538	2.94316e-06	0.000649877	pseudobulk	edgeR	LRT
152	i_Cck/Reln	Fos	-1.79709	0.000100229	0.0123388	pseudobulk	edgeR	LRT
153	i_Cck/Reln	Foxc1	-4.30145	0.000507439	0.0433067	pseudobulk	edgeR	LRT
154	i_Cck/Reln	Foxp2	-3.43531	5.54809e-15	1.28633e-11	pseudobulk	edgeR	LRT
155	i_Cck/Reln	Fst	-4.74002	3.94677e-06	0.000857867	pseudobulk	edgeR	LRT
156	i_Cck/Reln	Fut9	-2.13864	0.000286196	0.0270367	pseudobulk	edgeR	LRT
157	i_Cck/Reln	Gm10330	-4.86741	0.000161263	0.0170281	pseudobulk	edgeR	LRT
158	i_Cck/Reln	Gm16315	-6.20176	6.93719e-05	0.00927916	pseudobulk	edgeR	LRT
159	i_Cck/Reln	Gm17750	1.48436	6.33659e-07	0.000173343	pseudobulk	edgeR	LRT
160	i_Cck/Reln	Gm3764	1.22433	0.00011342	0.0135871	pseudobulk	edgeR	LRT
161	i_Cck/Reln	Gnal	-2.9419	0.000242941	0.0237996	pseudobulk	edgeR	LRT
162	i_Cck/Reln	Gng11	-5.2781	4.46634e-06	0.000927332	pseudobulk	edgeR	LRT
163	i_Cck/Reln	Gria1	-1.97881	1.49596e-06	0.000352718	pseudobulk	edgeR	LRT
164	i_Cck/Reln	Gria4	-2.00787	5.38851e-06	0.00110235	pseudobulk	edgeR	LRT
165	i_Cck/Reln	Grik1	-3.71249	0.000586785	0.0480163	pseudobulk	edgeR	LRT
166	i_Cck/Reln	Grm5	-2.11446	0.000119828	0.0140924	pseudobulk	edgeR	LRT
167	i_Cck/Reln	Gucy1a3	-2.63909	2.76057e-12	2.74302e-09	pseudobulk	edgeR	LRT
168	i_Cck/Reln	H2afx	3.51424	0.000245644	0.0238962	pseudobulk	edgeR	LRT
169	i_Cck/Reln	Higd1b	-5.66879	9.47548e-08	3.46877e-05	pseudobulk	edgeR	LRT
170	i_Cck/Reln	Hmgn2	1.59606	9.09645e-07	0.000234335	pseudobulk	edgeR	LRT
171	i_Cck/Reln	Ibsp	9.93866	5.41122e-14	6.84322e-11	pseudobulk	edgeR	LRT
172	i_Cck/Reln	Idh1	1.60789	0.000157747	0.017011	pseudobulk	edgeR	LRT
173	i_Cck/Reln	Ifitm1	-7.53767	1.56244e-09	1.06738e-06	pseudobulk	edgeR	LRT
174	i_Cck/Reln	Igf2	-6.30393	2.23138e-08	1.00131e-05	pseudobulk	edgeR	LRT
175	i_Cck/Reln	Igfbp4	-3.01465	2.62183e-15	7.29446e-12	pseudobulk	edgeR	LRT
176	i_Cck/Reln	Igfbpl1	1.09938	7.40271e-05	0.009715	pseudobulk	edgeR	LRT
177	i_Cck/Reln	Isl1	-4.28572	0.000155207	0.0168679	pseudobulk	edgeR	LRT
178	i_Cck/Reln	Jun	-2.25197	1.24949e-06	0.000304942	pseudobulk	edgeR	LRT
179	i_Cck/Reln	Kank2	-6.20176	6.93719e-05	0.00927916	pseudobulk	edgeR	LRT
180	i_Cck/Reln	Klf13	2.19539	3.48797e-05	0.00551376	pseudobulk	edgeR	LRT
181	i_Cck/Reln	Lcorl	1.55487	5.04284e-05	0.00754311	pseudobulk	edgeR	LRT
182	i_Cck/Reln	Lhx6	-3.3279	2.82656e-14	4.91503e-11	pseudobulk	edgeR	LRT
183	i_Cck/Reln	Lrp1b	-3.28396	0.000632334	0.0499508	pseudobulk	edgeR	LRT
184	i_Cck/Reln	Lypd1	-4.79986	1.58558e-08	7.6004e-06	pseudobulk	edgeR	LRT
185	i_Cck/Reln	Mab21l1	-5.66541	8.26749e-06	0.00155418	pseudobulk	edgeR	LRT
186	i_Cck/Reln	Mafb	-1.53307	0.000233361	0.0233546	pseudobulk	edgeR	LRT
187	i_Cck/Reln	Maz	1.72998	0.000247735	0.0239322	pseudobulk	edgeR	LRT
188	i_Cck/Reln	Mef2c	-1.91306	5.18421e-14	6.84322e-11	pseudobulk	edgeR	LRT
189	i_Cck/Reln	Meis2	2.0861	1.51515e-13	1.62132e-10	pseudobulk	edgeR	LRT
190	i_Cck/Reln	Mgp	-6.20176	6.93719e-05	0.00927916	pseudobulk	edgeR	LRT
191	i_Cck/Reln	Mn1	2.32132	1.67401e-07	5.8218e-05	pseudobulk	edgeR	LRT
193	i_Cck/Reln	Myl9	-6.53299	9.277e-14	1.07544e-10	pseudobulk	edgeR	LRT
194	i_Cck/Reln	Mylk	-6.90002	6.61379e-07	0.000176932	pseudobulk	edgeR	LRT
195	i_Cck/Reln	Ndnf	7.51292	0.000405971	0.0359711	pseudobulk	edgeR	LRT
196	i_Cck/Reln	Ndst4	-5.15026	7.36447e-06	0.00140339	pseudobulk	edgeR	LRT
197	i_Cck/Reln	Ndufa4l2	-5.29532	8.10718e-08	3.09767e-05	pseudobulk	edgeR	LRT
198	i_Cck/Reln	Nedd4	1.06022	9.9674e-05	0.0123388	pseudobulk	edgeR	LRT
199	i_Cck/Reln	Neto1	-2.455	0.000631588	0.0499508	pseudobulk	edgeR	LRT
200	i_Cck/Reln	Nfia	3.46524	1.13587e-08	5.85223e-06	pseudobulk	edgeR	LRT
201	i_Cck/Reln	Nkx2-1	-7.23862	1.37152e-06	0.000328952	pseudobulk	edgeR	LRT
202	i_Cck/Reln	Npas1	2.86154	7.72973e-07	0.000202884	pseudobulk	edgeR	LRT
203	i_Cck/Reln	Nptx2	7.83841	8.64681e-05	0.0109351	pseudobulk	edgeR	LRT
204	i_Cck/Reln	Nr2f1	2.0599	4.30579e-05	0.00658218	pseudobulk	edgeR	LRT
205	i_Cck/Reln	Nrep	1.20123	4.30335e-06	0.000907029	pseudobulk	edgeR	LRT
206	i_Cck/Reln	Nrip3	-5.03105	3.01743e-05	0.00505728	pseudobulk	edgeR	LRT
207	i_Cck/Reln	Nrp1	3.35582	0.000594727	0.0483816	pseudobulk	edgeR	LRT
208	i_Cck/Reln	Nrxn1	-1.49004	0.000366203	0.0335148	pseudobulk	edgeR	LRT
209	i_Cck/Reln	Ntm	1.95997	4.24479e-06	0.000907029	pseudobulk	edgeR	LRT
210	i_Cck/Reln	Nudt4	1.41737	6.84204e-05	0.00927916	pseudobulk	edgeR	LRT
211	i_Cck/Reln	Nxph1	-3.59495	9.57103e-25	1.33143e-20	pseudobulk	edgeR	LRT
212	i_Cck/Reln	Nxph2	-3.83609	4.06072e-07	0.000122802	pseudobulk	edgeR	LRT
213	i_Cck/Reln	P3h1	-3.7932	0.000547958	0.0456446	pseudobulk	edgeR	LRT
214	i_Cck/Reln	Pam	-2.02237	0.000125284	0.0143649	pseudobulk	edgeR	LRT
215	i_Cck/Reln	Park2	-5.16443	2.09289e-05	0.00359435	pseudobulk	edgeR	LRT
216	i_Cck/Reln	Pax6	-2.70391	0.000512656	0.0434818	pseudobulk	edgeR	LRT
217	i_Cck/Reln	Pbx1	1.45663	1.94394e-07	6.43862e-05	pseudobulk	edgeR	LRT
218	i_Cck/Reln	Pbx3	1.31292	9.78756e-06	0.00176824	pseudobulk	edgeR	LRT
219	i_Cck/Reln	Pcbp4	1.64058	6.62396e-05	0.00927916	pseudobulk	edgeR	LRT
220	i_Cck/Reln	Pcdh17	-2.03802	5.1537e-05	0.00762692	pseudobulk	edgeR	LRT
221	i_Cck/Reln	Pdzrn3	3.94239	1.39315e-05	0.00243176	pseudobulk	edgeR	LRT
222	i_Cck/Reln	Phlda1	-4.23801	2.37253e-11	2.06277e-08	pseudobulk	edgeR	LRT
223	i_Cck/Reln	Picalm	2.84683	0.000287645	0.0270367	pseudobulk	edgeR	LRT
224	i_Cck/Reln	Pkia	-2.67189	4.84211e-08	2.04117e-05	pseudobulk	edgeR	LRT
225	i_Cck/Reln	Plcxd3	-3.11425	0.000132224	0.0149542	pseudobulk	edgeR	LRT
226	i_Cck/Reln	Plekha1	1.73579	3.62669e-05	0.00560565	pseudobulk	edgeR	LRT
227	i_Cck/Reln	Plxna2	1.44371	0.000266771	0.0254182	pseudobulk	edgeR	LRT
228	i_Cck/Reln	Pnoc	7.84303	8.34501e-05	0.0106502	pseudobulk	edgeR	LRT
229	i_Cck/Reln	Ppp2r2d	2.00562	0.000208452	0.0211663	pseudobulk	edgeR	LRT
230	i_Cck/Reln	Prkd3	7.7675	0.000122729	0.0142274	pseudobulk	edgeR	LRT
231	i_Cck/Reln	Prox1	3.38377	0.000515743	0.0434818	pseudobulk	edgeR	LRT
232	i_Cck/Reln	Ptprd	-2.43939	3.79442e-12	3.51895e-09	pseudobulk	edgeR	LRT
233	i_Cck/Reln	Ptprz1	1.79365	0.000125981	0.0143649	pseudobulk	edgeR	LRT
234	i_Cck/Reln	Rbp1	-1.24132	0.000341914	0.0314991	pseudobulk	edgeR	LRT
235	i_Cck/Reln	Rbpms	-6.59524	6.31404e-06	0.00121992	pseudobulk	edgeR	LRT
236	i_Cck/Reln	Rgs5	-5.68582	5.58289e-22	2.58879e-18	pseudobulk	edgeR	LRT
237	i_Cck/Reln	Rin2	-4.96728	0.000635562	0.0499508	pseudobulk	edgeR	LRT
238	i_Cck/Reln	RP23-291B1.2	2.54845	0.000183885	0.018809	pseudobulk	edgeR	LRT
239	i_Cck/Reln	Rps6ka5	-2.03049	0.000296301	0.0276634	pseudobulk	edgeR	LRT
240	i_Cck/Reln	Rsu1	-2.17253	0.000134083	0.0150422	pseudobulk	edgeR	LRT
241	i_Cck/Reln	Rwdd3	4.31711	4.58464e-07	0.000132869	pseudobulk	edgeR	LRT
242	i_Cck/Reln	38231	-5.52284	1.34494e-05	0.00239865	pseudobulk	edgeR	LRT
243	i_Cck/Reln	Sertm1	-6.59524	6.31404e-06	0.00121992	pseudobulk	edgeR	LRT
244	i_Cck/Reln	Sh3rf3	-3.39699	2.00297e-07	6.47984e-05	pseudobulk	edgeR	LRT
245	i_Cck/Reln	Shtn1	2.44528	1.36644e-14	2.71551e-11	pseudobulk	edgeR	LRT
246	i_Cck/Reln	Slc25a26	-4.30145	0.000507439	0.0433067	pseudobulk	edgeR	LRT
247	i_Cck/Reln	Slc6a13	-6.20176	6.93719e-05	0.00927916	pseudobulk	edgeR	LRT
249	i_Cck/Reln	Sp8	4.8227	1.39249e-09	1.01952e-06	pseudobulk	edgeR	LRT
250	i_Cck/Reln	Sparc	-4.34234	1.04619e-06	0.000259884	pseudobulk	edgeR	LRT
251	i_Cck/Reln	Sphkap	-3.64968	3.41404e-05	0.00545894	pseudobulk	edgeR	LRT
252	i_Cck/Reln	St6galnac5	-2.46803	0.000584288	0.0480163	pseudobulk	edgeR	LRT
253	i_Cck/Reln	Stk32b	3.83344	3.30564e-05	0.00534707	pseudobulk	edgeR	LRT
254	i_Cck/Reln	Tac1	-4.42325	3.60383e-05	0.00560565	pseudobulk	edgeR	LRT
255	i_Cck/Reln	Tbl1x	2.5223	0.00023108	0.0232938	pseudobulk	edgeR	LRT
256	i_Cck/Reln	Thbs1	-3.45267	0.000376106	0.0339741	pseudobulk	edgeR	LRT
257	i_Cck/Reln	Thsd7a	-2.32921	0.000150142	0.0164459	pseudobulk	edgeR	LRT
258	i_Cck/Reln	Tiparp	-2.26116	9.87813e-08	3.52345e-05	pseudobulk	edgeR	LRT
259	i_Cck/Reln	Tmem178b	3.42903	0.000405947	0.0359711	pseudobulk	edgeR	LRT
260	i_Cck/Reln	Tox3	1.61513	5.59785e-05	0.00819702	pseudobulk	edgeR	LRT
261	i_Cck/Reln	Trpc4	2.01361	0.000559507	0.0463292	pseudobulk	edgeR	LRT
262	i_Cck/Reln	Tshz2	-3.04861	2.50202e-06	0.000570583	pseudobulk	edgeR	LRT
264	i_Cck/Reln	Uaca	-4.60514	7.60535e-05	0.00988767	pseudobulk	edgeR	LRT
265	i_Cck/Reln	Ubash3b	2.36154	3.44994e-07	0.000109073	pseudobulk	edgeR	LRT
266	i_Cck/Reln	Ube2ql1	2.56745	0.000159683	0.0170281	pseudobulk	edgeR	LRT
267	i_Cck/Reln	Wls	3.51794	5.25953e-09	3.32569e-06	pseudobulk	edgeR	LRT
268	i_Cck/Reln	Wnt5a	10.5638	3.50335e-19	1.21838e-15	pseudobulk	edgeR	LRT
269	i_Cck/Reln	Wsb1	2.16647	0.000161578	0.0170281	pseudobulk	edgeR	LRT
270	i_Cck/Reln	Zc3h18	3.02858	7.40098e-05	0.009715	pseudobulk	edgeR	LRT
271	i_Cck/Reln	Zfp503	-4.99216	1.61131e-09	1.06738e-06	pseudobulk	edgeR	LRT
272	i_Cck/Reln	Zfp704	1.26039	3.22427e-05	0.00527679	pseudobulk	edgeR	LRT
273	i_Ebf1/Zfp503	Apoe	-1.77153	2.08478e-08	7.77051e-05	pseudobulk	edgeR	LRT
274	i_Ebf1/Zfp503	Caly	1.78159	2.77954e-06	0.00460447	pseudobulk	edgeR	LRT
275	i_Ebf1/Zfp503	Ezr	-1.61714	1.1876e-06	0.00252942	pseudobulk	edgeR	LRT
276	i_Ebf1/Zfp503	Fign	2.35719	7.91989e-10	3.93592e-06	pseudobulk	edgeR	LRT
277	i_Ebf1/Zfp503	Grik2	1.86555	2.03727e-05	0.0216955	pseudobulk	edgeR	LRT
278	i_Ebf1/Zfp503	Grin2b	1.43955	3.35594e-07	0.00100067	pseudobulk	edgeR	LRT
279	i_Ebf1/Zfp503	Nr2f1	1.39072	5.00004e-06	0.00745456	pseudobulk	edgeR	LRT
280	i_Ebf1/Zfp503	Rapgef5	3.13741	3.18878e-05	0.0316092	pseudobulk	edgeR	LRT
281	i_Ebf1/Zfp503	Snhg11	1.53895	7.48344e-06	0.0101428	pseudobulk	edgeR	LRT
282	i_Ebf1/Zfp503	Sox2	2.01704	5.91189e-11	4.40702e-07	pseudobulk	edgeR	LRT
283	i_Ebf1/Zfp503	Sparc	-5.45416	3.60424e-05	0.0316092	pseudobulk	edgeR	LRT
284	i_Ebf1/Zfp503	Tac1	-2.70592	3.61882e-14	5.3953e-10	pseudobulk	edgeR	LRT
285	i_Ebf1/Zfp503	Tox2	1.58702	1.1428e-05	0.0141984	pseudobulk	edgeR	LRT
286	i_Ebf1/Zfp503	Tshz1	1.86648	1.79208e-05	0.0205524	pseudobulk	edgeR	LRT
287	i_Ebf1/Zfp503	Ttr	3.80015	1.9493e-06	0.00363276	pseudobulk	edgeR	LRT
288	i_Ebf1/Zfp503	Ube2ql1	1.48897	3.49525e-05	0.0316092	pseudobulk	edgeR	LRT
289	i_Ebf1/Zfp503	Zcchc12	1.24915	7.91039e-07	0.0019656	pseudobulk	edgeR	LRT
290	i_Foxp1/Isl1	Ajap1	1.09682	2.05146e-06	0.00172959	pseudobulk	edgeR	LRT
291	i_Foxp1/Isl1	Apoe	-1.80098	3.31026e-17	1.86059e-13	pseudobulk	edgeR	LRT
292	i_Foxp1/Isl1	Atp6ap1l	1.97603	4.23106e-08	4.45901e-05	pseudobulk	edgeR	LRT
294	i_Foxp1/Isl1	C1qa	-2.31615	0.000133274	0.0424012	pseudobulk	edgeR	LRT
295	i_Foxp1/Isl1	C1qb	-1.90351	6.78809e-05	0.0254357	pseudobulk	edgeR	LRT
298	i_Foxp1/Isl1	Chst2	1.24636	5.60457e-10	9.45042e-07	pseudobulk	edgeR	LRT
300	i_Foxp1/Isl1	Col3a1	-2.37161	0.000113779	0.0385169	pseudobulk	edgeR	LRT
301	i_Foxp1/Isl1	Crabp1	1.75166	8.50434e-26	1.434e-21	pseudobulk	edgeR	LRT
302	i_Foxp1/Isl1	Cxcl12	-3.24681	0.000116496	0.0385169	pseudobulk	edgeR	LRT
303	i_Foxp1/Isl1	Dio3	-1.36951	5.72737e-06	0.00371442	pseudobulk	edgeR	LRT
304	i_Foxp1/Isl1	Dlx1	-1.32224	1.07903e-08	1.65406e-05	pseudobulk	edgeR	LRT
305	i_Foxp1/Isl1	Dlx2	-1.13952	5.89001e-05	0.0225721	pseudobulk	edgeR	LRT
306	i_Foxp1/Isl1	Drd1	-1.47549	5.43487e-10	9.45042e-07	pseudobulk	edgeR	LRT
307	i_Foxp1/Isl1	Fign	2.053	2.39689e-06	0.00192459	pseudobulk	edgeR	LRT
308	i_Foxp1/Isl1	Fos	1.03797	8.94856e-11	2.51484e-07	pseudobulk	edgeR	LRT
309	i_Foxp1/Isl1	Gm38112	1.98995	5.3436e-06	0.00360415	pseudobulk	edgeR	LRT
310	i_Foxp1/Isl1	Hba-a1	-1.48165	2.86612e-08	3.71758e-05	pseudobulk	edgeR	LRT
311	i_Foxp1/Isl1	Hba-a2	-1.38323	1.25112e-05	0.0070321	pseudobulk	edgeR	LRT
312	i_Foxp1/Isl1	Hba-x	-4.04204	1.14352e-20	9.64101e-17	pseudobulk	edgeR	LRT
313	i_Foxp1/Isl1	Hbb-y	-2.33722	1.18116e-12	3.98335e-09	pseudobulk	edgeR	LRT
316	i_Foxp1/Isl1	Lonrf1	1.33582	2.17727e-05	0.0108763	pseudobulk	edgeR	LRT
318	i_Foxp1/Isl1	Mest	-1.07352	1.92849e-06	0.00171149	pseudobulk	edgeR	LRT
321	i_Foxp1/Isl1	Negr1	1.28903	1.60061e-10	3.37368e-07	pseudobulk	edgeR	LRT
323	i_Foxp1/Isl1	Nr2f1	1.06647	2.54786e-08	3.58016e-05	pseudobulk	edgeR	LRT
326	i_Foxp1/Isl1	Pcp4	-1.07577	1.52062e-10	3.37368e-07	pseudobulk	edgeR	LRT
328	i_Foxp1/Isl1	Psd3	1.10681	3.85067e-07	0.000360722	pseudobulk	edgeR	LRT
330	i_Foxp1/Isl1	RP23-4H17.3	3.03892	9.84169e-05	0.0353086	pseudobulk	edgeR	LRT
331	i_Foxp1/Isl1	S100a8	-5.47259	9.22246e-05	0.0338063	pseudobulk	edgeR	LRT
332	i_Foxp1/Isl1	Scn10a	4.69608	5.3102e-05	0.0225136	pseudobulk	edgeR	LRT
334	i_Foxp1/Isl1	Skap2	-1.77495	2.99254e-05	0.0140167	pseudobulk	edgeR	LRT
336	i_Foxp1/Isl1	Sox2	1.16413	5.82907e-05	0.0225721	pseudobulk	edgeR	LRT
338	i_Foxp1/Isl1	Tox2	1.34216	4.00098e-08	4.45901e-05	pseudobulk	edgeR	LRT
339	i_Foxp1/Isl1	Tox3	1.14238	4.32929e-05	0.0192107	pseudobulk	edgeR	LRT
340	i_Foxp1/Isl1	Tshz2	-1.6111	1.44338e-16	6.08458e-13	pseudobulk	edgeR	LRT
341	i_Foxp1/Isl1	Ttr	1.40883	1.78054e-05	0.00968501	pseudobulk	edgeR	LRT
344	i_Foxp1/Six3	Apoe	-1.50357	8.08803e-07	0.00100416	pseudobulk	edgeR	LRT
345	i_Foxp1/Six3	C1qb	-2.31978	4.95905e-05	0.0285854	pseudobulk	edgeR	LRT
346	i_Foxp1/Six3	Calb1	1.10349	1.4618e-07	0.000235935	pseudobulk	edgeR	LRT
348	i_Foxp1/Six3	Dcn	-5.44613	2.94974e-06	0.00297555	pseudobulk	edgeR	LRT
349	i_Foxp1/Six3	Fign	2.11459	4.06537e-06	0.00385971	pseudobulk	edgeR	LRT
350	i_Foxp1/Six3	Gm38112	1.63625	7.13663e-05	0.0359954	pseudobulk	edgeR	LRT
351	i_Foxp1/Six3	Gprin3	-1.58398	3.61882e-10	8.34396e-07	pseudobulk	edgeR	LRT
352	i_Foxp1/Six3	Hba-x	3.425	7.51359e-12	3.58432e-08	pseudobulk	edgeR	LRT
353	i_Foxp1/Six3	Mdk	-1.30721	0.000116711	0.0495717	pseudobulk	edgeR	LRT
355	i_Foxp1/Six3	Nr2f1	1.02524	2.21771e-05	0.0149141	pseudobulk	edgeR	LRT
356	i_Foxp1/Six3	Nr2f2	2.88904	7.11245e-08	0.00012755	pseudobulk	edgeR	LRT
357	i_Foxp1/Six3	Nrp2	1.50026	1.33462e-10	3.59012e-07	pseudobulk	edgeR	LRT
361	i_Foxp1/Six3	Ppm1j	-1.84865	1.11038e-11	3.58432e-08	pseudobulk	edgeR	LRT
363	i_Foxp1/Six3	Ralyl	1.56843	6.79866e-05	0.0353969	pseudobulk	edgeR	LRT
365	i_Foxp1/Six3	Rprm	2.83622	3.20849e-39	5.17851e-35	pseudobulk	edgeR	LRT
366	i_Foxp1/Six3	Rxfp3	-5.07866	5.6388e-05	0.0313828	pseudobulk	edgeR	LRT
367	i_Foxp1/Six3	S100a8	-5.6934	9.82101e-05	0.0452889	pseudobulk	edgeR	LRT
368	i_Foxp1/Six3	Scg2	1.32273	1.69826e-06	0.00184771	pseudobulk	edgeR	LRT
371	i_Foxp1/Six3	Slc16a2	1.28853	4.72726e-06	0.00407284	pseudobulk	edgeR	LRT
372	i_Foxp1/Six3	Slc6a13	-5.02195	4.91813e-05	0.0285854	pseudobulk	edgeR	LRT
373	i_Foxp1/Six3	Snhg11	1.18149	0.000105281	0.0472011	pseudobulk	edgeR	LRT
375	i_Foxp1/Six3	Sst	3.18811	9.80573e-12	3.58432e-08	pseudobulk	edgeR	LRT
376	i_Foxp1/Six3	Tox2	1.0567	4.3559e-07	0.000639129	pseudobulk	edgeR	LRT
377	i_Foxp1/Six3	Ttr	4.73302	3.23469e-12	2.6104e-08	pseudobulk	edgeR	LRT
380	i_Foxp1/Six3	Zfp804a	-1.05394	1.23806e-08	2.49778e-05	pseudobulk	edgeR	LRT
381	i_Isl1/Bcl11b	Adgrl3	1.05753	4.29386e-07	0.00073258	pseudobulk	edgeR	LRT
382	i_Isl1/Bcl11b	Apoe	-1.22215	8.47187e-07	0.00130086	pseudobulk	edgeR	LRT
383	i_Isl1/Bcl11b	Caly	1.22901	1.92188e-06	0.00227004	pseudobulk	edgeR	LRT
384	i_Isl1/Bcl11b	Ccl3	-2.83332	8.3953e-05	0.0478637	pseudobulk	edgeR	LRT
385	i_Isl1/Bcl11b	Ccl4	-2.42397	3.85701e-07	0.00073258	pseudobulk	edgeR	LRT
387	i_Isl1/Bcl11b	Fign	1.34754	1.14934e-06	0.00152077	pseudobulk	edgeR	LRT
393	i_Isl1/Bcl11b	Nebl	1.69291	1.49256e-05	0.0120623	pseudobulk	edgeR	LRT
395	i_Isl1/Bcl11b	Npy	2.7482	2.49556e-17	3.83193e-13	pseudobulk	edgeR	LRT
396	i_Isl1/Bcl11b	Nr2f2	3.04063	2.64366e-09	8.11867e-06	pseudobulk	edgeR	LRT
397	i_Isl1/Bcl11b	Nts	-1.6344	1.94677e-13	1.49463e-09	pseudobulk	edgeR	LRT
400	i_Isl1/Bcl11b	Scg2	2.18645	1.18849e-06	0.00152077	pseudobulk	edgeR	LRT
401	i_Isl1/Bcl11b	Scn3b	1.27646	7.8641e-06	0.00710313	pseudobulk	edgeR	LRT
402	i_Isl1/Bcl11b	Sox14	5.91171	3.53225e-08	9.03963e-05	pseudobulk	edgeR	LRT
403	i_Isl1/Bcl11b	Sox2	1.28219	1.44122e-07	0.000316142	pseudobulk	edgeR	LRT
404	i_Isl1/Bcl11b	Sst	2.25941	1.35579e-05	0.0115657	pseudobulk	edgeR	LRT
405	i_Isl1/Bcl11b	Tiam2	-1.42598	8.41628e-05	0.0478637	pseudobulk	edgeR	LRT
406	i_Isl1/Bcl11b	Tox2	1.2036	3.92844e-05	0.0287244	pseudobulk	edgeR	LRT
408	i_Isl1/Bcl11b	Ttr	4.51834	3.0473e-10	1.55971e-06	pseudobulk	edgeR	LRT
409	i_Isl1/Bcl11b	Zcchc12	1.33952	1.9075e-09	7.32243e-06	pseudobulk	edgeR	LRT
410	i_Lhx6/Npy	Aldh1a3	-5.41054	1.79936e-05	0.0262041	pseudobulk	edgeR	LRT
411	i_Lhx6/Npy	Apoe	-1.8587	7.75673e-06	0.0161373	pseudobulk	edgeR	LRT
412	i_Lhx6/Npy	Dqx1	-4.59251	5.41625e-07	0.00157754	pseudobulk	edgeR	LRT
413	i_Lhx6/Npy	Fign	2.74259	1.36343e-05	0.0220618	pseudobulk	edgeR	LRT
414	i_Lhx6/Npy	Isl1	-2.9749	3.61914e-09	2.63528e-05	pseudobulk	edgeR	LRT
415	i_Lhx6/Npy	Lrp1b	6.6267	3.17898e-10	4.62955e-06	pseudobulk	edgeR	LRT
416	i_Lhx6/Npy	Npas1	3.75093	7.75242e-08	0.000282246	pseudobulk	edgeR	LRT
417	i_Lhx6/Npy	Nr2e1	2.55446	3.96812e-06	0.00963128	pseudobulk	edgeR	LRT
418	i_Lhx6/Npy	Rnf152	2.41475	3.61212e-05	0.0478212	pseudobulk	edgeR	LRT
419	i_Lhx6/Npy	Sostdc1	-4.16905	1.23391e-05	0.0220618	pseudobulk	edgeR	LRT
420	i_Lhx6/Npy	Wnt5a	3.09056	5.17763e-08	0.000251339	pseudobulk	edgeR	LRT
421	i_Meis2/Bcl11b	Adora2a	-1.18295	9.87106e-06	0.00456821	pseudobulk	edgeR	LRT
422	i_Meis2/Bcl11b	Ajap1	-1.47366	9.55321e-07	0.000677378	pseudobulk	edgeR	LRT
423	i_Meis2/Bcl11b	Aldh1a3	-2.58172	3.62165e-15	1.38275e-11	pseudobulk	edgeR	LRT
424	i_Meis2/Bcl11b	Apoe	-1.30368	6.14812e-06	0.00302884	pseudobulk	edgeR	LRT
425	i_Meis2/Bcl11b	Arx	1.04191	3.64233e-05	0.0129362	pseudobulk	edgeR	LRT
426	i_Meis2/Bcl11b	Ascl1	1.31009	2.16417e-05	0.00869767	pseudobulk	edgeR	LRT
427	i_Meis2/Bcl11b	B930036N10Rik	1.46974	0.000109384	0.0298306	pseudobulk	edgeR	LRT
429	i_Meis2/Bcl11b	Calb1	2.83983	4.56896e-30	6.97771e-26	pseudobulk	edgeR	LRT
431	i_Meis2/Bcl11b	Cotl1	-1.17323	5.76752e-08	7.34013e-05	pseudobulk	edgeR	LRT
432	i_Meis2/Bcl11b	Dach2	-1.04403	3.77128e-05	0.0130898	pseudobulk	edgeR	LRT
433	i_Meis2/Bcl11b	Dact1	1.39574	1.39972e-05	0.00610756	pseudobulk	edgeR	LRT
434	i_Meis2/Bcl11b	Ddc	-1.59158	0.00017088	0.0421611	pseudobulk	edgeR	LRT
436	i_Meis2/Bcl11b	E130006D01Rik	2.08893	0.000103009	0.0286027	pseudobulk	edgeR	LRT
438	i_Meis2/Bcl11b	Ezr	-1.17144	2.27353e-06	0.00124005	pseudobulk	edgeR	LRT
439	i_Meis2/Bcl11b	Fam196a	2.16629	6.45026e-08	7.57757e-05	pseudobulk	edgeR	LRT
440	i_Meis2/Bcl11b	Fam65b	1.09735	0.000205091	0.0481869	pseudobulk	edgeR	LRT
441	i_Meis2/Bcl11b	Fign	2.60391	8.11722e-16	4.13221e-12	pseudobulk	edgeR	LRT
442	i_Meis2/Bcl11b	Gm2694	1.14729	7.54693e-05	0.0225994	pseudobulk	edgeR	LRT
446	i_Meis2/Bcl11b	Isl1	-2.22785	1.98818e-09	4.33763e-06	pseudobulk	edgeR	LRT
448	i_Meis2/Bcl11b	Khdrbs3	-1.11705	2.03485e-07	0.000182801	pseudobulk	edgeR	LRT
449	i_Meis2/Bcl11b	Lhx6	4.99588	7.38524e-05	0.0225575	pseudobulk	edgeR	LRT
451	i_Meis2/Bcl11b	Lrat	-6.01809	6.27244e-05	0.0203814	pseudobulk	edgeR	LRT
454	i_Meis2/Bcl11b	Mafb	-1.87098	1.00839e-16	7.7001e-13	pseudobulk	edgeR	LRT
456	i_Meis2/Bcl11b	Me3	-2.33966	6.47319e-05	0.0205955	pseudobulk	edgeR	LRT
457	i_Meis2/Bcl11b	Ndst3	1.4635	1.35909e-08	2.30623e-05	pseudobulk	edgeR	LRT
458	i_Meis2/Bcl11b	Neb	1.95673	3.29826e-05	0.0122856	pseudobulk	edgeR	LRT
459	i_Meis2/Bcl11b	Nrg1	1.04984	5.42468e-06	0.00276152	pseudobulk	edgeR	LRT
460	i_Meis2/Bcl11b	Nrp2	1.92061	7.11132e-05	0.0221641	pseudobulk	edgeR	LRT
461	i_Meis2/Bcl11b	Nxn	-1.68739	4.58464e-11	1.40033e-07	pseudobulk	edgeR	LRT
462	i_Meis2/Bcl11b	Opcml	-2.03029	2.68709e-05	0.0102593	pseudobulk	edgeR	LRT
463	i_Meis2/Bcl11b	Pax6	-1.89004	3.48303e-08	4.83571e-05	pseudobulk	edgeR	LRT
466	i_Meis2/Bcl11b	Pcp4	-1.88238	1.92197e-10	4.89204e-07	pseudobulk	edgeR	LRT
467	i_Meis2/Bcl11b	Pde1a	-1.76321	8.81743e-05	0.0254075	pseudobulk	edgeR	LRT
468	i_Meis2/Bcl11b	Pf4	-5.70123	1.09682e-06	0.000677378	pseudobulk	edgeR	LRT
470	i_Meis2/Bcl11b	Ppm1j	-3.39038	3.4012e-05	0.0123674	pseudobulk	edgeR	LRT
471	i_Meis2/Bcl11b	Ptprd	1.28761	9.38543e-05	0.0265434	pseudobulk	edgeR	LRT
473	i_Meis2/Bcl11b	Rgs2	1.4525	1.02648e-06	0.000677378	pseudobulk	edgeR	LRT
475	i_Meis2/Bcl11b	RP23-291B1.2	-1.33759	2.46702e-05	0.0096606	pseudobulk	edgeR	LRT
476	i_Meis2/Bcl11b	Scube1	-1.65092	1.10886e-06	0.000677378	pseudobulk	edgeR	LRT
478	i_Meis2/Bcl11b	Sox14	5.04809	1.62847e-05	0.00690833	pseudobulk	edgeR	LRT
479	i_Meis2/Bcl11b	Sstr2	-1.28119	2.45843e-09	4.69315e-06	pseudobulk	edgeR	LRT
480	i_Meis2/Bcl11b	Ttr	4.62409	1.41726e-07	0.000135278	pseudobulk	edgeR	LRT
481	i_Meis2/Bcl11b	Unc5d	2.9564	1.24773e-07	0.000135278	pseudobulk	edgeR	LRT
482	i_Meis2/Bcl11b	Wbscr17	1.5371	8.15682e-05	0.0239559	pseudobulk	edgeR	LRT
483	i_Meis2/Bcl11b	Xylt1	-3.89775	0.00012107	0.0313386	pseudobulk	edgeR	LRT
484	i_Meis2/Bcl11b	Zdbf2	1.16788	3.52181e-06	0.00185466	pseudobulk	edgeR	LRT
485	i_Meis2/Bcl11b	Zfp536	-1.31905	5.18553e-07	0.000439964	pseudobulk	edgeR	LRT
486	i_Nfib/Tcf4	2610028E06Rik	-2.29589	4.96859e-07	0.000283121	pseudobulk	edgeR	LRT
487	i_Nfib/Tcf4	4930537H20Rik	-3.08736	8.9494e-05	0.0171664	pseudobulk	edgeR	LRT
488	i_Nfib/Tcf4	Adarb2	1.02058	5.02374e-06	0.00178119	pseudobulk	edgeR	LRT
489	i_Nfib/Tcf4	Ap1s2	1.09447	1.62781e-09	1.97854e-06	pseudobulk	edgeR	LRT
490	i_Nfib/Tcf4	Ap3b1	1.10584	0.000337571	0.0485221	pseudobulk	edgeR	LRT
492	i_Nfib/Tcf4	Ascl1	1.07846	3.3958e-06	0.0013545	pseudobulk	edgeR	LRT
493	i_Nfib/Tcf4	Bbc3	-1.51562	3.63757e-06	0.00141555	pseudobulk	edgeR	LRT
494	i_Nfib/Tcf4	Bend4	1.80147	7.45473e-05	0.0154468	pseudobulk	edgeR	LRT
496	i_Nfib/Tcf4	Cdh4	-1.05278	2.47433e-05	0.00607352	pseudobulk	edgeR	LRT
497	i_Nfib/Tcf4	Cdkn1a	-1.1539	1.57314e-05	0.00448204	pseudobulk	edgeR	LRT
498	i_Nfib/Tcf4	Cep126	-2.72137	1.03926e-05	0.00345445	pseudobulk	edgeR	LRT
499	i_Nfib/Tcf4	Cetn4	-3.3183	1.78953e-05	0.00483931	pseudobulk	edgeR	LRT
500	i_Nfib/Tcf4	Cnr1	1.55476	4.57602e-16	1.82526e-12	pseudobulk	edgeR	LRT
502	i_Nfib/Tcf4	Cst12	-2.09788	9.4449e-05	0.0177286	pseudobulk	edgeR	LRT
503	i_Nfib/Tcf4	Ctsb	1.25919	0.000128717	0.0220918	pseudobulk	edgeR	LRT
504	i_Nfib/Tcf4	Cxcr4	1.81899	5.96536e-05	0.0126903	pseudobulk	edgeR	LRT
506	i_Nfib/Tcf4	Dach1	-1.5597	7.15627e-06	0.00242932	pseudobulk	edgeR	LRT
507	i_Nfib/Tcf4	Dact1	1.05973	8.59449e-05	0.0168664	pseudobulk	edgeR	LRT
508	i_Nfib/Tcf4	Dact2	-3.53485	6.36556e-07	0.000338542	pseudobulk	edgeR	LRT
509	i_Nfib/Tcf4	Dpf1	1.08848	4.26111e-06	0.00154514	pseudobulk	edgeR	LRT
510	i_Nfib/Tcf4	Dph6	-1.40704	0.000158809	0.0263937	pseudobulk	edgeR	LRT
512	i_Nfib/Tcf4	Ebf3	-2.52524	0.000209449	0.0330867	pseudobulk	edgeR	LRT
513	i_Nfib/Tcf4	Eif4ebp1	-3.5565	0.000114158	0.0200153	pseudobulk	edgeR	LRT
514	i_Nfib/Tcf4	Emp2	-1.42389	8.66843e-05	0.0168664	pseudobulk	edgeR	LRT
515	i_Nfib/Tcf4	Epha4	1.00837	1.68499e-06	0.000726596	pseudobulk	edgeR	LRT
517	i_Nfib/Tcf4	Etv1	-1.58648	2.13192e-17	1.70074e-13	pseudobulk	edgeR	LRT
519	i_Nfib/Tcf4	Fam210b	-1.35778	0.000113489	0.0200153	pseudobulk	edgeR	LRT
520	i_Nfib/Tcf4	Fcho2	1.30778	0.00031891	0.0466809	pseudobulk	edgeR	LRT
522	i_Nfib/Tcf4	Flrt1	1.62768	1.22402e-05	0.00368477	pseudobulk	edgeR	LRT
523	i_Nfib/Tcf4	Galnt14	2.41878	2.46935e-05	0.00607352	pseudobulk	edgeR	LRT
524	i_Nfib/Tcf4	Gm4969	-4.55767	0.000187373	0.0301973	pseudobulk	edgeR	LRT
525	i_Nfib/Tcf4	Gnai1	1.0387	0.000106514	0.0190947	pseudobulk	edgeR	LRT
526	i_Nfib/Tcf4	Gsg1	-5.54049	1.54863e-05	0.00448204	pseudobulk	edgeR	LRT
527	i_Nfib/Tcf4	Hist1h2bc	-1.04192	0.000105664	0.0190947	pseudobulk	edgeR	LRT
528	i_Nfib/Tcf4	Hist1h4d	1.42991	2.17298e-07	0.000133346	pseudobulk	edgeR	LRT
529	i_Nfib/Tcf4	Hspa12a	-3.06885	9.881e-05	0.0183315	pseudobulk	edgeR	LRT
530	i_Nfib/Tcf4	Ift46	1.17349	0.000128771	0.0220918	pseudobulk	edgeR	LRT
531	i_Nfib/Tcf4	Igfbp5	-1.61693	8.91628e-07	0.00044456	pseudobulk	edgeR	LRT
532	i_Nfib/Tcf4	Inpp5k	1.92776	5.5373e-05	0.0122705	pseudobulk	edgeR	LRT
533	i_Nfib/Tcf4	Irx2	-4.66315	1.09085e-06	0.000527407	pseudobulk	edgeR	LRT
534	i_Nfib/Tcf4	Islr2	-1.00682	1.41689e-07	0.000106094	pseudobulk	edgeR	LRT
535	i_Nfib/Tcf4	Kcnma1	-2.2353	0.000239918	0.0368067	pseudobulk	edgeR	LRT
536	i_Nfib/Tcf4	Khdrbs2	1.13894	1.75585e-07	0.000121803	pseudobulk	edgeR	LRT
538	i_Nfib/Tcf4	Lsamp	-1.60204	2.00931e-09	2.13723e-06	pseudobulk	edgeR	LRT
539	i_Nfib/Tcf4	Maf	1.88729	2.59133e-12	5.16808e-09	pseudobulk	edgeR	LRT
541	i_Nfib/Tcf4	Mn1	1.36235	2.86936e-09	2.86129e-06	pseudobulk	edgeR	LRT
543	i_Nfib/Tcf4	Ncald	-1.98317	5.12719e-09	4.81202e-06	pseudobulk	edgeR	LRT
544	i_Nfib/Tcf4	Neb	1.51634	1.46291e-07	0.000106094	pseudobulk	edgeR	LRT
545	i_Nfib/Tcf4	Necab2	-2.94562	1.13811e-06	0.000534075	pseudobulk	edgeR	LRT
546	i_Nfib/Tcf4	Nlgn1	-1.11061	3.53859e-05	0.00818236	pseudobulk	edgeR	LRT
547	i_Nfib/Tcf4	Npas1	1.74994	1.40776e-12	3.20868e-09	pseudobulk	edgeR	LRT
548	i_Nfib/Tcf4	Npas3	1.48146	3.667e-12	6.50077e-09	pseudobulk	edgeR	LRT
549	i_Nfib/Tcf4	Nr2e1	2.92506	6.22516e-05	0.0130687	pseudobulk	edgeR	LRT
551	i_Nfib/Tcf4	Nr4a2	-2.36449	3.75861e-05	0.00856695	pseudobulk	edgeR	LRT
552	i_Nfib/Tcf4	Nrg1	-2.08042	6.59669e-07	0.000339517	pseudobulk	edgeR	LRT
554	i_Nfib/Tcf4	Nwd2	-3.69158	2.23342e-06	0.000937744	pseudobulk	edgeR	LRT
555	i_Nfib/Tcf4	Pbld2	-4.07379	3.11911e-08	2.76475e-05	pseudobulk	edgeR	LRT
556	i_Nfib/Tcf4	Pbx3	1.56147	4.28538e-14	1.36747e-10	pseudobulk	edgeR	LRT
557	i_Nfib/Tcf4	Pcdh19	1.63605	0.000206845	0.0330021	pseudobulk	edgeR	LRT
558	i_Nfib/Tcf4	Pcp4	-1.99304	1.86481e-07	0.000123971	pseudobulk	edgeR	LRT
559	i_Nfib/Tcf4	Pdzrn3	1.65655	8.14497e-10	1.08294e-06	pseudobulk	edgeR	LRT
560	i_Nfib/Tcf4	Phlda1	-1.85925	3.82388e-23	6.101e-19	pseudobulk	edgeR	LRT
563	i_Nfib/Tcf4	Plk5	-5.10076	0.000165203	0.0271733	pseudobulk	edgeR	LRT
564	i_Nfib/Tcf4	Plpp4	-4.10405	5.95469e-05	0.0126903	pseudobulk	edgeR	LRT
565	i_Nfib/Tcf4	Pou3f2	-1.16596	1.24785e-06	0.000568839	pseudobulk	edgeR	LRT
566	i_Nfib/Tcf4	Ppp1r9b	1.49095	8.32764e-05	0.0167007	pseudobulk	edgeR	LRT
567	i_Nfib/Tcf4	Prokr2	-1.78696	5.2188e-08	4.1633e-05	pseudobulk	edgeR	LRT
568	i_Nfib/Tcf4	Prr12	1.1759	0.000289234	0.0431283	pseudobulk	edgeR	LRT
571	i_Nfib/Tcf4	Rasef	-4.36029	8.2745e-05	0.0167007	pseudobulk	edgeR	LRT
572	i_Nfib/Tcf4	Rfx4	-3.71528	5.67618e-05	0.012406	pseudobulk	edgeR	LRT
574	i_Nfib/Tcf4	Rwdd3	1.04915	1.16163e-05	0.00363408	pseudobulk	edgeR	LRT
575	i_Nfib/Tcf4	S100a8	-5.50411	1.69851e-05	0.00475435	pseudobulk	edgeR	LRT
576	i_Nfib/Tcf4	Sall3	-1.32222	3.87513e-08	3.25409e-05	pseudobulk	edgeR	LRT
577	i_Nfib/Tcf4	Scai	1.35606	3.27045e-05	0.00778807	pseudobulk	edgeR	LRT
579	i_Nfib/Tcf4	Sema5a	-2.38495	1.40566e-06	0.000622982	pseudobulk	edgeR	LRT
580	i_Nfib/Tcf4	Slc18a2	-2.62515	1.53562e-05	0.00448204	pseudobulk	edgeR	LRT
581	i_Nfib/Tcf4	Sncg	-4.796	2.61259e-06	0.00106882	pseudobulk	edgeR	LRT
583	i_Nfib/Tcf4	Sorcs3	1.16435	4.06433e-05	0.00913328	pseudobulk	edgeR	LRT
584	i_Nfib/Tcf4	Spon1	-1.79014	5.55174e-10	8.05254e-07	pseudobulk	edgeR	LRT
585	i_Nfib/Tcf4	Sst	2.25785	2.17373e-05	0.00559384	pseudobulk	edgeR	LRT
586	i_Nfib/Tcf4	Syt9	-5.4011	4.47992e-07	0.00026473	pseudobulk	edgeR	LRT
587	i_Nfib/Tcf4	Tcf15	-5.1328	0.000155139	0.0260552	pseudobulk	edgeR	LRT
588	i_Nfib/Tcf4	Tesc	-5.08333	1.05788e-10	1.68785e-07	pseudobulk	edgeR	LRT
589	i_Nfib/Tcf4	Tiam2	-1.79687	2.861e-16	1.52158e-12	pseudobulk	edgeR	LRT
592	i_Nfib/Tcf4	Ttr	7.09496	4.02237e-06	0.00149249	pseudobulk	edgeR	LRT
593	i_Nfib/Tcf4	Vav3	-2.14586	1.07527e-05	0.0035012	pseudobulk	edgeR	LRT
594	i_Nfib/Tcf4	Wfdc2	-3.17254	0.000149872	0.0254383	pseudobulk	edgeR	LRT
595	i_Nfib/Tcf4	Wnt5a	1.53376	3.68599e-13	9.80165e-10	pseudobulk	edgeR	LRT
596	i_Nfib/Tcf4	Zfp385b	-2.31685	1.73611e-09	1.97854e-06	pseudobulk	edgeR	LRT
597	i_Nfib/Tcf4	Zfp536	1.10978	6.04793e-07	0.00033274	pseudobulk	edgeR	LRT
598	i_Nr2f2/Nnat	Lhx6	-1.60722	3.27135e-06	0.019133	pseudobulk	edgeR	LRT
599	i_Nr2f2/Nnat	Shox2	3.1626	1.58505e-06	0.0139057	pseudobulk	edgeR	LRT
600	i_Nr2f2/Nnat	Six6	7.70632	5.65086e-07	0.009915	pseudobulk	edgeR	LRT
602	i_Tiam2/Zfp704	4732419C18Rik	-4.7971	0.000101561	0.0100998	pseudobulk	edgeR	LRT
604	i_Tiam2/Zfp704	Adamtsl1	1.42924	0.000271776	0.0231039	pseudobulk	edgeR	LRT
605	i_Tiam2/Zfp704	Adgrb2	1.21698	0.000567768	0.041756	pseudobulk	edgeR	LRT
606	i_Tiam2/Zfp704	Adgrl3	1.62218	1.19095e-06	0.000224182	pseudobulk	edgeR	LRT
609	i_Tiam2/Zfp704	Akna	-1.21927	9.47413e-07	0.000182689	pseudobulk	edgeR	LRT
610	i_Tiam2/Zfp704	Aldh1a3	-4.79271	5.25923e-36	8.31589e-32	pseudobulk	edgeR	LRT
611	i_Tiam2/Zfp704	Amph	1.83019	2.5421e-06	0.000423112	pseudobulk	edgeR	LRT
612	i_Tiam2/Zfp704	Ank3	1.07231	1.36324e-06	0.000246309	pseudobulk	edgeR	LRT
613	i_Tiam2/Zfp704	Anks1b	1.18527	1.15288e-10	3.8786e-08	pseudobulk	edgeR	LRT
614	i_Tiam2/Zfp704	Ap1s2	1.59344	4.77649e-20	9.79154e-17	pseudobulk	edgeR	LRT
616	i_Tiam2/Zfp704	Apod	-4.78149	5.69354e-06	0.000837254	pseudobulk	edgeR	LRT
617	i_Tiam2/Zfp704	Arid5b	1.14233	0.000229333	0.0199861	pseudobulk	edgeR	LRT
619	i_Tiam2/Zfp704	Arrdc4	1.91535	4.19378e-25	1.1052e-21	pseudobulk	edgeR	LRT
620	i_Tiam2/Zfp704	Bambi	-1.0387	0.000242621	0.0207369	pseudobulk	edgeR	LRT
622	i_Tiam2/Zfp704	BC100530	-4.89363	0.000626501	0.0448246	pseudobulk	edgeR	LRT
623	i_Tiam2/Zfp704	Bmper	3.03009	0.0005417	0.040213	pseudobulk	edgeR	LRT
627	i_Tiam2/Zfp704	Cacna2d3	2.2179	3.0484e-11	1.20503e-08	pseudobulk	edgeR	LRT
628	i_Tiam2/Zfp704	Cacng2	1.28462	3.10637e-05	0.0037783	pseudobulk	edgeR	LRT
630	i_Tiam2/Zfp704	Cbfa2t3	1.48295	6.00049e-07	0.000121641	pseudobulk	edgeR	LRT
631	i_Tiam2/Zfp704	Cbln2	4.92827	0.000645229	0.0459566	pseudobulk	edgeR	LRT
632	i_Tiam2/Zfp704	Cdca7l	-2.40178	2.8741e-06	0.000473388	pseudobulk	edgeR	LRT
634	i_Tiam2/Zfp704	Celf5	1.09953	5.5271e-08	1.34453e-05	pseudobulk	edgeR	LRT
636	i_Tiam2/Zfp704	Cnih2	1.00718	7.25365e-08	1.68669e-05	pseudobulk	edgeR	LRT
637	i_Tiam2/Zfp704	Cnr1	3.45222	7.008e-14	4.61711e-11	pseudobulk	edgeR	LRT
638	i_Tiam2/Zfp704	Cntn2	-1.30262	5.18751e-05	0.00573601	pseudobulk	edgeR	LRT
639	i_Tiam2/Zfp704	Cntnap4	3.16861	2.23268e-06	0.000375565	pseudobulk	edgeR	LRT
640	i_Tiam2/Zfp704	Col1a1	-4.39525	2.37672e-05	0.00295911	pseudobulk	edgeR	LRT
641	i_Tiam2/Zfp704	Col1a2	-2.9237	5.67799e-05	0.00619175	pseudobulk	edgeR	LRT
642	i_Tiam2/Zfp704	Col3a1	-4.58151	6.595e-08	1.58e-05	pseudobulk	edgeR	LRT
643	i_Tiam2/Zfp704	Csmd3	1.21212	3.50723e-05	0.00410788	pseudobulk	edgeR	LRT
644	i_Tiam2/Zfp704	Csrnp3	1.76582	1.91069e-15	1.77717e-12	pseudobulk	edgeR	LRT
645	i_Tiam2/Zfp704	Cst12	-2.35257	8.60986e-06	0.00118382	pseudobulk	edgeR	LRT
646	i_Tiam2/Zfp704	Cxxc5	-1.01531	7.7008e-05	0.00811767	pseudobulk	edgeR	LRT
647	i_Tiam2/Zfp704	Dact1	1.0459	9.16442e-05	0.00940959	pseudobulk	edgeR	LRT
648	i_Tiam2/Zfp704	Dcbld2	-1.6163	9.47069e-18	1.15193e-14	pseudobulk	edgeR	LRT
649	i_Tiam2/Zfp704	Dcn	-3.76713	0.000205402	0.0185111	pseudobulk	edgeR	LRT
650	i_Tiam2/Zfp704	Diras1	2.32367	0.000593504	0.0431945	pseudobulk	edgeR	LRT
651	i_Tiam2/Zfp704	Dkk2	-3.40884	6.76593e-05	0.00727774	pseudobulk	edgeR	LRT
653	i_Tiam2/Zfp704	Dner	1.1095	0.000224317	0.019705	pseudobulk	edgeR	LRT
658	i_Tiam2/Zfp704	Egr1	-1.47027	0.000230045	0.0199861	pseudobulk	edgeR	LRT
660	i_Tiam2/Zfp704	Epb41l3	-1.38012	0.000149959	0.014114	pseudobulk	edgeR	LRT
661	i_Tiam2/Zfp704	Epha5	2.23912	7.26352e-33	3.82836e-29	pseudobulk	edgeR	LRT
662	i_Tiam2/Zfp704	Erbb4	1.60746	5.34026e-12	2.41258e-09	pseudobulk	edgeR	LRT
663	i_Tiam2/Zfp704	Ermn	1.14527	8.61897e-05	0.008966	pseudobulk	edgeR	LRT
664	i_Tiam2/Zfp704	Esrrg	-1.36076	6.70383e-08	1.5821e-05	pseudobulk	edgeR	LRT
665	i_Tiam2/Zfp704	Ezr	-1.57164	1.29589e-14	1.02453e-11	pseudobulk	edgeR	LRT
666	i_Tiam2/Zfp704	Fam171b	-1.63586	3.69095e-17	3.89076e-14	pseudobulk	edgeR	LRT
667	i_Tiam2/Zfp704	Fam19a5	2.20095	4.38246e-06	0.000659957	pseudobulk	edgeR	LRT
668	i_Tiam2/Zfp704	Fam46a	-3.8306	4.02531e-11	1.48019e-08	pseudobulk	edgeR	LRT
670	i_Tiam2/Zfp704	Fancl	-2.44738	0.000194727	0.0177978	pseudobulk	edgeR	LRT
671	i_Tiam2/Zfp704	Fat4	1.78658	0.000135061	0.0131017	pseudobulk	edgeR	LRT
672	i_Tiam2/Zfp704	Fbll1	1.01545	0.000533394	0.0399445	pseudobulk	edgeR	LRT
674	i_Tiam2/Zfp704	Flrt1	2.68992	4.92954e-15	4.33033e-12	pseudobulk	edgeR	LRT
675	i_Tiam2/Zfp704	Flrt2	-1.00514	6.12739e-11	2.10622e-08	pseudobulk	edgeR	LRT
676	i_Tiam2/Zfp704	Foxp2	-1.38056	9.49465e-15	7.90155e-12	pseudobulk	edgeR	LRT
677	i_Tiam2/Zfp704	Fstl5	1.70338	3.41282e-05	0.00404174	pseudobulk	edgeR	LRT
679	i_Tiam2/Zfp704	Gm16152	-1.48009	0.000394659	0.0305899	pseudobulk	edgeR	LRT
682	i_Tiam2/Zfp704	Gnai1	1.68714	2.52537e-13	1.53582e-10	pseudobulk	edgeR	LRT
683	i_Tiam2/Zfp704	Gpr27	1.26252	0.000316826	0.0255595	pseudobulk	edgeR	LRT
684	i_Tiam2/Zfp704	Gsg1	-2.71872	3.32568e-05	0.00398376	pseudobulk	edgeR	LRT
685	i_Tiam2/Zfp704	Gucy1a3	-1.36531	3.87505e-11	1.48019e-08	pseudobulk	edgeR	LRT
686	i_Tiam2/Zfp704	Gucy1b2	-2.22529	2.4228e-05	0.00299292	pseudobulk	edgeR	LRT
687	i_Tiam2/Zfp704	Hdc	-2.9394	3.49528e-06	0.000547201	pseudobulk	edgeR	LRT
689	i_Tiam2/Zfp704	Hist1h2ae	1.01702	0.000204613	0.0185111	pseudobulk	edgeR	LRT
694	i_Tiam2/Zfp704	Isl1	-1.69914	2.73139e-05	0.00334796	pseudobulk	edgeR	LRT
696	i_Tiam2/Zfp704	Kcns2	2.02228	7.77649e-06	0.00109787	pseudobulk	edgeR	LRT
697	i_Tiam2/Zfp704	Khdrbs2	1.69594	9.37879e-05	0.00950625	pseudobulk	edgeR	LRT
698	i_Tiam2/Zfp704	Khdrbs3	-1.54584	9.2259e-19	1.32618e-15	pseudobulk	edgeR	LRT
699	i_Tiam2/Zfp704	Klhl13	-1.03779	2.01089e-05	0.0025945	pseudobulk	edgeR	LRT
700	i_Tiam2/Zfp704	Lix1	-1.46922	4.44789e-08	1.1151e-05	pseudobulk	edgeR	LRT
702	i_Tiam2/Zfp704	Lrpprc	-1.22348	1.33501e-06	0.000246309	pseudobulk	edgeR	LRT
703	i_Tiam2/Zfp704	Lrrn1	-1.20301	0.00022263	0.0196661	pseudobulk	edgeR	LRT
704	i_Tiam2/Zfp704	Maf	2.48447	6.06662e-11	2.10622e-08	pseudobulk	edgeR	LRT
708	i_Tiam2/Zfp704	Me1	-1.51284	0.000123764	0.0120799	pseudobulk	edgeR	LRT
709	i_Tiam2/Zfp704	Mef2c	-1.14719	7.87263e-06	0.00110161	pseudobulk	edgeR	LRT
712	i_Tiam2/Zfp704	Mpdz	-1.64486	1.69142e-12	8.35771e-10	pseudobulk	edgeR	LRT
716	i_Tiam2/Zfp704	Mylip	-3.36842	0.000206043	0.0185111	pseudobulk	edgeR	LRT
717	i_Tiam2/Zfp704	Nab1	-1.56012	2.62851e-14	1.88918e-11	pseudobulk	edgeR	LRT
718	i_Tiam2/Zfp704	Neb	2.0463	5.44282e-20	9.79154e-17	pseudobulk	edgeR	LRT
719	i_Tiam2/Zfp704	Nefl	-1.14366	0.000478547	0.0365545	pseudobulk	edgeR	LRT
720	i_Tiam2/Zfp704	Nefm	-1.32465	1.1483e-11	4.90727e-09	pseudobulk	edgeR	LRT
723	i_Tiam2/Zfp704	Npas1	7.01588	1.9032e-10	6.14152e-08	pseudobulk	edgeR	LRT
724	i_Tiam2/Zfp704	Npas3	1.90534	9.73e-13	4.96293e-10	pseudobulk	edgeR	LRT
725	i_Tiam2/Zfp704	Nptx2	3.29159	7.79111e-13	4.24804e-10	pseudobulk	edgeR	LRT
726	i_Tiam2/Zfp704	Npy	-2.59386	1.37081e-06	0.000246309	pseudobulk	edgeR	LRT
727	i_Tiam2/Zfp704	Nr2e1	4.46065	3.56277e-07	7.51127e-05	pseudobulk	edgeR	LRT
728	i_Tiam2/Zfp704	Nr2f2	1.92567	7.86081e-10	2.40469e-07	pseudobulk	edgeR	LRT
729	i_Tiam2/Zfp704	Nr5a2	-3.37053	0.000717647	0.0497695	pseudobulk	edgeR	LRT
732	i_Tiam2/Zfp704	Nrp2	1.63039	0.000216211	0.0192064	pseudobulk	edgeR	LRT
733	i_Tiam2/Zfp704	Ntm	1.10525	5.07903e-05	0.00569571	pseudobulk	edgeR	LRT
734	i_Tiam2/Zfp704	Ntng1	-2.03645	5.35909e-09	1.56922e-06	pseudobulk	edgeR	LRT
735	i_Tiam2/Zfp704	Nyap1	2.00933	2.64032e-12	1.2279e-09	pseudobulk	edgeR	LRT
737	i_Tiam2/Zfp704	Olfml3	-2.67109	4.17016e-14	2.86689e-11	pseudobulk	edgeR	LRT
738	i_Tiam2/Zfp704	Pard3b	3.8993	6.98782e-05	0.00741554	pseudobulk	edgeR	LRT
739	i_Tiam2/Zfp704	Pax6	-1.28132	4.51344e-08	1.1151e-05	pseudobulk	edgeR	LRT
741	i_Tiam2/Zfp704	Pcbp3	-1.23068	2.07829e-06	0.000357194	pseudobulk	edgeR	LRT
742	i_Tiam2/Zfp704	Pcdh1	-1.384	3.42784e-06	0.000542011	pseudobulk	edgeR	LRT
743	i_Tiam2/Zfp704	Pcdh19	1.80101	5.12834e-05	0.00571051	pseudobulk	edgeR	LRT
744	i_Tiam2/Zfp704	Pcdh20	-4.51873	0.000291912	0.0241661	pseudobulk	edgeR	LRT
745	i_Tiam2/Zfp704	Pcp4	-1.31882	0.000193134	0.0177548	pseudobulk	edgeR	LRT
746	i_Tiam2/Zfp704	Pdzrn3	2.60122	2.58458e-17	2.9191e-14	pseudobulk	edgeR	LRT
747	i_Tiam2/Zfp704	Pf4	-2.90749	0.000505911	0.0380927	pseudobulk	edgeR	LRT
748	i_Tiam2/Zfp704	Phlda1	-2.14705	1.32737e-18	1.74902e-15	pseudobulk	edgeR	LRT
752	i_Tiam2/Zfp704	Plxna1	2.27875	0.000298305	0.0245667	pseudobulk	edgeR	LRT
755	i_Tiam2/Zfp704	Prkar2b	1.0798	1.63991e-05	0.002143	pseudobulk	edgeR	LRT
756	i_Tiam2/Zfp704	Prkca	1.26023	0.00015947	0.0149204	pseudobulk	edgeR	LRT
757	i_Tiam2/Zfp704	Prokr2	-2.34848	4.44227e-07	9.12224e-05	pseudobulk	edgeR	LRT
758	i_Tiam2/Zfp704	Prox1	2.19607	2.87291e-25	9.0853e-22	pseudobulk	edgeR	LRT
759	i_Tiam2/Zfp704	Prox1os	3.34264	5.57323e-20	9.79154e-17	pseudobulk	edgeR	LRT
762	i_Tiam2/Zfp704	Rftn2	-1.17939	3.82554e-05	0.00441529	pseudobulk	edgeR	LRT
763	i_Tiam2/Zfp704	Rgs8	-1.87351	3.39186e-06	0.000541739	pseudobulk	edgeR	LRT
765	i_Tiam2/Zfp704	RP23-291B1.2	1.55524	8.92023e-06	0.00121592	pseudobulk	edgeR	LRT
767	i_Tiam2/Zfp704	Rwdd3	2.3385	2.70025e-19	4.26963e-16	pseudobulk	edgeR	LRT
768	i_Tiam2/Zfp704	Scamp1	1.20273	2.22501e-06	0.000375565	pseudobulk	edgeR	LRT
769	i_Tiam2/Zfp704	Scml4	1.67183	1.2366e-05	0.00162942	pseudobulk	edgeR	LRT
771	i_Tiam2/Zfp704	Sel1l3	-1.33786	2.28012e-08	6.00693e-06	pseudobulk	edgeR	LRT
772	i_Tiam2/Zfp704	Sema5a	-2.61866	2.70744e-13	1.58556e-10	pseudobulk	edgeR	LRT
775	i_Tiam2/Zfp704	Six3	-1.134	8.01568e-08	1.78513e-05	pseudobulk	edgeR	LRT
776	i_Tiam2/Zfp704	Slc18a2	-1.05944	3.35969e-06	0.000541739	pseudobulk	edgeR	LRT
777	i_Tiam2/Zfp704	Slc1a3	-2.06906	6.6948e-06	0.000953677	pseudobulk	edgeR	LRT
778	i_Tiam2/Zfp704	Slc6a13	-3.40358	0.000655161	0.0464547	pseudobulk	edgeR	LRT
779	i_Tiam2/Zfp704	Slit1	3.85915	6.43215e-05	0.00696611	pseudobulk	edgeR	LRT
780	i_Tiam2/Zfp704	Sobp	1.20297	1.99263e-11	8.29144e-09	pseudobulk	edgeR	LRT
781	i_Tiam2/Zfp704	Sorcs3	5.69478	5.74471e-30	2.27089e-26	pseudobulk	edgeR	LRT
782	i_Tiam2/Zfp704	Sox1	1.39283	7.72443e-17	7.63367e-14	pseudobulk	edgeR	LRT
783	i_Tiam2/Zfp704	Sox21	1.45153	1.0465e-05	0.00139052	pseudobulk	edgeR	LRT
784	i_Tiam2/Zfp704	Sparc	-2.00362	0.000278581	0.0233064	pseudobulk	edgeR	LRT
785	i_Tiam2/Zfp704	Sphkap	-2.328	0.000428236	0.0328702	pseudobulk	edgeR	LRT
786	i_Tiam2/Zfp704	Spon1	-1.82915	1.95213e-14	1.46986e-11	pseudobulk	edgeR	LRT
787	i_Tiam2/Zfp704	Spsb4	-1.23762	0.000139373	0.0133561	pseudobulk	edgeR	LRT
788	i_Tiam2/Zfp704	St6galnac5	-1.70882	6.1143e-11	2.10622e-08	pseudobulk	edgeR	LRT
789	i_Tiam2/Zfp704	St8sia1	1.94013	3.37144e-06	0.000541739	pseudobulk	edgeR	LRT
790	i_Tiam2/Zfp704	Stfa1	-5.27583	2.01823e-05	0.0025945	pseudobulk	edgeR	LRT
791	i_Tiam2/Zfp704	Stk32b	1.81856	4.04599e-05	0.0046226	pseudobulk	edgeR	LRT
793	i_Tiam2/Zfp704	Syt6	-1.34925	3.95123e-11	1.48019e-08	pseudobulk	edgeR	LRT
795	i_Tiam2/Zfp704	Tcf7l2	3.07793	2.34276e-07	5.00592e-05	pseudobulk	edgeR	LRT
797	i_Tiam2/Zfp704	Tiam2	-1.10238	9.57198e-13	4.96293e-10	pseudobulk	edgeR	LRT
798	i_Tiam2/Zfp704	Tiparp	-1.26547	1.62428e-10	5.35065e-08	pseudobulk	edgeR	LRT
800	i_Tiam2/Zfp704	Tle4	-1.61186	7.90817e-10	2.40469e-07	pseudobulk	edgeR	LRT
801	i_Tiam2/Zfp704	Tmem123	-1.20596	7.18249e-09	2.02803e-06	pseudobulk	edgeR	LRT
802	i_Tiam2/Zfp704	Tmem176a	-1.21714	0.000710439	0.0497056	pseudobulk	edgeR	LRT
804	i_Tiam2/Zfp704	Tmem178b	1.13486	8.26237e-05	0.00865196	pseudobulk	edgeR	LRT
805	i_Tiam2/Zfp704	Tmem2	-1.40745	5.48224e-13	3.0959e-10	pseudobulk	edgeR	LRT
807	i_Tiam2/Zfp704	Tshz1	-1.10213	2.28003e-12	1.09248e-09	pseudobulk	edgeR	LRT
808	i_Tiam2/Zfp704	Ttr	4.83078	3.1405e-08	8.00929e-06	pseudobulk	edgeR	LRT
810	i_Tiam2/Zfp704	Tyrobp	-3.25541	2.3132e-05	0.0029497	pseudobulk	edgeR	LRT
811	i_Tiam2/Zfp704	Ubash3b	2.02298	1.79647e-13	1.13623e-10	pseudobulk	edgeR	LRT
813	i_Tiam2/Zfp704	Ube2ql1	1.38488	2.31737e-08	6.00693e-06	pseudobulk	edgeR	LRT
814	i_Tiam2/Zfp704	Vav3	-2.98357	2.0478e-11	8.30253e-09	pseudobulk	edgeR	LRT
816	i_Tiam2/Zfp704	Vldlr	1.49049	8.81083e-12	3.86991e-09	pseudobulk	edgeR	LRT
817	i_Tiam2/Zfp704	Vstm2b	2.14065	1.46805e-09	4.37978e-07	pseudobulk	edgeR	LRT
818	i_Tiam2/Zfp704	Wls	1.10436	7.785e-10	2.40469e-07	pseudobulk	edgeR	LRT
819	i_Tiam2/Zfp704	Wnt5a	2.75433	2.40729e-35	1.90321e-31	pseudobulk	edgeR	LRT
820	i_Tiam2/Zfp704	Wwp1	1.3976	0.000488736	0.0371235	pseudobulk	edgeR	LRT
822	i_Tiam2/Zfp704	Zbtb16	1.34931	0.00041161	0.0317482	pseudobulk	edgeR	LRT
823	i_Tiam2/Zfp704	Zeb1	-1.12454	9.32978e-06	0.00126088	pseudobulk	edgeR	LRT
825	i_Tiam2/Zfp704	Zfp385b	-1.53485	9.79857e-07	0.000186669	pseudobulk	edgeR	LRT
826	i_Tiam2/Zfp704	Zfp503	-1.54024	1.67245e-06	0.00029383	pseudobulk	edgeR	LRT
827	i_Tiam2/Zfp704	Zfp536	1.49737	2.00803e-08	5.38153e-06	pseudobulk	edgeR	LRT
828	i_Tiam2/Zfp704	Zic1	-1.60203	5.96749e-06	0.000865669	pseudobulk	edgeR	LRT
831	i_Tshz1/Pbx1	2900079G21Rik	-1.45073	1.71948e-09	4.30494e-07	pseudobulk	edgeR	LRT
832	i_Tshz1/Pbx1	5033430I15Rik	1.42026	3.86617e-06	0.000402338	pseudobulk	edgeR	LRT
835	i_Tshz1/Pbx1	A330102I10Rik	1.27102	0.000933622	0.0412489	pseudobulk	edgeR	LRT
836	i_Tshz1/Pbx1	Abca9	-4.88072	0.000685031	0.0323331	pseudobulk	edgeR	LRT
837	i_Tshz1/Pbx1	Adamts19	-2.54624	6.79477e-05	0.00508137	pseudobulk	edgeR	LRT
838	i_Tshz1/Pbx1	Adamts5	-2.08378	2.15864e-06	0.000250272	pseudobulk	edgeR	LRT
839	i_Tshz1/Pbx1	Adamts9	-2.26967	9.88283e-08	1.62596e-05	pseudobulk	edgeR	LRT
841	i_Tshz1/Pbx1	Adra1a	-2.89421	1.06538e-06	0.000132406	pseudobulk	edgeR	LRT
844	i_Tshz1/Pbx1	Aif1	-2.76916	0.000155785	0.00947598	pseudobulk	edgeR	LRT
845	i_Tshz1/Pbx1	Ajap1	-1.25278	6.34008e-08	1.07377e-05	pseudobulk	edgeR	LRT
848	i_Tshz1/Pbx1	Anxa2	-2.7835	1.9234e-05	0.00162876	pseudobulk	edgeR	LRT
850	i_Tshz1/Pbx1	Apod	-2.52741	0.000225919	0.0130527	pseudobulk	edgeR	LRT
851	i_Tshz1/Pbx1	Apoe	-1.27423	8.21555e-05	0.00591349	pseudobulk	edgeR	LRT
852	i_Tshz1/Pbx1	Apool	-1.35067	8.41829e-05	0.00603427	pseudobulk	edgeR	LRT
854	i_Tshz1/Pbx1	Arid5b	2.42041	8.65856e-24	1.49577e-20	pseudobulk	edgeR	LRT
855	i_Tshz1/Pbx1	Arpp21	-1.3187	4.619e-11	1.47765e-08	pseudobulk	edgeR	LRT
856	i_Tshz1/Pbx1	Arrdc4	1.49886	2.20472e-13	9.28939e-11	pseudobulk	edgeR	LRT
857	i_Tshz1/Pbx1	Ascl1	1.84218	1.95393e-13	8.88267e-11	pseudobulk	edgeR	LRT
858	i_Tshz1/Pbx1	Atp1a2	-1.54044	0.000919552	0.0408361	pseudobulk	edgeR	LRT
861	i_Tshz1/Pbx1	B2m	-1.4937	8.82949e-05	0.00622569	pseudobulk	edgeR	LRT
862	i_Tshz1/Pbx1	B3gat1	-1.01488	9.5347e-09	2.11169e-06	pseudobulk	edgeR	LRT
864	i_Tshz1/Pbx1	BC100530	-5.69451	2.51242e-10	6.8892e-08	pseudobulk	edgeR	LRT
867	i_Tshz1/Pbx1	Bgn	-2.85041	6.18801e-05	0.00468851	pseudobulk	edgeR	LRT
869	i_Tshz1/Pbx1	Brinp1	1.16082	3.92485e-09	9.54955e-07	pseudobulk	edgeR	LRT
871	i_Tshz1/Pbx1	C1qa	-2.84496	3.75134e-06	0.000395148	pseudobulk	edgeR	LRT
872	i_Tshz1/Pbx1	C1qb	-1.63107	7.31516e-05	0.00537742	pseudobulk	edgeR	LRT
874	i_Tshz1/Pbx1	Cabp1	1.45858	0.000509529	0.025965	pseudobulk	edgeR	LRT
875	i_Tshz1/Pbx1	Cacna2d2	1.78064	1.7743e-08	3.69289e-06	pseudobulk	edgeR	LRT
878	i_Tshz1/Pbx1	Cadps2	-2.18791	9.43162e-07	0.000118928	pseudobulk	edgeR	LRT
879	i_Tshz1/Pbx1	Calb1	2.81737	7.4495e-11	2.25772e-08	pseudobulk	edgeR	LRT
880	i_Tshz1/Pbx1	Calb2	1.81483	3.06937e-06	0.000335591	pseudobulk	edgeR	LRT
881	i_Tshz1/Pbx1	Camk2d	-1.00196	8.77938e-07	0.000112344	pseudobulk	edgeR	LRT
882	i_Tshz1/Pbx1	Camk2n1	1.27919	5.91154e-19	6.38262e-16	pseudobulk	edgeR	LRT
883	i_Tshz1/Pbx1	Cbfa2t3	1.59492	8.78139e-15	5.4178e-12	pseudobulk	edgeR	LRT
884	i_Tshz1/Pbx1	Ccdc109b	1.86313	0.000446753	0.0233869	pseudobulk	edgeR	LRT
885	i_Tshz1/Pbx1	Ccl4	-1.72028	8.66989e-05	0.00618894	pseudobulk	edgeR	LRT
886	i_Tshz1/Pbx1	Cd180	-4.5974	0.000208276	0.0123204	pseudobulk	edgeR	LRT
888	i_Tshz1/Pbx1	Cd52	-3.15019	0.000553245	0.0277023	pseudobulk	edgeR	LRT
889	i_Tshz1/Pbx1	Cdh11	2.70051	5.50974e-43	3.17269e-39	pseudobulk	edgeR	LRT
890	i_Tshz1/Pbx1	Cdh13	-1.64634	1.85774e-05	0.00158873	pseudobulk	edgeR	LRT
894	i_Tshz1/Pbx1	Cfh	-3.5241	0.00101401	0.0442349	pseudobulk	edgeR	LRT
896	i_Tshz1/Pbx1	Chst12	1.90187	0.000150069	0.00919304	pseudobulk	edgeR	LRT
898	i_Tshz1/Pbx1	Cldn11	-5.2319	1.26061e-05	0.00114016	pseudobulk	edgeR	LRT
901	i_Tshz1/Pbx1	Cnr1	1.45905	1.44967e-17	1.25216e-14	pseudobulk	edgeR	LRT
902	i_Tshz1/Pbx1	Col1a1	-4.51306	1.93578e-07	3.01267e-05	pseudobulk	edgeR	LRT
903	i_Tshz1/Pbx1	Col1a2	-4.33477	9.2785e-08	1.54121e-05	pseudobulk	edgeR	LRT
904	i_Tshz1/Pbx1	Col3a1	-2.9736	3.89934e-05	0.00307585	pseudobulk	edgeR	LRT
905	i_Tshz1/Pbx1	Col6a1	-4.43808	0.000599499	0.0293381	pseudobulk	edgeR	LRT
907	i_Tshz1/Pbx1	Cpne6	-1.96772	3.21856e-05	0.00259816	pseudobulk	edgeR	LRT
908	i_Tshz1/Pbx1	Crim1	-1.08673	0.00092939	0.0411672	pseudobulk	edgeR	LRT
912	i_Tshz1/Pbx1	Ctss	-2.36036	0.000407714	0.0217384	pseudobulk	edgeR	LRT
915	i_Tshz1/Pbx1	Cxxc5	-1.11508	9.87958e-09	2.16038e-06	pseudobulk	edgeR	LRT
916	i_Tshz1/Pbx1	Cyba	-2.2985	0.000795629	0.0359803	pseudobulk	edgeR	LRT
917	i_Tshz1/Pbx1	Cygb	-1.2656	6.25629e-05	0.00471954	pseudobulk	edgeR	LRT
918	i_Tshz1/Pbx1	Cystm1	-1.19498	8.56414e-07	0.000111861	pseudobulk	edgeR	LRT
919	i_Tshz1/Pbx1	D7Ertd443e	6.23139	1.36561e-07	2.1643e-05	pseudobulk	edgeR	LRT
921	i_Tshz1/Pbx1	Dab2	-2.51666	0.000223708	0.013012	pseudobulk	edgeR	LRT
922	i_Tshz1/Pbx1	Dact1	2.49002	6.5562e-38	2.83146e-34	pseudobulk	edgeR	LRT
923	i_Tshz1/Pbx1	Dcc	1.1771	1.1578e-08	2.46926e-06	pseudobulk	edgeR	LRT
924	i_Tshz1/Pbx1	Dcn	-3.73314	2.79859e-08	5.43209e-06	pseudobulk	edgeR	LRT
925	i_Tshz1/Pbx1	Dgkg	3.331	5.60343e-06	0.000556318	pseudobulk	edgeR	LRT
928	i_Tshz1/Pbx1	Dmrtb1	2.29967	1.08673e-08	2.34666e-06	pseudobulk	edgeR	LRT
930	i_Tshz1/Pbx1	Dner	1.57665	2.1305e-28	4.60054e-25	pseudobulk	edgeR	LRT
933	i_Tshz1/Pbx1	Dock10	2.40459	7.97372e-05	0.00576343	pseudobulk	edgeR	LRT
934	i_Tshz1/Pbx1	Dock6	-4.65454	0.000121817	0.00801978	pseudobulk	edgeR	LRT
935	i_Tshz1/Pbx1	Drd1	-1.42978	1.7432e-08	3.67241e-06	pseudobulk	edgeR	LRT
936	i_Tshz1/Pbx1	Dscam	-1.55474	3.64112e-06	0.000385892	pseudobulk	edgeR	LRT
939	i_Tshz1/Pbx1	Ebf3	3.03627	0.00054269	0.0272528	pseudobulk	edgeR	LRT
940	i_Tshz1/Pbx1	Egr1	-1.34265	2.4414e-07	3.67575e-05	pseudobulk	edgeR	LRT
942	i_Tshz1/Pbx1	Emp3	-3.65987	0.000113323	0.00758782	pseudobulk	edgeR	LRT
943	i_Tshz1/Pbx1	Emx2os	5.05353	0.000113138	0.00758782	pseudobulk	edgeR	LRT
944	i_Tshz1/Pbx1	Enox2	-1.02032	0.000706313	0.0330665	pseudobulk	edgeR	LRT
946	i_Tshz1/Pbx1	Epb41l4a	1.32387	0.000852345	0.0382448	pseudobulk	edgeR	LRT
949	i_Tshz1/Pbx1	Ephb3	2.35729	0.000601877	0.0293713	pseudobulk	edgeR	LRT
951	i_Tshz1/Pbx1	Eya2	-1.69245	6.20753e-11	1.94973e-08	pseudobulk	edgeR	LRT
952	i_Tshz1/Pbx1	Fam135b	5.09013	0.000226821	0.0130611	pseudobulk	edgeR	LRT
953	i_Tshz1/Pbx1	Fam160a1	-5.22635	0.000946112	0.041588	pseudobulk	edgeR	LRT
954	i_Tshz1/Pbx1	Fam163b	-1.51942	1.23136e-07	1.96961e-05	pseudobulk	edgeR	LRT
956	i_Tshz1/Pbx1	Fam19a2	-1.40048	9.94605e-12	3.50649e-09	pseudobulk	edgeR	LRT
957	i_Tshz1/Pbx1	Fam19a5	1.10619	3.4144e-08	6.34233e-06	pseudobulk	edgeR	LRT
958	i_Tshz1/Pbx1	Fam43a	-1.8558	8.67693e-07	0.000111861	pseudobulk	edgeR	LRT
959	i_Tshz1/Pbx1	Fbn2	-1.22174	5.37127e-05	0.00412394	pseudobulk	edgeR	LRT
961	i_Tshz1/Pbx1	Fcer1g	-1.91777	0.000133193	0.00844567	pseudobulk	edgeR	LRT
962	i_Tshz1/Pbx1	Fcgr3	-5.10731	1.29245e-05	0.00115684	pseudobulk	edgeR	LRT
963	i_Tshz1/Pbx1	Fign	2.1172	5.83444e-20	7.19928e-17	pseudobulk	edgeR	LRT
964	i_Tshz1/Pbx1	Flrt1	1.30664	3.31298e-08	6.22084e-06	pseudobulk	edgeR	LRT
965	i_Tshz1/Pbx1	Fndc5	-1.38065	7.9303e-06	0.000756884	pseudobulk	edgeR	LRT
966	i_Tshz1/Pbx1	Fos	-1.13605	1.2155e-05	0.00110515	pseudobulk	edgeR	LRT
967	i_Tshz1/Pbx1	Foxo1	1.99925	2.44859e-06	0.000274672	pseudobulk	edgeR	LRT
971	i_Tshz1/Pbx1	Frem2	-4.36096	0.000885056	0.0395073	pseudobulk	edgeR	LRT
972	i_Tshz1/Pbx1	Frmd7	-2.23457	0.000161085	0.009764	pseudobulk	edgeR	LRT
976	i_Tshz1/Pbx1	Gjb6	-3.94257	0.000486216	0.0249798	pseudobulk	edgeR	LRT
978	i_Tshz1/Pbx1	Glt28d2	-4.06211	4.8373e-05	0.00376416	pseudobulk	edgeR	LRT
979	i_Tshz1/Pbx1	Gm14342	-3.68796	1.46832e-05	0.00130749	pseudobulk	edgeR	LRT
981	i_Tshz1/Pbx1	Gm16141	-1.31226	0.00075991	0.0348843	pseudobulk	edgeR	LRT
983	i_Tshz1/Pbx1	Gm26700	2.48482	3.97726e-05	0.00310892	pseudobulk	edgeR	LRT
985	i_Tshz1/Pbx1	Gm28905	-2.01083	9.1903e-06	0.000858175	pseudobulk	edgeR	LRT
986	i_Tshz1/Pbx1	Gm5483	-6.53758	1.40919e-10	4.05729e-08	pseudobulk	edgeR	LRT
987	i_Tshz1/Pbx1	Gm8113	-2.37412	8.26459e-07	0.000110675	pseudobulk	edgeR	LRT
988	i_Tshz1/Pbx1	Gm8773	2.33276	0.000143323	0.00890614	pseudobulk	edgeR	LRT
991	i_Tshz1/Pbx1	Gpr149	3.08682	4.27555e-06	0.000437042	pseudobulk	edgeR	LRT
994	i_Tshz1/Pbx1	Grid2ip	-3.09973	2.44636e-05	0.00203177	pseudobulk	edgeR	LRT
996	i_Tshz1/Pbx1	Hba-x	-3.23434	2.4226e-06	0.000273532	pseudobulk	edgeR	LRT
997	i_Tshz1/Pbx1	Hcn1	-1.46233	3.14815e-08	6.04271e-06	pseudobulk	edgeR	LRT
998	i_Tshz1/Pbx1	Hp	-5.01562	8.7268e-05	0.006198	pseudobulk	edgeR	LRT
999	i_Tshz1/Pbx1	Hrk	-1.66018	1.22663e-06	0.000149225	pseudobulk	edgeR	LRT
1000	i_Tshz1/Pbx1	Ibsp	4.97912	8.02227e-79	1.38585e-74	pseudobulk	edgeR	LRT
1001	i_Tshz1/Pbx1	Id4	1.45585	8.3848e-06	0.000795865	pseudobulk	edgeR	LRT
1002	i_Tshz1/Pbx1	Ier3	-1.83577	0.000823407	0.0370426	pseudobulk	edgeR	LRT
1004	i_Tshz1/Pbx1	Igf2	-2.51893	5.22819e-05	0.00403201	pseudobulk	edgeR	LRT
1006	i_Tshz1/Pbx1	Itgav	-1.29448	0.000949947	0.0416506	pseudobulk	edgeR	LRT
1007	i_Tshz1/Pbx1	Itih5	-4.43889	0.000273659	0.0152992	pseudobulk	edgeR	LRT
1008	i_Tshz1/Pbx1	Itm2a	-2.11043	0.00041277	0.0219403	pseudobulk	edgeR	LRT
1010	i_Tshz1/Pbx1	Junb	-1.18465	3.23305e-06	0.00034713	pseudobulk	edgeR	LRT
1013	i_Tshz1/Pbx1	Kcnj3	-1.36928	6.8768e-06	0.000669262	pseudobulk	edgeR	LRT
1014	i_Tshz1/Pbx1	Kcnk12	-2.09644	0.000249709	0.0142367	pseudobulk	edgeR	LRT
1015	i_Tshz1/Pbx1	Kcnk13	-2.79349	9.00751e-05	0.00629978	pseudobulk	edgeR	LRT
1016	i_Tshz1/Pbx1	Kcns2	3.34463	1.9799e-05	0.00166412	pseudobulk	edgeR	LRT
1017	i_Tshz1/Pbx1	Kctd12	1.41345	3.2352e-06	0.00034713	pseudobulk	edgeR	LRT
1020	i_Tshz1/Pbx1	Klf3	-1.84959	0.000223156	0.013012	pseudobulk	edgeR	LRT
1021	i_Tshz1/Pbx1	Klhl29	-1.08638	0.000710004	0.0331495	pseudobulk	edgeR	LRT
1022	i_Tshz1/Pbx1	Laptm4b	-1.6828	6.36618e-05	0.00478156	pseudobulk	edgeR	LRT
1023	i_Tshz1/Pbx1	Lgals1	-2.96624	1.42513e-06	0.000170966	pseudobulk	edgeR	LRT
1024	i_Tshz1/Pbx1	Lgr5	-2.63514	8.95264e-05	0.00628687	pseudobulk	edgeR	LRT
1025	i_Tshz1/Pbx1	Lhfp	-1.30379	1.17617e-05	0.00107504	pseudobulk	edgeR	LRT
1028	i_Tshz1/Pbx1	Lrp1b	-2.04525	1.74993e-13	8.17026e-11	pseudobulk	edgeR	LRT
1029	i_Tshz1/Pbx1	Lrrc9	-1.36576	6.88106e-05	0.00510317	pseudobulk	edgeR	LRT
1030	i_Tshz1/Pbx1	Lrrn3	1.07362	7.56721e-06	0.000726242	pseudobulk	edgeR	LRT
1031	i_Tshz1/Pbx1	Lrrtm4	-1.10133	0.000753014	0.0348749	pseudobulk	edgeR	LRT
1032	i_Tshz1/Pbx1	Ltc4s	-4.30817	0.000449064	0.0234368	pseudobulk	edgeR	LRT
1033	i_Tshz1/Pbx1	Lum	-5.78027	3.35854e-06	0.000358141	pseudobulk	edgeR	LRT
1034	i_Tshz1/Pbx1	Lypd1	-1.19266	4.26664e-10	1.13394e-07	pseudobulk	edgeR	LRT
1035	i_Tshz1/Pbx1	Maf	3.24572	7.93574e-30	1.95843e-26	pseudobulk	edgeR	LRT
1038	i_Tshz1/Pbx1	Map7	-2.39546	0.00039041	0.0211421	pseudobulk	edgeR	LRT
1039	i_Tshz1/Pbx1	Me1	-1.00737	0.000618677	0.0299374	pseudobulk	edgeR	LRT
1040	i_Tshz1/Pbx1	Meis1	-1.04028	3.70785e-14	2.06623e-11	pseudobulk	edgeR	LRT
1043	i_Tshz1/Pbx1	Mmp17	1.35282	4.54426e-06	0.000461777	pseudobulk	edgeR	LRT
1045	i_Tshz1/Pbx1	Nab1	-1.22604	4.00892e-11	1.31864e-08	pseudobulk	edgeR	LRT
1047	i_Tshz1/Pbx1	Ndrg4	-1.24091	2.1732e-13	9.28939e-11	pseudobulk	edgeR	LRT
1049	i_Tshz1/Pbx1	Neb	2.89334	4.35852e-19	5.01956e-16	pseudobulk	edgeR	LRT
1050	i_Tshz1/Pbx1	Necab1	-1.27008	0.000132215	0.00842808	pseudobulk	edgeR	LRT
1051	i_Tshz1/Pbx1	Nefl	-1.16017	0.000764907	0.0348843	pseudobulk	edgeR	LRT
1055	i_Tshz1/Pbx1	Nfix	-1.35458	2.55358e-16	1.83805e-13	pseudobulk	edgeR	LRT
1056	i_Tshz1/Pbx1	Ngf	3.743	2.21957e-06	0.000255621	pseudobulk	edgeR	LRT
1057	i_Tshz1/Pbx1	Nkain3	-1.02101	2.30296e-06	0.000263467	pseudobulk	edgeR	LRT
1058	i_Tshz1/Pbx1	Nkrf	1.03844	0.000469486	0.0242825	pseudobulk	edgeR	LRT
1060	i_Tshz1/Pbx1	Npas1	5.0218	2.90643e-25	5.57873e-22	pseudobulk	edgeR	LRT
1061	i_Tshz1/Pbx1	Npas3	1.75155	4.89935e-14	2.56474e-11	pseudobulk	edgeR	LRT
1062	i_Tshz1/Pbx1	Nptx2	2.31271	7.62873e-14	3.76532e-11	pseudobulk	edgeR	LRT
1063	i_Tshz1/Pbx1	Npy1r	1.38511	0.000277405	0.0154586	pseudobulk	edgeR	LRT
1064	i_Tshz1/Pbx1	Nr2e1	3.40299	5.16011e-05	0.00399735	pseudobulk	edgeR	LRT
1068	i_Tshz1/Pbx1	Nudt6	-1.47494	0.0002613	0.0147515	pseudobulk	edgeR	LRT
1069	i_Tshz1/Pbx1	Nxph1	1.98238	1.8315e-10	5.18675e-08	pseudobulk	edgeR	LRT
1071	i_Tshz1/Pbx1	P2ry1	5.23681	0.000128012	0.00822083	pseudobulk	edgeR	LRT
1072	i_Tshz1/Pbx1	Pag1	1.38742	8.50005e-07	0.000111861	pseudobulk	edgeR	LRT
1073	i_Tshz1/Pbx1	Pam	1.88261	0.000201658	0.0119713	pseudobulk	edgeR	LRT
1075	i_Tshz1/Pbx1	Pax6	-1.71775	1.15249e-15	7.37379e-13	pseudobulk	edgeR	LRT
1076	i_Tshz1/Pbx1	Pcbp3	-1.06199	5.51315e-08	9.62017e-06	pseudobulk	edgeR	LRT
1077	i_Tshz1/Pbx1	Pcdh15	1.28107	6.88301e-05	0.00510317	pseudobulk	edgeR	LRT
1079	i_Tshz1/Pbx1	Pcp4	-1.59629	4.09233e-20	5.89124e-17	pseudobulk	edgeR	LRT
1080	i_Tshz1/Pbx1	Pcp4l1	-2.65679	0.000165843	0.0100173	pseudobulk	edgeR	LRT
1081	i_Tshz1/Pbx1	Pcsk5	-1.60325	0.000791649	0.0358943	pseudobulk	edgeR	LRT
1082	i_Tshz1/Pbx1	Pde1a	-1.53187	5.71083e-07	8.0207e-05	pseudobulk	edgeR	LRT
1083	i_Tshz1/Pbx1	Pdzrn3	1.54854	0.000122096	0.00801978	pseudobulk	edgeR	LRT
1084	i_Tshz1/Pbx1	Pf4	-3.64926	1.04579e-07	1.70433e-05	pseudobulk	edgeR	LRT
1087	i_Tshz1/Pbx1	Pid1	2.43229	1.19942e-65	1.036e-61	pseudobulk	edgeR	LRT
1093	i_Tshz1/Pbx1	Pnoc	3.75586	3.72745e-16	2.57567e-13	pseudobulk	edgeR	LRT
1096	i_Tshz1/Pbx1	Ppargc1a	-1.48678	0.000133468	0.00844567	pseudobulk	edgeR	LRT
1097	i_Tshz1/Pbx1	Prkce	-1.16604	1.11306e-07	1.79702e-05	pseudobulk	edgeR	LRT
1098	i_Tshz1/Pbx1	Prok2	2.08586	8.38286e-08	1.40596e-05	pseudobulk	edgeR	LRT
1099	i_Tshz1/Pbx1	Prokr2	-2.49307	8.53669e-19	8.67479e-16	pseudobulk	edgeR	LRT
1100	i_Tshz1/Pbx1	Prox1	2.34064	1.07344e-06	0.000132455	pseudobulk	edgeR	LRT
1101	i_Tshz1/Pbx1	Prox1os	5.17992	2.59041e-08	5.08514e-06	pseudobulk	edgeR	LRT
1103	i_Tshz1/Pbx1	Prss35	-2.77614	7.31673e-07	9.95248e-05	pseudobulk	edgeR	LRT
1106	i_Tshz1/Pbx1	Ptprc	-4.28324	0.000586189	0.0289576	pseudobulk	edgeR	LRT
1108	i_Tshz1/Pbx1	Ptpru	1.42459	0.000764817	0.0348843	pseudobulk	edgeR	LRT
1110	i_Tshz1/Pbx1	Pxmp2	4.87467	0.000225781	0.0130527	pseudobulk	edgeR	LRT
1111	i_Tshz1/Pbx1	Rara	1.38654	5.96875e-08	1.0311e-05	pseudobulk	edgeR	LRT
1112	i_Tshz1/Pbx1	Rarb	1.63242	5.61577e-14	2.85331e-11	pseudobulk	edgeR	LRT
1113	i_Tshz1/Pbx1	Rasa3	-1.02871	0.000421162	0.0223177	pseudobulk	edgeR	LRT
1114	i_Tshz1/Pbx1	Rbm20	-1.85288	0.000119043	0.00792089	pseudobulk	edgeR	LRT
1115	i_Tshz1/Pbx1	Rcn1	-1.29205	0.000671888	0.0317996	pseudobulk	edgeR	LRT
1116	i_Tshz1/Pbx1	Reln	1.66645	3.1711e-06	0.000344533	pseudobulk	edgeR	LRT
1117	i_Tshz1/Pbx1	Retnlg	-6.1162	3.16354e-07	4.67096e-05	pseudobulk	edgeR	LRT
1119	i_Tshz1/Pbx1	Rgma	1.41171	3.57496e-13	1.43622e-10	pseudobulk	edgeR	LRT
1121	i_Tshz1/Pbx1	Rgs8	-1.7139	1.78184e-16	1.33832e-13	pseudobulk	edgeR	LRT
1122	i_Tshz1/Pbx1	Rlbp1	-1.47183	0.000577333	0.0286593	pseudobulk	edgeR	LRT
1123	i_Tshz1/Pbx1	Rmst	2.44074	8.99449e-35	2.58966e-31	pseudobulk	edgeR	LRT
1126	i_Tshz1/Pbx1	RP23-207N5.4	1.67423	0.000752783	0.0348749	pseudobulk	edgeR	LRT
1127	i_Tshz1/Pbx1	RP23-291B1.2	2.34285	1.10545e-05	0.00102121	pseudobulk	edgeR	LRT
1129	i_Tshz1/Pbx1	Rprm	2.6055	3.90489e-35	1.34914e-31	pseudobulk	edgeR	LRT
1131	i_Tshz1/Pbx1	Rwdd3	1.09066	4.98637e-06	0.000500811	pseudobulk	edgeR	LRT
1132	i_Tshz1/Pbx1	S100a11	-2.28746	0.000135785	0.00852975	pseudobulk	edgeR	LRT
1133	i_Tshz1/Pbx1	S100a6	-2.71135	0.000149448	0.0091876	pseudobulk	edgeR	LRT
1134	i_Tshz1/Pbx1	S100a8	-6.84284	5.58997e-20	7.19928e-17	pseudobulk	edgeR	LRT
1135	i_Tshz1/Pbx1	S100a9	-7.38649	3.10169e-20	4.87107e-17	pseudobulk	edgeR	LRT
1136	i_Tshz1/Pbx1	Scml4	1.21761	8.51001e-07	0.000111861	pseudobulk	edgeR	LRT
1138	i_Tshz1/Pbx1	Sema3a	-1.36359	0.000111987	0.00755697	pseudobulk	edgeR	LRT
1139	i_Tshz1/Pbx1	Sema5a	-1.99878	3.21778e-08	6.10848e-06	pseudobulk	edgeR	LRT
1140	i_Tshz1/Pbx1	Sepp1	-1.86948	0.000597076	0.0293025	pseudobulk	edgeR	LRT
1141	i_Tshz1/Pbx1	Serpinb2	-4.43889	0.000273659	0.0152992	pseudobulk	edgeR	LRT
1142	i_Tshz1/Pbx1	Serpinf1	-4.43176	0.000300886	0.0166596	pseudobulk	edgeR	LRT
1143	i_Tshz1/Pbx1	Serpinh1	-1.82125	7.94594e-05	0.00576343	pseudobulk	edgeR	LRT
1146	i_Tshz1/Pbx1	Sh3d19	-2.05643	2.31357e-08	4.64732e-06	pseudobulk	edgeR	LRT
1147	i_Tshz1/Pbx1	Sh3rf1	1.32137	4.55861e-16	3.02885e-13	pseudobulk	edgeR	LRT
1148	i_Tshz1/Pbx1	Shisa8	-1.92437	3.86578e-06	0.000402338	pseudobulk	edgeR	LRT
1151	i_Tshz1/Pbx1	Slc26a7	-3.97657	0.000358145	0.0195172	pseudobulk	edgeR	LRT
1152	i_Tshz1/Pbx1	Slc37a4	1.44477	0.000423057	0.0223496	pseudobulk	edgeR	LRT
1153	i_Tshz1/Pbx1	Slc6a13	-2.87586	0.000131312	0.00840154	pseudobulk	edgeR	LRT
1154	i_Tshz1/Pbx1	Slitrk5	-1.01851	0.000404924	0.0216565	pseudobulk	edgeR	LRT
1155	i_Tshz1/Pbx1	Slpi	-4.44499	0.000487305	0.0249798	pseudobulk	edgeR	LRT
1156	i_Tshz1/Pbx1	Sntg2	-1.99244	1.60666e-05	0.00141608	pseudobulk	edgeR	LRT
1157	i_Tshz1/Pbx1	Snx7	-1.06024	2.70433e-06	0.000301402	pseudobulk	edgeR	LRT
1159	i_Tshz1/Pbx1	Sorcs3	1.14136	1.35876e-06	0.000164144	pseudobulk	edgeR	LRT
1162	i_Tshz1/Pbx1	Sox14	9.24376	3.55996e-18	3.41657e-15	pseudobulk	edgeR	LRT
1164	i_Tshz1/Pbx1	Sox6	2.99638	2.35156e-13	9.67221e-11	pseudobulk	edgeR	LRT
1166	i_Tshz1/Pbx1	Spata6	-4.37743	0.000450771	0.023455	pseudobulk	edgeR	LRT
1167	i_Tshz1/Pbx1	Spon1	-1.9113	8.88765e-13	3.41187e-10	pseudobulk	edgeR	LRT
1169	i_Tshz1/Pbx1	Sstr2	-1.64671	2.17404e-10	6.05751e-08	pseudobulk	edgeR	LRT
1170	i_Tshz1/Pbx1	St3gal1	-1.11001	2.10905e-05	0.00176009	pseudobulk	edgeR	LRT
1172	i_Tshz1/Pbx1	St8sia5	3.52999	2.57196e-05	0.00212587	pseudobulk	edgeR	LRT
1173	i_Tshz1/Pbx1	Stfa1	-7.09309	5.82167e-13	2.28567e-10	pseudobulk	edgeR	LRT
1174	i_Tshz1/Pbx1	Stfa2	-5.82889	3.48403e-07	5.03645e-05	pseudobulk	edgeR	LRT
1175	i_Tshz1/Pbx1	Stfa2l1	-5.67403	7.12625e-07	9.77032e-05	pseudobulk	edgeR	LRT
1177	i_Tshz1/Pbx1	Stxbp6	-1.81042	6.06418e-08	1.03722e-05	pseudobulk	edgeR	LRT
1178	i_Tshz1/Pbx1	Sv2c	2.90119	2.15409e-13	9.28939e-11	pseudobulk	edgeR	LRT
1179	i_Tshz1/Pbx1	Syne1	-1.13713	7.85451e-05	0.00572517	pseudobulk	edgeR	LRT
1180	i_Tshz1/Pbx1	Synpr	-1.69456	4.87136e-09	1.1372e-06	pseudobulk	edgeR	LRT
1181	i_Tshz1/Pbx1	Syt10	-2.3343	0.000104382	0.00713477	pseudobulk	edgeR	LRT
1182	i_Tshz1/Pbx1	Syt4	1.32362	1.90324e-14	1.09595e-11	pseudobulk	edgeR	LRT
1183	i_Tshz1/Pbx1	Tbx18	-4.56441	0.000306279	0.0169041	pseudobulk	edgeR	LRT
1185	i_Tshz1/Pbx1	Tekt2	-2.03735	0.000888851	0.0395745	pseudobulk	edgeR	LRT
1187	i_Tshz1/Pbx1	Tenm3	1.59641	2.89708e-17	2.38319e-14	pseudobulk	edgeR	LRT
1189	i_Tshz1/Pbx1	Tgif1	-1.46467	0.000765334	0.0348843	pseudobulk	edgeR	LRT
1192	i_Tshz1/Pbx1	Tle2	1.7298	5.41926e-12	1.95037e-09	pseudobulk	edgeR	LRT
1195	i_Tshz1/Pbx1	Tmem123	-1.2508	1.64084e-06	0.000195486	pseudobulk	edgeR	LRT
1196	i_Tshz1/Pbx1	Tmem194b	-1.86271	0.000771622	0.0350784	pseudobulk	edgeR	LRT
1199	i_Tshz1/Pbx1	Trem2	-2.86227	0.000278539	0.0154719	pseudobulk	edgeR	LRT
1201	i_Tshz1/Pbx1	Trpc4	2.01493	7.18631e-09	1.63347e-06	pseudobulk	edgeR	LRT
1203	i_Tshz1/Pbx1	Ttr	4.69254	2.11176e-07	3.25719e-05	pseudobulk	edgeR	LRT
1204	i_Tshz1/Pbx1	Tyrobp	-1.60522	0.00103605	0.0449693	pseudobulk	edgeR	LRT
1205	i_Tshz1/Pbx1	Ubash3b	1.38679	1.42311e-14	8.4773e-12	pseudobulk	edgeR	LRT
1209	i_Tshz1/Pbx1	Unc5d	2.6308	5.37625e-08	9.47701e-06	pseudobulk	edgeR	LRT
1210	i_Tshz1/Pbx1	Vax1	1.42375	1.8862e-08	3.87906e-06	pseudobulk	edgeR	LRT
1214	i_Tshz1/Pbx1	Vtn	-2.78834	5.85704e-05	0.00445729	pseudobulk	edgeR	LRT
1215	i_Tshz1/Pbx1	Vwc2	1.8393	7.03893e-11	2.17138e-08	pseudobulk	edgeR	LRT
1219	i_Tshz1/Pbx1	Wnt5a	1.25723	4.26751e-18	3.88006e-15	pseudobulk	edgeR	LRT
1225	i_Tshz1/Pbx1	Zfhx3	1.23424	7.97688e-14	3.82779e-11	pseudobulk	edgeR	LRT
1227	i_Tshz1/Pbx1	Zfp385b	-1.42738	4.21945e-14	2.27784e-11	pseudobulk	edgeR	LRT
1228	i_Tshz1/Pbx1	Zfp536	1.63645	1.90947e-05	0.00162493	pseudobulk	edgeR	LRT
1229	i_Tshz1/Pbx1	Zfp839	-2.06684	0.000588371	0.0289576	pseudobulk	edgeR	LRT
1230	i_Tshz1/Pbx1	Zic1	-1.2152	0.000127447	0.00821511	pseudobulk	edgeR	LRT

## Sheet: Fig.3e
seqnames_merged	start_merged	end_merged	width_merged	merged_peak_ID	peakname_meis2	score_meis2	fold_change_meis2	X.log10pvalue_meis2	X.log10qvalue_meis2	rel_summit_pos_meis2	seqnames_meis2	start_meis2	end_meis2	width_meis2	Gene	PeakID	nearest.TSS	dist.nearest.TSS	Feature	VertebratePhastcons	PlacentalPhastcons	EuarchPhastcons	GERP	InVivo.Name	InVivo.Exp.Validated	InVivo.Tissue	InVivo.Same	InVivo.NotSame	gaps	Blacklist	Repeats	Dlx1.BG.e13.5.PeakID	Dlx1.BG.e13.5.peakHeight	Dlx1.BG.e13.5.FC	Dlx1.BG.e13.5.negLog10p_value	Dlx2.BG.e13.5.PeakID	Dlx2.BG.e13.5.peakHeight	Dlx2.BG.e13.5.FC	Dlx2.BG.e13.5.negLog10p_value	Dlx5.BG.e13.5.PeakID	Dlx5.BG.e13.5.peakHeight	Dlx5.BG.e13.5.FC	Dlx5.BG.e13.5.negLog10p_value	seqnames_dlx	start_dlx	end_dlx	width_dlx	meis2_peak	dlx1_peak
chr1	3094769	3095254	486	merged_peak_1	NA	NA	NA	NA	NA	NA	NA	NA	NA	NA	mKIAA1889	Merged.1	mKIAA1889_UCSC	120376	Intergenic	262	623	434	15	NA	NA	NA	NA	NA	NA	NA	NA	NA	0	0	0	Dlx2_e13.5_BG_WT_mrgdf_trim-vs.Input.no_model_peak_1	26.79	8.47399	19.32873	NA	0	0	0	chr1	3094769	3095254	486	n	n
chr1	3210302	3210620	319	merged_peak_2	NA	NA	NA	NA	NA	NA	NA	NA	NA	NA	mKIAA1889	Merged.2	mKIAA1889_UCSC	5010	GeneBody	470	427	366	8	NA	NA	NA	NA	NA	NA	NA	NA	NA	0	0	0	NA	0	0	0	NA	0	0	0	chr1	3210302	3210620	319	n	n
chr1	3289359	3289820	462	merged_peak_3	NA	NA	NA	NA	NA	NA	NA	NA	NA	NA	mKIAA1889	Merged.3	mKIAA1889_UCSC	73726	GeneBody	272	294	315	321	NA	NA	NA	NA	NA	NA	NA	NA	NA	0	0	0	NA	0	0	0	NA	0	0	0	chr1	3289359	3289820	462	n	n
chr1	3842114	3842492	379	merged_peak_4	GE_meis_IP_q0.01_peak_1	243	8.43676	28.72034	24.30438	182	chr1	3842114	3842492	379	NA	NA	NA	NA	NA	NA	NA	NA	NA	NA	NA	NA	NA	NA	NA	NA	NA	NA	NA	NA	NA	NA	NA	NA	NA	NA	NA	NA	NA	NA	NA	NA	NA	y	n
chr1	4332530	4332784	255	merged_peak_5	NA	NA	NA	NA	NA	NA	NA	NA	NA	NA	Rp1	Merged.4	Rp1_RefSeq	27528	GeneBody	NA	NA	NA	NA	NA	NA	NA	NA	NA	NA	NA	NA	NA	0	0	0	NA	0	0	0	NA	0	0	0	chr1	4332530	4332784	255	n	n
chr1	4785599	4786254	656	merged_peak_6	NA	NA	NA	NA	NA	NA	NA	NA	NA	NA	Mrpl15	Merged.5	Mrpl15_RefSeq	0	TSS	250	315	263	28	NA	NA	NA	NA	NA	NA	NA	NA	NA	0	0	0	Dlx2_e13.5_BG_WT_mrgdf_trim-vs.Input.no_model_peak_3b	17.86	5.75097	10.30023	NA	0	0	0	chr1	4785599	4786254	656	n	n
chr1	4857460	4857845	386	merged_peak_7	NA	NA	NA	NA	NA	NA	NA	NA	NA	NA	Tcea1	Merged.6	Tcea1_RefSeq	0	TSS	262	262	211	NA	NA	NA	NA	NA	NA	NA	NA	NA	NA	0	0	0	Dlx2_e13.5_BG_WT_mrgdf_trim-vs.Input.no_model_peak_4	14.43	4.70365	7.67292	NA	0	0	0	chr1	4857460	4857845	386	n	n
chr1	5012880	5013119	240	merged_peak_8	GE_meis_IP_q0.01_peak_2	128	5.98117	16.81626	12.81053	97	chr1	5012880	5013119	240	NA	NA	NA	NA	NA	NA	NA	NA	NA	NA	NA	NA	NA	NA	NA	NA	NA	NA	NA	NA	NA	NA	NA	NA	NA	NA	NA	NA	NA	NA	NA	NA	NA	y	n
chr1	5056022	5056354	333	merged_peak_9	GE_meis_IP_q0.01_peak_3	228	8.27869	27.25596	22.87473	138	chr1	5056022	5056305	284	Rgs20	Merged.7	Rgs20_RefSeq	13929	GeneBody	NA	NA	NA	NA	NA	NA	NA	NA	NA	NA	NA	NA	NA	0	0	0	Dlx2_e13.5_BG_WT_mrgdf_trim-vs.Input.no_model_peak_6	13.05	4.28473	6.84998	NA	0	0	0	chr1	5056079	5056354	276	y	n
chr1	5082861	5083258	398	merged_peak_10	NA	NA	NA	NA	NA	NA	NA	NA	NA	NA	Atp6v1h	Merged.8	Atp6v1h_RefSeq	0	TSS	NA	NA	NA	NA	NA	NA	NA	NA	NA	NA	NA	NA	NA	0	0	0	NA	0	0	0	NA	0	0	0	chr1	5082861	5083258	398	n	n
chr1	5121413	5121679	267	merged_peak_11	NA	NA	NA	NA	NA	NA	NA	NA	NA	NA	Atp6v1h	Merged.9	Atp6v1h_RefSeq	38239	GeneBody	NA	NA	NA	NA	NA	NA	NA	NA	NA	NA	NA	NA	Dlx1_e13.5_BG_WT_mrgdf_trim-vs.Input.no_model_peak_1	28.95	6.29619	15.85222	NA	0	0	0	NA	0	0	0	chr1	5121413	5121679	267	n	y
chr1	5232245	5233175	931	merged_peak_12	NA	NA	NA	NA	NA	NA	NA	NA	NA	NA	AB338584	Merged.10	AB338584_UCSC	62923	Intergenic	262	254	263	53	NA	NA	NA	NA	NA	NA	NA	NA	NA	0	0	0	Dlx2_e13.5_BG_WT_mrgdf_trim-vs.Input.no_model_peak_7b	18.55	5.96043	11.22404	NA	0	0	0	chr1	5232245	5233175	931	n	n
chr1	5770188	5770595	408	merged_peak_13	GE_meis_IP_q0.01_peak_4	171	6.91573	21.3508	17.16228	202	chr1	5770188	5770536	349	Npbwr1	Merged.11	Npbwr1_RefSeq	146801	Intergenic	NA	NA	NA	NA	NA	NA	NA	NA	NA	NA	NA	NA	NA	0	0	0	NA	0	0	0	NA	0	0	0	chr1	5770220	5770595	376	y	n
chr1	5780980	5781231	252	merged_peak_14	NA	NA	NA	NA	NA	NA	NA	NA	NA	NA	Npbwr1	Merged.12	Npbwr1_RefSeq	136165	Intergenic	244	228	NA	NA	NA	NA	NA	NA	NA	NA	NA	NA	NA	0	0	0	NA	0	0	0	NA	0	0	0	chr1	5780980	5781231	252	n	n
chr1	6729163	6730173	1011	merged_peak_15	GE_meis_IP_q0.01_peak_5	85	5.0575	12.28776	8.53284	68	chr1	6729163	6729372	210	St18	Merged.13	St18_RefSeq	0	TSS	754	560	792	1934	hs698	Positive	neural tube[7/9], hindbrain (rhombencephalon)[7/9], midbrain (mesencephalon)[7/9], dorsal root ganglion[7/9], forebrain[7/9], trigeminal V (ganglion, cranial)[6/9]	1	0	NA	NA	NA	Dlx1_e13.5_BG_WT_mrgdf_trim-vs.Input.no_model_peak_3	27.95	6.08633	14.96246	Dlx2_e13.5_BG_WT_mrgdf_trim-vs.Input.no_model_peak_8	60.45	18.73767	62.85149	Dlx5_e13.5_BG_WT_mrgdf_trim-vs.Input.no_model_peak_1	18	5.81847	11.26911	chr1	6729238	6730173	936	y	y
chr1	6757459	6758025	567	merged_peak_16	NA	NA	NA	NA	NA	NA	NA	NA	NA	NA	St18	Merged.14	St18_RefSeq	27407	GeneBody	732	849	787	1993	NA	NA	NA	NA	NA	NA	NA	NA	Dlx1_e13.5_BG_WT_mrgdf_trim-vs.Input.no_model_peak_5	30.94	6.71591	17.67501	Dlx2_e13.5_BG_WT_mrgdf_trim-vs.Input.no_model_peak_11	73.5	22.71747	82.01659	Dlx5_e13.5_BG_WT_mrgdf_trim-vs.Input.no_model_peak_2	25	7.96212	18.31748	chr1	6757459	6758025	567	n	y
chr1	6800031	6801331	1301	merged_peak_17	NA	NA	NA	NA	NA	NA	NA	NA	NA	NA	St18	Merged.15	St18_RefSeq	69979	GeneBody	315	254	276	1054	NA	NA	NA	NA	NA	NA	NA	NA	Dlx1_e13.5_BG_WT_mrgdf_trim-vs.Input.no_model_peak_6b	38.93	8.39479	25.48284	Dlx2_e13.5_BG_WT_mrgdf_trim-vs.Input.no_model_peak_12a	42.59	13.29164	38.36129	Dlx5_e13.5_BG_WT_mrgdf_trim-vs.Input.no_model_peak_3	17	5.51224	10.34264	chr1	6800031	6801331	1301	n	y
chr1	6859077	6859360	284	merged_peak_18	NA	NA	NA	NA	NA	NA	NA	NA	NA	NA	St18	Merged.16	St18_RefSeq	129025	5UTR	483	512	476	1193	NA	NA	NA	NA	NA	NA	NA	NA	NA	0	0	0	NA	0	0	0	NA	0	0	0	chr1	6859077	6859360	284	n	n
chr1	6973098	6973405	308	merged_peak_19	NA	NA	NA	NA	NA	NA	NA	NA	NA	NA	Pcmtd1	Merged.17	Pcmtd1_RefSeq	115513	Intergenic	446	525	532	320	NA	NA	NA	NA	NA	NA	NA	NA	NA	0	0	0	Dlx2_e13.5_BG_WT_mrgdf_trim-vs.Input.no_model_peak_13	17.86	5.75097	10.30023	NA	0	0	0	chr1	6973098	6973405	308	n	n
chr1	7088748	7088984	237	merged_peak_20	GE_meis_IP_q0.01_peak_6	102	5.51912	14.10938	10.23211	160	chr1	7088748	7088984	237	NA	NA	NA	NA	NA	NA	NA	NA	NA	NA	NA	NA	NA	NA	NA	NA	NA	NA	NA	NA	NA	NA	NA	NA	NA	NA	NA	NA	NA	NA	NA	NA	NA	y	n
chr1	8496137	8496861	725	merged_peak_21	NA	NA	NA	NA	NA	NA	NA	NA	NA	NA	Sntg1	Merged.18	Sntg1_UCSC	25617	GeneBody	289	294	248	317	NA	NA	NA	NA	NA	NA	NA	NA	Dlx1_e13.5_BG_WT_mrgdf_trim-vs.Input.no_model_peak_8	33.94	7.34549	20.51077	Dlx2_e13.5_BG_WT_mrgdf_trim-vs.Input.no_model_peak_14	32.29	10.14969	26.09014	NA	0	0	0	chr1	8496137	8496861	725	n	y
chr1	9545178	9545489	312	merged_peak_22	NA	NA	NA	NA	NA	NA	NA	NA	NA	NA	Rrs1	Merged.19	Rrs1_RefSeq	0	TSS	267	238	221	25	NA	NA	NA	NA	NA	NA	NA	NA	NA	0	0	0	NA	0	0	0	NA	0	0	0	chr1	9545178	9545489	312	n	n
chr1	9943880	9944485	606	merged_peak_23	NA	NA	NA	NA	NA	NA	NA	NA	NA	NA	Snhg6	Merged.20	Snhg6_RefSeq	0	TSS	NA	NA	NA	NA	NA	NA	NA	NA	NA	NA	NA	NA	Dlx1_e13.5_BG_WT_mrgdf_trim-vs.Input.no_model_peak_9	22.96	5.03703	10.75116	NA	0	0	0	NA	0	0	0	chr1	9943880	9944485	606	n	y
chr1	10524895	10525323	429	merged_peak_24	NA	NA	NA	NA	NA	NA	NA	NA	NA	NA	Cpa6	Merged.21	Cpa6_UCSC	194618	GeneBody	250	238	NA	NA	NA	NA	NA	NA	NA	NA	NA	NA	Dlx1_e13.5_BG_WT_mrgdf_trim-vs.Input.no_model_peak_10	20.96	4.61731	9.18932	Dlx2_e13.5_BG_WT_mrgdf_trim-vs.Input.no_model_peak_18	25.42	8.05506	18.25379	NA	0	0	0	chr1	10524895	10525323	429	n	y
chr1	11657762	11658083	322	merged_peak_25	NA	NA	NA	NA	NA	NA	NA	NA	NA	NA	A830018L16Rik	Merged.22	A830018L16Rik_UCSC	61610	GeneBody	309	324	221	33	NA	NA	NA	NA	NA	NA	NA	NA	NA	0	0	0	Dlx2_e13.5_BG_WT_mrgdf_trim-vs.Input.no_model_peak_19	18.55	5.96043	11.22404	NA	0	0	0	chr1	11657762	11658083	322	n	n
chr1	11748446	11748995	550	merged_peak_26	NA	NA	NA	NA	NA	NA	NA	NA	NA	NA	A830018L16Rik	Merged.23	A830018L16Rik_UCSC	152294	GeneBody	267	254	401	985	NA	NA	NA	NA	NA	NA	NA	NA	NA	0	0	0	Dlx2_e13.5_BG_WT_mrgdf_trim-vs.Input.no_model_peak_20	30.91	9.73076	23.7802	NA	0	0	0	chr1	11748446	11748995	550	n	n
chr1	11825889	11826153	265	merged_peak_27	NA	NA	NA	NA	NA	NA	NA	NA	NA	NA	A830018L16Rik	Merged.24	A830018L16Rik_UCSC	229737	GeneBody	NA	NA	NA	NA	NA	NA	NA	NA	NA	NA	NA	NA	Dlx1_e13.5_BG_WT_mrgdf_trim-vs.Input.no_model_peak_11	29.94	6.50605	16.75656	NA	0	0	0	NA	0	0	0	chr1	11825889	11826153	265	n	y
chr1	11835338	11835579	242	merged_peak_28	NA	NA	NA	NA	NA	NA	NA	NA	NA	NA	A830018L16Rik	Merged.25	A830018L16Rik_UCSC	239186	GeneBody	NA	NA	NA	NA	NA	NA	NA	NA	NA	NA	NA	NA	Dlx1_e13.5_BG_WT_mrgdf_trim-vs.Input.no_model_peak_12	29.94	6.50605	16.75656	NA	0	0	0	NA	0	0	0	chr1	11835338	11835579	242	n	y
chr1	12148344	12148681	338	merged_peak_29	NA	NA	NA	NA	NA	NA	NA	NA	NA	NA	Mir6341	Merged.26	Mir6341_RefSeq	277303	Intergenic	NA	NA	NA	NA	NA	NA	NA	NA	NA	NA	NA	NA	NA	0	0	0	NA	0	0	0	NA	0	0	0	chr1	12148344	12148681	338	n	n
chr1	12409696	12410848	1153	merged_peak_30	GE_meis_IP_q0.01_peak_7	153	6.70179	19.44757	15.33072	175	chr1	12410084	12410388	305	Mir6341	Merged.27	Mir6341_RefSeq	15136	Intergenic	285	328	382	178	NA	NA	NA	NA	NA	NA	NA	NA	Dlx1_e13.5_BG_WT_mrgdf_trim-vs.Input.no_model_peak_13b	61.88	13.22158	51.46789	Dlx2_e13.5_BG_WT_mrgdf_trim-vs.Input.no_model_peak_21	74.87	23.1364	83.534	Dlx5_e13.5_BG_WT_mrgdf_trim-vs.Input.no_model_peak_4	29	9.18706	22.71996	chr1	12409696	12410848	1153	y	y
chr1	12636262	12636650	389	merged_peak_31	NA	NA	NA	NA	NA	NA	NA	NA	NA	NA	Gm17644	Merged.28	Gm17644_RefSeq	30911	Intergenic	NA	NA	NA	NA	NA	NA	NA	NA	NA	NA	NA	NA	NA	0	0	0	Dlx2_e13.5_BG_WT_mrgdf_trim-vs.Input.no_model_peak_22	20.61	6.58882	13.13659	NA	0	0	0	chr1	12636262	12636650	389	n	n
chr1	12693252	12693889	638	merged_peak_32	NA	NA	NA	NA	NA	NA	NA	NA	NA	NA	Sulf1	Merged.29	Sulf1_RefSeq	821	TSS	330	238	211	6	NA	NA	NA	NA	NA	NA	NA	NA	Dlx1_e13.5_BG_WT_mrgdf_trim-vs.Input.no_model_peak_14	20.96	4.61731	9.18932	Dlx2_e13.5_BG_WT_mrgdf_trim-vs.Input.no_model_peak_23	35.03	10.98754	29.651	NA	0	0	0	chr1	12693252	12693889	638	n	y
chr1	12710628	12710945	318	merged_peak_33	NA	NA	NA	NA	NA	NA	NA	NA	NA	NA	Sulf1	Merged.30	Sulf1_RefSeq	7598	GeneBody	262	254	328	139	NA	NA	NA	NA	NA	NA	NA	NA	NA	0	0	0	Dlx2_e13.5_BG_WT_mrgdf_trim-vs.Input.no_model_peak_24	13.74	4.49419	6.84998	NA	0	0	0	chr1	12710628	12710945	318	n	n
chr1	12895410	12895619	210	merged_peak_34	GE_meis_IP_q0.01_peak_8	34	3.48093	6.81165	3.43752	86	chr1	12895410	12895619	210	NA	NA	NA	NA	NA	NA	NA	NA	NA	NA	NA	NA	NA	NA	NA	NA	NA	NA	NA	NA	NA	NA	NA	NA	NA	NA	NA	NA	NA	NA	NA	NA	NA	y	n
chr1	12991063	12991893	831	merged_peak_35	NA	NA	NA	NA	NA	NA	NA	NA	NA	NA	Slco5a1	Merged.31	Slco5a1_RefSeq	0	TSS	272	269	282	1609	NA	NA	NA	NA	NA	NA	NA	NA	NA	0	0	0	Dlx2_e13.5_BG_WT_mrgdf_trim-vs.Input.no_model_peak_25	14.43	4.70365	7.67292	NA	0	0	0	chr1	12991063	12991893	831	n	n
chr1	13125914	13126391	478	merged_peak_36	NA	NA	NA	NA	NA	NA	NA	NA	NA	NA	Prdm14	Merged.32	Prdm14_RefSeq	770	TSS	NA	NA	NA	NA	NA	NA	NA	NA	NA	NA	NA	NA	NA	0	0	0	NA	0	0	0	NA	0	0	0	chr1	13125914	13126391	478	n	n
chr1	13373833	13374283	451	merged_peak_37	NA	NA	NA	NA	NA	NA	NA	NA	NA	NA	Ncoa2	Merged.33	Ncoa2_RefSeq	0	TSS	386	494	575	536	NA	NA	NA	NA	NA	NA	NA	NA	NA	0	0	0	Dlx2_e13.5_BG_WT_mrgdf_trim-vs.Input.no_model_peak_27	22.67	7.21721	15.12918	NA	0	0	0	chr1	13373833	13374283	451	n	n
chr1	13425816	13426752	937	merged_peak_38	NA	NA	NA	NA	NA	NA	NA	NA	NA	NA	Ncoa2	Merged.34	Ncoa2_RefSeq	51732	Intergenic	244	269	482	17	NA	NA	NA	NA	NA	NA	NA	NA	NA	0	0	0	Dlx2_e13.5_BG_WT_mrgdf_trim-vs.Input.no_model_peak_28a	30.91	9.73076	23.7802	NA	0	0	0	chr1	13425816	13426752	937	n	n
chr1	13589824	13590090	267	merged_peak_39	NA	NA	NA	NA	NA	NA	NA	NA	NA	NA	Tram1	Merged.35	Tram1_RefSeq	0	TSS	262	276	408	9	NA	NA	NA	NA	NA	NA	NA	NA	NA	0	0	0	NA	0	0	0	NA	0	0	0	chr1	13589824	13590090	267	n	n
chr1	13784504	13784780	277	merged_peak_40	NA	NA	NA	NA	NA	NA	NA	NA	NA	NA	Gm5523	Merged.36	Gm5523_RefSeq	2147	Intergenic	250	246	NA	NA	NA	NA	NA	NA	NA	NA	NA	NA	NA	0	0	0	NA	0	0	0	NA	0	0	0	chr1	13784504	13784780	277	n	n
chr1	13935860	13936445	586	merged_peak_41	NA	NA	NA	NA	NA	NA	NA	NA	NA	NA	Gm5523	Merged.37	Gm5523_RefSeq	148930	Intergenic	272	300	406	442	NA	NA	NA	NA	NA	NA	NA	NA	Dlx1_e13.5_BG_WT_mrgdf_trim-vs.Input.no_model_peak_15	17.97	3.98773	6.9977	Dlx2_e13.5_BG_WT_mrgdf_trim-vs.Input.no_model_peak_30	46.71	14.54841	43.56345	Dlx5_e13.5_BG_WT_mrgdf_trim-vs.Input.no_model_peak_5	14	4.59353	7.70739	chr1	13935860	13936445	586	n	y
chr1	14129245	14129821	577	merged_peak_42	NA	NA	NA	NA	NA	NA	NA	NA	NA	NA	Eya1	Merged.38	Eya1_UCSC	174747	Intergenic	552	680	561	341	NA	NA	NA	NA	NA	NA	NA	NA	NA	0	0	0	NA	0	0	0	NA	0	0	0	chr1	14129245	14129821	577	n	n
chr1	14184383	14184735	353	merged_peak_43	NA	NA	NA	NA	NA	NA	NA	NA	NA	NA	Eya1	Merged.39	Eya1_UCSC	119833	Exon	513	498	398	883	NA	NA	NA	NA	NA	NA	NA	NA	NA	0	0	0	Dlx2_e13.5_BG_WT_mrgdf_trim-vs.Input.no_model_peak_32	19.23	6.16989	12.16984	NA	0	0	0	chr1	14184383	14184735	353	n	n
chr1	14485836	14486159	324	merged_peak_44	NA	NA	NA	NA	NA	NA	NA	NA	NA	NA	Eya1	Merged.40	Eya1_RefSeq	175636	Intergenic	NA	NA	NA	NA	NA	NA	NA	NA	NA	NA	NA	NA	NA	0	0	0	Dlx2_e13.5_BG_WT_mrgdf_trim-vs.Input.no_model_peak_35	11.68	3.8658	5.29391	NA	0	0	0	chr1	14485836	14486159	324	n	n
chr1	14570124	14570629	506	merged_peak_45	NA	NA	NA	NA	NA	NA	NA	NA	NA	NA	Msc	Merged.41	Msc_RefSeq	185335	Intergenic	476	688	619	1015	NA	NA	NA	NA	NA	NA	NA	NA	Dlx1_e13.5_BG_WT_mrgdf_trim-vs.Input.no_model_peak_16	16.97	3.77787	6.31144	Dlx2_e13.5_BG_WT_mrgdf_trim-vs.Input.no_model_peak_40	34.35	10.77808	28.45175	NA	0	0	0	chr1	14570124	14570629	506	n	y
chr1	14718646	14718876	231	merged_peak_46	NA	NA	NA	NA	NA	NA	NA	NA	NA	NA	Msc	Merged.42	Msc_RefSeq	37088	Intergenic	NA	NA	NA	NA	NA	NA	NA	NA	NA	NA	NA	NA	NA	0	0	0	NA	0	0	0	NA	0	0	0	chr1	14718646	14718876	231	n	n
chr1	15437946	15438225	280	merged_peak_47	NA	NA	NA	NA	NA	NA	NA	NA	NA	NA	Kcnb2	Merged.43	Kcnb2_RefSeq	125493	GeneBody	256	246	239	63	NA	NA	NA	NA	NA	NA	NA	NA	NA	0	0	0	NA	0	0	0	NA	0	0	0	chr1	15437946	15438225	280	n	n
chr1	15508451	15508844	394	merged_peak_48	GE_meis_IP_q0.01_peak_9	162	6.89891	20.38327	16.23092	162	chr1	15508451	15508844	394	NA	NA	NA	NA	NA	NA	NA	NA	NA	NA	NA	NA	NA	NA	NA	NA	NA	NA	NA	NA	NA	NA	NA	NA	NA	NA	NA	NA	NA	NA	NA	NA	NA	y	n
chr1	16112432	16112724	293	merged_peak_49	NA	NA	NA	NA	NA	NA	NA	NA	NA	NA	Rdh10	Merged.44	Rdh10_RefSeq	6549	GeneBody	583	705	373	415	NA	NA	NA	NA	NA	NA	NA	NA	NA	0	0	0	Dlx2_e13.5_BG_WT_mrgdf_trim-vs.Input.no_model_peak_42	20.61	6.58882	13.13659	NA	0	0	0	chr1	16112432	16112724	293	n	n
chr1	16405140	16405393	254	merged_peak_50	NA	NA	NA	NA	NA	NA	NA	NA	NA	NA	Stau2	Merged.45	Stau2_RefSeq	113907	GeneBody	NA	NA	NA	NA	NA	NA	NA	NA	NA	NA	NA	NA	Dlx1_e13.5_BG_WT_mrgdf_trim-vs.Input.no_model_peak_19	30.94	6.71591	17.67501	NA	0	0	0	NA	0	0	0	chr1	16405140	16405393	254	n	y
chr1	16656695	16657585	891	merged_peak_51	NA	NA	NA	NA	NA	NA	NA	NA	NA	NA	D030040B21Rik	Merged.46	D030040B21Rik_RefSeq	0	TSS	285	288	231	20	NA	NA	NA	NA	NA	NA	NA	NA	NA	0	0	0	NA	0	0	0	NA	0	0	0	chr1	16656695	16657585	891	n	n
chr1	16746104	16746419	316	merged_peak_52	NA	NA	NA	NA	NA	NA	NA	NA	NA	NA	Ly96	Merged.47	Ly96_RefSeq	57647	Intergenic	267	262	248	NA	NA	NA	NA	NA	NA	NA	NA	NA	Dlx1_e13.5_BG_WT_mrgdf_trim-vs.Input.no_model_peak_20	19.96	4.40745	8.4377	NA	0	0	0	NA	0	0	0	chr1	16746104	16746419	316	n	y
chr1	17123444	17123723	280	merged_peak_53	NA	NA	NA	NA	NA	NA	NA	NA	NA	NA	Gdap1	Merged.48	Gdap1_RefSeq	21648	Intergenic	NA	NA	NA	NA	NA	NA	NA	NA	NA	NA	NA	NA	NA	0	0	0	NA	0	0	0	NA	0	0	0	chr1	17123444	17123723	280	n	n
chr1	17338004	17338223	220	merged_peak_54	NA	NA	NA	NA	NA	NA	NA	NA	NA	NA	AK135932	Merged.49	AK135932_UCSC	169598	Intergenic	289	294	263	NA	NA	NA	NA	NA	NA	NA	NA	NA	Dlx1_e13.5_BG_WT_mrgdf_trim-vs.Input.no_model_peak_22	28.95	6.29619	15.85222	NA	0	0	0	NA	0	0	0	chr1	17338004	17338223	220	n	y
chr1	17379028	17379323	296	merged_peak_55	NA	NA	NA	NA	NA	NA	NA	NA	NA	NA	AK135932	Merged.50	AK135932_UCSC	210622	Intergenic	NA	NA	NA	NA	NA	NA	NA	NA	NA	NA	NA	NA	Dlx1_e13.5_BG_WT_mrgdf_trim-vs.Input.no_model_peak_23	32.94	7.13563	19.55252	NA	0	0	0	NA	0	0	0	chr1	17379028	17379323	296	n	y
chr1	17416893	17417184	292	merged_peak_56	NA	NA	NA	NA	NA	NA	NA	NA	NA	NA	Pi15	Merged.51	Pi15_RefSeq	184715	Intergenic	262	254	239	NA	NA	NA	NA	NA	NA	NA	NA	NA	NA	0	0	0	NA	0	0	0	NA	0	0	0	chr1	17416893	17417184	292	n	n
chr1	17912851	17913143	293	merged_peak_57	NA	NA	NA	NA	NA	NA	NA	NA	NA	NA	Gm16070	Merged.52	Gm16070_RefSeq	185204	Intergenic	NA	NA	NA	NA	NA	NA	NA	NA	NA	NA	NA	NA	Dlx1_e13.5_BG_WT_mrgdf_trim-vs.Input.no_model_peak_24	36.93	7.97507	23.45915	Dlx2_e13.5_BG_WT_mrgdf_trim-vs.Input.no_model_peak_46	19.92	6.37936	12.16984	NA	0	0	0	chr1	17912851	17913143	293	n	y
chr1	18181250	18181588	339	merged_peak_58	GE_meis_IP_q0.01_peak_10	162	6.89891	20.38327	16.23092	181	chr1	18181250	18181588	339	NA	NA	NA	NA	NA	NA	NA	NA	NA	NA	NA	NA	NA	NA	NA	NA	NA	NA	NA	NA	NA	NA	NA	NA	NA	NA	NA	NA	NA	NA	NA	NA	NA	y	n
chr1	18191416	18192059	644	merged_peak_59	NA	NA	NA	NA	NA	NA	NA	NA	NA	NA	Defb44-ps	Merged.53	Defb44-ps_RefSeq	31503	Intergenic	613	714	587	396	NA	NA	NA	NA	NA	NA	NA	NA	NA	0	0	0	Dlx2_e13.5_BG_WT_mrgdf_trim-vs.Input.no_model_peak_47	22.67	7.21721	15.12918	NA	0	0	0	chr1	18191416	18192059	644	n	n
chr1	18307362	18308085	724	merged_peak_60	GE_meis_IP_q0.01_peak_11	741	16.91906	79.59222	74.1101	220	chr1	18307362	18308085	724	NA	NA	NA	NA	NA	NA	NA	NA	NA	NA	NA	NA	NA	NA	NA	NA	NA	NA	NA	NA	NA	NA	NA	NA	NA	NA	NA	NA	NA	NA	NA	NA	NA	y	n
chr1	18583626	18584035	410	merged_peak_61	NA	NA	NA	NA	NA	NA	NA	NA	NA	NA	Gm15386	Merged.54	Gm15386_RefSeq	318487	Intergenic	285	644	615	107	NA	NA	NA	NA	NA	NA	NA	NA	NA	0	0	0	Dlx2_e13.5_BG_WT_mrgdf_trim-vs.Input.no_model_peak_48	13.05	4.28473	6.84998	NA	0	0	0	chr1	18583626	18584035	410	n	n
chr1	18706018	18706248	231	merged_peak_62	NA	NA	NA	NA	NA	NA	NA	NA	NA	NA	Tfap2d	Merged.55	Tfap2d_RefSeq	396772	Intergenic	NA	NA	NA	NA	NA	NA	NA	NA	NA	NA	NA	NA	Dlx1_e13.5_BG_WT_mrgdf_trim-vs.Input.no_model_peak_25	28.95	6.29619	15.85222	NA	0	0	0	NA	0	0	0	chr1	18706018	18706248	231	n	y
chr1	19219810	19220223	414	merged_peak_63	NA	NA	NA	NA	NA	NA	NA	NA	NA	NA	Tcfap2b	Merged.56	Tcfap2b_UCSC	5882	GeneBody	285	685	636	52	NA	NA	NA	NA	NA	NA	NA	NA	Dlx1_e13.5_BG_WT_mrgdf_trim-vs.Input.no_model_peak_27	32.94	7.13563	19.55252	Dlx2_e13.5_BG_WT_mrgdf_trim-vs.Input.no_model_peak_49	26.1	8.26452	19.32873	NA	0	0	0	chr1	19219810	19220223	414	n	y
chr1	19245067	19245659	593	merged_peak_64	NA	NA	NA	NA	NA	NA	NA	NA	NA	NA	Tcfap2b	Merged.57	Tcfap2b_UCSC	31139	Intergenic	296	489	740	1506	NA	NA	NA	NA	NA	NA	NA	NA	NA	0	0	0	Dlx2_e13.5_BG_WT_mrgdf_trim-vs.Input.no_model_peak_50	12.36	4.07526	6.05629	NA	0	0	0	chr1	19245067	19245659	593	n	n
chr1	19981595	19981953	359	merged_peak_65	NA	NA	NA	NA	NA	NA	NA	NA	NA	NA	4930486I03Rik	Merged.58	4930486I03Rik_RefSeq	374499	Intergenic	309	246	691	626	NA	NA	NA	NA	NA	NA	NA	NA	Dlx1_e13.5_BG_WT_mrgdf_trim-vs.Input.no_model_peak_29	14.97	3.35815	5.01255	Dlx2_e13.5_BG_WT_mrgdf_trim-vs.Input.no_model_peak_53	17.86	5.75097	10.30023	NA	0	0	0	chr1	19981595	19981953	359	n	y
chr1	21411285	21412136	852	merged_peak_66	NA	NA	NA	NA	NA	NA	NA	NA	NA	NA	Khdc1b	Merged.59	Khdc1b_RefSeq	27728	GeneBody	256	246	248	316	NA	NA	NA	NA	NA	NA	NA	NA	NA	0	0	0	NA	0	0	0	NA	0	0	0	chr1	21411285	21412136	852	n	n
chr1	21650740	21651170	431	merged_peak_67	NA	NA	NA	NA	NA	NA	NA	NA	NA	NA	Kcnq5	Merged.60	Kcnq5_UCSC	163406	GeneBody	NA	NA	221	NA	NA	NA	NA	NA	NA	NA	NA	NA	NA	0	0	0	Dlx2_e13.5_BG_WT_mrgdf_trim-vs.Input.no_model_peak_56	21.98	7.00774	14.12332	NA	0	0	0	chr1	21650740	21651170	431	n	n
chr1	22848089	22848597	509	merged_peak_68	NA	NA	NA	NA	NA	NA	NA	NA	NA	NA	Rims1	Merged.61	Rims1_RefSeq	42364	Intergenic	244	228	211	517	NA	NA	NA	NA	NA	NA	NA	NA	NA	0	0	0	NA	0	0	0	NA	0	0	0	chr1	22848089	22848597	509	n	n
chr1	22902994	22903342	349	merged_peak_69	NA	NA	NA	NA	NA	NA	NA	NA	NA	NA	Rims1	Merged.62	Rims1_RefSeq	97269	Intergenic	256	246	288	NA	NA	NA	NA	NA	NA	NA	NA	NA	NA	0	0	0	NA	0	0	0	NA	0	0	0	chr1	22902994	22903342	349	n	n
chr1	23146482	23146762	281	merged_peak_70	GE_meis_IP_q0.01_peak_12	199	7.68735	24.2443	19.95601	170	chr1	23146482	23146762	281	NA	NA	NA	NA	NA	NA	NA	NA	NA	NA	NA	NA	NA	NA	NA	NA	NA	NA	NA	NA	NA	NA	NA	NA	NA	NA	NA	NA	NA	NA	NA	NA	NA	y	n
chr1	23207023	23207336	314	merged_peak_71	NA	NA	NA	NA	NA	NA	NA	NA	NA	NA	Mir30a	Merged.63	Mir30a_RefSeq	64931	Intergenic	244	288	288	76	NA	NA	NA	NA	NA	NA	NA	NA	NA	0	0	0	Dlx2_e13.5_BG_WT_mrgdf_trim-vs.Input.no_model_peak_57	15.8	5.12258	8.52331	NA	0	0	0	chr1	23207023	23207336	314	n	n
chr1	23239686	23239960	275	merged_peak_72	NA	NA	NA	NA	NA	NA	NA	NA	NA	NA	Mir30a	Merged.64	Mir30a_RefSeq	32307	Intergenic	NA	NA	NA	NA	NA	NA	NA	NA	NA	NA	NA	NA	Dlx1_e13.5_BG_WT_mrgdf_trim-vs.Input.no_model_peak_36	29.94	6.50605	16.75656	Dlx2_e13.5_BG_WT_mrgdf_trim-vs.Input.no_model_peak_58	24.73	7.8456	17.19512	Dlx5_e13.5_BG_WT_mrgdf_trim-vs.Input.no_model_peak_6	16	5.206	9.43932	chr1	23239686	23239960	275	n	y
chr1	23490658	23490962	305	merged_peak_73	NA	NA	NA	NA	NA	NA	NA	NA	NA	NA	AK090150	Merged.65	AK090150_UCSC	92885	Intergenic	250	337	282	461	NA	NA	NA	NA	NA	NA	NA	NA	NA	0	0	0	NA	0	0	0	NA	0	0	0	chr1	23490658	23490962	305	n	n
chr1	23495354	23495730	377	merged_peak_74	NA	NA	NA	NA	NA	NA	NA	NA	NA	NA	AK090150	Merged.66	AK090150_UCSC	97581	Intergenic	272	269	221	NA	NA	NA	NA	NA	NA	NA	NA	NA	NA	0	0	0	Dlx2_e13.5_BG_WT_mrgdf_trim-vs.Input.no_model_peak_61	16.49	5.33204	9.39956	NA	0	0	0	chr1	23495354	23495730	377	n	n
chr1	24100192	24100486	295	merged_peak_75	NA	NA	NA	NA	NA	NA	NA	NA	NA	NA	Fam135a	Merged.67	Fam135a_RefSeq	0	TSS	303	294	415	489	NA	NA	NA	NA	NA	NA	NA	NA	NA	0	0	0	NA	0	0	0	NA	0	0	0	chr1	24100192	24100486	295	n	n
chr1	24134927	24135220	294	merged_peak_76	NA	NA	NA	NA	NA	NA	NA	NA	NA	NA	Fam135a	Merged.68	Fam135a_RefSeq	34585	Intergenic	312	328	310	70	NA	NA	NA	NA	NA	NA	NA	NA	NA	0	0	0	NA	0	0	0	NA	0	0	0	chr1	24134927	24135220	294	n	n
chr1	24273421	24273758	338	merged_peak_77	NA	NA	NA	NA	NA	NA	NA	NA	NA	NA	Col9a1	Merged.69	Col9a1_UCSC	78190	GeneBody	381	352	413	187	NA	NA	NA	NA	NA	NA	NA	NA	NA	0	0	0	NA	0	0	0	NA	0	0	0	chr1	24273421	24273758	338	n	n
chr1	24535416	24535694	279	merged_peak_78	NA	NA	NA	NA	NA	NA	NA	NA	NA	NA	Col19a1	Merged.70	Col19a1_RefSeq	51741	GeneBody	NA	NA	NA	NA	NA	NA	NA	NA	NA	NA	NA	NA	Dlx1_e13.5_BG_WT_mrgdf_trim-vs.Input.no_model_peak_38	33.94	7.34549	20.51077	NA	0	0	0	NA	0	0	0	chr1	24535416	24535694	279	n	y
chr1	24870237	24870491	255	merged_peak_79	NA	NA	NA	NA	NA	NA	NA	NA	NA	NA	Lmbrd1	Merged.72	Lmbrd1_UCSC	241316	Intergenic	NA	NA	NA	NA	NA	NA	NA	NA	NA	NA	NA	NA	Dlx1_e13.5_BG_WT_mrgdf_trim-vs.Input.no_model_peak_40	29.94	6.50605	16.75656	NA	0	0	0	NA	0	0	0	chr1	24870237	24870491	255	n	y
chr1	25430644	25431437	794	merged_peak_80	NA	NA	NA	NA	NA	NA	NA	NA	NA	NA	Gm20172	Merged.73	Gm20172_RefSeq	152689	Exon	515	619	529	324	NA	NA	NA	NA	NA	NA	NA	NA	NA	0	0	0	NA	0	0	0	NA	0	0	0	chr1	25430644	25431437	794	n	n
chr1	25588563	25589046	484	merged_peak_81	NA	NA	NA	NA	NA	NA	NA	NA	NA	NA	Bai3	Merged.74	Bai3_UCSC	237727	GeneBody	237	218	341	83	NA	NA	NA	NA	NA	NA	NA	NA	NA	0	0	0	Dlx2_e13.5_BG_WT_mrgdf_trim-vs.Input.no_model_peak_65	32.29	10.14969	26.09014	NA	0	0	0	chr1	25588563	25589046	484	n	n
chr1	25698737	25699020	284	merged_peak_82	GE_meis_IP_q0.01_peak_13	153	6.70179	19.44757	15.33072	117	chr1	25698737	25699020	284	NA	NA	NA	NA	NA	NA	NA	NA	NA	NA	NA	NA	NA	NA	NA	NA	NA	NA	NA	NA	NA	NA	NA	NA	NA	NA	NA	NA	NA	NA	NA	NA	NA	y	n
chr1	25753134	25753361	228	merged_peak_83	NA	NA	NA	NA	NA	NA	NA	NA	NA	NA	Bai3	Merged.75	Bai3_UCSC	73412	GeneBody	267	262	NA	211	NA	NA	NA	NA	NA	NA	NA	NA	Dlx1_e13.5_BG_WT_mrgdf_trim-vs.Input.no_model_peak_42	28.95	6.29619	15.85222	NA	0	0	0	NA	0	0	0	chr1	25753134	25753361	228	n	y
chr1	25768949	25769300	352	merged_peak_84	NA	NA	NA	NA	NA	NA	NA	NA	NA	NA	Bai3	Merged.76	Bai3_UCSC	57473	GeneBody	NA	NA	NA	137	NA	NA	NA	NA	NA	NA	NA	NA	NA	0	0	0	NA	0	0	0	NA	0	0	0	chr1	25768949	25769300	352	n	n
chr1	25849504	25849798	295	merged_peak_85	NA	NA	NA	NA	NA	NA	NA	NA	NA	NA	Adgrb3	Merged.77	Adgrb3_RefSeq	19796	Intergenic	289	294	248	259	NA	NA	NA	NA	NA	NA	NA	NA	NA	0	0	0	NA	0	0	0	NA	0	0	0	chr1	25849504	25849798	295	n	n
chr1	26511383	26511887	505	merged_peak_86	NA	NA	NA	NA	NA	NA	NA	NA	NA	NA	4931408C20Rik	Merged.78	4931408C20Rik_RefSeq	175571	Intergenic	250	238	288	364	NA	NA	NA	NA	NA	NA	NA	NA	NA	0	0	0	NA	0	0	0	NA	0	0	0	chr1	26511383	26511887	505	n	n
chr1	26686414	26688449	2036	merged_peak_87	NA	NA	NA	NA	NA	NA	NA	NA	NA	NA	4931408C20Rik	Merged.79	4931408C20Rik_RefSeq	0	TSS	NA	NA	NA	NA	NA	NA	NA	NA	NA	NA	Blacklist.7	NA	Dlx1_e13.5_BG_WT_mrgdf_trim-vs.Input.no_model_peak_44c	34.94	7.55535	21.48152	Dlx2_e13.5_BG_WT_mrgdf_trim-vs.Input.no_model_peak_68a	24.73	7.8456	17.19512	Dlx5_e13.5_BG_WT_mrgdf_trim-vs.Input.no_model_peak_9a	31	9.79953	25.00821	chr1	26686414	26688449	2036	n	y
chr1	27949616	27949870	255	merged_peak_88	NA	NA	NA	NA	NA	NA	NA	NA	NA	NA	AK050085	Merged.80	AK050085_UCSC	65569	Intergenic	NA	NA	NA	NA	NA	NA	NA	NA	NA	NA	NA	NA	Dlx1_e13.5_BG_WT_mrgdf_trim-vs.Input.no_model_peak_45	32.94	7.13563	19.55252	NA	0	0	0	NA	0	0	0	chr1	27949616	27949870	255	n	y
chr1	28047304	28047705	402	merged_peak_89	NA	NA	NA	NA	NA	NA	NA	NA	NA	NA	AK050085	Merged.81	AK050085_UCSC	163257	Intergenic	375	359	221	249	NA	NA	NA	NA	NA	NA	NA	NA	NA	0	0	0	NA	0	0	0	NA	0	0	0	chr1	28047304	28047705	402	n	n
chr1	28067672	28067962	291	merged_peak_90	NA	NA	NA	NA	NA	NA	NA	NA	NA	NA	AK050085	Merged.82	AK050085_UCSC	183625	Intergenic	NA	NA	NA	NA	NA	NA	NA	NA	NA	NA	NA	NA	Dlx1_e13.5_BG_WT_mrgdf_trim-vs.Input.no_model_peak_46	29.94	6.50605	16.75656	NA	0	0	0	Dlx5_e13.5_BG_WT_mrgdf_trim-vs.Input.no_model_peak_10	12	3.98106	6.08548	chr1	28067672	28067962	291	n	y
chr1	28640817	28641369	553	merged_peak_91	NA	NA	NA	NA	NA	NA	NA	NA	NA	NA	Gm597	Merged.83	Gm597_RefSeq	138881	Intergenic	281	254	NA	181	NA	NA	NA	NA	NA	NA	NA	NA	NA	0	0	0	Dlx2_e13.5_BG_WT_mrgdf_trim-vs.Input.no_model_peak_70	28.85	9.10238	21.52516	NA	0	0	0	chr1	28640817	28641369	553	n	n
chr1	28677638	28678035	398	merged_peak_92	NA	NA	NA	NA	NA	NA	NA	NA	NA	NA	Gm597	Merged.84	Gm597_RefSeq	102215	Intergenic	303	269	231	253	NA	NA	NA	NA	NA	NA	NA	NA	NA	0	0	0	Dlx2_e13.5_BG_WT_mrgdf_trim-vs.Input.no_model_peak_71	19.92	6.37936	12.16984	NA	0	0	0	chr1	28677638	28678035	398	n	n
chr1	29205032	29205399	368	merged_peak_93	NA	NA	NA	NA	NA	NA	NA	NA	NA	NA	Mir6342	Merged.85	Mir6342_RefSeq	216087	Intergenic	NA	NA	NA	NA	NA	NA	NA	NA	NA	NA	NA	NA	NA	0	0	0	NA	0	0	0	NA	0	0	0	chr1	29205032	29205399	368	n	n
chr1	29217179	29217792	614	merged_peak_94	NA	NA	NA	NA	NA	NA	NA	NA	NA	NA	Mir6342	Merged.86	Mir6342_RefSeq	203694	Intergenic	315	622	518	22	NA	NA	NA	NA	NA	NA	NA	NA	Dlx1_e13.5_BG_WT_mrgdf_trim-vs.Input.no_model_peak_49	18.96	4.19759	7.70683	Dlx2_e13.5_BG_WT_mrgdf_trim-vs.Input.no_model_peak_72	39.15	12.24432	34.56355	NA	0	0	0	chr1	29217179	29217792	614	n	y
chr1	29260927	29261712	786	merged_peak_95	NA	NA	NA	NA	NA	NA	NA	NA	NA	NA	Mir6342	Merged.87	Mir6342_RefSeq	159774	Intergenic	244	355	248	496	NA	NA	NA	NA	NA	NA	NA	NA	NA	0	0	0	Dlx2_e13.5_BG_WT_mrgdf_trim-vs.Input.no_model_peak_74	15.8	5.12258	8.52331	NA	0	0	0	chr1	29260927	29261712	786	n	n
chr1	30009069	30009359	291	merged_peak_96	NA	NA	NA	NA	NA	NA	NA	NA	NA	NA	Mir6342	Merged.88	Mir6342_RefSeq	587580	Intergenic	237	218	NA	251	NA	NA	NA	NA	NA	NA	NA	NA	NA	0	0	0	Dlx2_e13.5_BG_WT_mrgdf_trim-vs.Input.no_model_peak_75	15.8	5.12258	8.52331	NA	0	0	0	chr1	30009069	30009359	291	n	n
chr1	30060836	30061186	351	merged_peak_97	GE_meis_IP_q0.01_peak_14	121	5.68532	16.07084	12.10359	217	chr1	30060836	30061186	351	NA	NA	NA	NA	NA	NA	NA	NA	NA	NA	NA	NA	NA	NA	NA	NA	NA	NA	NA	NA	NA	NA	NA	NA	NA	NA	NA	NA	NA	NA	NA	NA	NA	y	n
chr1	30537217	30537625	409	merged_peak_98	NA	NA	NA	NA	NA	NA	NA	NA	NA	NA	AK087209	Merged.89	AK087209_UCSC	182334	Intergenic	285	262	NA	392	NA	NA	NA	NA	NA	NA	NA	NA	Dlx1_e13.5_BG_WT_mrgdf_trim-vs.Input.no_model_peak_53	19.96	4.40745	8.4377	Dlx2_e13.5_BG_WT_mrgdf_trim-vs.Input.no_model_peak_77	13.05	4.28473	6.84998	NA	0	0	0	chr1	30537217	30537625	409	n	y
chr1	31051588	31051909	322	merged_peak_99	NA	NA	NA	NA	NA	NA	NA	NA	NA	NA	Ptp4a1	Merged.90	Ptp4a1_RefSeq	101832	Intergenic	244	228	428	10	NA	NA	NA	NA	NA	NA	NA	NA	NA	0	0	0	NA	0	0	0	NA	0	0	0	chr1	31051588	31051909	322	n	n
chr1	31195409	31195776	368	merged_peak_100	NA	NA	NA	NA	NA	NA	NA	NA	NA	NA	Lgsn	Merged.91	Lgsn_RefSeq	18973	GeneBody	250	238	239	93	NA	NA	NA	NA	NA	NA	NA	NA	NA	0	0	0	NA	0	0	0	NA	0	0	0	chr1	31195409	31195776	368	n	n
chr1	32174310	32174848	539	merged_peak_101	NA	NA	NA	NA	NA	NA	NA	NA	NA	NA	Khdrbs2	Merged.92	Khdrbs2_RefSeq	1503	TSS	347	375	288	109	NA	NA	NA	NA	NA	NA	NA	NA	Dlx1_e13.5_BG_WT_mrgdf_trim-vs.Input.no_model_peak_59	24.95	5.45675	12.38583	NA	0	0	0	NA	0	0	0	chr1	32174310	32174848	539	n	y
chr1	32192341	32192699	359	merged_peak_102	NA	NA	NA	NA	NA	NA	NA	NA	NA	NA	Khdrbs2	Merged.93	Khdrbs2_RefSeq	19534	GeneBody	386	355	305	318	NA	NA	NA	NA	NA	NA	NA	NA	NA	0	0	0	Dlx2_e13.5_BG_WT_mrgdf_trim-vs.Input.no_model_peak_83	24.04	7.63613	17.19512	NA	0	0	0	chr1	32192341	32192699	359	n	n
chr1	32309741	32310046	306	merged_peak_103	NA	NA	NA	NA	NA	NA	NA	NA	NA	NA	Khdrbs2	Merged.94	Khdrbs2_RefSeq	136934	GeneBody	NA	NA	NA	NA	NA	NA	NA	NA	NA	NA	NA	NA	NA	0	0	0	NA	0	0	0	NA	0	0	0	chr1	32309741	32310046	306	n	n
chr1	32649641	32650329	689	merged_peak_104	NA	NA	NA	NA	NA	NA	NA	NA	NA	NA	Gm5415	Merged.95	Gm5415_RefSeq	102347	GeneBody	457	539	432	83	NA	NA	NA	NA	NA	NA	NA	NA	Dlx1_e13.5_BG_WT_mrgdf_trim-vs.Input.no_model_peak_62	22.96	5.03703	10.75116	Dlx2_e13.5_BG_WT_mrgdf_trim-vs.Input.no_model_peak_84b	24.73	7.8456	17.19512	Dlx5_e13.5_BG_WT_mrgdf_trim-vs.Input.no_model_peak_13	12	3.98106	6.08548	chr1	32649641	32650329	689	n	y
chr1	33042523	33042793	271	merged_peak_105	NA	NA	NA	NA	NA	NA	NA	NA	NA	NA	DQ714940	Merged.96	DQ714940_UCSC	439559	Intergenic	256	246	239	NA	NA	NA	NA	NA	NA	NA	NA	NA	NA	0	0	0	NA	0	0	0	NA	0	0	0	chr1	33042523	33042793	271	n	n
chr1	33201538	33202236	699	merged_peak_106	NA	NA	NA	NA	NA	NA	NA	NA	NA	NA	DQ714940	Merged.97	DQ714940_UCSC	280116	Intergenic	262	294	248	207	NA	NA	NA	NA	NA	NA	NA	NA	NA	0	0	0	Dlx2_e13.5_BG_WT_mrgdf_trim-vs.Input.no_model_peak_85	23.36	7.42667	16.15336	NA	0	0	0	chr1	33201538	33202236	699	n	n
chr1	33288302	33288571	270	merged_peak_107	NA	NA	NA	NA	NA	NA	NA	NA	NA	NA	DQ714940	Merged.98	DQ714940_UCSC	193781	Intergenic	488	581	424	468	NA	NA	NA	NA	NA	NA	NA	NA	NA	0	0	0	Dlx2_e13.5_BG_WT_mrgdf_trim-vs.Input.no_model_peak_86	15.11	4.91312	8.52331	NA	0	0	0	chr1	33288302	33288571	270	n	n
chr1	33396637	33396922	286	merged_peak_108	NA	NA	NA	NA	NA	NA	NA	NA	NA	NA	DQ714940	Merged.99	DQ714940_UCSC	85430	Intergenic	NA	NA	NA	NA	NA	NA	NA	NA	NA	NA	NA	NA	Dlx1_e13.5_BG_WT_mrgdf_trim-vs.Input.no_model_peak_63	31.94	6.92577	18.60714	NA	0	0	0	NA	0	0	0	chr1	33396637	33396922	286	n	y
chr1	33494311	33495500	1190	merged_peak_109	NA	NA	NA	NA	NA	NA	NA	NA	NA	NA	DQ714940	Merged.100	DQ714940_UCSC	11956	GeneBody	244	228	333	421	NA	NA	NA	NA	NA	NA	NA	NA	Dlx1_e13.5_BG_WT_mrgdf_trim-vs.Input.no_model_peak_65	16.97	3.77787	6.31144	Dlx2_e13.5_BG_WT_mrgdf_trim-vs.Input.no_model_peak_87a	41.22	12.87271	37.0851	Dlx5_e13.5_BG_WT_mrgdf_trim-vs.Input.no_model_peak_14	20	6.43094	13.18697	chr1	33494311	33495500	1190	n	y
chr1	33599206	33599504	299	merged_peak_110	NA	NA	NA	NA	NA	NA	NA	NA	NA	NA	Prim2	Merged.101	Prim2_UCSC	22636	GeneBody	NA	NA	NA	NA	NA	NA	NA	NA	NA	NA	NA	NA	NA	0	0	0	Dlx2_e13.5_BG_WT_mrgdf_trim-vs.Input.no_model_peak_88	21.29	6.79828	14.12332	NA	0	0	0	chr1	33599206	33599504	299	n	n
chr1	33609952	33610406	455	merged_peak_111	GE_meis_IP_q0.01_peak_15	115	5.20154	15.53022	11.59963	183	chr1	33609952	33610390	439	Prim2	Merged.102	Prim2_UCSC	11734	GeneBody	303	269	349	631	NA	NA	NA	NA	NA	NA	NA	NA	Dlx1_e13.5_BG_WT_mrgdf_trim-vs.Input.no_model_peak_66	17.97	3.98773	6.9977	Dlx2_e13.5_BG_WT_mrgdf_trim-vs.Input.no_model_peak_89	19.23	6.16989	12.16984	NA	0	0	0	chr1	33610030	33610406	377	y	y
chr1	33663183	33663533	351	merged_peak_112	NA	NA	NA	NA	NA	NA	NA	NA	NA	NA	Prim2	Merged.103	Prim2_UCSC	6223	GeneBody	341	262	NA	22	NA	NA	NA	NA	NA	NA	NA	NA	Dlx1_e13.5_BG_WT_mrgdf_trim-vs.Input.no_model_peak_67	25.95	5.66661	13.22871	Dlx2_e13.5_BG_WT_mrgdf_trim-vs.Input.no_model_peak_90	19.23	6.16989	12.16984	NA	0	0	0	chr1	33663183	33663533	351	n	y
chr1	34005398	34005970	573	merged_peak_113	NA	NA	NA	NA	NA	NA	NA	NA	NA	NA	Bpag1	Merged.104	Bpag1_UCSC	0	TSS	525	576	527	1287	NA	NA	NA	NA	NA	NA	NA	NA	NA	0	0	0	Dlx2_e13.5_BG_WT_mrgdf_trim-vs.Input.no_model_peak_92a	18.55	5.96043	11.22404	NA	0	0	0	chr1	34005398	34005970	573	n	n
chr1	34053038	34053276	239	merged_peak_114	NA	NA	NA	NA	NA	NA	NA	NA	NA	NA	Dst	Merged.105	Dst_RefSeq	41212	GeneBody	NA	NA	NA	NA	NA	NA	NA	NA	NA	NA	NA	NA	Dlx1_e13.5_BG_WT_mrgdf_trim-vs.Input.no_model_peak_68	28.95	6.29619	15.85222	NA	0	0	0	NA	0	0	0	chr1	34053038	34053276	239	n	y
chr1	34399579	34399866	288	merged_peak_115	NA	NA	NA	NA	NA	NA	NA	NA	NA	NA	Mir5103	Merged.106	Mir5103_RefSeq	33331	Intergenic	309	324	211	542	NA	NA	NA	NA	NA	NA	NA	NA	NA	0	0	0	NA	0	0	0	NA	0	0	0	chr1	34399579	34399866	288	n	n
chr1	34439322	34440027	706	merged_peak_116	NA	NA	NA	NA	NA	NA	NA	NA	NA	NA	Imp4	Merged.107	Imp4_RefSeq	0	TSS	250	238	221	12	NA	NA	NA	NA	NA	NA	NA	NA	Dlx1_e13.5_BG_WT_mrgdf_trim-vs.Input.no_model_peak_69	24.95	5.45675	12.38583	NA	0	0	0	NA	0	0	0	chr1	34439322	34440027	706	n	y
chr1	34665140	34665617	478	merged_peak_117	NA	NA	NA	NA	NA	NA	NA	NA	NA	NA	AK082264	Merged.108	AK082264_UCSC	12569	Intergenic	267	262	255	NA	NA	NA	NA	NA	NA	NA	NA	NA	NA	0	0	0	Dlx2_e13.5_BG_WT_mrgdf_trim-vs.Input.no_model_peak_93	17.86	5.75097	10.30023	NA	0	0	0	chr1	34665140	34665617	478	n	n
chr1	34775869	34776316	448	merged_peak_118	GE_meis_IP_q0.01_peak_16	99	5.36885	13.7519	9.9097	87	chr1	34775942	34776165	224	Arhgef4	Merged.109	Arhgef4_RefSeq	25404	GeneBody	NA	NA	NA	NA	NA	NA	NA	NA	NA	NA	NA	NA	NA	0	0	0	Dlx2_e13.5_BG_WT_mrgdf_trim-vs.Input.no_model_peak_94	15.11	4.91312	8.52331	NA	0	0	0	chr1	34775869	34776316	448	y	n
chr1	34987911	34988192	282	merged_peak_119	NA	NA	NA	NA	NA	NA	NA	NA	NA	NA	Plekhb2	Merged.110	Plekhb2_RefSeq	137951	Intergenic	403	333	505	392	NA	NA	NA	NA	NA	NA	NA	NA	NA	0	0	0	NA	0	0	0	NA	0	0	0	chr1	34987911	34988192	282	n	n
chr1	35750140	35750586	447	merged_peak_120	NA	NA	NA	NA	NA	NA	NA	NA	NA	NA	AK003327	Merged.111	AK003327_UCSC	129257	Intergenic	490	509	475	162	NA	NA	NA	NA	NA	NA	NA	NA	Dlx1_e13.5_BG_WT_mrgdf_trim-vs.Input.no_model_peak_72	51.9	11.12298	39.61896	Dlx2_e13.5_BG_WT_mrgdf_trim-vs.Input.no_model_peak_95	61.82	19.1566	64.28632	Dlx5_e13.5_BG_WT_mrgdf_trim-vs.Input.no_model_peak_15	19	6.12471	12.21757	chr1	35750140	35750586	447	n	y
chr1	36064905	36065273	369	merged_peak_121	NA	NA	NA	NA	NA	NA	NA	NA	NA	NA	Hs6st1	Merged.112	Hs6st1_RefSeq	3125	Intergenic	285	288	211	NA	NA	NA	NA	NA	NA	NA	NA	NA	NA	0	0	0	Dlx2_e13.5_BG_WT_mrgdf_trim-vs.Input.no_model_peak_96	15.11	4.91312	8.52331	NA	0	0	0	chr1	36064905	36065273	369	n	n
chr1	36068101	36068404	304	merged_peak_122	NA	NA	NA	NA	NA	NA	NA	NA	NA	NA	Hs6st1	Merged.113	Hs6st1_RefSeq	0	TSS	388	410	461	NA	NA	NA	NA	NA	NA	NA	NA	NA	NA	0	0	0	NA	0	0	0	NA	0	0	0	chr1	36068101	36068404	304	n	n
chr1	36238225	36238476	252	merged_peak_123	NA	NA	NA	NA	NA	NA	NA	NA	NA	NA	Uggt1	Merged.114	Uggt1_RefSeq	5824	GeneBody	NA	NA	NA	NA	NA	NA	NA	NA	NA	NA	NA	NA	Dlx1_e13.5_BG_WT_mrgdf_trim-vs.Input.no_model_peak_73	33.94	7.34549	20.51077	Dlx2_e13.5_BG_WT_mrgdf_trim-vs.Input.no_model_peak_97	15.11	4.91312	8.52331	NA	0	0	0	chr1	36238225	36238476	252	n	y
chr1	36302652	36302948	297	merged_peak_124	NA	NA	NA	NA	NA	NA	NA	NA	NA	NA	Arid5a	Merged.115	Arid5a_RefSeq	4783	Intergenic	NA	NA	NA	NA	NA	NA	NA	NA	NA	NA	NA	NA	Dlx1_e13.5_BG_WT_mrgdf_trim-vs.Input.no_model_peak_74	47.91	10.28354	35.10254	NA	0	0	0	NA	0	0	0	chr1	36302652	36302948	297	n	y
chr1	36369051	36369349	299	merged_peak_125	NA	NA	NA	NA	NA	NA	NA	NA	NA	NA	Kansl3	Merged.116	Kansl3_RefSeq	0	TSS	285	282	231	33	NA	NA	NA	NA	NA	NA	NA	NA	NA	0	0	0	Dlx2_e13.5_BG_WT_mrgdf_trim-vs.Input.no_model_peak_99	18.55	5.96043	11.22404	Dlx5_e13.5_BG_WT_mrgdf_trim-vs.Input.no_model_peak_16	14	4.59353	7.70739	chr1	36369051	36369349	299	n	n
chr1	36556488	36557487	1000	merged_peak_126	NA	NA	NA	NA	NA	NA	NA	NA	NA	NA	Sema4c	Merged.117	Sema4c_RefSeq	68	TSS	250	262	408	125	NA	NA	NA	NA	NA	NA	NA	NA	Dlx1_e13.5_BG_WT_mrgdf_trim-vs.Input.no_model_peak_75	25.95	5.66661	13.22871	Dlx2_e13.5_BG_WT_mrgdf_trim-vs.Input.no_model_peak_101	18.55	5.96043	11.22404	Dlx5_e13.5_BG_WT_mrgdf_trim-vs.Input.no_model_peak_17	13	4.28729	6.8818	chr1	36556488	36557487	1000	n	y
chr1	36581322	36581621	300	merged_peak_127	NA	NA	NA	NA	NA	NA	NA	NA	NA	NA	Fam178b	Merged.118	Fam178b_RefSeq	11709	GeneBody	NA	NA	NA	NA	NA	NA	NA	NA	NA	NA	NA	NA	NA	0	0	0	NA	0	0	0	NA	0	0	0	chr1	36581322	36581621	300	n	n
chr1	36683902	36684414	513	merged_peak_128	NA	NA	NA	NA	NA	NA	NA	NA	NA	NA	Fam178b	Merged.119	Fam178b_RefSeq	718	TSS	244	228	NA	NA	NA	NA	NA	NA	NA	NA	NA	NA	NA	0	0	0	NA	0	0	0	NA	0	0	0	chr1	36683902	36684414	513	n	n
chr1	36691160	36691515	356	merged_peak_129	GE_meis_IP_q0.01_peak_17	248	8.67291	29.31499	24.87377	176	chr1	36691160	36691515	356	NA	NA	NA	NA	NA	NA	NA	NA	NA	NA	NA	NA	NA	NA	NA	NA	NA	NA	NA	NA	NA	NA	NA	NA	NA	NA	NA	NA	NA	NA	NA	NA	NA	y	n
chr1	36709755	36710165	411	merged_peak_130	NA	NA	NA	NA	NA	NA	NA	NA	NA	NA	Actr1b	Merged.120	Actr1b_RefSeq	0	TSS	292	324	269	21	NA	NA	NA	NA	NA	NA	NA	NA	NA	0	0	0	NA	0	0	0	NA	0	0	0	chr1	36709755	36710165	411	n	n
chr1	36860852	36861219	368	merged_peak_131	NA	NA	NA	NA	NA	NA	NA	NA	NA	NA	Tmem131	Merged.121	Tmem131_UCSC	52375	GeneBody	NA	NA	NA	NA	NA	NA	NA	NA	NA	NA	NA	NA	NA	0	0	0	Dlx2_e13.5_BG_WT_mrgdf_trim-vs.Input.no_model_peak_102	16.49	5.33204	9.39956	NA	0	0	0	chr1	36860852	36861219	368	n	n
chr1	37097319	37097837	519	merged_peak_132	NA	NA	NA	NA	NA	NA	NA	NA	NA	NA	4921511C04Rik	Merged.122	4921511C04Rik_UCSC	59494	Intergenic	267	262	231	NA	NA	NA	NA	NA	NA	NA	NA	NA	Dlx1_e13.5_BG_WT_mrgdf_trim-vs.Input.no_model_peak_77	29.94	6.50605	16.75656	Dlx2_e13.5_BG_WT_mrgdf_trim-vs.Input.no_model_peak_106	58.39	18.10929	60.00311	Dlx5_e13.5_BG_WT_mrgdf_trim-vs.Input.no_model_peak_18	17	5.51224	10.34264	chr1	37097319	37097837	519	n	y
chr1	37362530	37362809	280	merged_peak_133	NA	NA	NA	NA	NA	NA	NA	NA	NA	NA	Inpp4a	Merged.123	Inpp4a_RefSeq	6406	GeneBody	NA	NA	NA	NA	NA	NA	NA	NA	NA	NA	NA	NA	NA	0	0	0	NA	0	0	0	NA	0	0	0	chr1	37362530	37362809	280	n	n
chr1	38185596	38185886	291	merged_peak_134	NA	NA	NA	NA	NA	NA	NA	NA	NA	NA	Rev1	Merged.124	Rev1_RefSeq	55933	GeneBody	285	262	NA	25	NA	NA	NA	NA	NA	NA	NA	NA	NA	0	0	0	NA	0	0	0	NA	0	0	0	chr1	38185596	38185886	291	n	n
chr1	38225208	38225607	400	merged_peak_135	NA	NA	NA	NA	NA	NA	NA	NA	NA	NA	Rev1	Merged.125	Rev1_RefSeq	95545	GeneBody	NA	NA	NA	NA	NA	NA	NA	NA	NA	NA	NA	NA	NA	0	0	0	NA	0	0	0	Dlx5_e13.5_BG_WT_mrgdf_trim-vs.Input.no_model_peak_20	26	8.26835	19.39509	chr1	38225208	38225607	400	n	n
chr1	38379401	38379822	422	merged_peak_136	NA	NA	NA	NA	NA	NA	NA	NA	NA	NA	AK048050	Merged.126	AK048050_UCSC	5125	GeneBody	539	623	513	181	NA	NA	NA	NA	NA	NA	NA	NA	Dlx1_e13.5_BG_WT_mrgdf_trim-vs.Input.no_model_peak_79	50.91	10.91312	38.47708	Dlx2_e13.5_BG_WT_mrgdf_trim-vs.Input.no_model_peak_108	37.09	11.61593	32.08478	NA	0	0	0	chr1	38379401	38379822	422	n	y
chr1	38382736	38383030	295	merged_peak_137	NA	NA	NA	NA	NA	NA	NA	NA	NA	NA	AK048050	Merged.127	AK048050_UCSC	1917	TSS	NA	NA	NA	NA	NA	NA	NA	NA	NA	NA	NA	NA	NA	0	0	0	Dlx2_e13.5_BG_WT_mrgdf_trim-vs.Input.no_model_peak_109	15.8	5.12258	8.52331	NA	0	0	0	chr1	38382736	38383030	295	n	n
chr1	38393014	38393255	242	merged_peak_138	NA	NA	NA	NA	NA	NA	NA	NA	NA	NA	AK048050	Merged.128	AK048050_UCSC	8064	GeneBody	267	262	263	418	NA	NA	NA	NA	NA	NA	NA	NA	NA	0	0	0	NA	0	0	0	NA	0	0	0	chr1	38393014	38393255	242	n	n
chr1	38438419	38439577	1159	merged_peak_139	GE_meis_IP_q0.01_peak_18	94	5.32201	13.26967	9.43533	172	chr1	38438872	38439294	423	AK048050	Merged.129	AK048050_UCSC	53469	GeneBody	538	565	540	1555	NA	NA	NA	NA	NA	NA	NA	NA	Dlx1_e13.5_BG_WT_mrgdf_trim-vs.Input.no_model_peak_80	28.95	6.29619	15.85222	Dlx2_e13.5_BG_WT_mrgdf_trim-vs.Input.no_model_peak_112	58.39	18.10929	60.00311	Dlx5_e13.5_BG_WT_mrgdf_trim-vs.Input.no_model_peak_22	20	6.43094	13.18697	chr1	38438419	38439577	1159	y	y
chr1	38545248	38545514	267	merged_peak_140	GE_meis_IP_q0.01_peak_19	25	3.05973	5.79531	2.54652	110	chr1	38545248	38545514	267	NA	NA	NA	NA	NA	NA	NA	NA	NA	NA	NA	NA	NA	NA	NA	NA	NA	NA	NA	NA	NA	NA	NA	NA	NA	NA	NA	NA	NA	NA	NA	NA	NA	y	n
chr1	38568437	38568801	365	merged_peak_141	NA	NA	NA	NA	NA	NA	NA	NA	NA	NA	Aff3	Merged.130	Aff3_UCSC	33145	GeneBody	612	713	634	562	NA	NA	NA	NA	NA	NA	NA	NA	NA	0	0	0	Dlx2_e13.5_BG_WT_mrgdf_trim-vs.Input.no_model_peak_115	13.74	4.49419	6.84998	NA	0	0	0	chr1	38568437	38568801	365	n	n
chr1	39266941	39267466	526	merged_peak_142	NA	NA	NA	NA	NA	NA	NA	NA	NA	NA	Npas2	Merged.131	Npas2_RefSeq	72668	GeneBody	333	337	387	128	NA	NA	NA	NA	NA	NA	NA	NA	Dlx1_e13.5_BG_WT_mrgdf_trim-vs.Input.no_model_peak_83	26.95	5.87647	14.08777	Dlx2_e13.5_BG_WT_mrgdf_trim-vs.Input.no_model_peak_116	28.85	9.10238	21.52516	NA	0	0	0	chr1	39266941	39267466	526	n	y
chr1	39312483	39312771	289	merged_peak_143	NA	NA	NA	NA	NA	NA	NA	NA	NA	NA	Rpl31	Merged.132	Rpl31_RefSeq	55078	GeneBody	388	383	382	195	NA	NA	NA	NA	NA	NA	NA	NA	NA	0	0	0	Dlx2_e13.5_BG_WT_mrgdf_trim-vs.Input.no_model_peak_117	13.05	4.28473	6.84998	NA	0	0	0	chr1	39312483	39312771	289	n	n
chr1	39522607	39522841	235	merged_peak_144	NA	NA	NA	NA	NA	NA	NA	NA	NA	NA	D1Bwg0212e	Merged.133	D1Bwg0212e_UCSC	12711	Intergenic	NA	NA	NA	NA	NA	NA	NA	NA	NA	NA	NA	NA	NA	0	0	0	NA	0	0	0	NA	0	0	0	chr1	39522607	39522841	235	n	n
chr1	39535383	39535880	498	merged_peak_145	NA	NA	NA	NA	NA	NA	NA	NA	NA	NA	Cnot11	Merged.134	Cnot11_RefSeq	0	TSS	355	383	420	615	NA	NA	NA	NA	NA	NA	NA	NA	NA	0	0	0	Dlx2_e13.5_BG_WT_mrgdf_trim-vs.Input.no_model_peak_118	21.98	7.00774	14.12332	NA	0	0	0	chr1	39535383	39535880	498	n	n
chr1	39685929	39686178	250	merged_peak_146	NA	NA	NA	NA	NA	NA	NA	NA	NA	NA	Creg2	Merged.135	Creg2_RefSeq	34746	GeneBody	281	282	NA	NA	NA	NA	NA	NA	NA	NA	NA	NA	NA	0	0	0	NA	0	0	0	NA	0	0	0	chr1	39685929	39686178	250	n	n
chr1	39730852	39731187	336	merged_peak_147	NA	NA	NA	NA	NA	NA	NA	NA	NA	NA	Rfx8	Merged.136	Rfx8_RefSeq	9862	Intergenic	276	324	269	233	NA	NA	NA	NA	NA	NA	NA	NA	NA	0	0	0	Dlx2_e13.5_BG_WT_mrgdf_trim-vs.Input.no_model_peak_119	22.67	7.21721	15.12918	NA	0	0	0	chr1	39730852	39731187	336	n	n
chr1	39838760	39839251	492	merged_peak_148	GE_meis_IP_q0.01_peak_20	64	4.53357	10.07273	6.42581	66	chr1	39838809	39839077	269	1700066B17Rik	Merged.137	1700066B17Rik_RefSeq	8077	Intergenic	330	355	239	153	NA	NA	NA	NA	NA	NA	NA	NA	NA	0	0	0	Dlx2_e13.5_BG_WT_mrgdf_trim-vs.Input.no_model_peak_120	31.6	9.94023	24.92852	NA	0	0	0	chr1	39838760	39839251	492	y	n
chr1	39884817	39885204	388	merged_peak_149	NA	NA	NA	NA	NA	NA	NA	NA	NA	NA	Map4k4	Merged.138	Map4k4_RefSeq	15707	Intergenic	326	348	255	282	NA	NA	NA	NA	NA	NA	NA	NA	NA	0	0	0	Dlx2_e13.5_BG_WT_mrgdf_trim-vs.Input.no_model_peak_121	27.48	8.68345	20.41937	NA	0	0	0	chr1	39884817	39885204	388	n	n
chr1	39947680	39948393	714	merged_peak_150	NA	NA	NA	NA	NA	NA	NA	NA	NA	NA	Map4k4	Merged.139	Map4k4_RefSeq	46766	GeneBody	296	276	211	150	mm1333	Positive	dorsal root ganglion[7/9], forebrain[7/9], cranial nerve[7/9]	1	0	NA	NA	NA	Dlx1_e13.5_BG_WT_mrgdf_trim-vs.Input.no_model_peak_86	16.97	3.77787	6.31144	Dlx2_e13.5_BG_WT_mrgdf_trim-vs.Input.no_model_peak_124	63.2	19.57553	67.17666	NA	0	0	0	chr1	39947680	39948393	714	n	y
chr1	40514925	40515201	277	merged_peak_151	NA	NA	NA	NA	NA	NA	NA	NA	NA	NA	Il18rap	Merged.140	Il18rap_RefSeq	159	TSS	NA	NA	NA	NA	NA	NA	NA	NA	NA	NA	NA	NA	NA	0	0	0	Dlx2_e13.5_BG_WT_mrgdf_trim-vs.Input.no_model_peak_126	19.92	6.37936	12.16984	NA	0	0	0	chr1	40514925	40515201	277	n	n
chr1	40518763	40519071	309	merged_peak_152	NA	NA	NA	NA	NA	NA	NA	NA	NA	NA	Il18rap	Merged.141	Il18rap_RefSeq	3400	GeneBody	NA	NA	NA	NA	NA	NA	NA	NA	NA	NA	NA	NA	Dlx1_e13.5_BG_WT_mrgdf_trim-vs.Input.no_model_peak_87	45.91	9.86382	32.89717	Dlx2_e13.5_BG_WT_mrgdf_trim-vs.Input.no_model_peak_127	26.79	8.47399	19.32873	NA	0	0	0	chr1	40518763	40519071	309	n	y
chr1	40603962	40604213	252	merged_peak_153	NA	NA	NA	NA	NA	NA	NA	NA	NA	NA	Slc9a4	Merged.142	Slc9a4_RefSeq	23734	GeneBody	NA	NA	NA	NA	NA	NA	NA	NA	NA	NA	NA	NA	Dlx1_e13.5_BG_WT_mrgdf_trim-vs.Input.no_model_peak_88	29.94	6.50605	16.75656	NA	0	0	0	NA	0	0	0	chr1	40603962	40604213	252	n	y
chr1	40837395	40837717	323	merged_peak_154	NA	NA	NA	NA	NA	NA	NA	NA	NA	NA	Tmem182	Merged.143	Tmem182_RefSeq	31793	GeneBody	281	228	294	28	NA	NA	NA	NA	NA	NA	NA	NA	NA	0	0	0	Dlx2_e13.5_BG_WT_mrgdf_trim-vs.Input.no_model_peak_128	17.86	5.75097	10.30023	NA	0	0	0	chr1	40837395	40837717	323	n	n
chr1	40967483	40968309	827	merged_peak_155	NA	NA	NA	NA	NA	NA	NA	NA	NA	NA	Tmem182	Merged.144	Tmem182_RefSeq	161881	Intergenic	388	319	755	1668	hs810	Negative	NA	0	1	NA	NA	NA	Dlx1_e13.5_BG_WT_mrgdf_trim-vs.Input.no_model_peak_89	19.96	4.40745	8.4377	Dlx2_e13.5_BG_WT_mrgdf_trim-vs.Input.no_model_peak_130	51.52	16.01465	50.27031	Dlx5_e13.5_BG_WT_mrgdf_trim-vs.Input.no_model_peak_23	16	5.206	9.43932	chr1	40967483	40968309	827	n	y
chr1	41121646	41122333	688	merged_peak_156	NA	NA	NA	NA	NA	NA	NA	NA	NA	NA	4930448I06Rik	Merged.145	4930448I06Rik_RefSeq	58917	Intergenic	573	647	648	1995	NA	NA	NA	NA	NA	NA	NA	NA	NA	0	0	0	Dlx2_e13.5_BG_WT_mrgdf_trim-vs.Input.no_model_peak_131	30.91	9.73076	23.7802	NA	0	0	0	chr1	41121646	41122333	688	n	n
chr1	41152556	41152988	433	merged_peak_157	NA	NA	NA	NA	NA	NA	NA	NA	NA	NA	4930448I06Rik	Merged.146	4930448I06Rik_RefSeq	28262	Intergenic	363	399	328	731	NA	NA	NA	NA	NA	NA	NA	NA	Dlx1_e13.5_BG_WT_mrgdf_trim-vs.Input.no_model_peak_90	42.92	9.23424	29.65944	Dlx2_e13.5_BG_WT_mrgdf_trim-vs.Input.no_model_peak_132	39.15	12.24432	34.56355	Dlx5_e13.5_BG_WT_mrgdf_trim-vs.Input.no_model_peak_24	23	7.34965	16.21173	chr1	41152556	41152988	433	n	y
chr1	41157619	41158526	908	merged_peak_158	GE_meis_IP_q0.01_peak_21	190	7.49024	23.26192	19.00519	265	chr1	41157663	41158070	408	4930448I06Rik	Merged.147	4930448I06Rik_RefSeq	22724	Intergenic	267	246	248	341	NA	NA	NA	NA	NA	NA	NA	NA	Dlx1_e13.5_BG_WT_mrgdf_trim-vs.Input.no_model_peak_91a	22.96	5.03703	10.75116	Dlx2_e13.5_BG_WT_mrgdf_trim-vs.Input.no_model_peak_134b	32.29	10.14969	26.09014	Dlx5_e13.5_BG_WT_mrgdf_trim-vs.Input.no_model_peak_25	10	3.36859	4.58913	chr1	41157619	41158526	908	y	y
chr1	41165991	41167089	1099	merged_peak_159	NA	NA	NA	NA	NA	NA	NA	NA	NA	NA	4930448I06Rik	Merged.148	4930448I06Rik_RefSeq	14161	Intergenic	299	294	706	26	hs1093	Positive	midbrain (mesencephalon)[9/9]	0	1	NA	NA	NA	Dlx1_e13.5_BG_WT_mrgdf_trim-vs.Input.no_model_peak_92	26.95	5.87647	14.08777	Dlx2_e13.5_BG_WT_mrgdf_trim-vs.Input.no_model_peak_135	71.44	22.08908	78.99932	NA	0	0	0	chr1	41165991	41167089	1099	n	y
chr1	41275162	41275560	399	merged_peak_160	NA	NA	NA	NA	NA	NA	NA	NA	NA	NA	4930448I06Rik	Merged.149	4930448I06Rik_RefSeq	93909	Intergenic	675	769	694	977	hs1112	Positive	hindbrain (rhombencephalon)[10/12], midbrain (mesencephalon)[12/12], forebrain[12/12], limb[12/12], branchial arch[12/12], other[11/12]	1	0	NA	NA	NA	NA	0	0	0	Dlx2_e13.5_BG_WT_mrgdf_trim-vs.Input.no_model_peak_136	30.22	9.5213	23.7802	NA	0	0	0	chr1	41275162	41275560	399	n	n
chr1	41427599	41428363	765	merged_peak_161	NA	NA	NA	NA	NA	NA	NA	NA	NA	NA	4930448I06Rik	Merged.150	4930448I06Rik_RefSeq	246346	Intergenic	244	796	701	728	hs958	Negative	NA	0	1	NA	NA	NA	Dlx1_e13.5_BG_WT_mrgdf_trim-vs.Input.no_model_peak_93	14.97	3.35815	5.01255	Dlx2_e13.5_BG_WT_mrgdf_trim-vs.Input.no_model_peak_139b	39.84	12.45378	34.56355	Dlx5_e13.5_BG_WT_mrgdf_trim-vs.Input.no_model_peak_26	16	5.206	9.43932	chr1	41427599	41428363	765	n	y
chr1	41430993	41431634	642	merged_peak_162	GE_meis_IP_q0.01_peak_22	794	17.74005	85.02619	79.43328	277	chr1	41431015	41431554	540	4930448I06Rik	Merged.151	4930448I06Rik_RefSeq	249740	Intergenic	318	238	703	1010	hs977	Negative	NA	0	1	NA	NA	NA	Dlx1_e13.5_BG_WT_mrgdf_trim-vs.Input.no_model_peak_94	32.94	7.13563	19.55252	Dlx2_e13.5_BG_WT_mrgdf_trim-vs.Input.no_model_peak_141	49.46	15.38626	47.56162	Dlx5_e13.5_BG_WT_mrgdf_trim-vs.Input.no_model_peak_27	13	4.28729	6.8818	chr1	41430993	41431634	642	y	y
chr1	41604787	41606100	1314	merged_peak_163	NA	NA	NA	NA	NA	NA	NA	NA	NA	NA	4930448I06Rik	Merged.152	4930448I06Rik_RefSeq	423534	Intergenic	512	622	551	1776	hs1526	Positive	forebrain[8/8]	1	0	NA	NA	NA	NA	0	0	0	Dlx2_e13.5_BG_WT_mrgdf_trim-vs.Input.no_model_peak_143b	23.36	7.42667	16.15336	NA	0	0	0	chr1	41604787	41606100	1314	n	n
chr1	41652747	41653038	292	merged_peak_164	GE_meis_IP_q0.01_peak_23	78	4.92779	11.63761	7.89595	130	chr1	41652752	41653004	253	4930448I06Rik	Merged.153	4930448I06Rik_RefSeq	471494	Intergenic	511	610	598	487	NA	NA	NA	NA	NA	NA	NA	NA	NA	0	0	0	Dlx2_e13.5_BG_WT_mrgdf_trim-vs.Input.no_model_peak_144	16.49	5.33204	9.39956	NA	0	0	0	chr1	41652747	41653038	292	y	n
chr1	41673964	41674615	652	merged_peak_165	NA	NA	NA	NA	NA	NA	NA	NA	NA	NA	4930448I06Rik	Merged.154	4930448I06Rik_RefSeq	492711	Intergenic	628	804	746	826	NA	NA	NA	NA	NA	NA	NA	NA	NA	0	0	0	NA	0	0	0	NA	0	0	0	chr1	41673964	41674615	652	n	n
chr1	41675064	41675750	687	merged_peak_166	NA	NA	NA	NA	NA	NA	NA	NA	NA	NA	4930448I06Rik	Merged.155	4930448I06Rik_RefSeq	493811	Intergenic	384	678	584	302	NA	NA	NA	NA	NA	NA	NA	NA	Dlx1_e13.5_BG_WT_mrgdf_trim-vs.Input.no_model_peak_96	20.96	4.61731	9.18932	Dlx2_e13.5_BG_WT_mrgdf_trim-vs.Input.no_model_peak_145	15.8	5.12258	8.52331	NA	0	0	0	chr1	41675064	41675750	687	n	y
chr1	41742752	41743335	584	merged_peak_167	NA	NA	NA	NA	NA	NA	NA	NA	NA	NA	4930448I06Rik	Merged.156	4930448I06Rik_RefSeq	561499	Intergenic	333	438	611	842	NA	NA	NA	NA	NA	NA	NA	NA	NA	0	0	0	Dlx2_e13.5_BG_WT_mrgdf_trim-vs.Input.no_model_peak_146	19.23	6.16989	12.16984	NA	0	0	0	chr1	41742752	41743335	584	n	n
chr1	41747290	41747618	329	merged_peak_168	NA	NA	NA	NA	NA	NA	NA	NA	NA	NA	4930448I06Rik	Merged.157	4930448I06Rik_RefSeq	566037	Intergenic	456	596	642	525	NA	NA	NA	NA	NA	NA	NA	NA	Dlx1_e13.5_BG_WT_mrgdf_trim-vs.Input.no_model_peak_97	19.96	4.40745	8.4377	NA	0	0	0	NA	0	0	0	chr1	41747290	41747618	329	n	y
chr1	41749203	41749721	519	merged_peak_169	NA	NA	NA	NA	NA	NA	NA	NA	NA	NA	4930448I06Rik	Merged.158	4930448I06Rik_RefSeq	567950	Intergenic	394	365	704	1038	NA	NA	NA	NA	NA	NA	NA	NA	Dlx1_e13.5_BG_WT_mrgdf_trim-vs.Input.no_model_peak_98	29.94	6.50605	16.75656	Dlx2_e13.5_BG_WT_mrgdf_trim-vs.Input.no_model_peak_147	29.54	9.31184	22.6456	Dlx5_e13.5_BG_WT_mrgdf_trim-vs.Input.no_model_peak_28	16	5.206	9.43932	chr1	41749203	41749721	519	n	y
chr1	41810320	41810922	603	merged_peak_170	NA	NA	NA	NA	NA	NA	NA	NA	NA	NA	4930448I06Rik	Merged.159	4930448I06Rik_RefSeq	629067	Intergenic	244	238	390	61	hs1126	Negative	NA	0	1	NA	NA	NA	NA	0	0	0	Dlx2_e13.5_BG_WT_mrgdf_trim-vs.Input.no_model_peak_148	17.86	5.75097	10.30023	NA	0	0	0	chr1	41810320	41810922	603	n	n
chr1	41811192	41811506	315	merged_peak_171	NA	NA	NA	NA	NA	NA	NA	NA	NA	NA	4930448I06Rik	Merged.160	4930448I06Rik_RefSeq	629939	Intergenic	676	766	683	1584	hs1126	Negative	NA	0	1	NA	NA	NA	NA	0	0	0	Dlx2_e13.5_BG_WT_mrgdf_trim-vs.Input.no_model_peak_149	15.11	4.91312	8.52331	Dlx5_e13.5_BG_WT_mrgdf_trim-vs.Input.no_model_peak_29	13	4.28729	6.8818	chr1	41811192	41811506	315	n	n
chr1	41811958	41812473	516	merged_peak_172	NA	NA	NA	NA	NA	NA	NA	NA	NA	NA	4930448I06Rik	Merged.161	4930448I06Rik_RefSeq	630705	Intergenic	711	819	758	1584	hs718	Negative	NA	0	1	NA	NA	NA	Dlx1_e13.5_BG_WT_mrgdf_trim-vs.Input.no_model_peak_99	19.96	4.40745	8.4377	Dlx2_e13.5_BG_WT_mrgdf_trim-vs.Input.no_model_peak_150	15.11	4.91312	8.52331	NA	0	0	0	chr1	41811958	41812473	516	n	y
chr1	41813833	41815043	1211	merged_peak_173	GE_meis_IP_q0.01_peak_24	387	11.23536	43.57841	38.77874	412	chr1	41814204	41814819	616	4930448I06Rik	Merged.162	4930448I06Rik_RefSeq	632580	Intergenic	292	276	503	622	hs1529	Positive	forebrain[4/4]	1	0	NA	NA	NA	Dlx1_e13.5_BG_WT_mrgdf_trim-vs.Input.no_model_peak_100	19.96	4.40745	8.4377	Dlx2_e13.5_BG_WT_mrgdf_trim-vs.Input.no_model_peak_151b	49.46	15.38626	47.56162	NA	0	0	0	chr1	41813833	41815043	1211	y	y
chr1	41891830	41892277	448	merged_peak_174	NA	NA	NA	NA	NA	NA	NA	NA	NA	NA	4930448I06Rik	Merged.163	4930448I06Rik_RefSeq	710577	Intergenic	281	365	616	1783	NA	NA	NA	NA	NA	NA	NA	NA	NA	0	0	0	Dlx2_e13.5_BG_WT_mrgdf_trim-vs.Input.no_model_peak_153	23.36	7.42667	16.15336	NA	0	0	0	chr1	41891830	41892277	448	n	n
chr1	41897111	41897436	326	merged_peak_175	NA	NA	NA	NA	NA	NA	NA	NA	NA	NA	4930448I06Rik	Merged.164	4930448I06Rik_RefSeq	715858	Intergenic	655	743	664	891	hs1140	Negative	NA	0	1	NA	NA	NA	NA	0	0	0	NA	0	0	0	NA	0	0	0	chr1	41897111	41897436	326	n	n
chr1	41981538	41981818	281	merged_peak_176	GE_meis_IP_q0.01_peak_25	290	8.26128	33.58703	29.03563	161	chr1	41981538	41981818	281	NA	NA	NA	NA	NA	NA	NA	NA	NA	NA	NA	NA	NA	NA	NA	NA	NA	NA	NA	NA	NA	NA	NA	NA	NA	NA	NA	NA	NA	NA	NA	NA	NA	y	n
chr1	42082898	42083292	395	merged_peak_177	NA	NA	NA	NA	NA	NA	NA	NA	NA	NA	2610017I09Rik	Merged.165	2610017I09Rik_UCSC	584378	Intergenic	318	359	611	57	NA	NA	NA	NA	NA	NA	NA	NA	NA	0	0	0	NA	0	0	0	NA	0	0	0	chr1	42082898	42083292	395	n	n
chr1	42231178	42231533	356	merged_peak_178	NA	NA	NA	NA	NA	NA	NA	NA	NA	NA	2610017I09Rik	Merged.166	2610017I09Rik_UCSC	436137	Intergenic	382	401	398	246	NA	NA	NA	NA	NA	NA	NA	NA	NA	0	0	0	NA	0	0	0	NA	0	0	0	chr1	42231178	42231533	356	n	n
chr1	42233274	42233912	639	merged_peak_179	NA	NA	NA	NA	NA	NA	NA	NA	NA	NA	2610017I09Rik	Merged.167	2610017I09Rik_UCSC	433758	Intergenic	262	643	715	1512	NA	NA	NA	NA	NA	NA	NA	NA	NA	0	0	0	Dlx2_e13.5_BG_WT_mrgdf_trim-vs.Input.no_model_peak_155a	19.23	6.16989	12.16984	NA	0	0	0	chr1	42233274	42233912	639	n	n
chr1	42242700	42243780	1081	merged_peak_180	NA	NA	NA	NA	NA	NA	NA	NA	NA	NA	2610017I09Rik	Merged.168	2610017I09Rik_UCSC	423890	Intergenic	520	562	481	128	hs1131	Positive	midbrain (mesencephalon)[3/8], forebrain[5/8]	1	0	NA	NA	NA	NA	0	0	0	Dlx2_e13.5_BG_WT_mrgdf_trim-vs.Input.no_model_peak_156a	35.03	10.98754	29.651	NA	0	0	0	chr1	42242700	42243780	1081	n	n
chr1	42257708	42258668	961	merged_peak_181	GE_meis_IP_q0.01_peak_26	237	8.22411	28.17572	23.78562	197	chr1	42257788	42258208	421	2610017I09Rik	Merged.169	2610017I09Rik_UCSC	409002	Intergenic	368	399	341	32	hs960	Negative	NA	0	1	NA	NA	NA	Dlx1_e13.5_BG_WT_mrgdf_trim-vs.Input.no_model_peak_103	22.96	5.03703	10.75116	Dlx2_e13.5_BG_WT_mrgdf_trim-vs.Input.no_model_peak_159	42.59	13.29164	38.36129	Dlx5_e13.5_BG_WT_mrgdf_trim-vs.Input.no_model_peak_30	13	4.28729	6.8818	chr1	42257708	42258668	961	y	y
chr1	42259215	42259919	705	merged_peak_182	NA	NA	NA	NA	NA	NA	NA	NA	NA	NA	2610017I09Rik	Merged.170	2610017I09Rik_UCSC	407751	Intergenic	262	262	310	1123	hs960	Negative	NA	0	1	NA	NA	NA	Dlx1_e13.5_BG_WT_mrgdf_trim-vs.Input.no_model_peak_104	16.97	3.77787	6.31144	Dlx2_e13.5_BG_WT_mrgdf_trim-vs.Input.no_model_peak_160	15.11	4.91312	8.52331	NA	0	0	0	chr1	42259215	42259919	705	n	y
chr1	42354041	42354647	607	merged_peak_183	NA	NA	NA	NA	NA	NA	NA	NA	NA	NA	2610017I09Rik	Merged.171	2610017I09Rik_UCSC	313023	Intergenic	400	470	449	1030	NA	NA	NA	NA	NA	NA	NA	NA	Dlx1_e13.5_BG_WT_mrgdf_trim-vs.Input.no_model_peak_105	17.97	3.98773	6.9977	Dlx2_e13.5_BG_WT_mrgdf_trim-vs.Input.no_model_peak_162	33.66	10.56861	27.26467	Dlx5_e13.5_BG_WT_mrgdf_trim-vs.Input.no_model_peak_31	12	3.98106	6.08548	chr1	42354041	42354647	607	n	y
chr1	42365650	42366698	1049	merged_peak_184	GE_meis_IP_q0.01_peak_27	153	6.70179	19.44757	15.33072	190	chr1	42366006	42366413	408	2610017I09Rik	Merged.172	2610017I09Rik_UCSC	300972	Intergenic	717	837	762	897	hs702	Positive	forebrain[8/13]	1	0	NA	NA	NA	Dlx1_e13.5_BG_WT_mrgdf_trim-vs.Input.no_model_peak_106	53.9	11.5427	41.92733	Dlx2_e13.5_BG_WT_mrgdf_trim-vs.Input.no_model_peak_163	98.23	30.25814	121.52466	Dlx5_e13.5_BG_WT_mrgdf_trim-vs.Input.no_model_peak_32	27	8.57459	20.4884	chr1	42365650	42366698	1049	y	y
chr1	42539382	42540657	1276	merged_peak_185	NA	NA	NA	NA	NA	NA	NA	NA	NA	NA	2610017I09Rik	Merged.173	2610017I09Rik_UCSC	127013	Intergenic	344	806	730	1180	hs969	Positive	forebrain[9/9]	1	0	NA	NA	NA	Dlx1_e13.5_BG_WT_mrgdf_trim-vs.Input.no_model_peak_107	17.97	3.98773	6.9977	Dlx2_e13.5_BG_WT_mrgdf_trim-vs.Input.no_model_peak_165b	44.65	13.92002	40.94332	NA	0	0	0	chr1	42539382	42540657	1276	n	y
chr1	42678427	42680395	1969	merged_peak_186	NA	NA	NA	NA	NA	NA	NA	NA	NA	NA	2610017I09Rik	Merged.174	2610017I09Rik_UCSC	10754	GeneBody	262	300	221	186	hs1121	Negative	NA	0	1	NA	NA	NA	Dlx1_e13.5_BG_WT_mrgdf_trim-vs.Input.no_model_peak_108	25.95	5.66661	13.22871	Dlx2_e13.5_BG_WT_mrgdf_trim-vs.Input.no_model_peak_167	22.67	7.21721	15.12918	NA	0	0	0	chr1	42678427	42680395	1969	n	y
chr1	42681866	42682109	244	merged_peak_187	GE_meis_IP_q0.01_peak_28	102	5.51912	14.10938	10.23211	130	chr1	42681866	42682109	244	NA	NA	NA	NA	NA	NA	NA	NA	NA	NA	NA	NA	NA	NA	NA	NA	NA	NA	NA	NA	NA	NA	NA	NA	NA	NA	NA	NA	NA	NA	NA	NA	NA	y	n
chr1	42682835	42683295	461	merged_peak_188	NA	NA	NA	NA	NA	NA	NA	NA	NA	NA	2610017I09Rik	Merged.175	2610017I09Rik_UCSC	9818	GeneBody	318	337	263	220	NA	NA	NA	NA	NA	NA	NA	NA	NA	0	0	0	Dlx2_e13.5_BG_WT_mrgdf_trim-vs.Input.no_model_peak_171	17.86	5.75097	10.30023	NA	0	0	0	chr1	42682835	42683295	461	n	n
chr1	42686301	42687002	702	merged_peak_189	NA	NA	NA	NA	NA	NA	NA	NA	NA	NA	2610017I09Rik	Merged.176	2610017I09Rik_UCSC	6111	GeneBody	299	288	453	131	NA	NA	NA	NA	NA	NA	NA	NA	Dlx1_e13.5_BG_WT_mrgdf_trim-vs.Input.no_model_peak_109	16.97	3.77787	6.31144	Dlx2_e13.5_BG_WT_mrgdf_trim-vs.Input.no_model_peak_174b	24.73	7.8456	17.19512	NA	0	0	0	chr1	42686301	42687002	702	n	y
chr1	42691121	42692175	1055	merged_peak_190	NA	NA	NA	NA	NA	NA	NA	NA	NA	NA	2610017I09Rik	Merged.177	2610017I09Rik_UCSC	938	TSS	299	288	221	103	hs1553	Positive	neural tube[5/6], midbrain (mesencephalon)[5/6], forebrain[5/6]	1	0	NA	NA	NA	NA	0	0	0	Dlx2_e13.5_BG_WT_mrgdf_trim-vs.Input.no_model_peak_176	17.17	5.5415	10.30023	NA	0	0	0	chr1	42691121	42692175	1055	n	n
chr1	42692810	42695968	3159	merged_peak_191	NA	NA	NA	NA	NA	NA	NA	NA	NA	NA	Pantr1	Merged.178	Pantr1_RefSeq	0	TSS	335	394	638	849	NA	NA	NA	NA	NA	NA	NA	NA	Dlx1_e13.5_BG_WT_mrgdf_trim-vs.Input.no_model_peak_111	23.96	5.24689	11.55976	Dlx2_e13.5_BG_WT_mrgdf_trim-vs.Input.no_model_peak_180	36.41	11.40647	30.86212	NA	0	0	0	chr1	42692810	42695968	3159	n	y
chr1	42704339	42705075	737	merged_peak_192	NA	NA	NA	NA	NA	NA	NA	NA	NA	NA	AK011913	Merged.179	AK011913_UCSC	2975	Intergenic	323	324	625	48	NA	NA	NA	NA	NA	NA	NA	NA	Dlx1_e13.5_BG_WT_mrgdf_trim-vs.Input.no_model_peak_113	17.97	3.98773	6.9977	Dlx2_e13.5_BG_WT_mrgdf_trim-vs.Input.no_model_peak_183	21.29	6.79828	14.12332	NA	0	0	0	chr1	42704339	42705075	737	n	y
chr1	42714421	42714825	405	merged_peak_193	NA	NA	NA	NA	NA	NA	NA	NA	NA	NA	Pantr2	Merged.180	Pantr2_RefSeq	966	TSS	378	410	424	81	NA	NA	NA	NA	NA	NA	NA	NA	NA	0	0	0	Dlx2_e13.5_BG_WT_mrgdf_trim-vs.Input.no_model_peak_185	19.92	6.37936	12.16984	NA	0	0	0	chr1	42714421	42714825	405	n	n
chr1	42915089	42915387	299	merged_peak_194	NA	NA	NA	NA	NA	NA	NA	NA	NA	NA	Gpr45	Merged.181	Gpr45_RefSeq	37483	Intergenic	244	228	231	NA	NA	NA	NA	NA	NA	NA	NA	NA	Dlx1_e13.5_BG_WT_mrgdf_trim-vs.Input.no_model_peak_114	16.97	3.77787	6.31144	NA	0	0	0	NA	0	0	0	chr1	42915089	42915387	299	n	y
chr1	42952870	42953291	422	merged_peak_195	NA	NA	NA	NA	NA	NA	NA	NA	NA	NA	Gpr45	Merged.182	Gpr45_RefSeq	0	TSS	244	254	310	NA	NA	NA	NA	NA	NA	NA	NA	NA	Dlx1_e13.5_BG_WT_mrgdf_trim-vs.Input.no_model_peak_115	29.94	6.50605	16.75656	Dlx2_e13.5_BG_WT_mrgdf_trim-vs.Input.no_model_peak_186	15.11	4.91312	8.52331	NA	0	0	0	chr1	42952870	42953291	422	n	y
chr1	42962012	42962347	336	merged_peak_196	NA	NA	NA	NA	NA	NA	NA	NA	NA	NA	Gpr45	Merged.183	Gpr45_RefSeq	9139	GeneBody	455	538	413	216	NA	NA	NA	NA	NA	NA	NA	NA	NA	0	0	0	NA	0	0	0	NA	0	0	0	chr1	42962012	42962347	336	n	n
chr1	43098570	43098810	241	merged_peak_197	GE_meis_IP_q0.01_peak_29	86	5.1249	12.44555	8.65789	107	chr1	43098570	43098810	241	NA	NA	NA	NA	NA	NA	NA	NA	NA	NA	NA	NA	NA	NA	NA	NA	NA	NA	NA	NA	NA	NA	NA	NA	NA	NA	NA	NA	NA	NA	NA	NA	NA	y	n
chr1	43314030	43314484	455	merged_peak_198	GE_meis_IP_q0.01_peak_30	209	7.88446	25.23761	20.91928	164	chr1	43314030	43314484	455	NA	NA	NA	NA	NA	NA	NA	NA	NA	NA	NA	NA	NA	NA	NA	NA	NA	NA	NA	NA	NA	NA	NA	NA	NA	NA	NA	NA	NA	NA	NA	NA	NA	y	n
chr1	43347168	43347695	528	merged_peak_199	NA	NA	NA	NA	NA	NA	NA	NA	NA	NA	Nck2	Merged.184	Nck2_RefSeq	98054	Intergenic	362	218	248	7	NA	NA	NA	NA	NA	NA	NA	NA	NA	0	0	0	Dlx2_e13.5_BG_WT_mrgdf_trim-vs.Input.no_model_peak_187	15.8	5.12258	8.52331	NA	0	0	0	chr1	43347168	43347695	528	n	n
chr1	43366482	43366890	409	merged_peak_200	NA	NA	NA	NA	NA	NA	NA	NA	NA	NA	Nck2	Merged.185	Nck2_RefSeq	78859	Intergenic	NA	NA	NA	NA	NA	NA	NA	NA	NA	NA	NA	NA	Dlx1_e13.5_BG_WT_mrgdf_trim-vs.Input.no_model_peak_116	18.96	4.19759	7.70683	Dlx2_e13.5_BG_WT_mrgdf_trim-vs.Input.no_model_peak_188	31.6	9.94023	24.92852	NA	0	0	0	chr1	43366482	43366890	409	n	y
chr1	43495865	43496141	277	merged_peak_201	GE_meis_IP_q0.01_peak_31	94	5.32201	13.26967	9.43533	114	chr1	43495865	43496141	277	NA	NA	NA	NA	NA	NA	NA	NA	NA	NA	NA	NA	NA	NA	NA	NA	NA	NA	NA	NA	NA	NA	NA	NA	NA	NA	NA	NA	NA	NA	NA	NA	NA	y	n
chr1	43504297	43504735	439	merged_peak_202	NA	NA	NA	NA	NA	NA	NA	NA	NA	NA	Nck2	Merged.186	Nck2_RefSeq	58545	GeneBody	475	538	481	233	NA	NA	NA	NA	NA	NA	NA	NA	NA	0	0	0	Dlx2_e13.5_BG_WT_mrgdf_trim-vs.Input.no_model_peak_189	37.78	11.82539	32.08478	NA	0	0	0	chr1	43504297	43504735	439	n	n
chr1	43827831	43828102	272	merged_peak_203	GE_meis_IP_q0.01_peak_32	78	4.92779	11.63761	7.89595	174	chr1	43827831	43828102	272	NA	NA	NA	NA	NA	NA	NA	NA	NA	NA	NA	NA	NA	NA	NA	NA	NA	NA	NA	NA	NA	NA	NA	NA	NA	NA	NA	NA	NA	NA	NA	NA	NA	y	n
chr1	43895569	43896180	612	merged_peak_204	GE_meis_IP_q0.01_peak_33	209	7.88446	25.23761	20.91928	380	chr1	43895569	43896180	612	NA	NA	NA	NA	NA	NA	NA	NA	NA	NA	NA	NA	NA	NA	NA	NA	NA	NA	NA	NA	NA	NA	NA	NA	NA	NA	NA	NA	NA	NA	NA	NA	NA	y	n
chr1	43933633	43933950	318	merged_peak_205	GE_meis_IP_q0.01_peak_34	118	5.91335	15.8335	11.87053	184	chr1	43933633	43933950	318	NA	NA	NA	NA	NA	NA	NA	NA	NA	NA	NA	NA	NA	NA	NA	NA	NA	NA	NA	NA	NA	NA	NA	NA	NA	NA	NA	NA	NA	NA	NA	NA	NA	y	n
chr1	44745777	44746046	270	merged_peak_206	NA	NA	NA	NA	NA	NA	NA	NA	NA	NA	4930521E06Rik	Merged.187	4930521E06Rik_RefSeq	827	TSS	256	246	NA	NA	NA	NA	NA	NA	NA	NA	NA	NA	NA	0	0	0	NA	0	0	0	NA	0	0	0	chr1	44745777	44746046	270	n	n
chr1	44944746	44945142	397	merged_peak_207	NA	NA	NA	NA	NA	NA	NA	NA	NA	NA	4930521E06Rik	Merged.188	4930521E06Rik_RefSeq	199796	Intergenic	405	491	442	270	NA	NA	NA	NA	NA	NA	NA	NA	NA	0	0	0	NA	0	0	0	NA	0	0	0	chr1	44944746	44945142	397	n	n
chr1	45766230	45766470	241	merged_peak_208	NA	NA	NA	NA	NA	NA	NA	NA	NA	NA	AK140358	Merged.189	AK140358_UCSC	1268	TSS	292	294	221	10	NA	NA	NA	NA	NA	NA	NA	NA	NA	0	0	0	NA	0	0	0	NA	0	0	0	chr1	45766230	45766470	241	n	n
chr1	45794960	45795581	622	merged_peak_209	GE_meis_IP_q0.01_peak_35	807	17.93716	86.37551	80.76128	203	chr1	45794960	45795380	421	Wdr75	Merged.190	Wdr75_RefSeq	0	TSS	449	460	341	101	NA	NA	NA	NA	NA	NA	NA	NA	NA	0	0	0	NA	0	0	0	NA	0	0	0	chr1	45794998	45795581	584	y	n
chr1	46829995	46830656	662	merged_peak_210	NA	NA	NA	NA	NA	NA	NA	NA	NA	NA	Slc39a10	Merged.191	Slc39a10_UCSC	5493	GeneBody	289	668	620	683	NA	NA	NA	NA	NA	NA	NA	NA	Dlx1_e13.5_BG_WT_mrgdf_trim-vs.Input.no_model_peak_119	32.94	7.13563	19.55252	Dlx2_e13.5_BG_WT_mrgdf_trim-vs.Input.no_model_peak_190	33.66	10.56861	27.26467	NA	0	0	0	chr1	46829995	46830656	662	n	y
chr1	46854154	46854669	516	merged_peak_211	NA	NA	NA	NA	NA	NA	NA	NA	NA	NA	Slc39a10	Merged.192	Slc39a10_RefSeq	644	TSS	262	254	300	16	NA	NA	NA	NA	NA	NA	NA	NA	Dlx1_e13.5_BG_WT_mrgdf_trim-vs.Input.no_model_peak_120	16.97	3.77787	6.31144	Dlx2_e13.5_BG_WT_mrgdf_trim-vs.Input.no_model_peak_192	25.42	8.05506	18.25379	NA	0	0	0	chr1	46854154	46854669	516	n	y
chr1	47102317	47102685	369	merged_peak_212	NA	NA	NA	NA	NA	NA	NA	NA	NA	NA	Slc39a10	Merged.193	Slc39a10_RefSeq	248807	Intergenic	NA	NA	NA	NA	NA	NA	NA	NA	NA	NA	NA	NA	NA	0	0	0	Dlx2_e13.5_BG_WT_mrgdf_trim-vs.Input.no_model_peak_193	19.23	6.16989	12.16984	NA	0	0	0	chr1	47102317	47102685	369	n	n
chr1	47163817	47164295	479	merged_peak_213	NA	NA	NA	NA	NA	NA	NA	NA	NA	NA	Mir6350	Merged.194	Mir6350_RefSeq	302827	Intergenic	256	246	NA	715	NA	NA	NA	NA	NA	NA	NA	NA	NA	0	0	0	Dlx2_e13.5_BG_WT_mrgdf_trim-vs.Input.no_model_peak_194	21.98	7.00774	14.12332	NA	0	0	0	chr1	47163817	47164295	479	n	n
chr1	47277799	47278245	447	merged_peak_214	NA	NA	NA	NA	NA	NA	NA	NA	NA	NA	Mir6350	Merged.195	Mir6350_RefSeq	188878	Intergenic	299	305	263	1036	NA	NA	NA	NA	NA	NA	NA	NA	NA	0	0	0	NA	0	0	0	NA	0	0	0	chr1	47277799	47278245	447	n	n
chr1	47278418	47279070	653	merged_peak_215	NA	NA	NA	NA	NA	NA	NA	NA	NA	NA	Mir6350	Merged.196	Mir6350_RefSeq	188053	Intergenic	318	333	263	1036	NA	NA	NA	NA	NA	NA	NA	NA	NA	0	0	0	Dlx2_e13.5_BG_WT_mrgdf_trim-vs.Input.no_model_peak_195	12.36	4.07526	6.05629	NA	0	0	0	chr1	47278418	47279070	653	n	n
chr1	47284732	47285039	308	merged_peak_216	NA	NA	NA	NA	NA	NA	NA	NA	NA	NA	Mir6350	Merged.197	Mir6350_RefSeq	182084	Intergenic	326	328	333	15	NA	NA	NA	NA	NA	NA	NA	NA	NA	0	0	0	Dlx2_e13.5_BG_WT_mrgdf_trim-vs.Input.no_model_peak_196	14.43	4.70365	7.67292	NA	0	0	0	chr1	47284732	47285039	308	n	n
chr1	47310488	47311165	678	merged_peak_217	NA	NA	NA	NA	NA	NA	NA	NA	NA	NA	Mir6350	Merged.198	Mir6350_RefSeq	155958	Intergenic	244	228	NA	145	NA	NA	NA	NA	NA	NA	NA	NA	NA	0	0	0	Dlx2_e13.5_BG_WT_mrgdf_trim-vs.Input.no_model_peak_197	30.91	9.73076	23.7802	Dlx5_e13.5_BG_WT_mrgdf_trim-vs.Input.no_model_peak_34	12	3.98106	6.08548	chr1	47310488	47311165	678	n	n
chr1	47317586	47317973	388	merged_peak_218	NA	NA	NA	NA	NA	NA	NA	NA	NA	NA	Mir6350	Merged.199	Mir6350_RefSeq	149150	Intergenic	262	254	263	297	NA	NA	NA	NA	NA	NA	NA	NA	NA	0	0	0	Dlx2_e13.5_BG_WT_mrgdf_trim-vs.Input.no_model_peak_198	17.86	5.75097	10.30023	NA	0	0	0	chr1	47317586	47317973	388	n	n
chr1	47404852	47405590	739	merged_peak_219	NA	NA	NA	NA	NA	NA	NA	NA	NA	NA	Mir6350	Merged.200	Mir6350_RefSeq	61533	Intergenic	NA	NA	NA	NA	NA	NA	NA	NA	NA	NA	NA	NA	Dlx1_e13.5_BG_WT_mrgdf_trim-vs.Input.no_model_peak_122	32.94	7.13563	19.55252	Dlx2_e13.5_BG_WT_mrgdf_trim-vs.Input.no_model_peak_199	63.2	19.57553	67.17666	Dlx5_e13.5_BG_WT_mrgdf_trim-vs.Input.no_model_peak_35	19	6.12471	12.21757	chr1	47404852	47405590	739	n	y
chr1	47446352	47447048	697	merged_peak_220	NA	NA	NA	NA	NA	NA	NA	NA	NA	NA	Mir6350	Merged.201	Mir6350_RefSeq	20075	Intergenic	457	262	406	144	NA	NA	NA	NA	NA	NA	NA	NA	NA	0	0	0	Dlx2_e13.5_BG_WT_mrgdf_trim-vs.Input.no_model_peak_200	18.55	5.96043	11.22404	NA	0	0	0	chr1	47446352	47447048	697	n	n
chr1	47646605	47647056	452	merged_peak_221	GE_meis_IP_q0.01_peak_36	321	10.05269	36.81718	32.18283	256	chr1	47646605	47647056	452	NA	NA	NA	NA	NA	NA	NA	NA	NA	NA	NA	NA	NA	NA	NA	NA	NA	NA	NA	NA	NA	NA	NA	NA	NA	NA	NA	NA	NA	NA	NA	NA	NA	y	n
chr1	48109301	48109651	351	merged_peak_222	NA	NA	NA	NA	NA	NA	NA	NA	NA	NA	AK219219	Merged.202	AK219219_UCSC	450449	Intergenic	276	567	269	25	NA	NA	NA	NA	NA	NA	NA	NA	NA	0	0	0	Dlx2_e13.5_BG_WT_mrgdf_trim-vs.Input.no_model_peak_202	18.55	5.96043	11.22404	NA	0	0	0	chr1	48109301	48109651	351	n	n
chr1	48129601	48129890	290	merged_peak_223	NA	NA	NA	NA	NA	NA	NA	NA	NA	NA	AK219219	Merged.203	AK219219_UCSC	470749	Intergenic	NA	NA	NA	NA	NA	NA	NA	NA	NA	NA	NA	NA	NA	0	0	0	NA	0	0	0	NA	0	0	0	chr1	48129601	48129890	290	n	n
chr1	48411608	48412142	535	merged_peak_224	NA	NA	NA	NA	NA	NA	NA	NA	NA	NA	AK219219	Merged.204	AK219219_UCSC	752756	Intergenic	256	421	366	135	NA	NA	NA	NA	NA	NA	NA	NA	Dlx1_e13.5_BG_WT_mrgdf_trim-vs.Input.no_model_peak_123	22.96	5.03703	10.75116	Dlx2_e13.5_BG_WT_mrgdf_trim-vs.Input.no_model_peak_203	26.79	8.47399	19.32873	NA	0	0	0	chr1	48411608	48412142	535	n	y
chr1	48459865	48460288	424	merged_peak_225	NA	NA	NA	NA	NA	NA	NA	NA	NA	NA	C230029F24Rik	Merged.205	C230029F24Rik_UCSC	784326	Intergenic	386	437	469	434	NA	NA	NA	NA	NA	NA	NA	NA	NA	0	0	0	NA	0	0	0	NA	0	0	0	chr1	48459865	48460288	424	n	n
chr1	48545112	48545364	253	merged_peak_226	NA	NA	NA	NA	NA	NA	NA	NA	NA	NA	C230029F24Rik	Merged.206	C230029F24Rik_UCSC	699250	Intergenic	NA	NA	NA	NA	NA	NA	NA	NA	NA	NA	NA	NA	Dlx1_e13.5_BG_WT_mrgdf_trim-vs.Input.no_model_peak_124	28.95	6.29619	15.85222	Dlx2_e13.5_BG_WT_mrgdf_trim-vs.Input.no_model_peak_204	13.74	4.49419	6.84998	NA	0	0	0	chr1	48545112	48545364	253	n	y
chr1	48616968	48617534	567	merged_peak_227	NA	NA	NA	NA	NA	NA	NA	NA	NA	NA	C230029F24Rik	Merged.207	C230029F24Rik_UCSC	627080	Intergenic	250	238	398	108	NA	NA	NA	NA	NA	NA	NA	NA	NA	0	0	0	Dlx2_e13.5_BG_WT_mrgdf_trim-vs.Input.no_model_peak_205	17.86	5.75097	10.30023	NA	0	0	0	chr1	48616968	48617534	567	n	n
chr1	48792479	48793155	677	merged_peak_228	NA	NA	NA	NA	NA	NA	NA	NA	NA	NA	C230029F24Rik	Merged.208	C230029F24Rik_UCSC	451459	Intergenic	256	305	211	33	NA	NA	NA	NA	NA	NA	NA	NA	Dlx1_e13.5_BG_WT_mrgdf_trim-vs.Input.no_model_peak_126	19.96	4.40745	8.4377	Dlx2_e13.5_BG_WT_mrgdf_trim-vs.Input.no_model_peak_206	30.22	9.5213	23.7802	Dlx5_e13.5_BG_WT_mrgdf_trim-vs.Input.no_model_peak_36	13	4.28729	6.8818	chr1	48792479	48793155	677	n	y
chr1	48881377	48881767	391	merged_peak_229	NA	NA	NA	NA	NA	NA	NA	NA	NA	NA	C230029F24Rik	Merged.209	C230029F24Rik_UCSC	362847	Intergenic	461	NA	NA	NA	NA	NA	NA	NA	NA	NA	NA	NA	Dlx1_e13.5_BG_WT_mrgdf_trim-vs.Input.no_model_peak_127	41.92	9.02438	28.59979	Dlx2_e13.5_BG_WT_mrgdf_trim-vs.Input.no_model_peak_207	28.16	8.89291	21.52516	Dlx5_e13.5_BG_WT_mrgdf_trim-vs.Input.no_model_peak_37	25	7.96212	18.31748	chr1	48881377	48881767	391	n	y
chr1	50647162	50647518	357	merged_peak_230	GE_meis_IP_q0.01_peak_37	71	4.73068	10.84645	7.15164	208	chr1	50647162	50647518	357	NA	NA	NA	NA	NA	NA	NA	NA	NA	NA	NA	NA	NA	NA	NA	NA	NA	NA	NA	NA	NA	NA	NA	NA	NA	NA	NA	NA	NA	NA	NA	NA	NA	y	n
chr1	50809140	50809399	260	merged_peak_231	NA	NA	NA	NA	NA	NA	NA	NA	NA	NA	BC029710	Merged.210	BC029710_UCSC	3074	Intergenic	NA	NA	NA	NA	NA	NA	NA	NA	NA	NA	NA	NA	Dlx1_e13.5_BG_WT_mrgdf_trim-vs.Input.no_model_peak_130	32.94	7.13563	19.55252	NA	0	0	0	NA	0	0	0	chr1	50809140	50809399	260	n	y
chr1	50897693	50898229	537	merged_peak_232	NA	NA	NA	NA	NA	NA	NA	NA	NA	NA	AK020188	Merged.211	AK020188_UCSC	2416	Intergenic	420	465	430	258	NA	NA	NA	NA	NA	NA	NA	NA	NA	0	0	0	Dlx2_e13.5_BG_WT_mrgdf_trim-vs.Input.no_model_peak_208	17.17	5.5415	10.30023	NA	0	0	0	chr1	50897693	50898229	537	n	n
chr1	50962323	50962618	296	merged_peak_233	NA	NA	NA	NA	NA	NA	NA	NA	NA	NA	Tmeff2	Merged.212	Tmeff2_RefSeq	34799	GeneBody	351	276	282	18	NA	NA	NA	NA	NA	NA	NA	NA	NA	0	0	0	NA	0	0	0	NA	0	0	0	chr1	50962323	50962618	296	n	n
chr1	51126251	51126740	490	merged_peak_234	NA	NA	NA	NA	NA	NA	NA	NA	NA	NA	Sdpr	Merged.213	Sdpr_RefSeq	162384	GeneBody	272	262	366	1249	NA	NA	NA	NA	NA	NA	NA	NA	NA	0	0	0	NA	0	0	0	NA	0	0	0	chr1	51126251	51126740	490	n	n
chr1	51133211	51133545	335	merged_peak_235	GE_meis_IP_q0.01_peak_38	76	4.79362	11.32445	7.61677	100	chr1	51133273	51133482	210	Sdpr	Merged.214	Sdpr_RefSeq	155579	GeneBody	363	408	493	179	NA	NA	NA	NA	NA	NA	NA	NA	NA	0	0	0	NA	0	0	0	NA	0	0	0	chr1	51133211	51133545	335	y	n
chr1	51216278	51216825	548	merged_peak_236	NA	NA	NA	NA	NA	NA	NA	NA	NA	NA	Sdpr	Merged.215	Sdpr_RefSeq	72299	Intergenic	456	492	459	701	NA	NA	NA	NA	NA	NA	NA	NA	Dlx1_e13.5_BG_WT_mrgdf_trim-vs.Input.no_model_peak_132	26.95	5.87647	14.08777	Dlx2_e13.5_BG_WT_mrgdf_trim-vs.Input.no_model_peak_209	49.46	15.38626	47.56162	Dlx5_e13.5_BG_WT_mrgdf_trim-vs.Input.no_model_peak_38	19	6.12471	12.21757	chr1	51216278	51216825	548	n	y
chr1	51333974	51334399	426	merged_peak_237	NA	NA	NA	NA	NA	NA	NA	NA	NA	NA	9330175M20Rik	Merged.216	9330175M20Rik_RefSeq	194	TSS	292	282	359	124	NA	NA	NA	NA	NA	NA	NA	NA	NA	0	0	0	NA	0	0	0	NA	0	0	0	chr1	51333974	51334399	426	n	n
chr1	51600469	51600861	393	merged_peak_238	GE_meis_IP_q0.01_peak_39	186	6.96186	22.86778	18.63842	196	chr1	51600469	51600861	393	NA	NA	NA	NA	NA	NA	NA	NA	NA	NA	NA	NA	NA	NA	NA	NA	NA	NA	NA	NA	NA	NA	NA	NA	NA	NA	NA	NA	NA	NA	NA	NA	NA	y	n
chr1	51607432	51607834	403	merged_peak_239	NA	NA	NA	NA	NA	NA	NA	NA	NA	NA	AK043869	Merged.217	AK043869_UCSC	10713	Intergenic	392	348	505	396	NA	NA	NA	NA	NA	NA	NA	NA	NA	0	0	0	Dlx2_e13.5_BG_WT_mrgdf_trim-vs.Input.no_model_peak_210	29.54	9.31184	22.6456	NA	0	0	0	chr1	51607432	51607834	403	n	n
chr1	51633787	51634159	373	merged_peak_240	GE_meis_IP_q0.01_peak_40	153	6.70179	19.44757	15.33072	190	chr1	51633792	51634131	340	AK043869	Merged.218	AK043869_UCSC	37068	Intergenic	NA	NA	NA	NA	NA	NA	NA	NA	NA	NA	NA	NA	Dlx1_e13.5_BG_WT_mrgdf_trim-vs.Input.no_model_peak_133	21.96	4.82717	9.96076	Dlx2_e13.5_BG_WT_mrgdf_trim-vs.Input.no_model_peak_211	21.29	6.79828	14.12332	NA	0	0	0	chr1	51633787	51634159	373	y	y
chr1	51649986	51651092	1107	merged_peak_241	GE_meis_IP_q0.01_peak_41	171	7.09602	21.33111	17.14478	249	chr1	51650137	51650522	386	AK043869	Merged.219	AK043869_UCSC	53267	Intergenic	285	315	239	22	NA	NA	NA	NA	NA	NA	NA	NA	Dlx1_e13.5_BG_WT_mrgdf_trim-vs.Input.no_model_peak_134	50.91	10.91312	38.47708	Dlx2_e13.5_BG_WT_mrgdf_trim-vs.Input.no_model_peak_213	109.91	33.81901	139.82042	Dlx5_e13.5_BG_WT_mrgdf_trim-vs.Input.no_model_peak_40	23	7.34965	16.21173	chr1	51649986	51651092	1107	y	y
chr1	51914882	51915249	368	merged_peak_242	NA	NA	NA	NA	NA	NA	NA	NA	NA	NA	Myo1b	Merged.220	Myo1b_UCSC	723	TSS	420	470	408	434	NA	NA	NA	NA	NA	NA	NA	NA	NA	0	0	0	Dlx2_e13.5_BG_WT_mrgdf_trim-vs.Input.no_model_peak_215	31.6	9.94023	24.92852	Dlx5_e13.5_BG_WT_mrgdf_trim-vs.Input.no_model_peak_41	13	4.28729	6.8818	chr1	51914882	51915249	368	n	n
chr1	51952038	51952369	332	merged_peak_243	NA	NA	NA	NA	NA	NA	NA	NA	NA	NA	Stat4	Merged.221	Stat4_UCSC	34777	Intergenic	272	269	NA	NA	NA	NA	NA	NA	NA	NA	NA	NA	Dlx1_e13.5_BG_WT_mrgdf_trim-vs.Input.no_model_peak_136	62.88	13.43144	52.69291	Dlx2_e13.5_BG_WT_mrgdf_trim-vs.Input.no_model_peak_217	26.1	8.26452	19.32873	NA	0	0	0	chr1	51952038	51952369	332	n	y
chr1	52106602	52106952	351	merged_peak_244	NA	NA	NA	NA	NA	NA	NA	NA	NA	NA	Stat1	Merged.222	Stat1_RefSeq	12484	3UTR	397	431	337	47	NA	NA	NA	NA	NA	NA	NA	NA	NA	0	0	0	Dlx2_e13.5_BG_WT_mrgdf_trim-vs.Input.no_model_peak_219	21.29	6.79828	14.12332	NA	0	0	0	chr1	52106602	52106952	351	n	n
chr1	52113632	52114044	413	merged_peak_245	NA	NA	NA	NA	NA	NA	NA	NA	NA	NA	Stat1	Merged.223	Stat1_RefSeq	5392	Intergenic	312	305	310	12	NA	NA	NA	NA	NA	NA	NA	NA	NA	0	0	0	Dlx2_e13.5_BG_WT_mrgdf_trim-vs.Input.no_model_peak_220	21.98	7.00774	14.12332	NA	0	0	0	chr1	52113632	52114044	413	n	n
chr1	52305840	52307166	1327	merged_peak_246	GE_meis_IP_q0.01_peak_42	410	11.62959	45.89389	41.04545	178	chr1	52306106	52306482	377	Gls	Merged.224	Gls_RefSeq	72607	Intergenic	244	262	263	133	NA	NA	NA	NA	NA	NA	NA	NA	Dlx1_e13.5_BG_WT_mrgdf_trim-vs.Input.no_model_peak_137b	23.96	5.24689	11.55976	Dlx2_e13.5_BG_WT_mrgdf_trim-vs.Input.no_model_peak_221b	21.29	6.79828	14.12332	NA	0	0	0	chr1	52305840	52307166	1327	y	y
chr1	52331959	52332408	450	merged_peak_247	NA	NA	NA	NA	NA	NA	NA	NA	NA	NA	Gls	Merged.225	Gls_RefSeq	98726	Intergenic	511	254	505	97	NA	NA	NA	NA	NA	NA	NA	NA	Dlx1_e13.5_BG_WT_mrgdf_trim-vs.Input.no_model_peak_138	31.94	6.92577	18.60714	Dlx2_e13.5_BG_WT_mrgdf_trim-vs.Input.no_model_peak_222	44.65	13.92002	40.94332	Dlx5_e13.5_BG_WT_mrgdf_trim-vs.Input.no_model_peak_42	21	6.73718	14.17637	chr1	52331959	52332408	450	n	y
chr1	52844756	52845098	343	merged_peak_248	NA	NA	NA	NA	NA	NA	NA	NA	NA	NA	Hibch	Merged.226	Hibch_RefSeq	0	TSS	NA	NA	NA	NA	NA	NA	NA	NA	NA	NA	NA	NA	NA	0	0	0	NA	0	0	0	NA	0	0	0	chr1	52844756	52845098	343	n	n
chr1	53352468	53353015	548	merged_peak_249	NA	NA	NA	NA	NA	NA	NA	NA	NA	NA	Asnsd1	Merged.227	Asnsd1_RefSeq	0	TSS	NA	NA	NA	NA	NA	NA	NA	NA	NA	NA	NA	NA	NA	0	0	0	Dlx2_e13.5_BG_WT_mrgdf_trim-vs.Input.no_model_peak_225	23.36	7.42667	16.15336	NA	0	0	0	chr1	53352468	53353015	548	n	n
chr1	54250386	54250843	458	merged_peak_250	NA	NA	NA	NA	NA	NA	NA	NA	NA	NA	Ccdc150	Merged.228	Ccdc150_RefSeq	0	TSS	244	228	276	186	NA	NA	NA	NA	NA	NA	NA	NA	NA	0	0	0	Dlx2_e13.5_BG_WT_mrgdf_trim-vs.Input.no_model_peak_226	15.8	5.12258	8.52331	NA	0	0	0	chr1	54250386	54250843	458	n	n
chr1	54555575	54556254	680	merged_peak_251	NA	NA	NA	NA	NA	NA	NA	NA	NA	NA	Pgap1	Merged.229	Pgap1_UCSC	1426	TSS	244	228	305	247	NA	NA	NA	NA	NA	NA	NA	NA	NA	0	0	0	Dlx2_e13.5_BG_WT_mrgdf_trim-vs.Input.no_model_peak_227	19.92	6.37936	12.16984	NA	0	0	0	chr1	54555575	54556254	680	n	n
chr1	54578627	54578912	286	merged_peak_252	NA	NA	NA	NA	NA	NA	NA	NA	NA	NA	Pgap1	Merged.230	Pgap1_RefSeq	20942	Intergenic	462	548	463	229	NA	NA	NA	NA	NA	NA	NA	NA	NA	0	0	0	NA	0	0	0	NA	0	0	0	chr1	54578627	54578912	286	n	n
chr1	54597943	54598257	315	merged_peak_253	NA	NA	NA	NA	NA	NA	NA	NA	NA	NA	Pgap1	Merged.231	Pgap1_RefSeq	40258	Intergenic	244	228	282	NA	NA	NA	NA	NA	NA	NA	NA	NA	NA	0	0	0	NA	0	0	0	NA	0	0	0	chr1	54597943	54598257	315	n	n
chr1	54707774	54708196	423	merged_peak_254	NA	NA	NA	NA	NA	NA	NA	NA	NA	NA	AK015376	Merged.232	AK015376_UCSC	26044	GeneBody	472	533	413	392	NA	NA	NA	NA	NA	NA	NA	NA	NA	0	0	0	Dlx2_e13.5_BG_WT_mrgdf_trim-vs.Input.no_model_peak_230	17.86	5.75097	10.30023	NA	0	0	0	chr1	54707774	54708196	423	n	n
chr1	54715157	54715517	361	merged_peak_255	NA	NA	NA	NA	NA	NA	NA	NA	NA	NA	AK015376	Merged.233	AK015376_UCSC	33427	GeneBody	309	324	231	800	NA	NA	NA	NA	NA	NA	NA	NA	NA	0	0	0	Dlx2_e13.5_BG_WT_mrgdf_trim-vs.Input.no_model_peak_231	21.98	7.00774	14.12332	NA	0	0	0	chr1	54715157	54715517	361	n	n
chr1	55087870	55088387	518	merged_peak_256	NA	NA	NA	NA	NA	NA	NA	NA	NA	NA	Hspe1	Merged.234	Hspe1_RefSeq	0	TSS	256	238	263	165	NA	NA	NA	NA	NA	NA	NA	NA	NA	0	0	0	Dlx2_e13.5_BG_WT_mrgdf_trim-vs.Input.no_model_peak_237	10.99	3.65634	4.56519	NA	0	0	0	chr1	55087870	55088387	518	n	n
chr1	55130868	55131401	534	merged_peak_257	NA	NA	NA	NA	NA	NA	NA	NA	NA	NA	Mob4	Merged.235	Mob4_RefSeq	0	TSS	513	501	454	107	NA	NA	NA	NA	NA	NA	NA	NA	Dlx1_e13.5_BG_WT_mrgdf_trim-vs.Input.no_model_peak_142	18.96	4.19759	7.70683	Dlx2_e13.5_BG_WT_mrgdf_trim-vs.Input.no_model_peak_238	16.49	5.33204	9.39956	NA	0	0	0	chr1	55130868	55131401	534	n	y
chr1	55405728	55406059	332	merged_peak_258	GE_meis_IP_q0.01_peak_43	199	7.68735	24.2443	19.95601	171	chr1	55405728	55406059	332	NA	NA	NA	NA	NA	NA	NA	NA	NA	NA	NA	NA	NA	NA	NA	NA	NA	NA	NA	NA	NA	NA	NA	NA	NA	NA	NA	NA	NA	NA	NA	NA	NA	y	n
chr1	55661309	55661734	426	merged_peak_259	NA	NA	NA	NA	NA	NA	NA	NA	NA	NA	Plcl1	Merged.236	Plcl1_RefSeq	255362	GeneBody	292	300	305	NA	NA	NA	NA	NA	NA	NA	NA	NA	NA	0	0	0	NA	0	0	0	NA	0	0	0	chr1	55661309	55661734	426	n	n
chr1	55665343	55666697	1355	merged_peak_260	NA	NA	NA	NA	NA	NA	NA	NA	NA	NA	Plcl1	Merged.237	Plcl1_RefSeq	259396	GeneBody	262	254	432	1415	NA	NA	NA	NA	NA	NA	NA	NA	NA	0	0	0	Dlx2_e13.5_BG_WT_mrgdf_trim-vs.Input.no_model_peak_240a	19.23	6.16989	12.16984	NA	0	0	0	chr1	55665343	55666697	1355	n	n
chr1	55704678	55705066	389	merged_peak_261	NA	NA	NA	NA	NA	NA	NA	NA	NA	NA	9130227L01Rik	Merged.238	9130227L01Rik_RefSeq	226173	GeneBody	272	269	447	167	NA	NA	NA	NA	NA	NA	NA	NA	NA	0	0	0	NA	0	0	0	NA	0	0	0	chr1	55704678	55705066	389	n	n
chr1	55886446	55886941	496	merged_peak_262	NA	NA	NA	NA	NA	NA	NA	NA	NA	NA	9130227L01Rik	Merged.239	9130227L01Rik_RefSeq	44298	Intergenic	374	423	528	230	NA	NA	NA	NA	NA	NA	NA	NA	NA	0	0	0	NA	0	0	0	NA	0	0	0	chr1	55886446	55886941	496	n	n
chr1	55887561	55888142	582	merged_peak_263	GE_meis_IP_q0.01_peak_44	103	5.42044	14.25159	10.36757	136	chr1	55887605	55887843	239	9130227L01Rik	Merged.240	9130227L01Rik_RefSeq	43097	Intergenic	357	437	620	372	NA	NA	NA	NA	NA	NA	NA	NA	NA	0	0	0	Dlx2_e13.5_BG_WT_mrgdf_trim-vs.Input.no_model_peak_241	18.55	5.96043	11.22404	NA	0	0	0	chr1	55887561	55888142	582	y	n
chr1	55894066	55894327	262	merged_peak_264	NA	NA	NA	NA	NA	NA	NA	NA	NA	NA	9130227L01Rik	Merged.241	9130227L01Rik_RefSeq	36912	Intergenic	250	440	523	32	NA	NA	NA	NA	NA	NA	NA	NA	NA	0	0	0	NA	0	0	0	NA	0	0	0	chr1	55894066	55894327	262	n	n
chr1	55913980	55915135	1156	merged_peak_265	NA	NA	NA	NA	NA	NA	NA	NA	NA	NA	9130227L01Rik	Merged.242	9130227L01Rik_RefSeq	16104	Intergenic	717	858	802	1819	NA	NA	NA	NA	NA	NA	NA	NA	Dlx1_e13.5_BG_WT_mrgdf_trim-vs.Input.no_model_peak_144b	40.92	8.81452	27.55031	Dlx2_e13.5_BG_WT_mrgdf_trim-vs.Input.no_model_peak_242	46.02	14.33895	43.56345	NA	0	0	0	chr1	55913980	55915135	1156	n	y
chr1	56262690	56262941	252	merged_peak_266	NA	NA	NA	NA	NA	NA	NA	NA	NA	NA	1700003I22Rik	Merged.243	1700003I22Rik_RefSeq	243711	Intergenic	NA	NA	NA	NA	NA	NA	NA	NA	NA	NA	NA	NA	Dlx1_e13.5_BG_WT_mrgdf_trim-vs.Input.no_model_peak_145	36.93	7.97507	23.45915	NA	0	0	0	NA	0	0	0	chr1	56262690	56262941	252	n	y
chr1	56345191	56345474	284	merged_peak_267	GE_meis_IP_q0.01_peak_45	135	6.30757	17.61403	13.57162	74	chr1	56345191	56345474	284	NA	NA	NA	NA	NA	NA	NA	NA	NA	NA	NA	NA	NA	NA	NA	NA	NA	NA	NA	NA	NA	NA	NA	NA	NA	NA	NA	NA	NA	NA	NA	NA	NA	y	n
chr1	56684425	56684992	568	merged_peak_268	NA	NA	NA	NA	NA	NA	NA	NA	NA	NA	Hsfy2	Merged.244	Hsfy2_RefSeq	46973	Intergenic	475	544	422	444	NA	NA	NA	NA	NA	NA	NA	NA	NA	0	0	0	Dlx2_e13.5_BG_WT_mrgdf_trim-vs.Input.no_model_peak_244	18.55	5.96043	11.22404	NA	0	0	0	chr1	56684425	56684992	568	n	n
chr1	56815674	56816052	379	merged_peak_269	NA	NA	NA	NA	NA	NA	NA	NA	NA	NA	Satb2	Merged.245	Satb2_RefSeq	155280	GeneBody	582	457	584	1998	NA	NA	NA	NA	NA	NA	NA	NA	NA	0	0	0	Dlx2_e13.5_BG_WT_mrgdf_trim-vs.Input.no_model_peak_246	21.98	7.00774	14.12332	NA	0	0	0	chr1	56815674	56816052	379	n	n
chr1	56832851	56833687	837	merged_peak_270	GE_meis_IP_q0.01_peak_46	399	11.43247	44.73245	39.90783	188	chr1	56832864	56833216	353	Satb2	Merged.246	Satb2_RefSeq	137645	GeneBody	662	768	673	2000	NA	NA	NA	NA	NA	NA	NA	NA	NA	0	0	0	Dlx2_e13.5_BG_WT_mrgdf_trim-vs.Input.no_model_peak_247b	24.73	7.8456	17.19512	NA	0	0	0	chr1	56832851	56833687	837	y	n
chr1	56973204	56973627	424	merged_peak_271	NA	NA	NA	NA	NA	NA	NA	NA	NA	NA	9130024F11Rik	Merged.247	9130024F11Rik_RefSeq	1734	TSS	330	348	428	74	NA	NA	NA	NA	NA	NA	NA	NA	NA	0	0	0	Dlx2_e13.5_BG_WT_mrgdf_trim-vs.Input.no_model_peak_250	23.36	7.42667	16.15336	NA	0	0	0	chr1	56973204	56973627	424	n	n
chr1	56973818	56974894	1077	merged_peak_272	NA	NA	NA	NA	NA	NA	NA	NA	NA	NA	9130024F11Rik	Merged.248	9130024F11Rik_RefSeq	2348	5UTR	237	445	639	479	NA	NA	NA	NA	NA	NA	NA	NA	Dlx1_e13.5_BG_WT_mrgdf_trim-vs.Input.no_model_peak_146	16.97	3.77787	6.31144	Dlx2_e13.5_BG_WT_mrgdf_trim-vs.Input.no_model_peak_251	11.68	3.8658	5.29391	NA	0	0	0	chr1	56973818	56974894	1077	n	y
chr1	57082729	57083539	811	merged_peak_273	NA	NA	NA	NA	NA	NA	NA	NA	NA	NA	9130024F11Rik	Merged.249	9130024F11Rik_RefSeq	111259	Intergenic	539	626	684	535	NA	NA	NA	NA	NA	NA	NA	NA	NA	0	0	0	Dlx2_e13.5_BG_WT_mrgdf_trim-vs.Input.no_model_peak_252	19.92	6.37936	12.16984	NA	0	0	0	chr1	57082729	57083539	811	n	n
chr1	57174266	57174802	537	merged_peak_274	NA	NA	NA	NA	NA	NA	NA	NA	NA	NA	BC055402	Merged.250	BC055402_UCSC	40189	Intergenic	303	319	631	906	NA	NA	NA	NA	NA	NA	NA	NA	NA	0	0	0	Dlx2_e13.5_BG_WT_mrgdf_trim-vs.Input.no_model_peak_253	24.73	7.8456	17.19512	NA	0	0	0	chr1	57174266	57174802	537	n	n
chr1	57292677	57293042	366	merged_peak_275	NA	NA	NA	NA	NA	NA	NA	NA	NA	NA	DQ705824	Merged.251	DQ705824_UCSC	60370	Intergenic	NA	NA	NA	NA	NA	NA	NA	NA	NA	NA	NA	NA	Dlx1_e13.5_BG_WT_mrgdf_trim-vs.Input.no_model_peak_148	58.89	12.592	47.83489	Dlx2_e13.5_BG_WT_mrgdf_trim-vs.Input.no_model_peak_255	21.98	7.00774	14.12332	NA	0	0	0	chr1	57292677	57293042	366	n	y
chr1	57330151	57330546	396	merged_peak_276	GE_meis_IP_q0.01_peak_47	332	10.2498	37.92394	33.2603	193	chr1	57330151	57330546	396	NA	NA	NA	NA	NA	NA	NA	NA	NA	NA	NA	NA	NA	NA	NA	NA	NA	NA	NA	NA	NA	NA	NA	NA	NA	NA	NA	NA	NA	NA	NA	NA	NA	y	n
chr1	57347570	57347921	352	merged_peak_277	GE_meis_IP_q0.01_peak_48	135	6.30757	17.61403	13.57162	161	chr1	57347570	57347921	352	NA	NA	NA	NA	NA	NA	NA	NA	NA	NA	NA	NA	NA	NA	NA	NA	NA	NA	NA	NA	NA	NA	NA	NA	NA	NA	NA	NA	NA	NA	NA	NA	NA	y	n
chr1	57388015	57388256	242	merged_peak_278	NA	NA	NA	NA	NA	NA	NA	NA	NA	NA	1700066M21Rik	Merged.252	1700066M21Rik_RefSeq	10394	3UTR	330	355	395	149	NA	NA	NA	NA	NA	NA	NA	NA	NA	0	0	0	NA	0	0	0	NA	0	0	0	chr1	57388015	57388256	242	n	n
chr1	57428745	57429400	656	merged_peak_279	NA	NA	NA	NA	NA	NA	NA	NA	NA	NA	Tyw5	Merged.253	Tyw5_RefSeq	22070	Intergenic	256	246	263	32	NA	NA	NA	NA	NA	NA	NA	NA	Dlx1_e13.5_BG_WT_mrgdf_trim-vs.Input.no_model_peak_149	41.92	9.02438	28.59979	Dlx2_e13.5_BG_WT_mrgdf_trim-vs.Input.no_model_peak_258	39.15	12.24432	34.56355	Dlx5_e13.5_BG_WT_mrgdf_trim-vs.Input.no_model_peak_43	21	6.73718	14.17637	chr1	57428745	57429400	656	n	y
chr1	57497268	57498175	908	merged_peak_280	NA	NA	NA	NA	NA	NA	NA	NA	NA	NA	Tyw5	Merged.254	Tyw5_RefSeq	90593	Intergenic	299	310	328	214	NA	NA	NA	NA	NA	NA	NA	NA	Dlx1_e13.5_BG_WT_mrgdf_trim-vs.Input.no_model_peak_150	22.96	5.03703	10.75116	Dlx2_e13.5_BG_WT_mrgdf_trim-vs.Input.no_model_peak_259	39.15	12.24432	34.56355	Dlx5_e13.5_BG_WT_mrgdf_trim-vs.Input.no_model_peak_44	10	3.36859	4.58913	chr1	57497268	57498175	908	n	y
chr1	57609306	57609590	285	merged_peak_281	NA	NA	NA	NA	NA	NA	NA	NA	NA	NA	Spats2l	Merged.255	Spats2l_RefSeq	165269	Intergenic	276	394	221	798	NA	NA	NA	NA	NA	NA	NA	NA	NA	0	0	0	Dlx2_e13.5_BG_WT_mrgdf_trim-vs.Input.no_model_peak_260	21.98	7.00774	14.12332	NA	0	0	0	chr1	57609306	57609590	285	n	n
chr1	57674104	57674693	590	merged_peak_282	NA	NA	NA	NA	NA	NA	NA	NA	NA	NA	Spats2l	Merged.256	Spats2l_RefSeq	100166	Intergenic	256	246	NA	NA	NA	NA	NA	NA	NA	NA	NA	NA	NA	0	0	0	Dlx2_e13.5_BG_WT_mrgdf_trim-vs.Input.no_model_peak_261	17.17	5.5415	10.30023	NA	0	0	0	chr1	57674104	57674693	590	n	n
chr1	57861905	57862473	569	merged_peak_283	NA	NA	NA	NA	NA	NA	NA	NA	NA	NA	Spats2l	Merged.257	Spats2l_RefSeq	16333	GeneBody	276	276	221	137	NA	NA	NA	NA	NA	NA	NA	NA	NA	0	0	0	Dlx2_e13.5_BG_WT_mrgdf_trim-vs.Input.no_model_peak_263	22.67	7.21721	15.12918	NA	0	0	0	chr1	57861905	57862473	569	n	n
chr1	57940793	57941087	295	merged_peak_284	NA	NA	NA	NA	NA	NA	NA	NA	NA	NA	Kctd18	Merged.258	Kctd18_RefSeq	28435	GeneBody	262	254	282	112	NA	NA	NA	NA	NA	NA	NA	NA	NA	0	0	0	Dlx2_e13.5_BG_WT_mrgdf_trim-vs.Input.no_model_peak_264	24.73	7.8456	17.19512	NA	0	0	0	chr1	57940793	57941087	295	n	n
chr1	58513639	58513922	284	merged_peak_285	NA	NA	NA	NA	NA	NA	NA	NA	NA	NA	AK053027	Merged.259	AK053027_UCSC	8483	GeneBody	NA	NA	NA	NA	NA	NA	NA	NA	NA	NA	NA	NA	NA	0	0	0	NA	0	0	0	NA	0	0	0	chr1	58513639	58513922	284	n	n
chr1	59341154	59341562	409	merged_peak_286	GE_meis_IP_q0.01_peak_49	86	5.1249	12.44555	8.65789	241	chr1	59341154	59341508	355	Cdk15	Merged.260	Cdk15_UCSC	42271	GeneBody	309	238	328	54	mm489	Positive	midbrain (mesencephalon)[8/9], branchial arch[5/9], eye[5/9]	0	1	NA	NA	NA	NA	0	0	0	Dlx2_e13.5_BG_WT_mrgdf_trim-vs.Input.no_model_peak_270	20.61	6.58882	13.13659	NA	0	0	0	chr1	59341208	59341562	355	y	n
chr1	59394496	59395030	535	merged_peak_287	NA	NA	NA	NA	NA	NA	NA	NA	NA	NA	Fzd7	Merged.261	Fzd7_RefSeq	87115	Intergenic	444	584	469	200	NA	NA	NA	NA	NA	NA	NA	NA	Dlx1_e13.5_BG_WT_mrgdf_trim-vs.Input.no_model_peak_152	22.96	5.03703	10.75116	Dlx2_e13.5_BG_WT_mrgdf_trim-vs.Input.no_model_peak_271	34.35	10.77808	28.45175	NA	0	0	0	chr1	59394496	59395030	535	n	y
chr1	59441352	59441602	251	merged_peak_288	NA	NA	NA	NA	NA	NA	NA	NA	NA	NA	Fzd7	Merged.262	Fzd7_RefSeq	40543	Intergenic	NA	NA	NA	NA	NA	NA	NA	NA	NA	NA	NA	NA	Dlx1_e13.5_BG_WT_mrgdf_trim-vs.Input.no_model_peak_153	31.94	6.92577	18.60714	NA	0	0	0	NA	0	0	0	chr1	59441352	59441602	251	n	y
chr1	59516168	59516624	457	merged_peak_289	NA	NA	NA	NA	NA	NA	NA	NA	NA	NA	Gm973	Merged.263	Gm973_RefSeq	0	TSS	335	337	263	251	NA	NA	NA	NA	NA	NA	NA	NA	NA	0	0	0	Dlx2_e13.5_BG_WT_mrgdf_trim-vs.Input.no_model_peak_272	36.41	11.40647	30.86212	NA	0	0	0	chr1	59516168	59516624	457	n	n
chr1	59535448	59535680	233	merged_peak_290	GE_meis_IP_q0.01_peak_50	87	4.8733	12.53193	8.73944	83	chr1	59535448	59535680	233	NA	NA	NA	NA	NA	NA	NA	NA	NA	NA	NA	NA	NA	NA	NA	NA	NA	NA	NA	NA	NA	NA	NA	NA	NA	NA	NA	NA	NA	NA	NA	NA	NA	y	n
chr1	59574218	59575336	1119	merged_peak_291	NA	NA	NA	NA	NA	NA	NA	NA	NA	NA	AK006768	Merged.264	AK006768_UCSC	25429	GeneBody	554	656	556	240	NA	NA	NA	NA	NA	NA	NA	NA	Dlx1_e13.5_BG_WT_mrgdf_trim-vs.Input.no_model_peak_154	32.94	7.13563	19.55252	Dlx2_e13.5_BG_WT_mrgdf_trim-vs.Input.no_model_peak_274	83.8	25.85941	97.4407	Dlx5_e13.5_BG_WT_mrgdf_trim-vs.Input.no_model_peak_45	21	6.73718	14.17637	chr1	59574218	59575336	1119	n	y
chr1	59620340	59620564	225	merged_peak_292	GE_meis_IP_q0.01_peak_51	78	4.92779	11.63761	7.89595	132	chr1	59620340	59620564	225	NA	NA	NA	NA	NA	NA	NA	NA	NA	NA	NA	NA	NA	NA	NA	NA	NA	NA	NA	NA	NA	NA	NA	NA	NA	NA	NA	NA	NA	NA	NA	NA	NA	y	n
chr1	59789022	59789316	295	merged_peak_293	GE_meis_IP_q0.01_peak_52	94	5.32201	13.26967	9.43533	86	chr1	59789022	59789316	295	NA	NA	NA	NA	NA	NA	NA	NA	NA	NA	NA	NA	NA	NA	NA	NA	NA	NA	NA	NA	NA	NA	NA	NA	NA	NA	NA	NA	NA	NA	NA	NA	NA	y	n
chr1	60180157	60180678	522	merged_peak_294	NA	NA	NA	NA	NA	NA	NA	NA	NA	NA	Nbeal1	Merged.265	Nbeal1_RefSeq	0	TSS	244	228	269	NA	NA	NA	NA	NA	NA	NA	NA	NA	NA	0	0	0	Dlx2_e13.5_BG_WT_mrgdf_trim-vs.Input.no_model_peak_278	13.74	4.49419	6.84998	NA	0	0	0	chr1	60180157	60180678	522	n	n
chr1	60409065	60409838	774	merged_peak_295	NA	NA	NA	NA	NA	NA	NA	NA	NA	NA	Abi2	Merged.266	Abi2_RefSeq	0	TSS	562	603	588	125	NA	NA	NA	NA	NA	NA	NA	NA	Dlx1_e13.5_BG_WT_mrgdf_trim-vs.Input.no_model_peak_157	22.96	5.03703	10.75116	Dlx2_e13.5_BG_WT_mrgdf_trim-vs.Input.no_model_peak_279	17.17	5.5415	10.30023	NA	0	0	0	chr1	60409065	60409838	774	n	y
chr1	60616039	60616596	558	merged_peak_296	NA	NA	NA	NA	NA	NA	NA	NA	NA	NA	Raph1	Merged.267	Raph1_RefSeq	49273	Intergenic	469	529	440	256	NA	NA	NA	NA	NA	NA	NA	NA	Dlx1_e13.5_BG_WT_mrgdf_trim-vs.Input.no_model_peak_158	18.96	4.19759	7.70683	Dlx2_e13.5_BG_WT_mrgdf_trim-vs.Input.no_model_peak_282	31.6	9.94023	24.92852	NA	0	0	0	chr1	60616039	60616596	558	n	y
chr1	60644882	60645875	994	merged_peak_297	GE_meis_IP_q0.01_peak_53	543	11.93295	59.45449	54.33215	201	chr1	60645179	60645620	442	AK217854	Merged.268	AK217854_UCSC	58382	Intergenic	312	328	221	110	NA	NA	NA	NA	NA	NA	NA	NA	Dlx1_e13.5_BG_WT_mrgdf_trim-vs.Input.no_model_peak_159	39.93	8.60465	26.51124	Dlx2_e13.5_BG_WT_mrgdf_trim-vs.Input.no_model_peak_283	54.95	17.06197	54.39489	Dlx5_e13.5_BG_WT_mrgdf_trim-vs.Input.no_model_peak_46	19	6.12471	12.21757	chr1	60644882	60645875	994	y	y
chr1	60648940	60649739	800	merged_peak_298	GE_meis_IP_q0.01_peak_54	71	4.73068	10.84645	7.15164	87	chr1	60649059	60649269	211	AK217854	Merged.269	AK217854_UCSC	54518	Intergenic	256	246	458	107	NA	NA	NA	NA	NA	NA	NA	NA	NA	0	0	0	Dlx2_e13.5_BG_WT_mrgdf_trim-vs.Input.no_model_peak_284a	35.03	10.98754	29.651	NA	0	0	0	chr1	60648940	60649739	800	y	n
chr1	60668301	60668567	267	merged_peak_299	NA	NA	NA	NA	NA	NA	NA	NA	NA	NA	AK217854	Merged.270	AK217854_UCSC	35690	Intergenic	281	282	NA	166	NA	NA	NA	NA	NA	NA	NA	NA	NA	0	0	0	NA	0	0	0	NA	0	0	0	chr1	60668301	60668567	267	n	n
chr1	60851002	60851483	482	merged_peak_300	NA	NA	NA	NA	NA	NA	NA	NA	NA	NA	Ctla4	Merged.271	Ctla4_RefSeq	57540	Intergenic	272	269	345	103	NA	NA	NA	NA	NA	NA	NA	NA	NA	0	0	0	Dlx2_e13.5_BG_WT_mrgdf_trim-vs.Input.no_model_peak_285	15.8	5.12258	8.52331	NA	0	0	0	chr1	60851002	60851483	482	n	n
chr1	60860586	60861050	465	merged_peak_301	NA	NA	NA	NA	NA	NA	NA	NA	NA	NA	Ctla4	Merged.272	Ctla4_RefSeq	47973	Intergenic	276	276	NA	NA	NA	NA	NA	NA	NA	NA	NA	NA	NA	0	0	0	NA	0	0	0	NA	0	0	0	chr1	60860586	60861050	465	n	n
chr1	60902412	60903003	592	merged_peak_302	NA	NA	NA	NA	NA	NA	NA	NA	NA	NA	Ctla4	Merged.273	Ctla4_RefSeq	6020	Intergenic	545	262	530	401	NA	NA	NA	NA	NA	NA	NA	NA	Dlx1_e13.5_BG_WT_mrgdf_trim-vs.Input.no_model_peak_160	21.96	4.82717	9.96076	Dlx2_e13.5_BG_WT_mrgdf_trim-vs.Input.no_model_peak_286	36.41	11.40647	30.86212	Dlx5_e13.5_BG_WT_mrgdf_trim-vs.Input.no_model_peak_47	13	4.28729	6.8818	chr1	60902412	60903003	592	n	y
chr1	60954929	60955170	242	merged_peak_303	NA	NA	NA	NA	NA	NA	NA	NA	NA	NA	Icos	Merged.274	Icos_RefSeq	22742	Intergenic	NA	NA	NA	NA	NA	NA	NA	NA	NA	NA	NA	NA	NA	0	0	0	NA	0	0	0	NA	0	0	0	chr1	60954929	60955170	242	n	n
chr1	61081682	61081916	235	merged_peak_304	NA	NA	NA	NA	NA	NA	NA	NA	NA	NA	Icos	Merged.275	Icos_RefSeq	103767	Intergenic	416	455	536	506	NA	NA	NA	NA	NA	NA	NA	NA	NA	0	0	0	NA	0	0	0	NA	0	0	0	chr1	61081682	61081916	235	n	n
chr1	61139171	61139861	691	merged_peak_305	NA	NA	NA	NA	NA	NA	NA	NA	NA	NA	Icos	Merged.276	Icos_RefSeq	161256	Intergenic	586	641	562	433	NA	NA	NA	NA	NA	NA	NA	NA	Dlx1_e13.5_BG_WT_mrgdf_trim-vs.Input.no_model_peak_161	23.96	5.24689	11.55976	Dlx2_e13.5_BG_WT_mrgdf_trim-vs.Input.no_model_peak_288	26.1	8.26452	19.32873	NA	0	0	0	chr1	61139171	61139861	691	n	y
chr1	61146312	61146705	394	merged_peak_306	NA	NA	NA	NA	NA	NA	NA	NA	NA	NA	Icos	Merged.277	Icos_RefSeq	168397	Intergenic	285	288	294	159	NA	NA	NA	NA	NA	NA	NA	NA	NA	0	0	0	Dlx2_e13.5_BG_WT_mrgdf_trim-vs.Input.no_model_peak_289	25.42	8.05506	18.25379	NA	0	0	0	chr1	61146312	61146705	394	n	n
chr1	61181144	61181560	417	merged_peak_307	NA	NA	NA	NA	NA	NA	NA	NA	NA	NA	9530026F06Rik	Merged.278	9530026F06Rik_RefSeq	196870	Intergenic	533	597	491	199	NA	NA	NA	NA	NA	NA	NA	NA	NA	0	0	0	Dlx2_e13.5_BG_WT_mrgdf_trim-vs.Input.no_model_peak_291	16.49	5.33204	9.39956	NA	0	0	0	chr1	61181144	61181560	417	n	n
chr1	61265443	61266244	802	merged_peak_308	GE_meis_IP_q0.01_peak_55	209	7.88446	25.23761	20.91928	160	chr1	61265811	61266116	306	9530026F06Rik	Merged.279	9530026F06Rik_RefSeq	112186	Intergenic	276	637	239	1396	NA	NA	NA	NA	NA	NA	NA	NA	Dlx1_e13.5_BG_WT_mrgdf_trim-vs.Input.no_model_peak_162b	18.96	4.19759	7.70683	Dlx2_e13.5_BG_WT_mrgdf_trim-vs.Input.no_model_peak_293	41.22	12.87271	37.0851	NA	0	0	0	chr1	61265443	61266244	802	y	y
chr1	61273948	61274316	369	merged_peak_309	GE_meis_IP_q0.01_peak_56	127	6.11046	16.71693	12.71473	176	chr1	61273948	61274316	369	NA	NA	NA	NA	NA	NA	NA	NA	NA	NA	NA	NA	NA	NA	NA	NA	NA	NA	NA	NA	NA	NA	NA	NA	NA	NA	NA	NA	NA	NA	NA	NA	NA	y	n
chr1	61300979	61301370	392	merged_peak_310	NA	NA	NA	NA	NA	NA	NA	NA	NA	NA	9530026F06Rik	Merged.280	9530026F06Rik_RefSeq	77060	Intergenic	365	352	294	1018	NA	NA	NA	NA	NA	NA	NA	NA	NA	0	0	0	Dlx2_e13.5_BG_WT_mrgdf_trim-vs.Input.no_model_peak_294	23.36	7.42667	16.15336	NA	0	0	0	chr1	61300979	61301370	392	n	n
chr1	61302528	61303046	519	merged_peak_311	NA	NA	NA	NA	NA	NA	NA	NA	NA	NA	9530026F06Rik	Merged.281	9530026F06Rik_RefSeq	75384	Intergenic	244	228	587	352	NA	NA	NA	NA	NA	NA	NA	NA	NA	0	0	0	Dlx2_e13.5_BG_WT_mrgdf_trim-vs.Input.no_model_peak_295	24.04	7.63613	17.19512	NA	0	0	0	chr1	61302528	61303046	519	n	n
chr1	61408502	61408843	342	merged_peak_312	NA	NA	NA	NA	NA	NA	NA	NA	NA	NA	9530026F06Rik	Merged.282	9530026F06Rik_RefSeq	30069	Intergenic	357	269	356	119	NA	NA	NA	NA	NA	NA	NA	NA	NA	0	0	0	Dlx2_e13.5_BG_WT_mrgdf_trim-vs.Input.no_model_peak_297	19.23	6.16989	12.16984	Dlx5_e13.5_BG_WT_mrgdf_trim-vs.Input.no_model_peak_48	12	3.98106	6.08548	chr1	61408502	61408843	342	n	n
chr1	61437651	61437886	236	merged_peak_313	NA	NA	NA	NA	NA	NA	NA	NA	NA	NA	9530026F06Rik	Merged.283	9530026F06Rik_RefSeq	59218	Intergenic	513	619	541	169	NA	NA	NA	NA	NA	NA	NA	NA	NA	0	0	0	NA	0	0	0	NA	0	0	0	chr1	61437651	61437886	236	n	n
chr1	61440520	61440760	241	merged_peak_314	NA	NA	NA	NA	NA	NA	NA	NA	NA	NA	9530026F06Rik	Merged.284	9530026F06Rik_RefSeq	62087	Intergenic	NA	NA	NA	NA	NA	NA	NA	NA	NA	NA	NA	NA	Dlx1_e13.5_BG_WT_mrgdf_trim-vs.Input.no_model_peak_163	31.94	6.92577	18.60714	Dlx2_e13.5_BG_WT_mrgdf_trim-vs.Input.no_model_peak_298	16.49	5.33204	9.39956	NA	0	0	0	chr1	61440520	61440760	241	n	y
chr1	61472026	61472798	773	merged_peak_315	GE_meis_IP_q0.01_peak_57	71	4.73068	10.84645	7.15164	190	chr1	61472428	61472798	371	9530026F06Rik	Merged.285	9530026F06Rik_RefSeq	93593	Intergenic	500	567	483	1306	NA	NA	NA	NA	NA	NA	NA	NA	Dlx1_e13.5_BG_WT_mrgdf_trim-vs.Input.no_model_peak_164	19.96	4.40745	8.4377	Dlx2_e13.5_BG_WT_mrgdf_trim-vs.Input.no_model_peak_299	12.36	4.07526	6.05629	Dlx5_e13.5_BG_WT_mrgdf_trim-vs.Input.no_model_peak_49	14	4.59353	7.70739	chr1	61472026	61472733	708	y	y
chr1	61523573	61523890	318	merged_peak_316	NA	NA	NA	NA	NA	NA	NA	NA	NA	NA	Pard3b	Merged.286	Pard3b_RefSeq	114932	Intergenic	NA	NA	NA	NA	NA	NA	NA	NA	NA	NA	NA	NA	Dlx1_e13.5_BG_WT_mrgdf_trim-vs.Input.no_model_peak_166	38.93	8.39479	25.48284	NA	0	0	0	NA	0	0	0	chr1	61523573	61523890	318	n	y
chr1	61539784	61540211	428	merged_peak_317	NA	NA	NA	NA	NA	NA	NA	NA	NA	NA	Pard3b	Merged.287	Pard3b_RefSeq	98611	Intergenic	276	254	288	43	NA	NA	NA	NA	NA	NA	NA	NA	NA	0	0	0	Dlx2_e13.5_BG_WT_mrgdf_trim-vs.Input.no_model_peak_301	26.1	8.26452	19.32873	NA	0	0	0	chr1	61539784	61540211	428	n	n
chr1	61559569	61559937	369	merged_peak_318	NA	NA	NA	NA	NA	NA	NA	NA	NA	NA	Pard3b	Merged.288	Pard3b_RefSeq	78885	Intergenic	244	228	NA	NA	NA	NA	NA	NA	NA	NA	NA	NA	NA	0	0	0	Dlx2_e13.5_BG_WT_mrgdf_trim-vs.Input.no_model_peak_303	16.49	5.33204	9.39956	NA	0	0	0	chr1	61559569	61559937	369	n	n
chr1	61685133	61685712	580	merged_peak_319	GE_meis_IP_q0.01_peak_58	49	3.76624	8.49799	4.99646	62	chr1	61685286	61685689	404	Pard3b	Merged.289	Pard3b_RefSeq	46308	GeneBody	285	269	682	84	NA	NA	NA	NA	NA	NA	NA	NA	NA	0	0	0	Dlx2_e13.5_BG_WT_mrgdf_trim-vs.Input.no_model_peak_304	13.05	4.28473	6.84998	NA	0	0	0	chr1	61685133	61685712	580	y	n
chr1	61836520	61837446	927	merged_peak_320	NA	NA	NA	NA	NA	NA	NA	NA	NA	NA	AK015421	Merged.290	AK015421_UCSC	14092	GeneBody	262	300	211	14	NA	NA	NA	NA	NA	NA	NA	NA	Dlx1_e13.5_BG_WT_mrgdf_trim-vs.Input.no_model_peak_168	13.97	3.14829	4.40279	Dlx2_e13.5_BG_WT_mrgdf_trim-vs.Input.no_model_peak_305	39.15	12.24432	34.56355	NA	0	0	0	chr1	61836520	61837446	927	n	y
chr1	62008504	62009340	837	merged_peak_321	NA	NA	NA	NA	NA	NA	NA	NA	NA	NA	Pard3b	Merged.291	Pard3b_UCSC	965	TSS	346	389	269	437	NA	NA	NA	NA	NA	NA	NA	NA	NA	0	0	0	Dlx2_e13.5_BG_WT_mrgdf_trim-vs.Input.no_model_peak_306	35.72	11.19701	29.651	NA	0	0	0	chr1	62008504	62009340	837	n	n
chr1	62010097	62010497	401	merged_peak_322	NA	NA	NA	NA	NA	NA	NA	NA	NA	NA	Pard3b	Merged.292	Pard3b_UCSC	0	TSS	541	606	475	207	NA	NA	NA	NA	NA	NA	NA	NA	NA	0	0	0	Dlx2_e13.5_BG_WT_mrgdf_trim-vs.Input.no_model_peak_307	29.54	9.31184	22.6456	NA	0	0	0	chr1	62010097	62010497	401	n	n
chr1	62011825	62012173	349	merged_peak_323	NA	NA	NA	NA	NA	NA	NA	NA	NA	NA	Pard3b	Merged.293	Pard3b_UCSC	1517	TSS	495	579	533	176	NA	NA	NA	NA	NA	NA	NA	NA	NA	0	0	0	Dlx2_e13.5_BG_WT_mrgdf_trim-vs.Input.no_model_peak_308	29.54	9.31184	22.6456	NA	0	0	0	chr1	62011825	62012173	349	n	n
chr1	62243956	62244822	867	merged_peak_324	NA	NA	NA	NA	NA	NA	NA	NA	NA	NA	Pard3b	Merged.294	Pard3b_UCSC	233648	GeneBody	372	406	276	744	NA	NA	NA	NA	NA	NA	NA	NA	Dlx1_e13.5_BG_WT_mrgdf_trim-vs.Input.no_model_peak_169	33.94	7.34549	20.51077	Dlx2_e13.5_BG_WT_mrgdf_trim-vs.Input.no_model_peak_309a	68.69	21.25123	74.51853	Dlx5_e13.5_BG_WT_mrgdf_trim-vs.Input.no_model_peak_50	14	4.59353	7.70739	chr1	62243956	62244822	867	n	y
chr1	62254858	62255230	373	merged_peak_325	NA	NA	NA	NA	NA	NA	NA	NA	NA	NA	Pard3b	Merged.295	Pard3b_UCSC	244550	GeneBody	469	563	493	123	NA	NA	NA	NA	NA	NA	NA	NA	NA	0	0	0	Dlx2_e13.5_BG_WT_mrgdf_trim-vs.Input.no_model_peak_310	30.22	9.5213	23.7802	NA	0	0	0	chr1	62254858	62255230	373	n	n
chr1	62355436	62356120	685	merged_peak_326	NA	NA	NA	NA	NA	NA	NA	NA	NA	NA	Pard3b	Merged.296	Pard3b_UCSC	345128	GeneBody	420	508	231	1507	NA	NA	NA	NA	NA	NA	NA	NA	Dlx1_e13.5_BG_WT_mrgdf_trim-vs.Input.no_model_peak_170	17.97	3.98773	6.9977	Dlx2_e13.5_BG_WT_mrgdf_trim-vs.Input.no_model_peak_311	31.6	9.94023	24.92852	NA	0	0	0	chr1	62355436	62356120	685	n	y
chr1	62488787	62489269	483	merged_peak_327	GE_meis_IP_q0.01_peak_59	200	7.00206	24.38484	20.0952	178	chr1	62488874	62489206	333	Nrp2	Merged.297	Nrp2_RefSeq	214046	GeneBody	NA	NA	NA	55	NA	NA	NA	NA	NA	NA	NA	NA	NA	0	0	0	Dlx2_e13.5_BG_WT_mrgdf_trim-vs.Input.no_model_peak_313	15.11	4.91312	8.52331	NA	0	0	0	chr1	62488787	62489269	483	y	n
chr1	62511931	62512208	278	merged_peak_328	GE_meis_IP_q0.01_peak_60	80	4.14351	11.75992	8.01124	195	chr1	62511931	62512208	278	NA	NA	NA	NA	NA	NA	NA	NA	NA	NA	NA	NA	NA	NA	NA	NA	NA	NA	NA	NA	NA	NA	NA	NA	NA	NA	NA	NA	NA	NA	NA	NA	NA	y	n
chr1	62518463	62519375	913	merged_peak_329	GE_meis_IP_q0.01_peak_61	218	8.08158	26.24158	21.89192	275	chr1	62518739	62519216	478	Nrp2	Merged.298	Nrp2_RefSeq	183940	GeneBody	344	300	300	69	NA	NA	NA	NA	NA	NA	NA	NA	Dlx1_e13.5_BG_WT_mrgdf_trim-vs.Input.no_model_peak_171	28.95	6.29619	15.85222	Dlx2_e13.5_BG_WT_mrgdf_trim-vs.Input.no_model_peak_314	52.21	16.22412	51.63711	Dlx5_e13.5_BG_WT_mrgdf_trim-vs.Input.no_model_peak_51	16	5.206	9.43932	chr1	62518463	62519375	913	y	y
chr1	62565862	62566354	493	merged_peak_330	NA	NA	NA	NA	NA	NA	NA	NA	NA	NA	Nrp2	Merged.299	Nrp2_RefSeq	136961	GeneBody	484	560	523	382	NA	NA	NA	NA	NA	NA	NA	NA	Dlx1_e13.5_BG_WT_mrgdf_trim-vs.Input.no_model_peak_172	35.93	7.76521	22.46442	Dlx2_e13.5_BG_WT_mrgdf_trim-vs.Input.no_model_peak_315	35.03	10.98754	29.651	NA	0	0	0	chr1	62565862	62566354	493	n	y
chr1	62914233	62915006	774	merged_peak_331	GE_meis_IP_q0.01_peak_62	480	12.81225	53.0114	48.01604	286	chr1	62914345	62914931	587	4930487H11Rik	Merged.300	4930487H11Rik_RefSeq	119500	Intergenic	299	337	255	22	NA	NA	NA	NA	NA	NA	NA	NA	Dlx1_e13.5_BG_WT_mrgdf_trim-vs.Input.no_model_peak_174	51.9	11.12298	39.61896	Dlx2_e13.5_BG_WT_mrgdf_trim-vs.Input.no_model_peak_317	55.64	17.27143	55.78556	Dlx5_e13.5_BG_WT_mrgdf_trim-vs.Input.no_model_peak_52	17	5.51224	10.34264	chr1	62914233	62915006	774	y	y
chr1	62934094	62934471	378	merged_peak_332	NA	NA	NA	NA	NA	NA	NA	NA	NA	NA	4930487H11Rik	Merged.301	4930487H11Rik_RefSeq	139361	Intergenic	256	315	248	9	NA	NA	NA	NA	NA	NA	NA	NA	NA	0	0	0	Dlx2_e13.5_BG_WT_mrgdf_trim-vs.Input.no_model_peak_318	21.98	7.00774	14.12332	NA	0	0	0	chr1	62934094	62934471	378	n	n
chr1	63181105	63181357	253	merged_peak_333	NA	NA	NA	NA	NA	NA	NA	NA	NA	NA	Snora41	Merged.302	Snora41_RefSeq	2081	Intergenic	285	288	231	NA	NA	NA	NA	NA	NA	NA	NA	NA	NA	0	0	0	NA	0	0	0	NA	0	0	0	chr1	63181105	63181357	253	n	n
chr1	63372956	63373312	357	merged_peak_334	NA	NA	NA	NA	NA	NA	NA	NA	NA	NA	Adam23	Merged.303	Adam23_RefSeq	72590	Intergenic	267	246	221	213	NA	NA	NA	NA	NA	NA	NA	NA	NA	0	0	0	NA	0	0	0	NA	0	0	0	chr1	63372956	63373312	357	n	n
chr1	63389239	63389812	574	merged_peak_335	NA	NA	NA	NA	NA	NA	NA	NA	NA	NA	Adam23	Merged.304	Adam23_RefSeq	56090	Intergenic	289	294	282	NA	NA	NA	NA	NA	NA	NA	NA	NA	NA	0	0	0	NA	0	0	0	NA	0	0	0	chr1	63389239	63389812	574	n	n
chr1	63473478	63474043	566	merged_peak_336	NA	NA	NA	NA	NA	NA	NA	NA	NA	NA	Adam23	Merged.305	Adam23_RefSeq	27573	GeneBody	250	238	417	117	NA	NA	NA	NA	NA	NA	NA	NA	NA	0	0	0	Dlx2_e13.5_BG_WT_mrgdf_trim-vs.Input.no_model_peak_323	24.73	7.8456	17.19512	NA	0	0	0	chr1	63473478	63474043	566	n	n
chr1	63506302	63506699	398	merged_peak_337	NA	NA	NA	NA	NA	NA	NA	NA	NA	NA	Adam23	Merged.306	Adam23_RefSeq	60397	GeneBody	NA	NA	345	NA	NA	NA	NA	NA	NA	NA	NA	NA	Dlx1_e13.5_BG_WT_mrgdf_trim-vs.Input.no_model_peak_178	33.94	7.34549	20.51077	Dlx2_e13.5_BG_WT_mrgdf_trim-vs.Input.no_model_peak_324	26.79	8.47399	19.32873	Dlx5_e13.5_BG_WT_mrgdf_trim-vs.Input.no_model_peak_54	15	4.89976	8.56042	chr1	63506302	63506699	398	n	y
chr1	63535835	63536203	369	merged_peak_338	NA	NA	NA	NA	NA	NA	NA	NA	NA	NA	Adam23	Merged.307	Adam23_UCSC	31644	GeneBody	476	555	393	200	NA	NA	NA	NA	NA	NA	NA	NA	Dlx1_e13.5_BG_WT_mrgdf_trim-vs.Input.no_model_peak_179	21.96	4.82717	9.96076	Dlx2_e13.5_BG_WT_mrgdf_trim-vs.Input.no_model_peak_325	32.97	10.35915	26.09014	NA	0	0	0	chr1	63535835	63536203	369	n	y
chr1	63658054	63658377	324	merged_peak_339	NA	NA	NA	NA	NA	NA	NA	NA	NA	NA	Dytn	Merged.308	Dytn_RefSeq	28548	GeneBody	NA	NA	NA	NA	NA	NA	NA	NA	NA	NA	NA	NA	NA	0	0	0	NA	0	0	0	NA	0	0	0	chr1	63658054	63658377	324	n	n
chr1	63667240	63667629	390	merged_peak_340	NA	NA	NA	NA	NA	NA	NA	NA	NA	NA	Dytn	Merged.309	Dytn_RefSeq	19296	GeneBody	262	254	489	217	NA	NA	NA	NA	NA	NA	NA	NA	Dlx1_e13.5_BG_WT_mrgdf_trim-vs.Input.no_model_peak_181	20.96	4.61731	9.18932	Dlx2_e13.5_BG_WT_mrgdf_trim-vs.Input.no_model_peak_328	48.08	14.96734	46.22009	NA	0	0	0	chr1	63667240	63667629	390	n	y
chr1	63770267	63770846	580	merged_peak_341	NA	NA	NA	NA	NA	NA	NA	NA	NA	NA	4933402D24Rik	Merged.310	4933402D24Rik_RefSeq	999	TSS	281	438	349	344	NA	NA	NA	NA	NA	NA	NA	NA	Dlx1_e13.5_BG_WT_mrgdf_trim-vs.Input.no_model_peak_183	20.96	4.61731	9.18932	NA	0	0	0	NA	0	0	0	chr1	63770267	63770846	580	n	y
chr1	63819399	63820176	778	merged_peak_342	GE_meis_IP_q0.01_peak_63	144	6.50468	18.52437	14.44393	165	chr1	63819595	63819884	290	4933402D24Rik	Merged.311	4933402D24Rik_RefSeq	50131	Intergenic	320	658	562	433	NA	NA	NA	NA	NA	NA	NA	NA	Dlx1_e13.5_BG_WT_mrgdf_trim-vs.Input.no_model_peak_184	23.96	5.24689	11.55976	Dlx2_e13.5_BG_WT_mrgdf_trim-vs.Input.no_model_peak_330b	30.22	9.5213	23.7802	NA	0	0	0	chr1	63819399	63820176	778	y	y
chr1	63899561	63900043	483	merged_peak_343	NA	NA	NA	NA	NA	NA	NA	NA	NA	NA	Gm13749	Merged.312	Gm13749_RefSeq	64682	Intergenic	NA	NA	211	NA	NA	NA	NA	NA	NA	NA	NA	NA	NA	0	0	0	Dlx2_e13.5_BG_WT_mrgdf_trim-vs.Input.no_model_peak_331	39.84	12.45378	34.56355	NA	0	0	0	chr1	63899561	63900043	483	n	n
chr1	63994616	63995021	406	merged_peak_344	NA	NA	NA	NA	NA	NA	NA	NA	NA	NA	Gm13749	Merged.313	Gm13749_RefSeq	29888	Intergenic	276	228	221	72	mm997	Positive	forebrain[8/8]	1	0	NA	NA	NA	NA	0	0	0	Dlx2_e13.5_BG_WT_mrgdf_trim-vs.Input.no_model_peak_332	21.98	7.00774	14.12332	NA	0	0	0	chr1	63994616	63995021	406	n	n
chr1	63999419	64000076	658	merged_peak_345	NA	NA	NA	NA	NA	NA	NA	NA	NA	NA	Gm13749	Merged.314	Gm13749_RefSeq	34691	Intergenic	244	228	508	98	NA	NA	NA	NA	NA	NA	NA	NA	NA	0	0	0	NA	0	0	0	NA	0	0	0	chr1	63999419	64000076	658	n	n
chr1	64020632	64021224	593	merged_peak_346	NA	NA	NA	NA	NA	NA	NA	NA	NA	NA	AK150559	Merged.315	AK150559_UCSC	14360	Intergenic	281	254	517	172	NA	NA	NA	NA	NA	NA	NA	NA	Dlx1_e13.5_BG_WT_mrgdf_trim-vs.Input.no_model_peak_185	31.94	6.92577	18.60714	Dlx2_e13.5_BG_WT_mrgdf_trim-vs.Input.no_model_peak_333	62.51	19.36606	65.72806	Dlx5_e13.5_BG_WT_mrgdf_trim-vs.Input.no_model_peak_55	17	5.51224	10.34264	chr1	64020632	64021224	593	n	y
chr1	64066294	64067548	1255	merged_peak_347	NA	NA	NA	NA	NA	NA	NA	NA	NA	NA	Mir6899	Merged.316	Mir6899_RefSeq	23792	GeneBody	244	276	641	1306	NA	NA	NA	NA	NA	NA	NA	NA	Dlx1_e13.5_BG_WT_mrgdf_trim-vs.Input.no_model_peak_186	52.9	11.33284	40.76909	Dlx2_e13.5_BG_WT_mrgdf_trim-vs.Input.no_model_peak_334	79	24.39317	89.66037	Dlx5_e13.5_BG_WT_mrgdf_trim-vs.Input.no_model_peak_56	29	9.18706	22.71996	chr1	64066294	64067548	1255	n	y
chr1	64087719	64088580	862	merged_peak_348	GE_meis_IP_q0.01_peak_64	180	7.29313	22.29076	18.07044	168	chr1	64088168	64088470	303	Klf7	Merged.317	Klf7_RefSeq	32807	GeneBody	292	319	269	479	NA	NA	NA	NA	NA	NA	NA	NA	Dlx1_e13.5_BG_WT_mrgdf_trim-vs.Input.no_model_peak_187a	47.91	10.28354	35.10254	Dlx2_e13.5_BG_WT_mrgdf_trim-vs.Input.no_model_peak_336a	80.37	24.8121	92.75658	Dlx5_e13.5_BG_WT_mrgdf_trim-vs.Input.no_model_peak_57	25	7.96212	18.31748	chr1	64087719	64088580	862	y	y
chr1	64119435	64119780	346	merged_peak_349	NA	NA	NA	NA	NA	NA	NA	NA	NA	NA	Klf7	Merged.318	Klf7_RefSeq	1607	TSS	272	269	554	1002	NA	NA	NA	NA	NA	NA	NA	NA	NA	0	0	0	Dlx2_e13.5_BG_WT_mrgdf_trim-vs.Input.no_model_peak_337	15.8	5.12258	8.52331	NA	0	0	0	chr1	64119435	64119780	346	n	n
chr1	64120960	64122538	1579	merged_peak_350	NA	NA	NA	NA	NA	NA	NA	NA	NA	NA	Klf7	Merged.319	Klf7_UCSC	0	TSS	244	228	328	107	NA	NA	NA	NA	NA	NA	NA	NA	Dlx1_e13.5_BG_WT_mrgdf_trim-vs.Input.no_model_peak_188	14.97	3.35815	5.01255	Dlx2_e13.5_BG_WT_mrgdf_trim-vs.Input.no_model_peak_338	20.61	6.58882	13.13659	NA	0	0	0	chr1	64120960	64122538	1579	n	y
chr1	64330907	64331342	436	merged_peak_351	NA	NA	NA	NA	NA	NA	NA	NA	NA	NA	Creb1	Merged.320	Creb1_RefSeq	201460	Intergenic	537	701	615	328	NA	NA	NA	NA	NA	NA	NA	NA	NA	0	0	0	Dlx2_e13.5_BG_WT_mrgdf_trim-vs.Input.no_model_peak_339	27.48	8.68345	20.41937	NA	0	0	0	chr1	64330907	64331342	436	n	n
chr1	64361762	64362331	570	merged_peak_352	NA	NA	NA	NA	NA	NA	NA	NA	NA	NA	Creb1	Merged.321	Creb1_RefSeq	170471	Intergenic	276	697	613	448	NA	NA	NA	NA	NA	NA	NA	NA	Dlx1_e13.5_BG_WT_mrgdf_trim-vs.Input.no_model_peak_189	16.97	3.77787	6.31144	Dlx2_e13.5_BG_WT_mrgdf_trim-vs.Input.no_model_peak_340	30.91	9.73076	23.7802	NA	0	0	0	chr1	64361762	64362331	570	n	y
chr1	64408840	64409699	860	merged_peak_353	GE_meis_IP_q0.01_peak_65	103	5.42044	14.25159	10.36757	160	chr1	64408999	64409548	550	Creb1	Merged.322	Creb1_RefSeq	123103	Intergenic	502	605	575	89	NA	NA	NA	NA	NA	NA	NA	NA	Dlx1_e13.5_BG_WT_mrgdf_trim-vs.Input.no_model_peak_190	24.95	5.45675	12.38583	Dlx2_e13.5_BG_WT_mrgdf_trim-vs.Input.no_model_peak_341b	61.14	18.94714	64.28632	Dlx5_e13.5_BG_WT_mrgdf_trim-vs.Input.no_model_peak_58	20	6.43094	13.18697	chr1	64408840	64409699	860	y	y
chr1	64421103	64421529	427	merged_peak_354	NA	NA	NA	NA	NA	NA	NA	NA	NA	NA	Creb1	Merged.323	Creb1_RefSeq	111273	Intergenic	626	743	648	602	NA	NA	NA	NA	NA	NA	NA	NA	NA	0	0	0	Dlx2_e13.5_BG_WT_mrgdf_trim-vs.Input.no_model_peak_342	20.61	6.58882	13.13659	NA	0	0	0	chr1	64421103	64421529	427	n	n
chr1	64445967	64446361	395	merged_peak_355	NA	NA	NA	NA	NA	NA	NA	NA	NA	NA	Creb1	Merged.324	Creb1_RefSeq	86441	Intergenic	244	282	201	13	NA	NA	NA	NA	NA	NA	NA	NA	NA	0	0	0	Dlx2_e13.5_BG_WT_mrgdf_trim-vs.Input.no_model_peak_343	18.55	5.96043	11.22404	NA	0	0	0	chr1	64445967	64446361	395	n	n
chr1	64448152	64448400	249	merged_peak_356	NA	NA	NA	NA	NA	NA	NA	NA	NA	NA	Creb1	Merged.325	Creb1_RefSeq	84402	Intergenic	355	389	319	20	NA	NA	NA	NA	NA	NA	NA	NA	NA	0	0	0	NA	0	0	0	NA	0	0	0	chr1	64448152	64448400	249	n	n
chr1	64779900	64780137	238	merged_peak_357	NA	NA	NA	NA	NA	NA	NA	NA	NA	NA	Fzd5	Merged.326	Fzd5_RefSeq	42149	Intergenic	289	269	567	100	NA	NA	NA	NA	NA	NA	NA	NA	NA	0	0	0	Dlx2_e13.5_BG_WT_mrgdf_trim-vs.Input.no_model_peak_346	19.23	6.16989	12.16984	NA	0	0	0	chr1	64779900	64780137	238	n	n
chr1	64853726	64853959	234	merged_peak_358	GE_meis_IP_q0.01_peak_66	71	4.73068	10.84645	7.15164	129	chr1	64853726	64853959	234	NA	NA	NA	NA	NA	NA	NA	NA	NA	NA	NA	NA	NA	NA	NA	NA	NA	NA	NA	NA	NA	NA	NA	NA	NA	NA	NA	NA	NA	NA	NA	NA	NA	y	n
chr1	64916436	64917346	911	merged_peak_359	GE_meis_IP_q0.01_peak_67	102	5.51912	14.10938	10.23211	116	chr1	64916934	64917197	264	Plekhm3	Merged.327	Plekhm3_UCSC	10749	GeneBody	383	445	653	128	NA	NA	NA	NA	NA	NA	NA	NA	Dlx1_e13.5_BG_WT_mrgdf_trim-vs.Input.no_model_peak_191	18.96	4.19759	7.70683	Dlx2_e13.5_BG_WT_mrgdf_trim-vs.Input.no_model_peak_347	68.69	21.25123	74.51853	NA	0	0	0	chr1	64916436	64917346	911	y	y
chr1	64975318	64975813	496	merged_peak_360	NA	NA	NA	NA	NA	NA	NA	NA	NA	NA	Plekhm3	Merged.328	Plekhm3_RefSeq	18493	Intergenic	384	218	282	55	NA	NA	NA	NA	NA	NA	NA	NA	NA	0	0	0	Dlx2_e13.5_BG_WT_mrgdf_trim-vs.Input.no_model_peak_348	61.82	19.1566	64.28632	NA	0	0	0	chr1	64975318	64975813	496	n	n
chr1	65178896	65179459	564	merged_peak_361	NA	NA	NA	NA	NA	NA	NA	NA	NA	NA	Idh1	Merged.329	Idh1_RefSeq	0	TSS	312	328	315	56	NA	NA	NA	NA	NA	NA	NA	NA	Dlx1_e13.5_BG_WT_mrgdf_trim-vs.Input.no_model_peak_193	22.96	5.03703	10.75116	Dlx2_e13.5_BG_WT_mrgdf_trim-vs.Input.no_model_peak_349	13.05	4.28473	6.84998	NA	0	0	0	chr1	65178896	65179459	564	n	y
chr1	65186122	65186784	663	merged_peak_362	NA	NA	NA	NA	NA	NA	NA	NA	NA	NA	Pikfyve	Merged.330	Pikfyve_RefSeq	0	TSS	289	276	211	26	NA	NA	NA	NA	NA	NA	NA	NA	NA	0	0	0	Dlx2_e13.5_BG_WT_mrgdf_trim-vs.Input.no_model_peak_350	12.36	4.07526	6.05629	NA	0	0	0	chr1	65186122	65186784	663	n	n
chr1	65544258	65544720	463	merged_peak_363	NA	NA	NA	NA	NA	NA	NA	NA	NA	NA	Pth2r	Merged.331	Pth2r_RefSeq	233000	Intergenic	250	238	NA	NA	NA	NA	NA	NA	NA	NA	NA	NA	NA	0	0	0	NA	0	0	0	NA	0	0	0	chr1	65544258	65544720	463	n	n
chr1	66172141	66172548	408	merged_peak_364	NA	NA	NA	NA	NA	NA	NA	NA	NA	NA	Map2	Merged.332	Map2_RefSeq	2779	Intergenic	NA	NA	NA	NA	NA	NA	NA	NA	NA	NA	NA	NA	NA	0	0	0	Dlx2_e13.5_BG_WT_mrgdf_trim-vs.Input.no_model_peak_351	33.66	10.56861	27.26467	NA	0	0	0	chr1	66172141	66172548	408	n	n
chr1	66175603	66176945	1343	merged_peak_365	NA	NA	NA	NA	NA	NA	NA	NA	NA	NA	Map2	Merged.333	Map2_RefSeq	273	TSS	339	348	398	209	NA	NA	NA	NA	NA	NA	NA	NA	Dlx1_e13.5_BG_WT_mrgdf_trim-vs.Input.no_model_peak_194	17.97	3.98773	6.9977	Dlx2_e13.5_BG_WT_mrgdf_trim-vs.Input.no_model_peak_353	41.22	12.87271	37.0851	NA	0	0	0	chr1	66175603	66176945	1343	n	y
chr1	66195158	66195659	502	merged_peak_366	NA	NA	NA	NA	NA	NA	NA	NA	NA	NA	Map2	Merged.334	Map2_RefSeq	19828	GeneBody	309	310	352	519	NA	NA	NA	NA	NA	NA	NA	NA	NA	0	0	0	Dlx2_e13.5_BG_WT_mrgdf_trim-vs.Input.no_model_peak_354	31.6	9.94023	24.92852	NA	0	0	0	chr1	66195158	66195659	502	n	n
chr1	66206935	66207324	390	merged_peak_367	NA	NA	NA	NA	NA	NA	NA	NA	NA	NA	Map2	Merged.335	Map2_RefSeq	31605	GeneBody	347	380	300	232	NA	NA	NA	NA	NA	NA	NA	NA	Dlx1_e13.5_BG_WT_mrgdf_trim-vs.Input.no_model_peak_195	20.96	4.61731	9.18932	Dlx2_e13.5_BG_WT_mrgdf_trim-vs.Input.no_model_peak_355	12.36	4.07526	6.05629	NA	0	0	0	chr1	66206935	66207324	390	n	y
chr1	66228062	66228813	752	merged_peak_368	NA	NA	NA	NA	NA	NA	NA	NA	NA	NA	Map2	Merged.336	Map2_RefSeq	52732	GeneBody	262	254	NA	NA	NA	NA	NA	NA	NA	NA	NA	NA	NA	0	0	0	Dlx2_e13.5_BG_WT_mrgdf_trim-vs.Input.no_model_peak_357	35.03	10.98754	29.651	NA	0	0	0	chr1	66228062	66228813	752	n	n
chr1	66263259	66263629	371	merged_peak_369	NA	NA	NA	NA	NA	NA	NA	NA	NA	NA	Mtap2	Merged.337	Mtap2_UCSC	58367	GeneBody	NA	NA	NA	NA	NA	NA	NA	NA	NA	NA	NA	NA	NA	0	0	0	NA	0	0	0	NA	0	0	0	chr1	66263259	66263629	371	n	n
chr1	66321550	66322075	526	merged_peak_370	NA	NA	NA	NA	NA	NA	NA	NA	NA	NA	Mtap2	Merged.338	Mtap2_UCSC	0	TSS	563	706	638	52	NA	NA	NA	NA	NA	NA	NA	NA	NA	0	0	0	Dlx2_e13.5_BG_WT_mrgdf_trim-vs.Input.no_model_peak_359	13.05	4.28473	6.84998	NA	0	0	0	chr1	66321550	66322075	526	n	n
chr1	66386707	66387085	379	merged_peak_371	NA	NA	NA	NA	NA	NA	NA	NA	NA	NA	Mtap2	Merged.339	Mtap2_UCSC	0	TSS	285	269	282	160	NA	NA	NA	NA	NA	NA	NA	NA	Dlx1_e13.5_BG_WT_mrgdf_trim-vs.Input.no_model_peak_196	20.96	4.61731	9.18932	Dlx2_e13.5_BG_WT_mrgdf_trim-vs.Input.no_model_peak_362	21.98	7.00774	14.12332	NA	0	0	0	chr1	66386707	66387085	379	n	y
chr1	66691783	66692123	341	merged_peak_372	GE_meis_IP_q0.01_peak_68	228	8.27869	27.25596	22.87473	169	chr1	66691783	66692123	341	Rpe	Merged.340	Rpe_UCSC	8860	GeneBody	492	578	543	1918	NA	NA	NA	NA	NA	NA	NA	NA	NA	0	0	0	NA	0	0	0	NA	0	0	0	chr1	66691790	66692022	233	y	n
chr1	66817322	66817802	481	merged_peak_373	NA	NA	NA	NA	NA	NA	NA	NA	NA	NA	Kansl1l	Merged.341	Kansl1l_RefSeq	0	TSS	430	501	461	715	NA	NA	NA	NA	NA	NA	NA	NA	NA	0	0	0	NA	0	0	0	NA	0	0	0	chr1	66817322	66817802	481	n	n
chr1	67031534	67031881	348	merged_peak_374	NA	NA	NA	NA	NA	NA	NA	NA	NA	NA	Lancl1	Merged.342	Lancl1_RefSeq	6951	GeneBody	NA	NA	NA	NA	NA	NA	NA	NA	NA	NA	NA	NA	NA	0	0	0	Dlx2_e13.5_BG_WT_mrgdf_trim-vs.Input.no_model_peak_365	13.74	4.49419	6.84998	NA	0	0	0	chr1	67031534	67031881	348	n	n
chr1	67170053	67170755	703	merged_peak_375	NA	NA	NA	NA	NA	NA	NA	NA	NA	NA	Cps1	Merged.343	Cps1_UCSC	46986	GeneBody	256	218	656	803	NA	NA	NA	NA	NA	NA	NA	NA	Dlx1_e13.5_BG_WT_mrgdf_trim-vs.Input.no_model_peak_198	17.97	3.98773	6.9977	Dlx2_e13.5_BG_WT_mrgdf_trim-vs.Input.no_model_peak_366	17.86	5.75097	10.30023	NA	0	0	0	chr1	67170053	67170755	703	n	y
chr1	67181264	67181638	375	merged_peak_376	NA	NA	NA	NA	NA	NA	NA	NA	NA	NA	Cps1	Merged.344	Cps1_UCSC	49168	GeneBody	312	310	288	384	NA	NA	NA	NA	NA	NA	NA	NA	NA	0	0	0	NA	0	0	0	NA	0	0	0	chr1	67181264	67181638	375	n	n
chr1	67223669	67224069	401	merged_peak_377	NA	NA	NA	NA	NA	NA	NA	NA	NA	NA	Cps1	Merged.345	Cps1_UCSC	6737	GeneBody	276	294	430	349	NA	NA	NA	NA	NA	NA	NA	NA	NA	0	0	0	Dlx2_e13.5_BG_WT_mrgdf_trim-vs.Input.no_model_peak_367	17.17	5.5415	10.30023	NA	0	0	0	chr1	67223669	67224069	401	n	n
chr1	67234822	67235057	236	merged_peak_378	NA	NA	NA	NA	NA	NA	NA	NA	NA	NA	Cps1	Merged.346	Cps1_UCSC	4013	Intergenic	NA	NA	NA	NA	NA	NA	NA	NA	NA	NA	NA	NA	Dlx1_e13.5_BG_WT_mrgdf_trim-vs.Input.no_model_peak_199	31.94	6.92577	18.60714	Dlx2_e13.5_BG_WT_mrgdf_trim-vs.Input.no_model_peak_368	15.11	4.91312	8.52331	NA	0	0	0	chr1	67234822	67235057	236	n	y
chr1	67235242	67236470	1229	merged_peak_379	NA	NA	NA	NA	NA	NA	NA	NA	NA	NA	Cps1	Merged.347	Cps1_UCSC	4433	Intergenic	250	238	221	34	NA	NA	NA	NA	NA	NA	NA	NA	Dlx1_e13.5_BG_WT_mrgdf_trim-vs.Input.no_model_peak_200a	46.91	10.07368	33.9953	Dlx2_e13.5_BG_WT_mrgdf_trim-vs.Input.no_model_peak_369a	97.54	30.04868	119.88675	Dlx5_e13.5_BG_WT_mrgdf_trim-vs.Input.no_model_peak_59b	22	7.04341	15.18489	chr1	67235242	67236470	1229	n	y
chr1	67253530	67254244	715	merged_peak_380	NA	NA	NA	NA	NA	NA	NA	NA	NA	NA	BC108272	Merged.348	BC108272_UCSC	2915	GeneBody	587	721	643	747	NA	NA	NA	NA	NA	NA	NA	NA	NA	0	0	0	Dlx2_e13.5_BG_WT_mrgdf_trim-vs.Input.no_model_peak_370	10.99	3.65634	4.56519	NA	0	0	0	chr1	67253530	67254244	715	n	n
chr1	67268531	67268740	210	merged_peak_381	GE_meis_IP_q0.01_peak_69	103	5.42044	14.25159	10.36757	104	chr1	67268531	67268740	210	NA	NA	NA	NA	NA	NA	NA	NA	NA	NA	NA	NA	NA	NA	NA	NA	NA	NA	NA	NA	NA	NA	NA	NA	NA	NA	NA	NA	NA	NA	NA	NA	NA	y	n
chr1	67327010	67327510	501	merged_peak_382	NA	NA	NA	NA	NA	NA	NA	NA	NA	NA	BC108272	Merged.349	BC108272_UCSC	76395	Intergenic	262	449	531	83	NA	NA	NA	NA	NA	NA	NA	NA	NA	0	0	0	NA	0	0	0	NA	0	0	0	chr1	67327010	67327510	501	n	n
chr1	67366006	67366821	816	merged_peak_383	NA	NA	NA	NA	NA	NA	NA	NA	NA	NA	BC108272	Merged.350	BC108272_UCSC	115391	Intergenic	435	533	545	770	hs1541	Negative	NA	0	1	NA	NA	NA	NA	0	0	0	Dlx2_e13.5_BG_WT_mrgdf_trim-vs.Input.no_model_peak_371b	26.1	8.26452	19.32873	NA	0	0	0	chr1	67366006	67366821	816	n	n
chr1	67386894	67387128	235	merged_peak_384	GE_meis_IP_q0.01_peak_70	94	5.32201	13.26967	9.43533	149	chr1	67386894	67387128	235	NA	NA	NA	NA	NA	NA	NA	NA	NA	NA	NA	NA	NA	NA	NA	NA	NA	NA	NA	NA	NA	NA	NA	NA	NA	NA	NA	NA	NA	NA	NA	NA	NA	y	n
chr1	67505591	67506170	580	merged_peak_385	NA	NA	NA	NA	NA	NA	NA	NA	NA	NA	BC108272	Merged.351	BC108272_UCSC	254976	Intergenic	309	294	379	348	NA	NA	NA	NA	NA	NA	NA	NA	NA	0	0	0	NA	0	0	0	NA	0	0	0	chr1	67505591	67506170	580	n	n
chr1	67558339	67559621	1283	merged_peak_386	NA	NA	NA	NA	NA	NA	NA	NA	NA	NA	BC108272	Merged.352	BC108272_UCSC	307724	Intergenic	323	345	231	337	NA	NA	NA	NA	NA	NA	NA	NA	Dlx1_e13.5_BG_WT_mrgdf_trim-vs.Input.no_model_peak_201	31.94	6.92577	18.60714	Dlx2_e13.5_BG_WT_mrgdf_trim-vs.Input.no_model_peak_372a	61.14	18.94714	64.28632	Dlx5_e13.5_BG_WT_mrgdf_trim-vs.Input.no_model_peak_61	12	3.98106	6.08548	chr1	67558339	67559621	1283	n	y
chr1	67641311	67641635	325	merged_peak_387	GE_meis_IP_q0.01_peak_71	209	7.88446	25.23761	20.91928	142	chr1	67641311	67641635	325	NA	NA	NA	NA	NA	NA	NA	NA	NA	NA	NA	NA	NA	NA	NA	NA	NA	NA	NA	NA	NA	NA	NA	NA	NA	NA	NA	NA	NA	NA	NA	NA	NA	y	n
chr1	67794957	67795482	526	merged_peak_388	NA	NA	NA	NA	NA	NA	NA	NA	NA	NA	Erbb4	Merged.353	Erbb4_UCSC	276204	Intergenic	296	300	401	354	mm148	Positive	neural tube[7/8], hindbrain (rhombencephalon)[5/8]	0	1	NA	NA	NA	NA	0	0	0	Dlx2_e13.5_BG_WT_mrgdf_trim-vs.Input.no_model_peak_375	37.78	11.82539	32.08478	NA	0	0	0	chr1	67794957	67795482	526	n	n
chr1	68046543	68047549	1007	merged_peak_389	NA	NA	NA	NA	NA	NA	NA	NA	NA	NA	Erbb4	Merged.354	Erbb4_UCSC	24137	GeneBody	276	315	369	119	hs1578	Positive	hindbrain (rhombencephalon)[4/5], midbrain (mesencephalon)[4/5], forebrain[4/5]	1	0	NA	NA	NA	Dlx1_e13.5_BG_WT_mrgdf_trim-vs.Input.no_model_peak_203	28.95	6.29619	15.85222	Dlx2_e13.5_BG_WT_mrgdf_trim-vs.Input.no_model_peak_376a	32.29	10.14969	26.09014	Dlx5_e13.5_BG_WT_mrgdf_trim-vs.Input.no_model_peak_62	18	5.81847	11.26911	chr1	68046543	68047549	1007	n	y
chr1	68154379	68154609	231	merged_peak_390	NA	NA	NA	NA	NA	NA	NA	NA	NA	NA	Erbb4	Merged.355	Erbb4_UCSC	82690	GeneBody	NA	NA	NA	NA	NA	NA	NA	NA	NA	NA	NA	NA	Dlx1_e13.5_BG_WT_mrgdf_trim-vs.Input.no_model_peak_204	29.94	6.50605	16.75656	NA	0	0	0	NA	0	0	0	chr1	68154379	68154609	231	n	y
chr1	68178052	68178869	818	merged_peak_391	NA	NA	NA	NA	NA	NA	NA	NA	NA	NA	Erbb4	Merged.356	Erbb4_UCSC	106363	GeneBody	469	702	613	469	NA	NA	NA	NA	NA	NA	NA	NA	Dlx1_e13.5_BG_WT_mrgdf_trim-vs.Input.no_model_peak_205	26.95	5.87647	14.08777	Dlx2_e13.5_BG_WT_mrgdf_trim-vs.Input.no_model_peak_377	27.48	8.68345	20.41937	NA	0	0	0	chr1	68178052	68178869	818	n	y
chr1	68203160	68203893	734	merged_peak_392	NA	NA	NA	NA	NA	NA	NA	NA	NA	NA	Erbb4	Merged.357	Erbb4_UCSC	131471	GeneBody	276	262	239	54	NA	NA	NA	NA	NA	NA	NA	NA	NA	0	0	0	Dlx2_e13.5_BG_WT_mrgdf_trim-vs.Input.no_model_peak_378	22.67	7.21721	15.12918	NA	0	0	0	chr1	68203160	68203893	734	n	n
chr1	68431165	68431905	741	merged_peak_393	NA	NA	NA	NA	NA	NA	NA	NA	NA	NA	Erbb4	Merged.358	Erbb4_UCSC	359476	GeneBody	285	269	NA	227	NA	NA	NA	NA	NA	NA	NA	NA	NA	0	0	0	NA	0	0	0	NA	0	0	0	chr1	68431165	68431905	741	n	n
chr1	68552135	68552497	363	merged_peak_394	NA	NA	NA	NA	NA	NA	NA	NA	NA	NA	Erbb4	Merged.359	Erbb4_UCSC	480446	GeneBody	276	282	221	NA	NA	NA	NA	NA	NA	NA	NA	NA	NA	0	0	0	NA	0	0	0	NA	0	0	0	chr1	68552135	68552497	363	n	n
chr1	68574039	68574528	490	merged_peak_395	GE_meis_IP_q0.01_peak_72	57	4.33646	9.31717	5.72125	360	chr1	68574039	68574528	490	NA	NA	NA	NA	NA	NA	NA	NA	NA	NA	NA	NA	NA	NA	NA	NA	NA	NA	NA	NA	NA	NA	NA	NA	NA	NA	NA	NA	NA	NA	NA	NA	NA	y	n
chr1	68666683	68667440	758	merged_peak_396	GE_meis_IP_q0.01_peak_73	68	3.81849	10.47444	6.81557	148	chr1	68666891	68667115	225	Erbb4	Merged.360	Erbb4_RefSeq	440617	GeneBody	267	474	630	472	NA	NA	NA	NA	NA	NA	NA	NA	Dlx1_e13.5_BG_WT_mrgdf_trim-vs.Input.no_model_peak_206	80.85	17.20892	75.81922	Dlx2_e13.5_BG_WT_mrgdf_trim-vs.Input.no_model_peak_381	74.19	22.92693	83.534	Dlx5_e13.5_BG_WT_mrgdf_trim-vs.Input.no_model_peak_63	33	10.412	27.3497	chr1	68666683	68667440	758	y	y
chr1	68680462	68681044	583	merged_peak_397	NA	NA	NA	NA	NA	NA	NA	NA	NA	NA	Erbb4	Merged.361	Erbb4_RefSeq	427013	GeneBody	NA	NA	NA	NA	NA	NA	NA	NA	NA	NA	NA	NA	NA	0	0	0	Dlx2_e13.5_BG_WT_mrgdf_trim-vs.Input.no_model_peak_382	21.98	7.00774	14.12332	Dlx5_e13.5_BG_WT_mrgdf_trim-vs.Input.no_model_peak_64	14	4.59353	7.70739	chr1	68680462	68681044	583	n	n
chr1	68762495	68762859	365	merged_peak_398	NA	NA	NA	NA	NA	NA	NA	NA	NA	NA	Erbb4	Merged.362	Erbb4_RefSeq	345198	GeneBody	276	548	483	218	NA	NA	NA	NA	NA	NA	NA	NA	NA	0	0	0	Dlx2_e13.5_BG_WT_mrgdf_trim-vs.Input.no_model_peak_383	23.36	7.42667	16.15336	NA	0	0	0	chr1	68762495	68762859	365	n	n
chr1	68810524	68810781	258	merged_peak_399	NA	NA	NA	NA	NA	NA	NA	NA	NA	NA	Erbb4	Merged.363	Erbb4_RefSeq	297276	GeneBody	NA	NA	NA	NA	NA	NA	NA	NA	NA	NA	NA	NA	Dlx1_e13.5_BG_WT_mrgdf_trim-vs.Input.no_model_peak_208	38.93	8.39479	25.48284	NA	0	0	0	NA	0	0	0	chr1	68810524	68810781	258	n	y
chr1	68825601	68825884	284	merged_peak_400	NA	NA	NA	NA	NA	NA	NA	NA	NA	NA	Erbb4	Merged.364	Erbb4_RefSeq	282173	GeneBody	NA	NA	NA	NA	NA	NA	NA	NA	NA	NA	NA	NA	Dlx1_e13.5_BG_WT_mrgdf_trim-vs.Input.no_model_peak_209	36.93	7.97507	23.45915	Dlx2_e13.5_BG_WT_mrgdf_trim-vs.Input.no_model_peak_384	19.92	6.37936	12.16984	NA	0	0	0	chr1	68825601	68825884	284	n	y
chr1	68839372	68839629	258	merged_peak_401	NA	NA	NA	NA	NA	NA	NA	NA	NA	NA	Erbb4	Merged.365	Erbb4_RefSeq	268428	GeneBody	438	594	576	404	NA	NA	NA	NA	NA	NA	NA	NA	NA	0	0	0	NA	0	0	0	NA	0	0	0	chr1	68839372	68839629	258	n	n
chr1	68888081	68888362	282	merged_peak_402	NA	NA	NA	NA	NA	NA	NA	NA	NA	NA	Erbb4	Merged.366	Erbb4_RefSeq	219695	GeneBody	309	276	231	125	NA	NA	NA	NA	NA	NA	NA	NA	Dlx1_e13.5_BG_WT_mrgdf_trim-vs.Input.no_model_peak_210	42.92	9.23424	29.65944	Dlx2_e13.5_BG_WT_mrgdf_trim-vs.Input.no_model_peak_386	30.22	9.5213	23.7802	NA	0	0	0	chr1	68888081	68888362	282	n	y
chr1	68907285	68907593	309	merged_peak_403	NA	NA	NA	NA	NA	NA	NA	NA	NA	NA	Erbb4	Merged.367	Erbb4_RefSeq	200464	GeneBody	281	269	239	163	NA	NA	NA	NA	NA	NA	NA	NA	NA	0	0	0	NA	0	0	0	NA	0	0	0	chr1	68907285	68907593	309	n	n
chr1	68917658	68918715	1058	merged_peak_404	NA	NA	NA	NA	NA	NA	NA	NA	NA	NA	Erbb4	Merged.368	Erbb4_RefSeq	189342	GeneBody	250	238	239	325	NA	NA	NA	NA	NA	NA	NA	NA	Dlx1_e13.5_BG_WT_mrgdf_trim-vs.Input.no_model_peak_211	27.95	6.08633	14.96246	Dlx2_e13.5_BG_WT_mrgdf_trim-vs.Input.no_model_peak_387b	24.04	7.63613	17.19512	Dlx5_e13.5_BG_WT_mrgdf_trim-vs.Input.no_model_peak_65	13	4.28729	6.8818	chr1	68917658	68918715	1058	n	y
chr1	68920270	68921090	821	merged_peak_405	NA	NA	NA	NA	NA	NA	NA	NA	NA	NA	Erbb4	Merged.369	Erbb4_RefSeq	186967	GeneBody	250	372	255	264	NA	NA	NA	NA	NA	NA	NA	NA	NA	0	0	0	Dlx2_e13.5_BG_WT_mrgdf_trim-vs.Input.no_model_peak_388a	23.36	7.42667	16.15336	NA	0	0	0	chr1	68920270	68921090	821	n	n
chr1	69009525	69010569	1045	merged_peak_406	NA	NA	NA	NA	NA	NA	NA	NA	NA	NA	Erbb4	Merged.370	Erbb4_RefSeq	97488	GeneBody	574	681	606	280	NA	NA	NA	NA	NA	NA	NA	NA	Dlx1_e13.5_BG_WT_mrgdf_trim-vs.Input.no_model_peak_212	34.94	7.55535	21.48152	Dlx2_e13.5_BG_WT_mrgdf_trim-vs.Input.no_model_peak_389	53.58	16.64304	53.01202	Dlx5_e13.5_BG_WT_mrgdf_trim-vs.Input.no_model_peak_66	15	4.89976	8.56042	chr1	69009525	69010569	1045	n	y
chr1	69046521	69047147	627	merged_peak_407	NA	NA	NA	NA	NA	NA	NA	NA	NA	NA	Erbb4	Merged.371	Erbb4_RefSeq	60910	GeneBody	250	238	269	700	NA	NA	NA	NA	NA	NA	NA	NA	NA	0	0	0	Dlx2_e13.5_BG_WT_mrgdf_trim-vs.Input.no_model_peak_390	13.05	4.28473	6.84998	NA	0	0	0	chr1	69046521	69047147	627	n	n
chr1	69138816	69139190	375	merged_peak_408	NA	NA	NA	NA	NA	NA	NA	NA	NA	NA	Erbb4	Merged.372	Erbb4_RefSeq	30756	Intergenic	285	288	239	NA	NA	NA	NA	NA	NA	NA	NA	NA	Dlx1_e13.5_BG_WT_mrgdf_trim-vs.Input.no_model_peak_213	20.96	4.61731	9.18932	NA	0	0	0	NA	0	0	0	chr1	69138816	69139190	375	n	y
chr1	69145052	69145406	355	merged_peak_409	NA	NA	NA	NA	NA	NA	NA	NA	NA	NA	Erbb4	Merged.373	Erbb4_RefSeq	36992	Intergenic	276	276	248	162	NA	NA	NA	NA	NA	NA	NA	NA	NA	0	0	0	Dlx2_e13.5_BG_WT_mrgdf_trim-vs.Input.no_model_peak_391	21.98	7.00774	14.12332	NA	0	0	0	chr1	69145052	69145406	355	n	n
chr1	69157289	69157895	607	merged_peak_410	GE_meis_IP_q0.01_peak_74	199	7.68735	24.2443	19.95601	224	chr1	69157300	69157846	547	Erbb4	Merged.374	Erbb4_RefSeq	49229	Intergenic	NA	NA	276	NA	NA	NA	NA	NA	NA	NA	NA	NA	Dlx1_e13.5_BG_WT_mrgdf_trim-vs.Input.no_model_peak_214	15.97	3.56801	5.64928	Dlx2_e13.5_BG_WT_mrgdf_trim-vs.Input.no_model_peak_392	17.17	5.5415	10.30023	NA	0	0	0	chr1	69157289	69157895	607	y	y
chr1	69202826	69203054	229	merged_peak_411	GE_meis_IP_q0.01_peak_75	66	4.03925	10.3123	6.65488	56	chr1	69202826	69203054	229	NA	NA	NA	NA	NA	NA	NA	NA	NA	NA	NA	NA	NA	NA	NA	NA	NA	NA	NA	NA	NA	NA	NA	NA	NA	NA	NA	NA	NA	NA	NA	NA	NA	y	n
chr1	69203093	69203444	352	merged_peak_412	NA	NA	NA	NA	NA	NA	NA	NA	NA	NA	Erbb4	Merged.375	Erbb4_RefSeq	95033	Intergenic	450	532	461	139	NA	NA	NA	NA	NA	NA	NA	NA	NA	0	0	0	NA	0	0	0	NA	0	0	0	chr1	69203093	69203444	352	n	n
chr1	69331460	69331987	528	merged_peak_413	NA	NA	NA	NA	NA	NA	NA	NA	NA	NA	Erbb4	Merged.376	Erbb4_RefSeq	223400	Intergenic	272	408	310	441	NA	NA	NA	NA	NA	NA	NA	NA	NA	0	0	0	NA	0	0	0	NA	0	0	0	chr1	69331460	69331987	528	n	n
chr1	69396254	69396524	271	merged_peak_414	NA	NA	NA	NA	NA	NA	NA	NA	NA	NA	Erbb4	Merged.377	Erbb4_RefSeq	288194	Intergenic	NA	NA	NA	NA	NA	NA	NA	NA	NA	NA	NA	NA	NA	0	0	0	NA	0	0	0	NA	0	0	0	chr1	69396254	69396524	271	n	n
chr1	69423770	69424307	538	merged_peak_415	GE_meis_IP_q0.01_peak_76	677	15.96604	73.10472	67.71481	328	chr1	69423770	69424285	516	Ikzf2	Merged.378	Ikzf2_RefSeq	261651	Intergenic	NA	NA	NA	NA	NA	NA	NA	NA	NA	NA	NA	NA	Dlx1_e13.5_BG_WT_mrgdf_trim-vs.Input.no_model_peak_215	32.94	7.13563	19.55252	Dlx2_e13.5_BG_WT_mrgdf_trim-vs.Input.no_model_peak_394	22.67	7.21721	15.12918	Dlx5_e13.5_BG_WT_mrgdf_trim-vs.Input.no_model_peak_67	12	3.98106	6.08548	chr1	69423892	69424307	416	y	y
chr1	69785195	69785565	371	merged_peak_416	NA	NA	NA	NA	NA	NA	NA	NA	NA	NA	Spag16	Merged.379	Spag16_RefSeq	41403	Intergenic	299	276	NA	53	NA	NA	NA	NA	NA	NA	NA	NA	NA	0	0	0	NA	0	0	0	NA	0	0	0	chr1	69785195	69785565	371	n	n
chr1	69790327	69791066	740	merged_peak_417	NA	NA	NA	NA	NA	NA	NA	NA	NA	NA	Spag16	Merged.380	Spag16_RefSeq	35902	Intergenic	250	238	231	90	NA	NA	NA	NA	NA	NA	NA	NA	Dlx1_e13.5_BG_WT_mrgdf_trim-vs.Input.no_model_peak_216	19.96	4.40745	8.4377	NA	0	0	0	NA	0	0	0	chr1	69790327	69791066	740	n	y
chr1	69800618	69800870	253	merged_peak_418	NA	NA	NA	NA	NA	NA	NA	NA	NA	NA	Spag16	Merged.381	Spag16_RefSeq	26098	Intergenic	NA	NA	NA	NA	NA	NA	NA	NA	NA	NA	NA	NA	Dlx1_e13.5_BG_WT_mrgdf_trim-vs.Input.no_model_peak_217	30.94	6.71591	17.67501	Dlx2_e13.5_BG_WT_mrgdf_trim-vs.Input.no_model_peak_395	20.61	6.58882	13.13659	NA	0	0	0	chr1	69800618	69800870	253	n	y
chr1	69809269	69809541	273	merged_peak_419	NA	NA	NA	NA	NA	NA	NA	NA	NA	NA	Spag16	Merged.382	Spag16_RefSeq	17427	Intergenic	NA	NA	NA	NA	NA	NA	NA	NA	NA	NA	NA	NA	Dlx1_e13.5_BG_WT_mrgdf_trim-vs.Input.no_model_peak_218	29.94	6.50605	16.75656	NA	0	0	0	NA	0	0	0	chr1	69809269	69809541	273	n	y
chr1	69860205	69860448	244	merged_peak_420	NA	NA	NA	NA	NA	NA	NA	NA	NA	NA	Spag16	Merged.383	Spag16_UCSC	33216	GeneBody	296	288	NA	54	NA	NA	NA	NA	NA	NA	NA	NA	NA	0	0	0	NA	0	0	0	NA	0	0	0	chr1	69860205	69860448	244	n	n
chr1	70442126	70443158	1033	merged_peak_421	NA	NA	NA	NA	NA	NA	NA	NA	NA	NA	Vwc2l	Merged.384	Vwc2l_RefSeq	282555	GeneBody	250	589	496	155	NA	NA	NA	NA	NA	NA	NA	NA	Dlx1_e13.5_BG_WT_mrgdf_trim-vs.Input.no_model_peak_219	38.93	8.39479	25.48284	Dlx2_e13.5_BG_WT_mrgdf_trim-vs.Input.no_model_peak_397b	71.44	22.08908	78.99932	Dlx5_e13.5_BG_WT_mrgdf_trim-vs.Input.no_model_peak_68	17	5.51224	10.34264	chr1	70442126	70443158	1033	n	y
chr1	70527129	70527600	472	merged_peak_422	NA	NA	NA	NA	NA	NA	NA	NA	NA	NA	Vwc2l	Merged.385	Vwc2l_RefSeq	198113	GeneBody	250	333	315	443	NA	NA	NA	NA	NA	NA	NA	NA	Dlx1_e13.5_BG_WT_mrgdf_trim-vs.Input.no_model_peak_220	16.97	3.77787	6.31144	Dlx2_e13.5_BG_WT_mrgdf_trim-vs.Input.no_model_peak_399	36.41	11.40647	30.86212	NA	0	0	0	chr1	70527129	70527600	472	n	y
chr1	70811369	70811689	321	merged_peak_423	NA	NA	NA	NA	NA	NA	NA	NA	NA	NA	Vwc2l	Merged.386	Vwc2l_UCSC	82669	GeneBody	272	282	523	94	NA	NA	NA	NA	NA	NA	NA	NA	NA	0	0	0	NA	0	0	0	NA	0	0	0	chr1	70811369	70811689	321	n	n
chr1	70997612	70997899	288	merged_peak_424	GE_meis_IP_q0.01_peak_77	102	5.51912	14.10938	10.23211	138	chr1	70997612	70997899	288	NA	NA	NA	NA	NA	NA	NA	NA	NA	NA	NA	NA	NA	NA	NA	NA	NA	NA	NA	NA	NA	NA	NA	NA	NA	NA	NA	NA	NA	NA	NA	NA	NA	y	n
chr1	71341471	71341873	403	merged_peak_425	NA	NA	NA	NA	NA	NA	NA	NA	NA	NA	Abca12	Merged.387	Abca12_UCSC	34344	Exon	474	406	379	312	NA	NA	NA	NA	NA	NA	NA	NA	NA	0	0	0	Dlx2_e13.5_BG_WT_mrgdf_trim-vs.Input.no_model_peak_402a	21.98	7.00774	14.12332	NA	0	0	0	chr1	71341471	71341873	403	n	n
chr1	71341941	71342541	601	merged_peak_426	NA	NA	NA	NA	NA	NA	NA	NA	NA	NA	Abca12	Merged.388	Abca12_UCSC	34814	GeneBody	256	246	NA	NA	NA	NA	NA	NA	NA	NA	NA	NA	NA	0	0	0	Dlx2_e13.5_BG_WT_mrgdf_trim-vs.Input.no_model_peak_403	13.74	4.49419	6.84998	NA	0	0	0	chr1	71341941	71342541	601	n	n
chr1	71505973	71506234	262	merged_peak_427	NA	NA	NA	NA	NA	NA	NA	NA	NA	NA	Atic	Merged.389	Atic_RefSeq	50920	Intergenic	250	254	255	NA	NA	NA	NA	NA	NA	NA	NA	NA	NA	0	0	0	NA	0	0	0	NA	0	0	0	chr1	71505973	71506234	262	n	n
chr1	71610643	71610938	296	merged_peak_428	NA	NA	NA	NA	NA	NA	NA	NA	NA	NA	Fn1	Merged.390	Fn1_UCSC	9879	Exon	392	352	390	110	NA	NA	NA	NA	NA	NA	NA	NA	Dlx1_e13.5_BG_WT_mrgdf_trim-vs.Input.no_model_peak_221	36.93	7.97507	23.45915	NA	0	0	0	NA	0	0	0	chr1	71610643	71610938	296	n	y
chr1	71680320	71680751	432	merged_peak_429	NA	NA	NA	NA	NA	NA	NA	NA	NA	NA	Apol7d	Merged.391	Apol7d_RefSeq	26984	Intergenic	NA	NA	NA	NA	NA	NA	NA	NA	NA	NA	NA	NA	NA	0	0	0	Dlx2_e13.5_BG_WT_mrgdf_trim-vs.Input.no_model_peak_404	19.23	6.16989	12.16984	NA	0	0	0	chr1	71680320	71680751	432	n	n
chr1	72036182	72036538	357	merged_peak_430	NA	NA	NA	NA	NA	NA	NA	NA	NA	NA	4933417E11Rik	Merged.392	4933417E11Rik_RefSeq	30986	Intergenic	NA	NA	NA	205	NA	NA	NA	NA	NA	NA	NA	NA	NA	0	0	0	NA	0	0	0	NA	0	0	0	chr1	72036182	72036538	357	n	n
chr1	72226355	72226627	273	merged_peak_431	NA	NA	NA	NA	NA	NA	NA	NA	NA	NA	AK044410	Merged.393	AK044410_UCSC	9836	Intergenic	292	300	288	NA	NA	NA	NA	NA	NA	NA	NA	NA	NA	0	0	0	Dlx2_e13.5_BG_WT_mrgdf_trim-vs.Input.no_model_peak_407	19.23	6.16989	12.16984	NA	0	0	0	chr1	72226355	72226627	273	n	n
chr1	72243990	72244799	810	merged_peak_432	NA	NA	NA	NA	NA	NA	NA	NA	NA	NA	AK084284	Merged.394	AK084284_UCSC	0	TSS	309	324	315	NA	NA	NA	NA	NA	NA	NA	NA	NA	NA	0	0	0	Dlx2_e13.5_BG_WT_mrgdf_trim-vs.Input.no_model_peak_408	17.86	5.75097	10.30023	NA	0	0	0	chr1	72243990	72244799	810	n	n
chr1	72286858	72287206	349	merged_peak_433	NA	NA	NA	NA	NA	NA	NA	NA	NA	NA	Tmem169	Merged.395	Tmem169_RefSeq	2484	GeneBody	250	238	NA	NA	NA	NA	NA	NA	NA	NA	NA	NA	NA	0	0	0	Dlx2_e13.5_BG_WT_mrgdf_trim-vs.Input.no_model_peak_409	23.36	7.42667	16.15336	NA	0	0	0	chr1	72286858	72287206	349	n	n
chr1	72292589	72292807	219	merged_peak_434	NA	NA	NA	NA	NA	NA	NA	NA	NA	NA	Tmem169	Merged.396	Tmem169_RefSeq	8215	GeneBody	NA	NA	NA	NA	NA	NA	NA	NA	NA	NA	NA	NA	Dlx1_e13.5_BG_WT_mrgdf_trim-vs.Input.no_model_peak_222	28.95	6.29619	15.85222	Dlx2_e13.5_BG_WT_mrgdf_trim-vs.Input.no_model_peak_410	15.8	5.12258	8.52331	NA	0	0	0	chr1	72292589	72292807	219	n	y
chr1	72306769	72307792	1024	merged_peak_435	NA	NA	NA	NA	NA	NA	NA	NA	NA	NA	Xrcc5	Merged.397	Xrcc5_RefSeq	0	TSS	244	228	248	NA	NA	NA	NA	NA	NA	NA	NA	NA	Dlx1_e13.5_BG_WT_mrgdf_trim-vs.Input.no_model_peak_223a	16.97	3.77787	6.31144	Dlx2_e13.5_BG_WT_mrgdf_trim-vs.Input.no_model_peak_411	17.86	5.75097	10.30023	NA	0	0	0	chr1	72306769	72307792	1024	n	y
chr1	72582815	72583629	815	merged_peak_436	NA	NA	NA	NA	NA	NA	NA	NA	NA	NA	Smarcal1	Merged.398	Smarcal1_RefSeq	0	TSS	289	269	221	19	NA	NA	NA	NA	NA	NA	NA	NA	NA	0	0	0	Dlx2_e13.5_BG_WT_mrgdf_trim-vs.Input.no_model_peak_412	13.05	4.28473	6.84998	NA	0	0	0	chr1	72582815	72583629	815	n	n
chr1	72590717	72590967	251	merged_peak_437	NA	NA	NA	NA	NA	NA	NA	NA	NA	NA	Smarcal1	Merged.399	Smarcal1_RefSeq	7465	GeneBody	NA	NA	NA	NA	NA	NA	NA	NA	NA	NA	NA	NA	NA	0	0	0	NA	0	0	0	NA	0	0	0	chr1	72590717	72590967	251	n	n
chr1	72824294	72824621	328	merged_peak_438	NA	NA	NA	NA	NA	NA	NA	NA	NA	NA	Igfbp2	Merged.400	Igfbp2_UCSC	0	TSS	339	324	349	503	NA	NA	NA	NA	NA	NA	NA	NA	NA	0	0	0	NA	0	0	0	NA	0	0	0	chr1	72824294	72824621	328	n	n
chr1	73278809	73279122	314	merged_peak_439	NA	NA	NA	NA	NA	NA	NA	NA	NA	NA	D530049I02Rik	Merged.401	D530049I02Rik_RefSeq	119844	Intergenic	NA	NA	NA	NA	NA	NA	NA	NA	NA	NA	NA	NA	NA	0	0	0	NA	0	0	0	NA	0	0	0	chr1	73278809	73279122	314	n	n
chr1	73353113	73353389	277	merged_peak_440	NA	NA	NA	NA	NA	NA	NA	NA	NA	NA	D530049I02Rik	Merged.402	D530049I02Rik_RefSeq	45577	Intergenic	289	294	221	NA	NA	NA	NA	NA	NA	NA	NA	NA	NA	0	0	0	NA	0	0	0	NA	0	0	0	chr1	73353113	73353389	277	n	n
chr1	73830754	73831032	279	merged_peak_441	NA	NA	NA	NA	NA	NA	NA	NA	NA	NA	Mir6351	Merged.403	Mir6351_RefSeq	24541	GeneBody	393	438	535	403	NA	NA	NA	NA	NA	NA	NA	NA	NA	0	0	0	NA	0	0	0	NA	0	0	0	chr1	73830754	73831032	279	n	n
chr1	74103717	74104216	500	merged_peak_442	NA	NA	NA	NA	NA	NA	NA	NA	NA	NA	Tns1	Merged.404	Tns1_RefSeq	20229	GeneBody	256	246	398	101	NA	NA	NA	NA	NA	NA	NA	NA	NA	0	0	0	Dlx2_e13.5_BG_WT_mrgdf_trim-vs.Input.no_model_peak_414	19.92	6.37936	12.16984	NA	0	0	0	chr1	74103717	74104216	500	n	n
chr1	74386657	74387338	682	merged_peak_443	NA	NA	NA	NA	NA	NA	NA	NA	NA	NA	Ctdsp1	Merged.405	Ctdsp1_RefSeq	4269	Intergenic	292	294	373	9	NA	NA	NA	NA	NA	NA	NA	NA	NA	0	0	0	Dlx2_e13.5_BG_WT_mrgdf_trim-vs.Input.no_model_peak_415b	22.67	7.21721	15.12918	NA	0	0	0	chr1	74386657	74387338	682	n	n
chr1	74391149	74392064	916	merged_peak_444	NA	NA	NA	NA	NA	NA	NA	NA	NA	NA	Ctdsp1	Merged.406	Ctdsp1_RefSeq	0	TSS	425	652	606	345	NA	NA	NA	NA	NA	NA	NA	NA	NA	0	0	0	Dlx2_e13.5_BG_WT_mrgdf_trim-vs.Input.no_model_peak_416	13.74	4.49419	6.84998	NA	0	0	0	chr1	74391149	74392064	916	n	n
chr1	74587885	74588451	567	merged_peak_445	GE_meis_IP_q0.01_peak_78	94	5.32201	13.26967	9.43533	329	chr1	74587970	74588406	437	Bcs1l	Merged.407	Bcs1l_UCSC	0	TSS	374	399	221	48	NA	NA	NA	NA	NA	NA	NA	NA	NA	0	0	0	NA	0	0	0	NA	0	0	0	chr1	74587885	74588451	567	y	n
chr1	74797417	74797803	387	merged_peak_446	NA	NA	NA	NA	NA	NA	NA	NA	NA	NA	Wnt10a	Merged.408	Wnt10a_RefSeq	5397	GeneBody	491	576	507	289	NA	NA	NA	NA	NA	NA	NA	NA	NA	0	0	0	Dlx2_e13.5_BG_WT_mrgdf_trim-vs.Input.no_model_peak_418	42.59	13.29164	38.36129	NA	0	0	0	chr1	74797417	74797803	387	n	n
chr1	75191885	75192284	400	merged_peak_447	GE_meis_IP_q0.01_peak_79	135	6.30757	17.61403	13.57162	138	chr1	75191885	75192160	276	Ankzf1	Merged.409	Ankzf1_RefSeq	0	TSS	312	372	300	53	NA	NA	NA	NA	NA	NA	NA	NA	NA	0	0	0	Dlx2_e13.5_BG_WT_mrgdf_trim-vs.Input.no_model_peak_419	15.11	4.91312	8.52331	NA	0	0	0	chr1	75191963	75192284	322	y	n
chr1	75317465	75318045	581	merged_peak_448	GE_meis_IP_q0.01_peak_80	144	6.50468	18.52437	14.44393	361	chr1	75317465	75318045	581	NA	NA	NA	NA	NA	NA	NA	NA	NA	NA	NA	NA	NA	NA	NA	NA	NA	NA	NA	NA	NA	NA	NA	NA	NA	NA	NA	NA	NA	NA	NA	NA	NA	y	n
chr1	75443648	75444044	397	merged_peak_449	NA	NA	NA	NA	NA	NA	NA	NA	NA	NA	Asic4	Merged.410	Asic4_RefSeq	6464	Intergenic	476	565	501	158	NA	NA	NA	NA	NA	NA	NA	NA	NA	0	0	0	Dlx2_e13.5_BG_WT_mrgdf_trim-vs.Input.no_model_peak_420	25.42	8.05506	18.25379	NA	0	0	0	chr1	75443648	75444044	397	n	n
chr1	75447750	75448157	408	merged_peak_450	NA	NA	NA	NA	NA	NA	NA	NA	NA	NA	Asic4	Merged.411	Asic4_RefSeq	2351	Intergenic	262	362	288	141	NA	NA	NA	NA	NA	NA	NA	NA	NA	0	0	0	Dlx2_e13.5_BG_WT_mrgdf_trim-vs.Input.no_model_peak_421	27.48	8.68345	20.41937	NA	0	0	0	chr1	75447750	75448157	408	n	n
chr1	75455951	75456262	312	merged_peak_451	NA	NA	NA	NA	NA	NA	NA	NA	NA	NA	Asic4	Merged.412	Asic4_RefSeq	5440	GeneBody	465	534	479	105	NA	NA	NA	NA	NA	NA	NA	NA	NA	0	0	0	Dlx2_e13.5_BG_WT_mrgdf_trim-vs.Input.no_model_peak_422	32.29	10.14969	26.09014	NA	0	0	0	chr1	75455951	75456262	312	n	n
chr1	75479320	75479641	322	merged_peak_452	GE_meis_IP_q0.01_peak_81	57	4.33646	9.31717	5.72125	198	chr1	75479320	75479641	322	NA	NA	NA	NA	NA	NA	NA	NA	NA	NA	NA	NA	NA	NA	NA	NA	NA	NA	NA	NA	NA	NA	NA	NA	NA	NA	NA	NA	NA	NA	NA	NA	NA	y	n
chr1	75559564	75559852	289	merged_peak_453	NA	NA	NA	NA	NA	NA	NA	NA	NA	NA	Slc4a3	Merged.413	Slc4a3_UCSC	11619	Intergenic	267	262	406	167	NA	NA	NA	NA	NA	NA	NA	NA	NA	0	0	0	NA	0	0	0	NA	0	0	0	chr1	75559564	75559852	289	n	n
chr1	75652447	75652878	432	merged_peak_454	NA	NA	NA	NA	NA	NA	NA	NA	NA	NA	Slc4a3	Merged.414	Slc4a3_UCSC	104502	Intergenic	328	369	324	40	NA	NA	NA	NA	NA	NA	NA	NA	NA	0	0	0	NA	0	0	0	NA	0	0	0	chr1	75652447	75652878	432	n	n
chr1	75653655	75654229	575	merged_peak_455	NA	NA	NA	NA	NA	NA	NA	NA	NA	NA	Slc4a3	Merged.415	Slc4a3_UCSC	105710	Intergenic	256	246	231	NA	NA	NA	NA	NA	NA	NA	NA	NA	NA	0	0	0	Dlx2_e13.5_BG_WT_mrgdf_trim-vs.Input.no_model_peak_423	24.73	7.8456	17.19512	NA	0	0	0	chr1	75653655	75654229	575	n	n
chr1	75704604	75705121	518	merged_peak_456	NA	NA	NA	NA	NA	NA	NA	NA	NA	NA	Slc4a3	Merged.416	Slc4a3_UCSC	156659	Intergenic	262	254	269	737	NA	NA	NA	NA	NA	NA	NA	NA	Dlx1_e13.5_BG_WT_mrgdf_trim-vs.Input.no_model_peak_225	17.97	3.98773	6.9977	Dlx2_e13.5_BG_WT_mrgdf_trim-vs.Input.no_model_peak_426	35.03	10.98754	29.651	NA	0	0	0	chr1	75704604	75705121	518	n	y
chr1	75812264	75812979	716	merged_peak_457	GE_meis_IP_q0.01_peak_82	144	6.50468	18.52437	14.44393	130	chr1	75812663	75812967	305	Slc4a3	Merged.417	Slc4a3_UCSC	264319	Intergenic	358	341	315	335	NA	NA	NA	NA	NA	NA	NA	NA	Dlx1_e13.5_BG_WT_mrgdf_trim-vs.Input.no_model_peak_226	27.95	6.08633	14.96246	Dlx2_e13.5_BG_WT_mrgdf_trim-vs.Input.no_model_peak_430	83.8	25.85941	97.4407	Dlx5_e13.5_BG_WT_mrgdf_trim-vs.Input.no_model_peak_69	19	6.12471	12.21757	chr1	75812264	75812979	716	y	y
chr1	75890660	75891127	468	merged_peak_458	NA	NA	NA	NA	NA	NA	NA	NA	NA	NA	Slc4a3	Merged.418	Slc4a3_UCSC	342715	Intergenic	318	345	255	136	mm1038	Negative	NA	0	1	NA	NA	NA	Dlx1_e13.5_BG_WT_mrgdf_trim-vs.Input.no_model_peak_227	21.96	4.82717	9.96076	Dlx2_e13.5_BG_WT_mrgdf_trim-vs.Input.no_model_peak_431	26.1	8.26452	19.32873	NA	0	0	0	chr1	75890660	75891127	468	n	y
chr1	75906231	75906544	314	merged_peak_459	NA	NA	NA	NA	NA	NA	NA	NA	NA	NA	Slc4a3	Merged.419	Slc4a3_UCSC	358286	Intergenic	244	294	514	15	NA	NA	NA	NA	NA	NA	NA	NA	NA	0	0	0	NA	0	0	0	NA	0	0	0	chr1	75906231	75906544	314	n	n
chr1	75925818	75926088	271	merged_peak_460	NA	NA	NA	NA	NA	NA	NA	NA	NA	NA	Slc4a3	Merged.420	Slc4a3_UCSC	377873	Intergenic	347	352	248	249	NA	NA	NA	NA	NA	NA	NA	NA	NA	0	0	0	NA	0	0	0	NA	0	0	0	chr1	75925818	75926088	271	n	n
chr1	75957120	75957544	425	merged_peak_461	NA	NA	NA	NA	NA	NA	NA	NA	NA	NA	Slc4a3	Merged.421	Slc4a3_UCSC	409175	Intergenic	NA	288	NA	299	NA	NA	NA	NA	NA	NA	NA	NA	Dlx1_e13.5_BG_WT_mrgdf_trim-vs.Input.no_model_peak_228	20.96	4.61731	9.18932	Dlx2_e13.5_BG_WT_mrgdf_trim-vs.Input.no_model_peak_432	28.85	9.10238	21.52516	NA	0	0	0	chr1	75957120	75957544	425	n	y
chr1	76148833	76149403	571	merged_peak_462	NA	NA	NA	NA	NA	NA	NA	NA	NA	NA	Gm17751	Merged.422	Gm17751_RefSeq	339728	Intergenic	NA	NA	NA	NA	NA	NA	NA	NA	NA	NA	NA	NA	Dlx1_e13.5_BG_WT_mrgdf_trim-vs.Input.no_model_peak_229	45.91	9.86382	32.89717	Dlx2_e13.5_BG_WT_mrgdf_trim-vs.Input.no_model_peak_433	48.77	15.1768	46.22009	NA	0	0	0	chr1	76148833	76149403	571	n	y
chr1	76219526	76219735	210	merged_peak_463	GE_meis_IP_q0.01_peak_83	109	5.35051	14.8257	10.93526	129	chr1	76219526	76219735	210	NA	NA	NA	NA	NA	NA	NA	NA	NA	NA	NA	NA	NA	NA	NA	NA	NA	NA	NA	NA	NA	NA	NA	NA	NA	NA	NA	NA	NA	NA	NA	NA	NA	y	n
chr1	76430223	76430971	749	merged_peak_464	NA	NA	NA	NA	NA	NA	NA	NA	NA	NA	Gm17751	Merged.423	Gm17751_RefSeq	58160	Intergenic	285	246	681	927	NA	NA	NA	NA	NA	NA	NA	NA	Dlx1_e13.5_BG_WT_mrgdf_trim-vs.Input.no_model_peak_231	20.96	4.61731	9.18932	Dlx2_e13.5_BG_WT_mrgdf_trim-vs.Input.no_model_peak_434	32.29	10.14969	26.09014	Dlx5_e13.5_BG_WT_mrgdf_trim-vs.Input.no_model_peak_70	18	5.81847	11.26911	chr1	76430223	76430971	749	n	y
chr1	76433472	76433872	401	merged_peak_465	NA	NA	NA	NA	NA	NA	NA	NA	NA	NA	Gm17751	Merged.424	Gm17751_RefSeq	55259	Intergenic	420	510	536	459	NA	NA	NA	NA	NA	NA	NA	NA	NA	0	0	0	Dlx2_e13.5_BG_WT_mrgdf_trim-vs.Input.no_model_peak_435	17.17	5.5415	10.30023	NA	0	0	0	chr1	76433472	76433872	401	n	n
chr1	76489368	76491712	2345	merged_peak_466	GE_meis_IP_q0.01_peak_85	498	12.70999	54.83733	49.81173	339	chr1	76490614	76491651	1038	Gm17751	Merged.425	Gm17751_RefSeq	234	TSS	262	238	486	939	NA	NA	NA	NA	NA	NA	NA	NA	Dlx1_e13.5_BG_WT_mrgdf_trim-vs.Input.no_model_peak_234	30.94	6.71591	17.67501	Dlx2_e13.5_BG_WT_mrgdf_trim-vs.Input.no_model_peak_436c	70.75	21.87962	77.49962	Dlx5_e13.5_BG_WT_mrgdf_trim-vs.Input.no_model_peak_71	15	4.89976	8.56042	chr1	76489368	76491712	2345	y	y
chr1	76521891	76522527	637	merged_peak_467	NA	NA	NA	NA	NA	NA	NA	NA	NA	NA	Mir6343	Merged.426	Mir6343_RefSeq	12330	Intergenic	244	246	231	8	NA	NA	NA	NA	NA	NA	NA	NA	Dlx1_e13.5_BG_WT_mrgdf_trim-vs.Input.no_model_peak_235b	22.96	5.03703	10.75116	Dlx2_e13.5_BG_WT_mrgdf_trim-vs.Input.no_model_peak_437	12.36	4.07526	6.05629	NA	0	0	0	chr1	76521891	76522527	637	n	y
chr1	76560115	76560460	346	merged_peak_468	NA	NA	NA	NA	NA	NA	NA	NA	NA	NA	Mir6343	Merged.427	Mir6343_RefSeq	50554	Intergenic	575	657	564	455	NA	NA	NA	NA	NA	NA	NA	NA	NA	0	0	0	Dlx2_e13.5_BG_WT_mrgdf_trim-vs.Input.no_model_peak_438	19.23	6.16989	12.16984	NA	0	0	0	chr1	76560115	76560460	346	n	n
chr1	76625661	76626196	536	merged_peak_469	NA	NA	NA	NA	NA	NA	NA	NA	NA	NA	Mir6343	Merged.428	Mir6343_RefSeq	116100	Intergenic	534	661	590	401	NA	NA	NA	NA	NA	NA	NA	NA	NA	0	0	0	Dlx2_e13.5_BG_WT_mrgdf_trim-vs.Input.no_model_peak_439	20.61	6.58882	13.13659	NA	0	0	0	chr1	76625661	76626196	536	n	n
chr1	76637026	76638036	1011	merged_peak_470	NA	NA	NA	NA	NA	NA	NA	NA	NA	NA	Mir6343	Merged.429	Mir6343_RefSeq	127465	Intergenic	303	315	403	250	NA	NA	NA	NA	NA	NA	NA	NA	Dlx1_e13.5_BG_WT_mrgdf_trim-vs.Input.no_model_peak_236	33.94	7.34549	20.51077	Dlx2_e13.5_BG_WT_mrgdf_trim-vs.Input.no_model_peak_440	59.76	18.52821	61.42372	Dlx5_e13.5_BG_WT_mrgdf_trim-vs.Input.no_model_peak_72	18	5.81847	11.26911	chr1	76637026	76638036	1011	n	y
chr1	76693180	76693691	512	merged_peak_471	NA	NA	NA	NA	NA	NA	NA	NA	NA	NA	Mir6343	Merged.430	Mir6343_RefSeq	183619	Intergenic	250	238	352	473	NA	NA	NA	NA	NA	NA	NA	NA	NA	0	0	0	NA	0	0	0	NA	0	0	0	chr1	76693180	76693691	512	n	n
chr1	76705431	76705958	528	merged_peak_472	NA	NA	NA	NA	NA	NA	NA	NA	NA	NA	Mir6343	Merged.431	Mir6343_RefSeq	195870	Intergenic	256	246	315	203	NA	NA	NA	NA	NA	NA	NA	NA	NA	0	0	0	Dlx2_e13.5_BG_WT_mrgdf_trim-vs.Input.no_model_peak_441	19.23	6.16989	12.16984	NA	0	0	0	chr1	76705431	76705958	528	n	n
chr1	76710249	76710535	287	merged_peak_473	NA	NA	NA	NA	NA	NA	NA	NA	NA	NA	Mir6343	Merged.432	Mir6343_RefSeq	200688	Intergenic	NA	NA	NA	NA	NA	NA	NA	NA	NA	NA	NA	NA	NA	0	0	0	NA	0	0	0	NA	0	0	0	chr1	76710249	76710535	287	n	n
chr1	77012674	77012924	251	merged_peak_474	NA	NA	NA	NA	NA	NA	NA	NA	NA	NA	Mir6352	Merged.433	Mir6352_RefSeq	483842	Intergenic	NA	NA	NA	NA	NA	NA	NA	NA	NA	NA	NA	NA	NA	0	0	0	NA	0	0	0	NA	0	0	0	chr1	77012674	77012924	251	n	n
chr1	77380193	77380637	445	merged_peak_475	NA	NA	NA	NA	NA	NA	NA	NA	NA	NA	Mir6352	Merged.434	Mir6352_RefSeq	116129	GeneBody	292	300	498	230	NA	NA	NA	NA	NA	NA	NA	NA	Dlx1_e13.5_BG_WT_mrgdf_trim-vs.Input.no_model_peak_237	17.97	3.98773	6.9977	Dlx2_e13.5_BG_WT_mrgdf_trim-vs.Input.no_model_peak_443	30.91	9.73076	23.7802	NA	0	0	0	chr1	77380193	77380637	445	n	y
chr1	77408294	77408729	436	merged_peak_476	NA	NA	NA	NA	NA	NA	NA	NA	NA	NA	Mir6352	Merged.435	Mir6352_RefSeq	88037	GeneBody	339	375	493	1037	NA	NA	NA	NA	NA	NA	NA	NA	NA	0	0	0	NA	0	0	0	NA	0	0	0	chr1	77408294	77408729	436	n	n
chr1	77420785	77421060	276	merged_peak_477	NA	NA	NA	NA	NA	NA	NA	NA	NA	NA	Mir6352	Merged.436	Mir6352_RefSeq	75706	GeneBody	360	606	537	207	NA	NA	NA	NA	NA	NA	NA	NA	NA	0	0	0	NA	0	0	0	NA	0	0	0	chr1	77420785	77421060	276	n	n
chr1	77444488	77444821	334	merged_peak_478	GE_meis_IP_q0.01_peak_86	118	5.91335	15.8335	11.87053	129	chr1	77444488	77444821	334	NA	NA	NA	NA	NA	NA	NA	NA	NA	NA	NA	NA	NA	NA	NA	NA	NA	NA	NA	NA	NA	NA	NA	NA	NA	NA	NA	NA	NA	NA	NA	NA	NA	y	n
chr1	77495409	77495770	362	merged_peak_479	NA	NA	NA	NA	NA	NA	NA	NA	NA	NA	Mir6352	Merged.437	Mir6352_RefSeq	996	TSS	532	636	676	1193	NA	NA	NA	NA	NA	NA	NA	NA	NA	0	0	0	Dlx2_e13.5_BG_WT_mrgdf_trim-vs.Input.no_model_peak_444	18.55	5.96043	11.22404	NA	0	0	0	chr1	77495409	77495770	362	n	n
chr1	77496638	77497358	721	merged_peak_480	NA	NA	NA	NA	NA	NA	NA	NA	NA	NA	Mir6352	Merged.438	Mir6352_RefSeq	0	TSS	244	300	451	925	NA	NA	NA	NA	NA	NA	NA	NA	NA	0	0	0	Dlx2_e13.5_BG_WT_mrgdf_trim-vs.Input.no_model_peak_445	24.04	7.63613	17.19512	NA	0	0	0	chr1	77496638	77497358	721	n	n
chr1	77505869	77506648	780	merged_peak_481	NA	NA	NA	NA	NA	NA	NA	NA	NA	NA	Epha4	Merged.439	Epha4_RefSeq	8438	Exon	604	759	756	1947	NA	NA	NA	NA	NA	NA	NA	NA	NA	0	0	0	Dlx2_e13.5_BG_WT_mrgdf_trim-vs.Input.no_model_peak_446b	21.29	6.79828	14.12332	NA	0	0	0	chr1	77505869	77506648	780	n	n
chr1	77512593	77513331	739	merged_peak_482	NA	NA	NA	NA	NA	NA	NA	NA	NA	NA	Epha4	Merged.440	Epha4_RefSeq	1755	TSS	540	254	231	167	NA	NA	NA	NA	NA	NA	NA	NA	Dlx1_e13.5_BG_WT_mrgdf_trim-vs.Input.no_model_peak_239	18.96	4.19759	7.70683	Dlx2_e13.5_BG_WT_mrgdf_trim-vs.Input.no_model_peak_447	23.36	7.42667	16.15336	NA	0	0	0	chr1	77512593	77513331	739	n	y
chr1	77516006	77516899	894	merged_peak_483	NA	NA	NA	NA	NA	NA	NA	NA	NA	NA	Epha4	Merged.441	Epha4_RefSeq	917	TSS	250	238	221	NA	NA	NA	NA	NA	NA	NA	NA	NA	Dlx1_e13.5_BG_WT_mrgdf_trim-vs.Input.no_model_peak_240	23.96	5.24689	11.55976	Dlx2_e13.5_BG_WT_mrgdf_trim-vs.Input.no_model_peak_449	24.04	7.63613	17.19512	Dlx5_e13.5_BG_WT_mrgdf_trim-vs.Input.no_model_peak_73	13	4.28729	6.8818	chr1	77516006	77516899	894	n	y
chr1	77527828	77528959	1132	merged_peak_484	NA	NA	NA	NA	NA	NA	NA	NA	NA	NA	Epha4	Merged.442	Epha4_RefSeq	12739	Intergenic	436	511	537	1033	NA	NA	NA	NA	NA	NA	NA	NA	Dlx1_e13.5_BG_WT_mrgdf_trim-vs.Input.no_model_peak_241	16.97	3.77787	6.31144	Dlx2_e13.5_BG_WT_mrgdf_trim-vs.Input.no_model_peak_450b	28.16	8.89291	21.52516	NA	0	0	0	chr1	77527828	77528959	1132	n	y
chr1	77532093	77533114	1022	merged_peak_485	NA	NA	NA	NA	NA	NA	NA	NA	NA	NA	Epha4	Merged.443	Epha4_RefSeq	17004	Intergenic	285	288	255	90	NA	NA	NA	NA	NA	NA	NA	NA	Dlx1_e13.5_BG_WT_mrgdf_trim-vs.Input.no_model_peak_243	18.96	4.19759	7.70683	Dlx2_e13.5_BG_WT_mrgdf_trim-vs.Input.no_model_peak_451a	43.96	13.71056	39.64743	NA	0	0	0	chr1	77532093	77533114	1022	n	y
chr1	77545762	77546175	414	merged_peak_486	NA	NA	NA	NA	NA	NA	NA	NA	NA	NA	Epha4	Merged.444	Epha4_RefSeq	30673	Intergenic	540	643	591	1045	NA	NA	NA	NA	NA	NA	NA	NA	NA	0	0	0	Dlx2_e13.5_BG_WT_mrgdf_trim-vs.Input.no_model_peak_452	21.29	6.79828	14.12332	Dlx5_e13.5_BG_WT_mrgdf_trim-vs.Input.no_model_peak_74	13	4.28729	6.8818	chr1	77545762	77546175	414	n	n
chr1	77546725	77547186	462	merged_peak_487	NA	NA	NA	NA	NA	NA	NA	NA	NA	NA	Epha4	Merged.445	Epha4_RefSeq	31636	Intergenic	244	228	263	NA	NA	NA	NA	NA	NA	NA	NA	NA	Dlx1_e13.5_BG_WT_mrgdf_trim-vs.Input.no_model_peak_244	23.96	5.24689	11.55976	Dlx2_e13.5_BG_WT_mrgdf_trim-vs.Input.no_model_peak_453	32.29	10.14969	26.09014	NA	0	0	0	chr1	77546725	77547186	462	n	y
chr1	77592100	77592915	816	merged_peak_488	GE_meis_IP_q0.01_peak_87	145	5.62609	18.66161	14.57706	120	chr1	77592100	77592555	456	Epha4	Merged.446	Epha4_RefSeq	77022	Intergenic	403	471	349	693	NA	NA	NA	NA	NA	NA	NA	NA	Dlx1_e13.5_BG_WT_mrgdf_trim-vs.Input.no_model_peak_245	20.96	4.61731	9.18932	Dlx2_e13.5_BG_WT_mrgdf_trim-vs.Input.no_model_peak_454	26.79	8.47399	19.32873	NA	0	0	0	chr1	77592111	77592915	805	y	y
chr1	77628503	77630747	2245	merged_peak_489	GE_meis_IP_q0.01_peak_88	643	14.95293	69.63988	64.31866	171	chr1	77629450	77630147	698	Epha4	Merged.447	Epha4_RefSeq	113414	Intergenic	480	563	598	605	NA	NA	NA	NA	NA	NA	NA	NA	Dlx1_e13.5_BG_WT_mrgdf_trim-vs.Input.no_model_peak_247	38.93	8.39479	25.48284	Dlx2_e13.5_BG_WT_mrgdf_trim-vs.Input.no_model_peak_455c	88.61	27.32566	105.34952	Dlx5_e13.5_BG_WT_mrgdf_trim-vs.Input.no_model_peak_75a	14	4.59353	7.70739	chr1	77628503	77630747	2245	y	y
chr1	77719690	77719960	271	merged_peak_490	NA	NA	NA	NA	NA	NA	NA	NA	NA	NA	Epha4	Merged.448	Epha4_RefSeq	204601	Intergenic	475	442	607	337	NA	NA	NA	NA	NA	NA	NA	NA	NA	0	0	0	NA	0	0	0	NA	0	0	0	chr1	77719690	77719960	271	n	n
chr1	77748919	77749178	260	merged_peak_491	NA	NA	NA	NA	NA	NA	NA	NA	NA	NA	Epha4	Merged.449	Epha4_RefSeq	233830	Intergenic	437	444	493	417	NA	NA	NA	NA	NA	NA	NA	NA	NA	0	0	0	NA	0	0	0	NA	0	0	0	chr1	77748919	77749178	260	n	n
chr1	77749465	77749758	294	merged_peak_492	NA	NA	NA	NA	NA	NA	NA	NA	NA	NA	Epha4	Merged.450	Epha4_RefSeq	234376	Intergenic	NA	NA	NA	NA	NA	NA	NA	NA	NA	NA	NA	NA	Dlx1_e13.5_BG_WT_mrgdf_trim-vs.Input.no_model_peak_248	40.92	8.81452	27.55031	NA	0	0	0	NA	0	0	0	chr1	77749465	77749758	294	n	y
chr1	77824217	77824649	433	merged_peak_493	NA	NA	NA	NA	NA	NA	NA	NA	NA	NA	Epha4	Merged.451	Epha4_RefSeq	309128	Intergenic	476	492	470	678	NA	NA	NA	NA	NA	NA	NA	NA	NA	0	0	0	Dlx2_e13.5_BG_WT_mrgdf_trim-vs.Input.no_model_peak_456	24.04	7.63613	17.19512	NA	0	0	0	chr1	77824217	77824649	433	n	n
chr1	77896273	77896561	289	merged_peak_494	NA	NA	NA	NA	NA	NA	NA	NA	NA	NA	Pax3	Merged.452	Pax3_RefSeq	300573	Intergenic	365	406	269	65	NA	NA	NA	NA	NA	NA	NA	NA	NA	0	0	0	NA	0	0	0	NA	0	0	0	chr1	77896273	77896561	289	n	n
chr1	77911227	77911748	522	merged_peak_495	NA	NA	NA	NA	NA	NA	NA	NA	NA	NA	Pax3	Merged.453	Pax3_RefSeq	285386	Intergenic	299	294	608	312	NA	NA	NA	NA	NA	NA	NA	NA	Dlx1_e13.5_BG_WT_mrgdf_trim-vs.Input.no_model_peak_249	21.96	4.82717	9.96076	Dlx2_e13.5_BG_WT_mrgdf_trim-vs.Input.no_model_peak_457	25.42	8.05506	18.25379	NA	0	0	0	chr1	77911227	77911748	522	n	y
chr1	77972254	77972676	423	merged_peak_496	NA	NA	NA	NA	NA	NA	NA	NA	NA	NA	Pax3	Merged.454	Pax3_RefSeq	224458	Intergenic	341	372	276	90	NA	NA	NA	NA	NA	NA	NA	NA	NA	0	0	0	Dlx2_e13.5_BG_WT_mrgdf_trim-vs.Input.no_model_peak_458	72.13	22.29855	80.505	Dlx5_e13.5_BG_WT_mrgdf_trim-vs.Input.no_model_peak_76	19	6.12471	12.21757	chr1	77972254	77972676	423	n	n
chr1	78022829	78023228	400	merged_peak_497	NA	NA	NA	NA	NA	NA	NA	NA	NA	NA	Pax3	Merged.455	Pax3_RefSeq	173906	Intergenic	444	511	276	525	NA	NA	NA	NA	NA	NA	NA	NA	NA	0	0	0	Dlx2_e13.5_BG_WT_mrgdf_trim-vs.Input.no_model_peak_459	18.55	5.96043	11.22404	NA	0	0	0	chr1	78022829	78023228	400	n	n
chr1	78053711	78053977	267	merged_peak_498	NA	NA	NA	NA	NA	NA	NA	NA	NA	NA	Pax3	Merged.456	Pax3_RefSeq	143157	Intergenic	328	324	324	311	NA	NA	NA	NA	NA	NA	NA	NA	NA	0	0	0	Dlx2_e13.5_BG_WT_mrgdf_trim-vs.Input.no_model_peak_460	19.92	6.37936	12.16984	NA	0	0	0	chr1	78053711	78053977	267	n	n
chr1	78079916	78080164	249	merged_peak_499	NA	NA	NA	NA	NA	NA	NA	NA	NA	NA	Pax3	Merged.457	Pax3_RefSeq	116970	Intergenic	397	359	282	128	NA	NA	NA	NA	NA	NA	NA	NA	NA	0	0	0	Dlx2_e13.5_BG_WT_mrgdf_trim-vs.Input.no_model_peak_461	15.11	4.91312	8.52331	NA	0	0	0	chr1	78079916	78080164	249	n	n
chr1	78114253	78114722	470	merged_peak_500	NA	NA	NA	NA	NA	NA	NA	NA	NA	NA	Pax3	Merged.458	Pax3_RefSeq	82412	GeneBody	349	372	594	973	NA	NA	NA	NA	NA	NA	NA	NA	Dlx1_e13.5_BG_WT_mrgdf_trim-vs.Input.no_model_peak_250	18.96	4.19759	7.70683	Dlx2_e13.5_BG_WT_mrgdf_trim-vs.Input.no_model_peak_462	23.36	7.42667	16.15336	NA	0	0	0	chr1	78114253	78114722	470	n	y
chr1	78120393	78121089	697	merged_peak_501	GE_meis_IP_q0.01_peak_89	59	4.29897	9.53016	5.92863	101	chr1	78120784	78120993	210	Pax3	Merged.459	Pax3_RefSeq	76045	GeneBody	333	300	694	1022	NA	NA	NA	NA	NA	NA	NA	NA	NA	0	0	0	Dlx2_e13.5_BG_WT_mrgdf_trim-vs.Input.no_model_peak_463b	33.66	10.56861	27.26467	NA	0	0	0	chr1	78120393	78121089	697	y	n
chr1	78203567	78204064	498	merged_peak_502	NA	NA	NA	NA	NA	NA	NA	NA	NA	NA	Pax3	Merged.460	Pax3_RefSeq	6430	Intergenic	335	315	276	26	NA	NA	NA	NA	NA	NA	NA	NA	NA	0	0	0	Dlx2_e13.5_BG_WT_mrgdf_trim-vs.Input.no_model_peak_468	31.6	9.94023	24.92852	NA	0	0	0	chr1	78203567	78204064	498	n	n
chr1	78231966	78232310	345	merged_peak_503	NA	NA	NA	NA	NA	NA	NA	NA	NA	NA	Pax3	Merged.461	Pax3_RefSeq	34829	Intergenic	NA	NA	201	NA	NA	NA	NA	NA	NA	NA	NA	NA	NA	0	0	0	Dlx2_e13.5_BG_WT_mrgdf_trim-vs.Input.no_model_peak_470	13.74	4.49419	6.84998	NA	0	0	0	chr1	78231966	78232310	345	n	n
chr1	78425903	78426401	499	merged_peak_504	NA	NA	NA	NA	NA	NA	NA	NA	NA	NA	Farsb	Merged.462	Farsb_UCSC	62443	GeneBody	309	324	315	199	NA	NA	NA	NA	NA	NA	NA	NA	NA	0	0	0	Dlx2_e13.5_BG_WT_mrgdf_trim-vs.Input.no_model_peak_471	34.35	10.77808	28.45175	NA	0	0	0	chr1	78425903	78426401	499	n	n
chr1	78593773	78594267	495	merged_peak_505	NA	NA	NA	NA	NA	NA	NA	NA	NA	NA	Mogat1	Merged.463	Mogat1_UCSC	56100	GeneBody	281	282	211	NA	NA	NA	NA	NA	NA	NA	NA	NA	NA	0	0	0	Dlx2_e13.5_BG_WT_mrgdf_trim-vs.Input.no_model_peak_474	21.29	6.79828	14.12332	NA	0	0	0	chr1	78593773	78594267	495	n	n
chr1	78617364	78617633	270	merged_peak_506	NA	NA	NA	NA	NA	NA	NA	NA	NA	NA	Acsl3	Merged.464	Acsl3_RefSeq	40190	Intergenic	NA	NA	NA	NA	NA	NA	NA	NA	NA	NA	NA	NA	Dlx1_e13.5_BG_WT_mrgdf_trim-vs.Input.no_model_peak_252	35.93	7.76521	22.46442	NA	0	0	0	NA	0	0	0	chr1	78617364	78617633	270	n	y
chr1	78724548	78724824	277	merged_peak_507	NA	NA	NA	NA	NA	NA	NA	NA	NA	NA	Utp14b	Merged.465	Utp14b_RefSeq	66107	Intergenic	262	254	NA	NA	NA	NA	NA	NA	NA	NA	NA	NA	NA	0	0	0	NA	0	0	0	NA	0	0	0	chr1	78724548	78724824	277	n	n
chr1	78760753	78761599	847	merged_peak_508	GE_meis_IP_q0.01_peak_90	209	7.88446	25.23761	20.91928	195	chr1	78760987	78761354	368	Kcne4	Merged.466	Kcne4_RefSeq	55348	Intergenic	362	341	310	77	NA	NA	NA	NA	NA	NA	NA	NA	Dlx1_e13.5_BG_WT_mrgdf_trim-vs.Input.no_model_peak_253	20.96	4.61731	9.18932	Dlx2_e13.5_BG_WT_mrgdf_trim-vs.Input.no_model_peak_476	28.16	8.89291	21.52516	NA	0	0	0	chr1	78760753	78761599	847	y	y
chr1	78910611	78910866	256	merged_peak_509	NA	NA	NA	NA	NA	NA	NA	NA	NA	NA	Kcne4	Merged.467	Kcne4_RefSeq	93661	Intergenic	NA	NA	NA	NA	NA	NA	NA	NA	NA	NA	NA	NA	Dlx1_e13.5_BG_WT_mrgdf_trim-vs.Input.no_model_peak_254	33.94	7.34549	20.51077	NA	0	0	0	NA	0	0	0	chr1	78910611	78910866	256	n	y
chr1	79463751	79464007	257	merged_peak_510	NA	NA	NA	NA	NA	NA	NA	NA	NA	NA	Scg2	Merged.468	Scg2_RefSeq	23660	Intergenic	500	570	442	157	NA	NA	NA	NA	NA	NA	NA	NA	NA	0	0	0	Dlx2_e13.5_BG_WT_mrgdf_trim-vs.Input.no_model_peak_477	15.8	5.12258	8.52331	NA	0	0	0	chr1	79463751	79464007	257	n	n
chr1	79832706	79833109	404	merged_peak_511	NA	NA	NA	NA	NA	NA	NA	NA	NA	NA	Serpine2	Merged.469	Serpine2_RefSeq	25554	GeneBody	NA	NA	NA	NA	NA	NA	NA	NA	NA	NA	NA	NA	NA	0	0	0	Dlx2_e13.5_BG_WT_mrgdf_trim-vs.Input.no_model_peak_478	24.73	7.8456	17.19512	NA	0	0	0	chr1	79832706	79833109	404	n	n
chr1	80033012	80033821	810	merged_peak_512	GE_meis_IP_q0.01_peak_91	343	10.44692	39.03894	34.34449	279	chr1	80033107	80033539	433	Serpine2	Merged.470	Serpine2_RefSeq	174346	Intergenic	262	383	485	207	NA	NA	NA	NA	NA	NA	NA	NA	Dlx1_e13.5_BG_WT_mrgdf_trim-vs.Input.no_model_peak_256	29.94	6.50605	16.75656	Dlx2_e13.5_BG_WT_mrgdf_trim-vs.Input.no_model_peak_480	76.94	23.76479	86.58597	Dlx5_e13.5_BG_WT_mrgdf_trim-vs.Input.no_model_peak_78	21	6.73718	14.17637	chr1	80033012	80033821	810	y	y
chr1	80154980	80155280	301	merged_peak_513	NA	NA	NA	NA	NA	NA	NA	NA	NA	NA	Fam124b	Merged.471	Fam124b_RefSeq	58662	Intergenic	256	254	288	NA	NA	NA	NA	NA	NA	NA	NA	NA	NA	0	0	0	NA	0	0	0	NA	0	0	0	chr1	80154980	80155280	301	n	n
chr1	80181035	80181355	321	merged_peak_514	NA	NA	NA	NA	NA	NA	NA	NA	NA	NA	Fam124b	Merged.472	Fam124b_RefSeq	32587	Intergenic	281	282	NA	NA	NA	NA	NA	NA	NA	NA	NA	NA	NA	0	0	0	NA	0	0	0	NA	0	0	0	chr1	80181035	80181355	321	n	n
chr1	80408601	80409184	584	merged_peak_515	NA	NA	NA	NA	NA	NA	NA	NA	NA	NA	1700016L21Rik	Merged.473	1700016L21Rik_RefSeq	36746	Intergenic	337	365	319	26	NA	NA	NA	NA	NA	NA	NA	NA	Dlx1_e13.5_BG_WT_mrgdf_trim-vs.Input.no_model_peak_257	21.96	4.82717	9.96076	Dlx2_e13.5_BG_WT_mrgdf_trim-vs.Input.no_model_peak_481	57.7	17.89982	58.58981	Dlx5_e13.5_BG_WT_mrgdf_trim-vs.Input.no_model_peak_79	18	5.81847	11.26911	chr1	80408601	80409184	584	n	y
chr1	80460043	80460339	297	merged_peak_516	GE_meis_IP_q0.01_peak_92	190	7.49024	23.26192	19.00519	106	chr1	80460043	80460311	269	1700016L21Rik	Merged.474	1700016L21Rik_RefSeq	14116	GeneBody	244	228	NA	116	NA	NA	NA	NA	NA	NA	NA	NA	NA	0	0	0	NA	0	0	0	NA	0	0	0	chr1	80460049	80460339	291	y	n
chr1	80589401	80589960	560	merged_peak_517	GE_meis_IP_q0.01_peak_93	135	6.30757	17.61403	13.57162	200	chr1	80589617	80589960	344	Dock10	Merged.475	Dock10_UCSC	2930	GeneBody	337	365	352	551	NA	NA	NA	NA	NA	NA	NA	NA	NA	0	0	0	NA	0	0	0	NA	0	0	0	chr1	80589401	80589924	524	y	n
chr1	80654028	80654551	524	merged_peak_518	NA	NA	NA	NA	NA	NA	NA	NA	NA	NA	Dock10	Merged.476	Dock10_UCSC	10756	GeneBody	250	262	239	47	NA	NA	NA	NA	NA	NA	NA	NA	NA	0	0	0	NA	0	0	0	NA	0	0	0	chr1	80654028	80654551	524	n	n
chr1	80855384	80855645	262	merged_peak_519	NA	NA	NA	NA	NA	NA	NA	NA	NA	NA	Dock10	Merged.477	Dock10_RefSeq	96830	Intergenic	328	288	288	68	NA	NA	NA	NA	NA	NA	NA	NA	NA	0	0	0	NA	0	0	0	NA	0	0	0	chr1	80855384	80855645	262	n	n
chr1	81577651	81577958	308	merged_peak_520	NA	NA	NA	NA	NA	NA	NA	NA	NA	NA	9430031J16Rik	Merged.478	9430031J16Rik_UCSC	500243	Intergenic	527	621	554	226	NA	NA	NA	NA	NA	NA	NA	NA	NA	0	0	0	Dlx2_e13.5_BG_WT_mrgdf_trim-vs.Input.no_model_peak_483	13.74	4.49419	6.84998	NA	0	0	0	chr1	81577651	81577958	308	n	n
chr1	81593598	81594599	1002	merged_peak_521	NA	NA	NA	NA	NA	NA	NA	NA	NA	NA	9430031J16Rik	Merged.479	9430031J16Rik_UCSC	516190	Intergenic	351	328	288	28	NA	NA	NA	NA	NA	NA	NA	NA	Dlx1_e13.5_BG_WT_mrgdf_trim-vs.Input.no_model_peak_259	27.95	6.08633	14.96246	Dlx2_e13.5_BG_WT_mrgdf_trim-vs.Input.no_model_peak_484	36.41	11.40647	30.86212	Dlx5_e13.5_BG_WT_mrgdf_trim-vs.Input.no_model_peak_80	16	5.206	9.43932	chr1	81593598	81594599	1002	n	y
chr1	82282941	82283660	720	merged_peak_522	NA	NA	NA	NA	NA	NA	NA	NA	NA	NA	Irs1	Merged.480	Irs1_RefSeq	7777	GeneBody	339	355	356	40	NA	NA	NA	NA	NA	NA	NA	NA	Dlx1_e13.5_BG_WT_mrgdf_trim-vs.Input.no_model_peak_260	16.97	3.77787	6.31144	NA	0	0	0	Dlx5_e13.5_BG_WT_mrgdf_trim-vs.Input.no_model_peak_81	11	3.67482	5.32047	chr1	82282941	82283660	720	n	y
chr1	82294041	82294483	443	merged_peak_523	NA	NA	NA	NA	NA	NA	NA	NA	NA	NA	Irs1	Merged.481	Irs1_RefSeq	2601	Intergenic	399	378	269	24	NA	NA	NA	NA	NA	NA	NA	NA	Dlx1_e13.5_BG_WT_mrgdf_trim-vs.Input.no_model_peak_261	18.96	4.19759	7.70683	Dlx2_e13.5_BG_WT_mrgdf_trim-vs.Input.no_model_peak_487	12.36	4.07526	6.05629	NA	0	0	0	chr1	82294041	82294483	443	n	y
chr1	82329681	82330087	407	merged_peak_524	NA	NA	NA	NA	NA	NA	NA	NA	NA	NA	Rhbdd1	Merged.482	Rhbdd1_RefSeq	8960	GeneBody	323	345	406	587	NA	NA	NA	NA	NA	NA	NA	NA	NA	0	0	0	Dlx2_e13.5_BG_WT_mrgdf_trim-vs.Input.no_model_peak_489	15.11	4.91312	8.52331	NA	0	0	0	chr1	82329681	82330087	407	n	n
chr1	82451693	82452724	1032	merged_peak_525	GE_meis_IP_q0.01_peak_94	66	4.35116	10.25763	6.60709	93	chr1	82451693	82452440	748	Rhbdd1	Merged.483	Rhbdd1_RefSeq	112749	3UTR	351	450	294	243	NA	NA	NA	NA	NA	NA	NA	NA	Dlx1_e13.5_BG_WT_mrgdf_trim-vs.Input.no_model_peak_262	16.97	3.77787	6.31144	Dlx2_e13.5_BG_WT_mrgdf_trim-vs.Input.no_model_peak_490a	32.97	10.35915	26.09014	NA	0	0	0	chr1	82451799	82452724	926	y	y
chr1	82465525	82465823	299	merged_peak_526	GE_meis_IP_q0.01_peak_95	102	5.2214	14.12422	10.24443	106	chr1	82465525	82465823	299	NA	NA	NA	NA	NA	NA	NA	NA	NA	NA	NA	NA	NA	NA	NA	NA	NA	NA	NA	NA	NA	NA	NA	NA	NA	NA	NA	NA	NA	NA	NA	NA	NA	y	n
chr1	82475251	82475568	318	merged_peak_527	GE_meis_IP_q0.01_peak_96	151	6.26568	19.22571	15.13433	138	chr1	82475251	82475568	318	NA	NA	NA	NA	NA	NA	NA	NA	NA	NA	NA	NA	NA	NA	NA	NA	NA	NA	NA	NA	NA	NA	NA	NA	NA	NA	NA	NA	NA	NA	NA	NA	NA	y	n
chr1	82480106	82480385	280	merged_peak_528	GE_meis_IP_q0.01_peak_97	94	5.32201	13.26967	9.43533	108	chr1	82480106	82480385	280	NA	NA	NA	NA	NA	NA	NA	NA	NA	NA	NA	NA	NA	NA	NA	NA	NA	NA	NA	NA	NA	NA	NA	NA	NA	NA	NA	NA	NA	NA	NA	NA	NA	y	n
chr1	82791179	82791503	325	merged_peak_529	GE_meis_IP_q0.01_peak_98	171	7.09602	21.33111	17.14478	191	chr1	82791189	82791503	315	Tm4sf20	Merged.484	Tm4sf20_RefSeq	22722	Intergenic	267	276	211	40	NA	NA	NA	NA	NA	NA	NA	NA	NA	0	0	0	NA	0	0	0	NA	0	0	0	chr1	82791179	82791469	291	y	n
chr1	82802680	82802969	290	merged_peak_530	NA	NA	NA	NA	NA	NA	NA	NA	NA	NA	Tm4sf20	Merged.485	Tm4sf20_RefSeq	34223	Intergenic	NA	NA	NA	NA	NA	NA	NA	NA	NA	NA	NA	NA	NA	0	0	0	NA	0	0	0	NA	0	0	0	chr1	82802680	82802969	290	n	n
chr1	82839210	82839635	426	merged_peak_531	NA	NA	NA	NA	NA	NA	NA	NA	NA	NA	Agfg1	Merged.486	Agfg1_RefSeq	0	TSS	378	574	503	544	NA	NA	NA	NA	NA	NA	NA	NA	NA	0	0	0	Dlx2_e13.5_BG_WT_mrgdf_trim-vs.Input.no_model_peak_491	15.8	5.12258	8.52331	Dlx5_e13.5_BG_WT_mrgdf_trim-vs.Input.no_model_peak_82	14	4.59353	7.70739	chr1	82839210	82839635	426	n	n
chr1	83039445	83039705	261	merged_peak_532	NA	NA	NA	NA	NA	NA	NA	NA	NA	NA	Slc19a3	Merged.487	Slc19a3_RefSeq	996	TSS	NA	NA	NA	NA	NA	NA	NA	NA	NA	NA	NA	NA	Dlx1_e13.5_BG_WT_mrgdf_trim-vs.Input.no_model_peak_263	35.93	7.76521	22.46442	NA	0	0	0	NA	0	0	0	chr1	83039445	83039705	261	n	y
chr1	83076047	83076429	383	merged_peak_533	NA	NA	NA	NA	NA	NA	NA	NA	NA	NA	Slc19a3	Merged.488	Slc19a3_RefSeq	37598	Intergenic	NA	NA	NA	NA	NA	NA	NA	NA	NA	NA	NA	NA	NA	0	0	0	Dlx2_e13.5_BG_WT_mrgdf_trim-vs.Input.no_model_peak_492	14.43	4.70365	7.67292	NA	0	0	0	chr1	83076047	83076429	383	n	n
chr1	83368379	83368764	386	merged_peak_534	NA	NA	NA	NA	NA	NA	NA	NA	NA	NA	Sphkap	Merged.489	Sphkap_RefSeq	39434	GeneBody	NA	NA	NA	NA	NA	NA	NA	NA	NA	NA	NA	NA	NA	0	0	0	Dlx2_e13.5_BG_WT_mrgdf_trim-vs.Input.no_model_peak_493	15.8	5.12258	8.52331	NA	0	0	0	chr1	83368379	83368764	386	n	n
chr1	83608159	83608373	215	merged_peak_535	GE_meis_IP_q0.01_peak_99	46	3.92514	8.09446	4.60347	86	chr1	83608159	83608373	215	NA	NA	NA	NA	NA	NA	NA	NA	NA	NA	NA	NA	NA	NA	NA	NA	NA	NA	NA	NA	NA	NA	NA	NA	NA	NA	NA	NA	NA	NA	NA	NA	NA	y	n
chr1	83631859	83632164	306	merged_peak_536	NA	NA	NA	NA	NA	NA	NA	NA	NA	NA	Sphkap	Merged.490	Sphkap_RefSeq	223658	Intergenic	NA	NA	NA	NA	NA	NA	NA	NA	NA	NA	NA	NA	NA	0	0	0	Dlx2_e13.5_BG_WT_mrgdf_trim-vs.Input.no_model_peak_495	17.17	5.5415	10.30023	NA	0	0	0	chr1	83631859	83632164	306	n	n
chr1	83697566	83697773	208	merged_peak_537	NA	NA	NA	NA	NA	NA	NA	NA	NA	NA	AK017086	Merged.491	AK017086_UCSC	213796	Intergenic	267	262	NA	NA	NA	NA	NA	NA	NA	NA	NA	NA	NA	0	0	0	Dlx2_e13.5_BG_WT_mrgdf_trim-vs.Input.no_model_peak_496	15.8	5.12258	8.52331	NA	0	0	0	chr1	83697566	83697773	208	n	n
chr1	83746095	83746423	329	merged_peak_538	NA	NA	NA	NA	NA	NA	NA	NA	NA	NA	AK017086	Merged.492	AK017086_UCSC	165146	Intergenic	NA	NA	NA	NA	NA	NA	NA	NA	NA	NA	NA	NA	NA	0	0	0	NA	0	0	0	NA	0	0	0	chr1	83746095	83746423	329	n	n
chr1	83748905	83749293	389	merged_peak_539	NA	NA	NA	NA	NA	NA	NA	NA	NA	NA	AK017086	Merged.493	AK017086_UCSC	162276	Intergenic	306	337	221	406	NA	NA	NA	NA	NA	NA	NA	NA	NA	0	0	0	Dlx2_e13.5_BG_WT_mrgdf_trim-vs.Input.no_model_peak_497	23.36	7.42667	16.15336	NA	0	0	0	chr1	83748905	83749293	389	n	n
chr1	83871218	83871505	288	merged_peak_540	NA	NA	NA	NA	NA	NA	NA	NA	NA	NA	AK017086	Merged.494	AK017086_UCSC	40064	GeneBody	320	341	403	190	NA	NA	NA	NA	NA	NA	NA	NA	NA	0	0	0	Dlx2_e13.5_BG_WT_mrgdf_trim-vs.Input.no_model_peak_498	17.86	5.75097	10.30023	NA	0	0	0	chr1	83871218	83871505	288	n	n
chr1	84085945	84087647	1703	merged_peak_541	GE_meis_IP_q0.01_peak_101	118	5.56949	15.7728	11.83712	194	chr1	84086898	84087185	288	Mir6353	Merged.495	Mir6353_RefSeq	132059	GeneBody	256	474	459	210	NA	NA	NA	NA	NA	NA	NA	NA	Dlx1_e13.5_BG_WT_mrgdf_trim-vs.Input.no_model_peak_265	24.95	5.45675	12.38583	Dlx2_e13.5_BG_WT_mrgdf_trim-vs.Input.no_model_peak_501	48.08	14.96734	46.22009	Dlx5_e13.5_BG_WT_mrgdf_trim-vs.Input.no_model_peak_83	12	3.98106	6.08548	chr1	84085945	84086900	956	y	y
chr1	84154585	84154928	344	merged_peak_542	NA	NA	NA	NA	NA	NA	NA	NA	NA	NA	Mir6353	Merged.497	Mir6353_RefSeq	64031	GeneBody	NA	NA	NA	NA	NA	NA	NA	NA	NA	NA	NA	NA	Dlx1_e13.5_BG_WT_mrgdf_trim-vs.Input.no_model_peak_266	43.92	9.4441	30.72904	Dlx2_e13.5_BG_WT_mrgdf_trim-vs.Input.no_model_peak_504	26.79	8.47399	19.32873	NA	0	0	0	chr1	84154585	84154928	344	n	y
chr1	84155137	84155905	769	merged_peak_543	GE_meis_IP_q0.01_peak_102	78	4.92779	11.63761	7.89595	94	chr1	84155137	84155469	333	Mir6353	Merged.498	Mir6353_RefSeq	63054	GeneBody	358	254	382	446	NA	NA	NA	NA	NA	NA	NA	NA	NA	0	0	0	Dlx2_e13.5_BG_WT_mrgdf_trim-vs.Input.no_model_peak_505	24.73	7.8456	17.19512	NA	0	0	0	chr1	84155187	84155905	719	y	n
chr1	84172941	84173622	682	merged_peak_544	NA	NA	NA	NA	NA	NA	NA	NA	NA	NA	Mir6353	Merged.499	Mir6353_RefSeq	45337	GeneBody	272	269	221	203	NA	NA	NA	NA	NA	NA	NA	NA	Dlx1_e13.5_BG_WT_mrgdf_trim-vs.Input.no_model_peak_267	21.96	4.82717	9.96076	Dlx2_e13.5_BG_WT_mrgdf_trim-vs.Input.no_model_peak_506	35.72	11.19701	29.651	NA	0	0	0	chr1	84172941	84173622	682	n	y
chr1	84177193	84177516	324	merged_peak_545	NA	NA	NA	NA	NA	NA	NA	NA	NA	NA	Mir6353	Merged.500	Mir6353_RefSeq	41443	GeneBody	262	254	248	NA	NA	NA	NA	NA	NA	NA	NA	NA	NA	0	0	0	Dlx2_e13.5_BG_WT_mrgdf_trim-vs.Input.no_model_peak_507	23.36	7.42667	16.15336	NA	0	0	0	chr1	84177193	84177516	324	n	n
chr1	84187063	84187288	226	merged_peak_546	NA	NA	NA	NA	NA	NA	NA	NA	NA	NA	Mir6353	Merged.501	Mir6353_RefSeq	31671	GeneBody	262	254	221	113	NA	NA	NA	NA	NA	NA	NA	NA	NA	0	0	0	NA	0	0	0	NA	0	0	0	chr1	84187063	84187288	226	n	n
chr1	84422676	84422955	280	merged_peak_547	NA	NA	NA	NA	NA	NA	NA	NA	NA	NA	5033414K04Rik	Merged.502	5033414K04Rik_UCSC	81565	GeneBody	309	324	379	460	NA	NA	NA	NA	NA	NA	NA	NA	NA	0	0	0	NA	0	0	0	NA	0	0	0	chr1	84422676	84422955	280	n	n
chr1	84838951	84840001	1051	merged_peak_548	NA	NA	NA	NA	NA	NA	NA	NA	NA	NA	Fbxo36	Merged.503	Fbxo36_RefSeq	0	TSS	323	554	491	1772	NA	NA	NA	NA	NA	NA	NA	NA	Dlx1_e13.5_BG_WT_mrgdf_trim-vs.Input.no_model_peak_268	15.97	3.56801	5.64928	Dlx2_e13.5_BG_WT_mrgdf_trim-vs.Input.no_model_peak_515	30.22	9.5213	23.7802	Dlx5_e13.5_BG_WT_mrgdf_trim-vs.Input.no_model_peak_84	15	4.89976	8.56042	chr1	84838951	84840001	1051	n	y
chr1	84910313	84910754	442	merged_peak_549	NA	NA	NA	NA	NA	NA	NA	NA	NA	NA	Slc16a14	Merged.504	Slc16a14_RefSeq	24327	GeneBody	NA	NA	NA	NA	NA	NA	NA	NA	NA	NA	NA	NA	NA	0	0	0	Dlx2_e13.5_BG_WT_mrgdf_trim-vs.Input.no_model_peak_516	24.73	7.8456	17.19512	NA	0	0	0	chr1	84910313	84910754	442	n	n
chr1	85853408	85853655	248	merged_peak_550	NA	NA	NA	NA	NA	NA	NA	NA	NA	NA	Itm2c	Merged.505	Itm2c_RefSeq	40853	Intergenic	NA	NA	NA	NA	NA	NA	NA	NA	NA	NA	NA	NA	NA	0	0	0	NA	0	0	0	NA	0	0	0	chr1	85853408	85853655	248	n	n
chr1	85894805	85895332	528	merged_peak_551	NA	NA	NA	NA	NA	NA	NA	NA	NA	NA	Itm2c	Merged.506	Itm2c_RefSeq	294	TSS	244	228	305	NA	NA	NA	NA	NA	NA	NA	NA	NA	Dlx1_e13.5_BG_WT_mrgdf_trim-vs.Input.no_model_peak_269	25.95	5.66661	13.22871	NA	0	0	0	NA	0	0	0	chr1	85894805	85895332	528	n	y
chr1	86064184	86064865	682	merged_peak_552	NA	NA	NA	NA	NA	NA	NA	NA	NA	NA	Psmd1	Merged.507	Psmd1_RefSeq	0	TSS	422	497	387	332	NA	NA	NA	NA	NA	NA	NA	NA	NA	0	0	0	Dlx2_e13.5_BG_WT_mrgdf_trim-vs.Input.no_model_peak_518a	27.48	8.68345	20.41937	NA	0	0	0	chr1	86064184	86064865	682	n	n
chr1	86434419	86434778	360	merged_peak_553	NA	NA	NA	NA	NA	NA	NA	NA	NA	NA	1700019O17Rik	Merged.508	1700019O17Rik_RefSeq	8089	Intergenic	292	328	248	20	NA	NA	NA	NA	NA	NA	NA	NA	NA	0	0	0	Dlx2_e13.5_BG_WT_mrgdf_trim-vs.Input.no_model_peak_519	15.11	4.91312	8.52331	NA	0	0	0	chr1	86434419	86434778	360	n	n
chr1	86440542	86441092	551	merged_peak_554	NA	NA	NA	NA	NA	NA	NA	NA	NA	NA	1700019O17Rik	Merged.509	1700019O17Rik_RefSeq	14212	Intergenic	262	254	NA	NA	NA	NA	NA	NA	NA	NA	NA	NA	NA	0	0	0	Dlx2_e13.5_BG_WT_mrgdf_trim-vs.Input.no_model_peak_520	13.05	4.28473	6.84998	NA	0	0	0	chr1	86440542	86441092	551	n	n
chr1	86487145	86488084	940	merged_peak_555	NA	NA	NA	NA	NA	NA	NA	NA	NA	NA	Ptma	Merged.510	Ptma_RefSeq	38650	Intergenic	250	238	231	39	hs1886	Positive	heart[5/8]	0	1	NA	NA	NA	Dlx1_e13.5_BG_WT_mrgdf_trim-vs.Input.no_model_peak_270	20.96	4.61731	9.18932	Dlx2_e13.5_BG_WT_mrgdf_trim-vs.Input.no_model_peak_522	21.29	6.79828	14.12332	Dlx5_e13.5_BG_WT_mrgdf_trim-vs.Input.no_model_peak_85	12	3.98106	6.08548	chr1	86487145	86488084	940	n	y
chr1	86524700	86526746	2047	merged_peak_556	NA	NA	NA	NA	NA	NA	NA	NA	NA	NA	Ptma	Merged.511	Ptma_RefSeq	0	TSS	441	433	436	751	NA	NA	NA	NA	NA	NA	NA	NA	Dlx1_e13.5_BG_WT_mrgdf_trim-vs.Input.no_model_peak_271a	272.49	57.50206	392.84521	Dlx2_e13.5_BG_WT_mrgdf_trim-vs.Input.no_model_peak_525	13.74	4.49419	6.84998	Dlx5_e13.5_BG_WT_mrgdf_trim-vs.Input.no_model_peak_86	23	7.34965	16.21173	chr1	86524700	86526746	2047	n	y
chr1	86528159	86528541	383	merged_peak_557	NA	NA	NA	NA	NA	NA	NA	NA	NA	NA	Ptma	Merged.512	Ptma_RefSeq	1422	TSS	358	423	282	161	NA	NA	NA	NA	NA	NA	NA	NA	Dlx1_e13.5_BG_WT_mrgdf_trim-vs.Input.no_model_peak_272	24.95	5.45675	12.38583	NA	0	0	0	NA	0	0	0	chr1	86528159	86528541	383	n	y
chr1	86633722	86634080	359	merged_peak_558	NA	NA	NA	NA	NA	NA	NA	NA	NA	NA	Nppc	Merged.513	Nppc_UCSC	36490	Intergenic	306	319	408	18	NA	NA	NA	NA	NA	NA	NA	NA	NA	0	0	0	NA	0	0	0	NA	0	0	0	chr1	86633722	86634080	359	n	n
chr1	86634834	86635107	274	merged_peak_559	NA	NA	NA	NA	NA	NA	NA	NA	NA	NA	Nppc	Merged.514	Nppc_UCSC	35463	Intergenic	NA	NA	NA	NA	NA	NA	NA	NA	NA	NA	NA	NA	NA	0	0	0	NA	0	0	0	NA	0	0	0	chr1	86634834	86635107	274	n	n
chr1	87175893	87176301	409	merged_peak_560	NA	NA	NA	NA	NA	NA	NA	NA	NA	NA	Prss56	Merged.515	Prss56_RefSeq	7190	Intergenic	392	445	359	166	NA	NA	NA	NA	NA	NA	NA	NA	NA	0	0	0	Dlx2_e13.5_BG_WT_mrgdf_trim-vs.Input.no_model_peak_529	12.36	4.07526	6.05629	Dlx5_e13.5_BG_WT_mrgdf_trim-vs.Input.no_model_peak_88	15	4.89976	8.56042	chr1	87175893	87176301	409	n	n
chr1	87296390	87296701	312	merged_peak_561	NA	NA	NA	NA	NA	NA	NA	NA	NA	NA	Gigyf2	Merged.516	Gigyf2_RefSeq	30295	GeneBody	NA	NA	NA	NA	NA	NA	NA	NA	NA	NA	NA	NA	Dlx1_e13.5_BG_WT_mrgdf_trim-vs.Input.no_model_peak_273	33.94	7.34549	20.51077	Dlx2_e13.5_BG_WT_mrgdf_trim-vs.Input.no_model_peak_530	27.48	8.68345	20.41937	NA	0	0	0	chr1	87296390	87296701	312	n	y
chr1	87320422	87320768	347	merged_peak_562	NA	NA	NA	NA	NA	NA	NA	NA	NA	NA	Gigyf2	Merged.517	Gigyf2_RefSeq	6228	Intergenic	NA	NA	NA	NA	NA	NA	NA	NA	NA	NA	NA	NA	NA	0	0	0	NA	0	0	0	NA	0	0	0	chr1	87320422	87320768	347	n	n
chr1	87574375	87574645	271	merged_peak_563	NA	NA	NA	NA	NA	NA	NA	NA	NA	NA	Neu2	Merged.518	Neu2_RefSeq	347	TSS	NA	NA	NA	NA	NA	NA	NA	NA	NA	NA	NA	NA	NA	0	0	0	NA	0	0	0	NA	0	0	0	chr1	87574375	87574645	271	n	n
chr1	87755783	87756134	352	merged_peak_564	NA	NA	NA	NA	NA	NA	NA	NA	NA	NA	Atg16l1	Merged.519	Atg16l1_UCSC	0	TSS	250	228	NA	7	NA	NA	NA	NA	NA	NA	NA	NA	NA	0	0	0	Dlx2_e13.5_BG_WT_mrgdf_trim-vs.Input.no_model_peak_532	11.68	3.8658	5.29391	NA	0	0	0	chr1	87755783	87756134	352	n	n
chr1	88008341	88008694	354	merged_peak_565	NA	NA	NA	NA	NA	NA	NA	NA	NA	NA	Usp40	Merged.520	Usp40_RefSeq	0	TSS	326	348	282	34	NA	NA	NA	NA	NA	NA	NA	NA	NA	0	0	0	NA	0	0	0	NA	0	0	0	chr1	88008341	88008694	354	n	n
chr1	88456749	88456969	221	merged_peak_566	NA	NA	NA	NA	NA	NA	NA	NA	NA	NA	Spp2	Merged.522	Spp2_RefSeq	49729	Intergenic	NA	NA	NA	NA	NA	NA	NA	NA	NA	NA	NA	NA	NA	0	0	0	NA	0	0	0	NA	0	0	0	chr1	88456749	88456969	221	n	n
chr1	88521278	88521776	499	merged_peak_567	NA	NA	NA	NA	NA	NA	NA	NA	NA	NA	Glrp1	Merged.523	Glrp1_RefSeq	11211	Intergenic	285	288	294	210	NA	NA	NA	NA	NA	NA	NA	NA	NA	0	0	0	Dlx2_e13.5_BG_WT_mrgdf_trim-vs.Input.no_model_peak_535	31.6	9.94023	24.92852	NA	0	0	0	chr1	88521278	88521776	499	n	n
chr1	88594455	88594913	459	merged_peak_568	NA	NA	NA	NA	NA	NA	NA	NA	NA	NA	Gm19589	Merged.524	Gm19589_RefSeq	42937	Intergenic	326	348	294	303	NA	NA	NA	NA	NA	NA	NA	NA	Dlx1_e13.5_BG_WT_mrgdf_trim-vs.Input.no_model_peak_277	23.96	5.24689	11.55976	Dlx2_e13.5_BG_WT_mrgdf_trim-vs.Input.no_model_peak_536	43.28	13.5011	39.64743	Dlx5_e13.5_BG_WT_mrgdf_trim-vs.Input.no_model_peak_91	10	3.36859	4.58913	chr1	88594455	88594913	459	n	y
chr1	88623518	88624015	498	merged_peak_569	NA	NA	NA	NA	NA	NA	NA	NA	NA	NA	Gm19589	Merged.525	Gm19589_RefSeq	72000	Intergenic	365	406	373	81	NA	NA	NA	NA	NA	NA	NA	NA	Dlx1_e13.5_BG_WT_mrgdf_trim-vs.Input.no_model_peak_278	20.96	4.61731	9.18932	Dlx2_e13.5_BG_WT_mrgdf_trim-vs.Input.no_model_peak_537	36.41	11.40647	30.86212	NA	0	0	0	chr1	88623518	88624015	498	n	y
chr1	88658188	88658720	533	merged_peak_570	NA	NA	NA	NA	NA	NA	NA	NA	NA	NA	Arl4c	Merged.526	Arl4c_UCSC	43154	Intergenic	262	254	269	134	NA	NA	NA	NA	NA	NA	NA	NA	NA	0	0	0	Dlx2_e13.5_BG_WT_mrgdf_trim-vs.Input.no_model_peak_538	42.59	13.29164	38.36129	NA	0	0	0	chr1	88658188	88658720	533	n	n
chr1	88705859	88706149	291	merged_peak_571	NA	NA	NA	NA	NA	NA	NA	NA	NA	NA	Arl4c	Merged.527	Arl4c_RefSeq	3667	Intergenic	281	282	211	NA	NA	NA	NA	NA	NA	NA	NA	NA	NA	0	0	0	NA	0	0	0	NA	0	0	0	chr1	88705859	88706149	291	n	n
chr1	88745277	88745569	293	merged_peak_572	NA	NA	NA	NA	NA	NA	NA	NA	NA	NA	2410088K16Rik	Merged.528	2410088K16Rik_RefSeq	9319	Intergenic	244	228	NA	NA	NA	NA	NA	NA	NA	NA	NA	NA	NA	0	0	0	NA	0	0	0	NA	0	0	0	chr1	88745277	88745569	293	n	n
chr1	88752233	88752950	718	merged_peak_573	NA	NA	NA	NA	NA	NA	NA	NA	NA	NA	2410088K16Rik	Merged.529	2410088K16Rik_RefSeq	1938	TSS	276	276	211	56	NA	NA	NA	NA	NA	NA	NA	NA	Dlx1_e13.5_BG_WT_mrgdf_trim-vs.Input.no_model_peak_279	30.94	6.71591	17.67501	Dlx2_e13.5_BG_WT_mrgdf_trim-vs.Input.no_model_peak_540	50.15	15.59573	48.91176	Dlx5_e13.5_BG_WT_mrgdf_trim-vs.Input.no_model_peak_92	21	6.73718	14.17637	chr1	88752233	88752950	718	n	y
chr1	88757108	88757662	555	merged_peak_574	NA	NA	NA	NA	NA	NA	NA	NA	NA	NA	2410088K16Rik	Merged.530	2410088K16Rik_RefSeq	2217	Intergenic	281	282	239	145	NA	NA	NA	NA	NA	NA	NA	NA	NA	0	0	0	Dlx2_e13.5_BG_WT_mrgdf_trim-vs.Input.no_model_peak_541	52.21	16.22412	51.63711	NA	0	0	0	chr1	88757108	88757662	555	n	n
chr1	88774251	88774657	407	merged_peak_575	NA	NA	NA	NA	NA	NA	NA	NA	NA	NA	2410088K16Rik	Merged.531	2410088K16Rik_RefSeq	19360	Intergenic	NA	NA	221	188	NA	NA	NA	NA	NA	NA	NA	NA	NA	0	0	0	Dlx2_e13.5_BG_WT_mrgdf_trim-vs.Input.no_model_peak_542	31.6	9.94023	24.92852	Dlx5_e13.5_BG_WT_mrgdf_trim-vs.Input.no_model_peak_93	14	4.59353	7.70739	chr1	88774251	88774657	407	n	n
chr1	88795033	88795395	363	merged_peak_576	GE_meis_IP_q0.01_peak_103	57	4.33646	9.31717	5.72125	144	chr1	88795033	88795348	316	2410088K16Rik	Merged.532	2410088K16Rik_RefSeq	40196	Intergenic	262	254	NA	NA	NA	NA	NA	NA	NA	NA	NA	NA	NA	0	0	0	NA	0	0	0	NA	0	0	0	chr1	88795087	88795395	309	y	n
chr1	88924104	88924615	512	merged_peak_577	NA	NA	NA	NA	NA	NA	NA	NA	NA	NA	1700067G17Rik	Merged.533	1700067G17Rik_RefSeq	91496	Intergenic	256	246	239	NA	NA	NA	NA	NA	NA	NA	NA	NA	Dlx1_e13.5_BG_WT_mrgdf_trim-vs.Input.no_model_peak_280	24.95	5.45675	12.38583	Dlx2_e13.5_BG_WT_mrgdf_trim-vs.Input.no_model_peak_545	71.44	22.08908	78.99932	NA	0	0	0	chr1	88924104	88924615	512	n	y
chr1	88964072	88964867	796	merged_peak_578	GE_meis_IP_q0.01_peak_104	121	5.68532	16.07084	12.10359	171	chr1	88964413	88964698	286	1700067G17Rik	Merged.534	1700067G17Rik_RefSeq	51244	Intergenic	NA	NA	NA	NA	NA	NA	NA	NA	NA	NA	NA	NA	NA	0	0	0	Dlx2_e13.5_BG_WT_mrgdf_trim-vs.Input.no_model_peak_546	39.15	12.24432	34.56355	NA	0	0	0	chr1	88964072	88964867	796	y	n
chr1	88965524	88966044	521	merged_peak_579	NA	NA	NA	NA	NA	NA	NA	NA	NA	NA	1700067G17Rik	Merged.535	1700067G17Rik_RefSeq	50067	Intergenic	NA	NA	NA	NA	NA	NA	NA	NA	NA	NA	NA	NA	NA	0	0	0	NA	0	0	0	NA	0	0	0	chr1	88965524	88966044	521	n	n
chr1	89024326	89024666	341	merged_peak_580	NA	NA	NA	NA	NA	NA	NA	NA	NA	NA	1700067G17Rik	Merged.536	1700067G17Rik_RefSeq	8212	Intergenic	315	333	310	333	NA	NA	NA	NA	NA	NA	NA	NA	NA	0	0	0	Dlx2_e13.5_BG_WT_mrgdf_trim-vs.Input.no_model_peak_547	15.11	4.91312	8.52331	NA	0	0	0	chr1	89024326	89024666	341	n	n
chr1	89170713	89171022	310	merged_peak_581	NA	NA	NA	NA	NA	NA	NA	NA	NA	NA	Sh3bp4	Merged.537	Sh3bp4_RefSeq	100250	Intergenic	267	262	211	107	NA	NA	NA	NA	NA	NA	NA	NA	NA	0	0	0	NA	0	0	0	NA	0	0	0	chr1	89170713	89171022	310	n	n
chr1	89308590	89308952	363	merged_peak_582	NA	NA	NA	NA	NA	NA	NA	NA	NA	NA	C030007H22Rik	Merged.538	C030007H22Rik_RefSeq	97179	Intergenic	NA	NA	NA	NA	NA	NA	NA	NA	NA	NA	NA	NA	NA	0	0	0	NA	0	0	0	NA	0	0	0	chr1	89308590	89308952	363	n	n
chr1	89442928	89443334	407	merged_peak_583	NA	NA	NA	NA	NA	NA	NA	NA	NA	NA	Agap1	Merged.539	Agap1_RefSeq	11475	Intergenic	318	269	413	143	NA	NA	NA	NA	NA	NA	NA	NA	NA	0	0	0	Dlx2_e13.5_BG_WT_mrgdf_trim-vs.Input.no_model_peak_550	24.73	7.8456	17.19512	NA	0	0	0	chr1	89442928	89443334	407	n	n
chr1	89483685	89484131	447	merged_peak_584	NA	NA	NA	NA	NA	NA	NA	NA	NA	NA	Agap1	Merged.540	Agap1_RefSeq	28873	GeneBody	NA	NA	NA	NA	NA	NA	NA	NA	NA	NA	NA	NA	NA	0	0	0	Dlx2_e13.5_BG_WT_mrgdf_trim-vs.Input.no_model_peak_552	33.66	10.56861	27.26467	NA	0	0	0	chr1	89483685	89484131	447	n	n
chr1	89510678	89511133	456	merged_peak_585	NA	NA	NA	NA	NA	NA	NA	NA	NA	NA	Agap1	Merged.541	Agap1_RefSeq	55866	GeneBody	NA	NA	294	NA	NA	NA	NA	NA	NA	NA	NA	NA	Dlx1_e13.5_BG_WT_mrgdf_trim-vs.Input.no_model_peak_282	24.95	5.45675	12.38583	Dlx2_e13.5_BG_WT_mrgdf_trim-vs.Input.no_model_peak_554	37.78	11.82539	32.08478	NA	0	0	0	chr1	89510678	89511133	456	n	y
chr1	89550034	89550597	564	merged_peak_586	GE_meis_IP_q0.01_peak_105	64	4.53357	10.07273	6.42581	86	chr1	89550323	89550597	275	Agap1	Merged.542	Agap1_UCSC	77206	GeneBody	358	352	333	273	NA	NA	NA	NA	NA	NA	NA	NA	NA	0	0	0	Dlx2_e13.5_BG_WT_mrgdf_trim-vs.Input.no_model_peak_556	23.36	7.42667	16.15336	NA	0	0	0	chr1	89550034	89550545	512	y	n
chr1	89576898	89577108	211	merged_peak_587	GE_meis_IP_q0.01_peak_106	64	4.53357	10.07273	6.42581	89	chr1	89576898	89577108	211	NA	NA	NA	NA	NA	NA	NA	NA	NA	NA	NA	NA	NA	NA	NA	NA	NA	NA	NA	NA	NA	NA	NA	NA	NA	NA	NA	NA	NA	NA	NA	NA	NA	y	n
chr1	89671134	89672089	956	merged_peak_588	GE_meis_IP_q0.01_peak_107	28	3.30689	6.18081	2.87391	64	chr1	89671338	89671650	313	4933400F21Rik	Merged.543	4933400F21Rik_RefSeq	11801	Exon	244	228	239	845	NA	NA	NA	NA	NA	NA	NA	NA	Dlx1_e13.5_BG_WT_mrgdf_trim-vs.Input.no_model_peak_283	45.91	9.86382	32.89717	Dlx2_e13.5_BG_WT_mrgdf_trim-vs.Input.no_model_peak_557	91.36	28.16351	110.15347	Dlx5_e13.5_BG_WT_mrgdf_trim-vs.Input.no_model_peak_94	24	7.65588	17.25615	chr1	89671134	89672089	956	y	y
chr1	89674731	89675031	301	merged_peak_589	NA	NA	NA	NA	NA	NA	NA	NA	NA	NA	4933400F21Rik	Merged.544	4933400F21Rik_RefSeq	8859	GeneBody	602	282	608	46	NA	NA	NA	NA	NA	NA	NA	NA	NA	0	0	0	Dlx2_e13.5_BG_WT_mrgdf_trim-vs.Input.no_model_peak_558	18.55	5.96043	11.22404	NA	0	0	0	chr1	89674731	89675031	301	n	n
chr1	89689846	89690262	417	merged_peak_590	NA	NA	NA	NA	NA	NA	NA	NA	NA	NA	4933400F21Rik	Merged.545	4933400F21Rik_RefSeq	5953	GeneBody	341	246	612	34	NA	NA	NA	NA	NA	NA	NA	NA	NA	0	0	0	Dlx2_e13.5_BG_WT_mrgdf_trim-vs.Input.no_model_peak_560	32.97	10.35915	26.09014	NA	0	0	0	chr1	89689846	89690262	417	n	n
chr1	89691167	89691448	282	merged_peak_591	NA	NA	NA	NA	NA	NA	NA	NA	NA	NA	4933400F21Rik	Merged.546	4933400F21Rik_RefSeq	7274	GeneBody	NA	NA	NA	NA	NA	NA	NA	NA	NA	NA	NA	NA	NA	0	0	0	Dlx2_e13.5_BG_WT_mrgdf_trim-vs.Input.no_model_peak_561	17.86	5.75097	10.30023	NA	0	0	0	chr1	89691167	89691448	282	n	n
chr1	89700122	89700666	545	merged_peak_592	GE_meis_IP_q0.01_peak_108	94	5.32201	13.26967	9.43533	75	chr1	89700240	89700449	210	4933400F21Rik	Merged.547	4933400F21Rik_RefSeq	16229	GeneBody	281	246	211	94	NA	NA	NA	NA	NA	NA	NA	NA	Dlx1_e13.5_BG_WT_mrgdf_trim-vs.Input.no_model_peak_284	54.9	11.75256	43.09351	Dlx2_e13.5_BG_WT_mrgdf_trim-vs.Input.no_model_peak_562	72.13	22.29855	80.505	Dlx5_e13.5_BG_WT_mrgdf_trim-vs.Input.no_model_peak_95	33	10.412	27.3497	chr1	89700122	89700666	545	y	y
chr1	89708025	89708451	427	merged_peak_593	NA	NA	NA	NA	NA	NA	NA	NA	NA	NA	4933400F21Rik	Merged.548	4933400F21Rik_RefSeq	24132	GeneBody	634	707	669	444	NA	NA	NA	NA	NA	NA	NA	NA	NA	0	0	0	Dlx2_e13.5_BG_WT_mrgdf_trim-vs.Input.no_model_peak_563	24.73	7.8456	17.19512	NA	0	0	0	chr1	89708025	89708451	427	n	n
chr1	89717606	89717885	280	merged_peak_594	GE_meis_IP_q0.01_peak_109	153	6.70179	19.44757	15.33072	114	chr1	89717606	89717885	280	NA	NA	NA	NA	NA	NA	NA	NA	NA	NA	NA	NA	NA	NA	NA	NA	NA	NA	NA	NA	NA	NA	NA	NA	NA	NA	NA	NA	NA	NA	NA	NA	NA	y	n
chr1	89739070	89739890	821	merged_peak_595	NA	NA	NA	NA	NA	NA	NA	NA	NA	NA	mKIAA1099	Merged.549	mKIAA1099_UCSC	26414	GeneBody	388	355	324	17	NA	NA	NA	NA	NA	NA	NA	NA	Dlx1_e13.5_BG_WT_mrgdf_trim-vs.Input.no_model_peak_285	48.91	10.4934	36.2187	Dlx2_e13.5_BG_WT_mrgdf_trim-vs.Input.no_model_peak_564	74.87	23.1364	83.534	Dlx5_e13.5_BG_WT_mrgdf_trim-vs.Input.no_model_peak_96	14	4.59353	7.70739	chr1	89739070	89739890	821	n	y
chr1	89750321	89751865	1545	merged_peak_596	GE_meis_IP_q0.01_peak_110	741	16.9516	79.67739	74.1801	317	chr1	89750874	89751424	551	mKIAA1099	Merged.550	mKIAA1099_UCSC	14439	GeneBody	413	438	426	863	NA	NA	NA	NA	NA	NA	NA	NA	Dlx1_e13.5_BG_WT_mrgdf_trim-vs.Input.no_model_peak_287	22.96	5.03703	10.75116	Dlx2_e13.5_BG_WT_mrgdf_trim-vs.Input.no_model_peak_565	105.1	32.35277	133.10979	Dlx5_e13.5_BG_WT_mrgdf_trim-vs.Input.no_model_peak_97b	27	8.57459	20.4884	chr1	89750321	89751865	1545	y	y
chr1	89848179	89849013	835	merged_peak_597	NA	NA	NA	NA	NA	NA	NA	NA	NA	NA	AK036422	Merged.551	AK036422_UCSC	81219	GeneBody	655	294	595	1992	hs921	Positive	forebrain[6/7], limb[4/7], branchial arch[5/7]	1	0	NA	NA	NA	Dlx1_e13.5_BG_WT_mrgdf_trim-vs.Input.no_model_peak_288	21.96	4.82717	9.96076	Dlx2_e13.5_BG_WT_mrgdf_trim-vs.Input.no_model_peak_566	37.09	11.61593	32.08478	Dlx5_e13.5_BG_WT_mrgdf_trim-vs.Input.no_model_peak_98	16	5.206	9.43932	chr1	89848179	89849013	835	n	y
chr1	89849037	89849415	379	merged_peak_598	NA	NA	NA	NA	NA	NA	NA	NA	NA	NA	AK036422	Merged.552	AK036422_UCSC	80817	GeneBody	244	276	489	1992	hs921	Positive	forebrain[6/7], limb[4/7], branchial arch[5/7]	1	0	NA	NA	NA	NA	0	0	0	Dlx2_e13.5_BG_WT_mrgdf_trim-vs.Input.no_model_peak_567	33.66	10.56861	27.26467	NA	0	0	0	chr1	89849037	89849415	379	n	n
chr1	89865716	89866006	291	merged_peak_599	NA	NA	NA	NA	NA	NA	NA	NA	NA	NA	AK036422	Merged.553	AK036422_UCSC	64226	GeneBody	603	656	649	291	NA	NA	NA	NA	NA	NA	NA	NA	NA	0	0	0	NA	0	0	0	NA	0	0	0	chr1	89865716	89866006	291	n	n
chr1	89932746	89933027	282	merged_peak_600	NA	NA	NA	NA	NA	NA	NA	NA	NA	NA	Gbx2	Merged.554	Gbx2_RefSeq	1569	TSS	351	433	369	484	NA	NA	NA	NA	NA	NA	NA	NA	NA	0	0	0	Dlx2_e13.5_BG_WT_mrgdf_trim-vs.Input.no_model_peak_568	20.61	6.58882	13.13659	NA	0	0	0	chr1	89932746	89933027	282	n	n
chr1	89934621	89935113	493	merged_peak_601	NA	NA	NA	NA	NA	NA	NA	NA	NA	NA	Gbx2	Merged.555	Gbx2_RefSeq	3444	Intergenic	642	762	702	867	NA	NA	NA	NA	NA	NA	NA	NA	NA	0	0	0	Dlx2_e13.5_BG_WT_mrgdf_trim-vs.Input.no_model_peak_569	25.42	8.05506	18.25379	NA	0	0	0	chr1	89934621	89935113	493	n	n
chr1	90007282	90007706	425	merged_peak_602	NA	NA	NA	NA	NA	NA	NA	NA	NA	NA	Asb18	Merged.556	Asb18_RefSeq	6869	GeneBody	588	711	655	348	hs1243	Negative	NA	0	1	NA	NA	NA	NA	0	0	0	Dlx2_e13.5_BG_WT_mrgdf_trim-vs.Input.no_model_peak_575	28.16	8.89291	21.52516	NA	0	0	0	chr1	90007282	90007706	425	n	n
chr1	90009103	90009652	550	merged_peak_603	NA	NA	NA	NA	NA	NA	NA	NA	NA	NA	Asb18	Merged.557	Asb18_RefSeq	4923	GeneBody	523	609	495	257	NA	NA	NA	NA	NA	NA	NA	NA	Dlx1_e13.5_BG_WT_mrgdf_trim-vs.Input.no_model_peak_290	32.94	7.13563	19.55252	Dlx2_e13.5_BG_WT_mrgdf_trim-vs.Input.no_model_peak_576	48.08	14.96734	46.22009	Dlx5_e13.5_BG_WT_mrgdf_trim-vs.Input.no_model_peak_99	19	6.12471	12.21757	chr1	90009103	90009652	550	n	y
chr1	90041067	90041384	318	merged_peak_604	NA	NA	NA	NA	NA	NA	NA	NA	NA	NA	Asb18	Merged.558	Asb18_RefSeq	26489	Intergenic	379	427	345	70	NA	NA	NA	NA	NA	NA	NA	NA	NA	0	0	0	Dlx2_e13.5_BG_WT_mrgdf_trim-vs.Input.no_model_peak_577	30.22	9.5213	23.7802	NA	0	0	0	chr1	90041067	90041384	318	n	n
chr1	90051495	90051812	318	merged_peak_605	NA	NA	NA	NA	NA	NA	NA	NA	NA	NA	Asb18	Merged.559	Asb18_RefSeq	36917	GeneBody	433	535	369	329	NA	NA	NA	NA	NA	NA	NA	NA	NA	0	0	0	NA	0	0	0	NA	0	0	0	chr1	90051495	90051812	318	n	n
chr1	90060557	90060912	356	merged_peak_606	NA	NA	NA	NA	NA	NA	NA	NA	NA	NA	Iqca	Merged.560	Iqca_UCSC	29230	GeneBody	341	337	269	17	NA	NA	NA	NA	NA	NA	NA	NA	NA	0	0	0	Dlx2_e13.5_BG_WT_mrgdf_trim-vs.Input.no_model_peak_578	13.74	4.49419	6.84998	NA	0	0	0	chr1	90060557	90060912	356	n	n
chr1	90113532	90114107	576	merged_peak_607	NA	NA	NA	NA	NA	NA	NA	NA	NA	NA	Iqca	Merged.561	Iqca_UCSC	23387	GeneBody	NA	NA	239	NA	NA	NA	NA	NA	NA	NA	NA	NA	Dlx1_e13.5_BG_WT_mrgdf_trim-vs.Input.no_model_peak_291	17.97	3.98773	6.9977	Dlx2_e13.5_BG_WT_mrgdf_trim-vs.Input.no_model_peak_579	24.04	7.63613	17.19512	Dlx5_e13.5_BG_WT_mrgdf_trim-vs.Input.no_model_peak_100	18	5.81847	11.26911	chr1	90113532	90114107	576	n	y
chr1	90188919	90189252	334	merged_peak_608	NA	NA	NA	NA	NA	NA	NA	NA	NA	NA	Ackr3	Merged.562	Ackr3_RefSeq	14726	Intergenic	NA	NA	NA	NA	NA	NA	NA	NA	NA	NA	NA	NA	NA	0	0	0	Dlx2_e13.5_BG_WT_mrgdf_trim-vs.Input.no_model_peak_580	13.74	4.49419	6.84998	NA	0	0	0	chr1	90188919	90189252	334	n	n
chr1	90205137	90205774	638	merged_peak_609	NA	NA	NA	NA	NA	NA	NA	NA	NA	NA	Cxcr7	Merged.563	Cxcr7_UCSC	1133	TSS	353	348	269	134	NA	NA	NA	NA	NA	NA	NA	NA	Dlx1_e13.5_BG_WT_mrgdf_trim-vs.Input.no_model_peak_292	22.96	5.03703	10.75116	Dlx2_e13.5_BG_WT_mrgdf_trim-vs.Input.no_model_peak_581	19.92	6.37936	12.16984	NA	0	0	0	chr1	90205137	90205774	638	n	y
chr1	90208777	90209515	739	merged_peak_610	NA	NA	NA	NA	NA	NA	NA	NA	NA	NA	Cxcr7	Merged.564	Cxcr7_UCSC	4773	GeneBody	NA	NA	NA	NA	NA	NA	NA	NA	NA	NA	NA	NA	Dlx1_e13.5_BG_WT_mrgdf_trim-vs.Input.no_model_peak_293	18.96	4.19759	7.70683	Dlx2_e13.5_BG_WT_mrgdf_trim-vs.Input.no_model_peak_582	49.46	15.38626	47.56162	Dlx5_e13.5_BG_WT_mrgdf_trim-vs.Input.no_model_peak_101	21	6.73718	14.17637	chr1	90208777	90209515	739	n	y
chr1	90311520	90312047	528	merged_peak_611	GE_meis_IP_q0.01_peak_111	171	6.91573	21.3508	17.16228	184	chr1	90311560	90311891	332	Cxcr7	Merged.565	Cxcr7_UCSC	107516	Intergenic	250	238	324	134	NA	NA	NA	NA	NA	NA	NA	NA	NA	0	0	0	Dlx2_e13.5_BG_WT_mrgdf_trim-vs.Input.no_model_peak_584	35.03	10.98754	29.651	NA	0	0	0	chr1	90311520	90312047	528	y	n
chr1	90372900	90373331	432	merged_peak_612	NA	NA	NA	NA	NA	NA	NA	NA	NA	NA	Cxcr7	Merged.566	Cxcr7_UCSC	168896	Intergenic	244	228	221	73	NA	NA	NA	NA	NA	NA	NA	NA	NA	0	0	0	Dlx2_e13.5_BG_WT_mrgdf_trim-vs.Input.no_model_peak_585	22.67	7.21721	15.12918	NA	0	0	0	chr1	90372900	90373331	432	n	n
chr1	90474764	90475437	674	merged_peak_613	NA	NA	NA	NA	NA	NA	NA	NA	NA	NA	Cops8	Merged.567	Cops8_RefSeq	127986	Intergenic	256	246	239	282	NA	NA	NA	NA	NA	NA	NA	NA	NA	0	0	0	Dlx2_e13.5_BG_WT_mrgdf_trim-vs.Input.no_model_peak_587	39.15	12.24432	34.56355	NA	0	0	0	chr1	90474764	90475437	674	n	n
chr1	90560957	90561374	418	merged_peak_614	NA	NA	NA	NA	NA	NA	NA	NA	NA	NA	Cops8	Merged.568	Cops8_RefSeq	42049	Intergenic	NA	NA	NA	NA	NA	NA	NA	NA	NA	NA	NA	NA	NA	0	0	0	Dlx2_e13.5_BG_WT_mrgdf_trim-vs.Input.no_model_peak_588	24.04	7.63613	17.19512	NA	0	0	0	chr1	90560957	90561374	418	n	n
chr1	90588288	90588717	430	merged_peak_615	NA	NA	NA	NA	NA	NA	NA	NA	NA	NA	Cops8	Merged.569	Cops8_RefSeq	14706	Intergenic	256	246	NA	NA	NA	NA	NA	NA	NA	NA	NA	NA	NA	0	0	0	NA	0	0	0	NA	0	0	0	chr1	90588288	90588717	430	n	n
chr1	90592896	90593161	266	merged_peak_616	NA	NA	NA	NA	NA	NA	NA	NA	NA	NA	Cops8	Merged.570	Cops8_RefSeq	10262	Intergenic	NA	NA	NA	NA	NA	NA	NA	NA	NA	NA	NA	NA	NA	0	0	0	NA	0	0	0	NA	0	0	0	chr1	90592896	90593161	266	n	n
chr1	91038714	91039061	348	merged_peak_617	NA	NA	NA	NA	NA	NA	NA	NA	NA	NA	Lrrfip1	Merged.571	Lrrfip1_RefSeq	14381	GeneBody	NA	NA	NA	NA	NA	NA	NA	NA	NA	NA	NA	NA	NA	0	0	0	Dlx2_e13.5_BG_WT_mrgdf_trim-vs.Input.no_model_peak_589	22.67	7.21721	15.12918	NA	0	0	0	chr1	91038714	91039061	348	n	n
chr1	91249916	91250389	474	merged_peak_618	NA	NA	NA	NA	NA	NA	NA	NA	NA	NA	Ube2f	Merged.572	Ube2f_RefSeq	0	TSS	369	452	438	182	NA	NA	NA	NA	NA	NA	NA	NA	Dlx1_e13.5_BG_WT_mrgdf_trim-vs.Input.no_model_peak_294	20.96	4.61731	9.18932	Dlx2_e13.5_BG_WT_mrgdf_trim-vs.Input.no_model_peak_590	17.17	5.5415	10.30023	NA	0	0	0	chr1	91249916	91250389	474	n	y
chr1	91398721	91399077	357	merged_peak_619	NA	NA	NA	NA	NA	NA	NA	NA	NA	NA	Ilkap	Merged.573	Ilkap_RefSeq	0	TSS	292	300	294	192	NA	NA	NA	NA	NA	NA	NA	NA	NA	0	0	0	Dlx2_e13.5_BG_WT_mrgdf_trim-vs.Input.no_model_peak_591	14.43	4.70365	7.67292	NA	0	0	0	chr1	91398721	91399077	357	n	n
chr1	91412985	91413542	558	merged_peak_620	NA	NA	NA	NA	NA	NA	NA	NA	NA	NA	Hes6	Merged.574	Hes6_RefSeq	0	TSS	337	254	221	91	NA	NA	NA	NA	NA	NA	NA	NA	NA	0	0	0	Dlx2_e13.5_BG_WT_mrgdf_trim-vs.Input.no_model_peak_592	19.23	6.16989	12.16984	NA	0	0	0	chr1	91412985	91413542	558	n	n
chr1	91413917	91414609	693	merged_peak_621	GE_meis_IP_q0.01_peak_112	64	4.53357	10.07273	6.42581	100	chr1	91414118	91414330	213	Hes6	Merged.575	Hes6_RefSeq	694	TSS	349	262	436	112	NA	NA	NA	NA	NA	NA	NA	NA	NA	0	0	0	Dlx2_e13.5_BG_WT_mrgdf_trim-vs.Input.no_model_peak_593	21.29	6.79828	14.12332	NA	0	0	0	chr1	91413917	91414609	693	y	n
chr1	91540468	91540773	306	merged_peak_622	NA	NA	NA	NA	NA	NA	NA	NA	NA	NA	Asb1	Merged.576	Asb1_RefSeq	0	TSS	NA	NA	NA	NA	NA	NA	NA	NA	NA	NA	NA	NA	Dlx1_e13.5_BG_WT_mrgdf_trim-vs.Input.no_model_peak_295	18.96	4.19759	7.70683	NA	0	0	0	NA	0	0	0	chr1	91540468	91540773	306	n	y
chr1	91759789	91760197	409	merged_peak_623	NA	NA	NA	NA	NA	NA	NA	NA	NA	NA	Twist2	Merged.577	Twist2_RefSeq	41278	Intergenic	296	375	328	123	NA	NA	NA	NA	NA	NA	NA	NA	NA	0	0	0	Dlx2_e13.5_BG_WT_mrgdf_trim-vs.Input.no_model_peak_596	30.91	9.73076	23.7802	NA	0	0	0	chr1	91759789	91760197	409	n	n
chr1	92069946	92070661	716	merged_peak_624	NA	NA	NA	NA	NA	NA	NA	NA	NA	NA	Hdac4	Merged.578	Hdac4_UCSC	63090	GeneBody	333	288	221	32	NA	NA	NA	NA	NA	NA	NA	NA	NA	0	0	0	Dlx2_e13.5_BG_WT_mrgdf_trim-vs.Input.no_model_peak_597	32.29	10.14969	26.09014	NA	0	0	0	chr1	92069946	92070661	716	n	n
chr1	92100037	92100321	285	merged_peak_625	NA	NA	NA	NA	NA	NA	NA	NA	NA	NA	Hdac4	Merged.579	Hdac4_RefSeq	48070	GeneBody	392	378	305	69	NA	NA	NA	NA	NA	NA	NA	NA	NA	0	0	0	NA	0	0	0	NA	0	0	0	chr1	92100037	92100321	285	n	n
chr1	92180228	92181339	1112	merged_peak_626	NA	NA	NA	NA	NA	NA	NA	NA	NA	NA	Hdac4	Merged.580	Hdac4_UCSC	0	TSS	318	365	255	106	NA	NA	NA	NA	NA	NA	NA	NA	Dlx1_e13.5_BG_WT_mrgdf_trim-vs.Input.no_model_peak_297	16.97	3.77787	6.31144	Dlx2_e13.5_BG_WT_mrgdf_trim-vs.Input.no_model_peak_599	13.05	4.28473	6.84998	NA	0	0	0	chr1	92180228	92181339	1112	n	y
chr1	92215781	92216350	570	merged_peak_627	NA	NA	NA	NA	NA	NA	NA	NA	NA	NA	Hdac4	Merged.581	Hdac4_UCSC	35439	Intergenic	393	431	352	502	NA	NA	NA	NA	NA	NA	NA	NA	NA	0	0	0	Dlx2_e13.5_BG_WT_mrgdf_trim-vs.Input.no_model_peak_600	28.16	8.89291	21.52516	NA	0	0	0	chr1	92215781	92216350	570	n	n
chr1	92224293	92224758	466	merged_peak_628	NA	NA	NA	NA	NA	NA	NA	NA	NA	NA	Hdac4	Merged.582	Hdac4_UCSC	43951	Intergenic	467	490	417	145	NA	NA	NA	NA	NA	NA	NA	NA	NA	0	0	0	Dlx2_e13.5_BG_WT_mrgdf_trim-vs.Input.no_model_peak_601	24.73	7.8456	17.19512	NA	0	0	0	chr1	92224293	92224758	466	n	n
chr1	92228276	92228549	274	merged_peak_629	NA	NA	NA	NA	NA	NA	NA	NA	NA	NA	Hdac4	Merged.583	Hdac4_UCSC	47934	Intergenic	303	228	382	14	NA	NA	NA	NA	NA	NA	NA	NA	NA	0	0	0	Dlx2_e13.5_BG_WT_mrgdf_trim-vs.Input.no_model_peak_602	21.98	7.00774	14.12332	NA	0	0	0	chr1	92228276	92228549	274	n	n
chr1	92473700	92473957	258	merged_peak_630	NA	NA	NA	NA	NA	NA	NA	NA	NA	NA	Ndufa10	Merged.584	Ndufa10_RefSeq	0	TSS	262	NA	NA	191	NA	NA	NA	NA	NA	NA	NA	NA	NA	0	0	0	Dlx2_e13.5_BG_WT_mrgdf_trim-vs.Input.no_model_peak_603	10.99	3.65634	4.56519	NA	0	0	0	chr1	92473700	92473957	258	n	n
chr1	92647821	92648117	297	merged_peak_631	NA	NA	NA	NA	NA	NA	NA	NA	NA	NA	Otos	Merged.585	Otos_RefSeq	722	TSS	NA	NA	NA	NA	NA	NA	NA	NA	NA	NA	NA	NA	NA	0	0	0	NA	0	0	0	NA	0	0	0	chr1	92647821	92648117	297	n	n
chr1	92698954	92699405	452	merged_peak_632	GE_meis_IP_q0.01_peak_113	480	12.81225	53.0114	48.01604	197	chr1	92698954	92699405	452	NA	NA	NA	NA	NA	NA	NA	NA	NA	NA	NA	NA	NA	NA	NA	NA	NA	NA	NA	NA	NA	NA	NA	NA	NA	NA	NA	NA	NA	NA	NA	NA	NA	y	n
chr1	92737472	92738285	814	merged_peak_633	GE_meis_IP_q0.01_peak_114	144	6.50468	18.52437	14.44393	195	chr1	92737683	92738053	371	Otos	Merged.586	Otos_RefSeq	88630	Intergenic	276	228	483	133	NA	NA	NA	NA	NA	NA	NA	NA	Dlx1_e13.5_BG_WT_mrgdf_trim-vs.Input.no_model_peak_298	45.91	9.86382	32.89717	Dlx2_e13.5_BG_WT_mrgdf_trim-vs.Input.no_model_peak_605	73.5	22.71747	82.01659	Dlx5_e13.5_BG_WT_mrgdf_trim-vs.Input.no_model_peak_102	20	6.43094	13.18697	chr1	92737472	92738285	814	y	y
chr1	92749286	92749727	442	merged_peak_634	GE_meis_IP_q0.01_peak_115	153	6.70179	19.44757	15.33072	154	chr1	92749286	92749727	442	NA	NA	NA	NA	NA	NA	NA	NA	NA	NA	NA	NA	NA	NA	NA	NA	NA	NA	NA	NA	NA	NA	NA	NA	NA	NA	NA	NA	NA	NA	NA	NA	NA	y	n
chr1	92895129	92895409	281	merged_peak_635	NA	NA	NA	NA	NA	NA	NA	NA	NA	NA	Ankmy1	Merged.587	Ankmy1_RefSeq	7495	GeneBody	NA	NA	NA	NA	NA	NA	NA	NA	NA	NA	NA	NA	NA	0	0	0	Dlx2_e13.5_BG_WT_mrgdf_trim-vs.Input.no_model_peak_606	14.43	4.70365	7.67292	NA	0	0	0	chr1	92895129	92895409	281	n	n
chr1	93342682	93343038	357	merged_peak_636	NA	NA	NA	NA	NA	NA	NA	NA	NA	NA	Pask	Merged.588	Pask_RefSeq	0	TSS	341	319	269	30	NA	NA	NA	NA	NA	NA	NA	NA	NA	0	0	0	Dlx2_e13.5_BG_WT_mrgdf_trim-vs.Input.no_model_peak_608	21.29	6.79828	14.12332	NA	0	0	0	chr1	93342682	93343038	357	n	n
chr1	93478258	93479266	1009	merged_peak_637	NA	NA	NA	NA	NA	NA	NA	NA	NA	NA	43710	Merged.589	Sept2_RefSeq	0	TSS	267	238	276	16	NA	NA	NA	NA	NA	NA	NA	NA	Dlx1_e13.5_BG_WT_mrgdf_trim-vs.Input.no_model_peak_299a	17.97	3.98773	6.9977	NA	0	0	0	NA	0	0	0	chr1	93478258	93479266	1009	n	y
chr1	93588178	93588544	367	merged_peak_638	NA	NA	NA	NA	NA	NA	NA	NA	NA	NA	Stk25	Merged.590	Stk25_RefSeq	47181	GeneBody	NA	NA	NA	NA	NA	NA	NA	NA	NA	NA	NA	NA	NA	0	0	0	NA	0	0	0	NA	0	0	0	chr1	93588178	93588544	367	n	n
chr1	93635633	93636067	435	merged_peak_639	NA	NA	NA	NA	NA	NA	NA	NA	NA	NA	Stk25	Merged.591	Stk25_RefSeq	0	TSS	NA	NA	NA	NA	NA	NA	NA	NA	NA	NA	NA	NA	NA	0	0	0	NA	0	0	0	NA	0	0	0	chr1	93635633	93636067	435	n	n
chr1	93754525	93755102	578	merged_peak_640	NA	NA	NA	NA	NA	NA	NA	NA	NA	NA	Atg4b	Merged.592	Atg4b_RefSeq	0	TSS	330	310	282	124	NA	NA	NA	NA	NA	NA	NA	NA	NA	0	0	0	NA	0	0	0	Dlx5_e13.5_BG_WT_mrgdf_trim-vs.Input.no_model_peak_103	13	4.28729	6.8818	chr1	93754525	93755102	578	n	n
chr1	94234240	94234504	265	merged_peak_641	NA	NA	NA	NA	NA	NA	NA	NA	NA	NA	Pdcd1	Merged.593	Pdcd1_RefSeq	181686	Intergenic	NA	NA	NA	NA	NA	NA	NA	NA	NA	NA	NA	NA	Dlx1_e13.5_BG_WT_mrgdf_trim-vs.Input.no_model_peak_301	31.94	6.92577	18.60714	NA	0	0	0	NA	0	0	0	chr1	94234240	94234504	265	n	y
chr1	94502067	94502332	266	merged_peak_642	NA	NA	NA	NA	NA	NA	NA	NA	NA	NA	4930440C22Rik	Merged.594	4930440C22Rik_RefSeq	295108	Intergenic	NA	NA	NA	NA	NA	NA	NA	NA	NA	NA	NA	NA	NA	0	0	0	NA	0	0	0	NA	0	0	0	chr1	94502067	94502332	266	n	n
chr1	94503337	94504530	1194	merged_peak_643	GE_meis_IP_q0.01_peak_116	267	8.78485	31.25116	26.77326	788	chr1	94503383	94504409	1027	4930440C22Rik	Merged.595	4930440C22Rik_RefSeq	292910	Intergenic	289	300	221	225	NA	NA	NA	NA	NA	NA	NA	NA	Dlx1_e13.5_BG_WT_mrgdf_trim-vs.Input.no_model_peak_303	16.97	3.77787	6.31144	Dlx2_e13.5_BG_WT_mrgdf_trim-vs.Input.no_model_peak_610b	46.71	14.54841	43.56345	Dlx5_e13.5_BG_WT_mrgdf_trim-vs.Input.no_model_peak_104	21	6.73718	14.17637	chr1	94503337	94504530	1194	y	y
chr1	94533004	94533359	356	merged_peak_644	NA	NA	NA	NA	NA	NA	NA	NA	NA	NA	4930440C22Rik	Merged.596	4930440C22Rik_RefSeq	264081	Intergenic	NA	NA	NA	NA	NA	NA	NA	NA	NA	NA	NA	NA	NA	0	0	0	NA	0	0	0	NA	0	0	0	chr1	94533004	94533359	356	n	n
chr1	94671666	94672141	476	merged_peak_645	NA	NA	NA	NA	NA	NA	NA	NA	NA	NA	4930440C22Rik	Merged.597	4930440C22Rik_RefSeq	125299	Intergenic	296	282	288	90	NA	NA	NA	NA	NA	NA	NA	NA	NA	0	0	0	NA	0	0	0	NA	0	0	0	chr1	94671666	94672141	476	n	n
chr1	94970496	94970851	356	merged_peak_646	GE_meis_IP_q0.01_peak_117	135	6.30757	17.61403	13.57162	188	chr1	94970496	94970851	356	NA	NA	NA	NA	NA	NA	NA	NA	NA	NA	NA	NA	NA	NA	NA	NA	NA	NA	NA	NA	NA	NA	NA	NA	NA	NA	NA	NA	NA	NA	NA	NA	NA	y	n
chr1	95223113	95223615	503	merged_peak_647	GE_meis_IP_q0.01_peak_118	109	5.21083	14.82611	10.93526	271	chr1	95223113	95223587	475	Fam174a	Merged.598	Fam174a_RefSeq	90011	Intergenic	492	594	359	317	NA	NA	NA	NA	NA	NA	NA	NA	NA	0	0	0	NA	0	0	0	NA	0	0	0	chr1	95223361	95223615	255	y	n
chr1	95375545	95375833	289	merged_peak_648	NA	NA	NA	NA	NA	NA	NA	NA	NA	NA	Fam174a	Merged.599	Fam174a_RefSeq	61916	Intergenic	NA	NA	NA	NA	NA	NA	NA	NA	NA	NA	NA	NA	NA	0	0	0	NA	0	0	0	NA	0	0	0	chr1	95375545	95375833	289	n	n
chr1	95451788	95452139	352	merged_peak_649	NA	NA	NA	NA	NA	NA	NA	NA	NA	NA	Fam174a	Merged.600	Fam174a_RefSeq	138159	Intergenic	NA	NA	NA	NA	NA	NA	NA	NA	NA	NA	NA	NA	Dlx1_e13.5_BG_WT_mrgdf_trim-vs.Input.no_model_peak_306	22.96	5.03703	10.75116	Dlx2_e13.5_BG_WT_mrgdf_trim-vs.Input.no_model_peak_611	17.86	5.75097	10.30023	Dlx5_e13.5_BG_WT_mrgdf_trim-vs.Input.no_model_peak_105	20	6.43094	13.18697	chr1	95451788	95452139	352	n	y
chr1	96346503	96346986	484	merged_peak_650	GE_meis_IP_q0.01_peak_119	102	5.51912	14.10938	10.23211	113	chr1	96346516	96346788	273	4930533P14Rik	Merged.601	4930533P14Rik_RefSeq	315585	Intergenic	267	254	352	10	NA	NA	NA	NA	NA	NA	NA	NA	Dlx1_e13.5_BG_WT_mrgdf_trim-vs.Input.no_model_peak_308	20.96	4.61731	9.18932	Dlx2_e13.5_BG_WT_mrgdf_trim-vs.Input.no_model_peak_614	37.78	11.82539	32.08478	Dlx5_e13.5_BG_WT_mrgdf_trim-vs.Input.no_model_peak_106	14	4.59353	7.70739	chr1	96346503	96346986	484	y	y
chr1	96362750	96363119	370	merged_peak_651	NA	NA	NA	NA	NA	NA	NA	NA	NA	NA	4930533P14Rik	Merged.602	4930533P14Rik_RefSeq	299452	Intergenic	424	498	507	730	NA	NA	NA	NA	NA	NA	NA	NA	NA	0	0	0	Dlx2_e13.5_BG_WT_mrgdf_trim-vs.Input.no_model_peak_615	17.86	5.75097	10.30023	NA	0	0	0	chr1	96362750	96363119	370	n	n
chr1	96410871	96412046	1176	merged_peak_652	NA	NA	NA	NA	NA	NA	NA	NA	NA	NA	4930533P14Rik	Merged.603	4930533P14Rik_RefSeq	250525	Intergenic	318	333	319	453	NA	NA	NA	NA	NA	NA	NA	NA	NA	0	0	0	NA	0	0	0	NA	0	0	0	chr1	96410871	96412046	1176	n	n
chr1	96773828	96774178	351	merged_peak_653	NA	NA	NA	NA	NA	NA	NA	NA	NA	NA	Slco4c1	Merged.604	Slco4c1_RefSeq	97991	Intergenic	272	269	366	167	NA	NA	NA	NA	NA	NA	NA	NA	NA	0	0	0	Dlx2_e13.5_BG_WT_mrgdf_trim-vs.Input.no_model_peak_616	19.23	6.16989	12.16984	NA	0	0	0	chr1	96773828	96774178	351	n	n
chr1	97622518	97623596	1079	merged_peak_654	NA	NA	NA	NA	NA	NA	NA	NA	NA	NA	D1Ertd622e	Merged.605	D1Ertd622e_UCSC	38078	Intergenic	495	611	541	118	NA	NA	NA	NA	NA	NA	NA	NA	NA	0	0	0	Dlx2_e13.5_BG_WT_mrgdf_trim-vs.Input.no_model_peak_617a	37.09	11.61593	32.08478	Dlx5_e13.5_BG_WT_mrgdf_trim-vs.Input.no_model_peak_107	13	4.28729	6.8818	chr1	97622518	97623596	1079	n	n
chr1	97843296	97844318	1023	merged_peak_655	NA	NA	NA	NA	NA	NA	NA	NA	NA	NA	Pam	Merged.606	Pam_UCSC	50144	GeneBody	292	300	221	150	NA	NA	NA	NA	NA	NA	NA	NA	NA	0	0	0	Dlx2_e13.5_BG_WT_mrgdf_trim-vs.Input.no_model_peak_619	13.05	4.28473	6.84998	NA	0	0	0	chr1	97843296	97844318	1023	n	n
chr1	97900713	97900984	272	merged_peak_656	NA	NA	NA	NA	NA	NA	NA	NA	NA	NA	Pam	Merged.607	Pam_UCSC	6248	GeneBody	NA	NA	NA	NA	NA	NA	NA	NA	NA	NA	NA	NA	NA	0	0	0	NA	0	0	0	NA	0	0	0	chr1	97900713	97900984	272	n	n
chr1	98002665	98003095	431	merged_peak_657	NA	NA	NA	NA	NA	NA	NA	NA	NA	NA	Pam	Merged.608	Pam_UCSC	25405	GeneBody	NA	NA	248	NA	NA	NA	NA	NA	NA	NA	NA	NA	NA	0	0	0	NA	0	0	0	NA	0	0	0	chr1	98002665	98003095	431	n	n
chr1	98011013	98011377	365	merged_peak_658	NA	NA	NA	NA	NA	NA	NA	NA	NA	NA	Pam	Merged.609	Pam_UCSC	33753	GeneBody	NA	NA	248	NA	NA	NA	NA	NA	NA	NA	NA	NA	NA	0	0	0	NA	0	0	0	NA	0	0	0	chr1	98011013	98011377	365	n	n
chr1	98042426	98043101	676	merged_peak_659	NA	NA	NA	NA	NA	NA	NA	NA	NA	NA	AK021003	Merged.610	AK021003_UCSC	4656	GeneBody	461	547	478	242	NA	NA	NA	NA	NA	NA	NA	NA	NA	0	0	0	Dlx2_e13.5_BG_WT_mrgdf_trim-vs.Input.no_model_peak_623	36.41	11.40647	30.86212	NA	0	0	0	chr1	98042426	98043101	676	n	n
chr1	98048349	98049224	876	merged_peak_660	GE_meis_IP_q0.01_peak_120	433	12.02381	48.2385	43.33852	426	chr1	98048349	98049078	730	B230216N24Rik	Merged.611	B230216N24Rik_RefSeq	669	TSS	439	562	467	1367	NA	NA	NA	NA	NA	NA	NA	NA	Dlx1_e13.5_BG_WT_mrgdf_trim-vs.Input.no_model_peak_310	34.94	7.55535	21.48152	Dlx2_e13.5_BG_WT_mrgdf_trim-vs.Input.no_model_peak_624	38.47	12.03486	33.31868	Dlx5_e13.5_BG_WT_mrgdf_trim-vs.Input.no_model_peak_108	13	4.28729	6.8818	chr1	98048463	98049224	762	y	y
chr1	98099365	98099750	386	merged_peak_661	NA	NA	NA	NA	NA	NA	NA	NA	NA	NA	Pam	Merged.612	Pam_RefSeq	3732	Intergenic	402	523	504	1057	NA	NA	NA	NA	NA	NA	NA	NA	NA	0	0	0	NA	0	0	0	NA	0	0	0	chr1	98099365	98099750	386	n	n
chr1	98167163	98167742	580	merged_peak_662	NA	NA	NA	NA	NA	NA	NA	NA	NA	NA	1810006J02Rik	Merged.613	1810006J02Rik_RefSeq	35695	Intergenic	285	288	315	572	NA	NA	NA	NA	NA	NA	NA	NA	NA	0	0	0	Dlx2_e13.5_BG_WT_mrgdf_trim-vs.Input.no_model_peak_625	26.1	8.26452	19.32873	Dlx5_e13.5_BG_WT_mrgdf_trim-vs.Input.no_model_peak_109	17	5.51224	10.34264	chr1	98167163	98167742	580	n	n
chr1	98191267	98192069	803	merged_peak_663	NA	NA	NA	NA	NA	NA	NA	NA	NA	NA	1810006J02Rik	Merged.614	1810006J02Rik_RefSeq	59799	Intergenic	276	262	552	65	hs1649	Positive	neural tube[7/9], hindbrain (rhombencephalon)[8/9], midbrain (mesencephalon)[8/9], forebrain[8/9], limb[6/9], nose[7/9], facial mesenchyme[7/9], other[9/9]	1	0	NA	NA	NA	NA	0	0	0	Dlx2_e13.5_BG_WT_mrgdf_trim-vs.Input.no_model_peak_627	19.92	6.37936	12.16984	NA	0	0	0	chr1	98191267	98192069	803	n	n
chr1	98565729	98566074	346	merged_peak_664	NA	NA	NA	NA	NA	NA	NA	NA	NA	NA	AK144617	Merged.615	AK144617_UCSC	23477	Intergenic	NA	NA	NA	NA	NA	NA	NA	NA	NA	NA	NA	NA	NA	0	0	0	Dlx2_e13.5_BG_WT_mrgdf_trim-vs.Input.no_model_peak_629	17.86	5.75097	10.30023	NA	0	0	0	chr1	98565729	98566074	346	n	n
chr1	99587841	99588131	291	merged_peak_665	NA	NA	NA	NA	NA	NA	NA	NA	NA	NA	Cntnap5b	Merged.616	Cntnap5b_RefSeq	184632	Intergenic	NA	NA	NA	NA	NA	NA	NA	NA	NA	NA	NA	NA	Dlx1_e13.5_BG_WT_mrgdf_trim-vs.Input.no_model_peak_311	32.94	7.13563	19.55252	Dlx2_e13.5_BG_WT_mrgdf_trim-vs.Input.no_model_peak_630	24.04	7.63613	17.19512	NA	0	0	0	chr1	99587841	99588131	291	n	y
chr1	99599723	99600459	737	merged_peak_666	NA	NA	NA	NA	NA	NA	NA	NA	NA	NA	Cntnap5b	Merged.617	Cntnap5b_RefSeq	172304	Intergenic	NA	NA	NA	NA	NA	NA	NA	NA	NA	NA	NA	NA	NA	0	0	0	Dlx2_e13.5_BG_WT_mrgdf_trim-vs.Input.no_model_peak_631	28.85	9.10238	21.52516	Dlx5_e13.5_BG_WT_mrgdf_trim-vs.Input.no_model_peak_110	11	3.67482	5.32047	chr1	99599723	99600459	737	n	n
chr1	99993580	99993896	317	merged_peak_667	NA	NA	NA	NA	NA	NA	NA	NA	NA	NA	Cntnap5b	Merged.618	Cntnap5b_UCSC	103863	GeneBody	NA	NA	NA	NA	NA	NA	NA	NA	NA	NA	NA	NA	Dlx1_e13.5_BG_WT_mrgdf_trim-vs.Input.no_model_peak_312	39.93	8.60465	26.51124	Dlx2_e13.5_BG_WT_mrgdf_trim-vs.Input.no_model_peak_632	30.22	9.5213	23.7802	Dlx5_e13.5_BG_WT_mrgdf_trim-vs.Input.no_model_peak_111	16	5.206	9.43932	chr1	99993580	99993896	317	n	y
chr1	100928181	100928765	585	merged_peak_668	NA	NA	NA	NA	NA	NA	NA	NA	NA	NA	Gm20268	Merged.619	Gm20268_RefSeq	227001	Intergenic	NA	NA	NA	NA	NA	NA	NA	NA	NA	NA	NA	NA	NA	0	0	0	Dlx2_e13.5_BG_WT_mrgdf_trim-vs.Input.no_model_peak_633	31.6	9.94023	24.92852	NA	0	0	0	chr1	100928181	100928765	585	n	n
chr1	102353236	102353554	319	merged_peak_669	NA	NA	NA	NA	NA	NA	NA	NA	NA	NA	AK076805	Merged.620	AK076805_UCSC	1197426	Intergenic	NA	NA	NA	NA	NA	NA	NA	NA	NA	NA	NA	NA	NA	0	0	0	NA	0	0	0	NA	0	0	0	chr1	102353236	102353554	319	n	n
chr1	102760960	102761295	336	merged_peak_670	NA	NA	NA	NA	NA	NA	NA	NA	NA	NA	AK076805	Merged.621	AK076805_UCSC	1605150	Intergenic	250	506	438	24	NA	NA	NA	NA	NA	NA	NA	NA	NA	0	0	0	Dlx2_e13.5_BG_WT_mrgdf_trim-vs.Input.no_model_peak_636	13.05	4.28473	6.84998	NA	0	0	0	chr1	102760960	102761295	336	n	n
chr1	103069219	103069519	301	merged_peak_671	NA	NA	NA	NA	NA	NA	NA	NA	NA	NA	Cdh20	Merged.622	Cdh20_RefSeq	1699298	Intergenic	NA	NA	NA	NA	NA	NA	NA	NA	NA	NA	NA	NA	Dlx1_e13.5_BG_WT_mrgdf_trim-vs.Input.no_model_peak_313	52.9	11.33284	40.76909	NA	0	0	0	NA	0	0	0	chr1	103069219	103069519	301	n	y
chr1	103615598	103615905	308	merged_peak_672	NA	NA	NA	NA	NA	NA	NA	NA	NA	NA	Cdh20	Merged.623	Cdh20_RefSeq	1152912	Intergenic	NA	NA	NA	NA	NA	NA	NA	NA	NA	NA	NA	NA	Dlx1_e13.5_BG_WT_mrgdf_trim-vs.Input.no_model_peak_314	38.93	8.39479	25.48284	Dlx2_e13.5_BG_WT_mrgdf_trim-vs.Input.no_model_peak_637	28.85	9.10238	21.52516	NA	0	0	0	chr1	103615598	103615905	308	n	y
chr1	103785143	103785419	277	merged_peak_673	NA	NA	NA	NA	NA	NA	NA	NA	NA	NA	Cdh20	Merged.624	Cdh20_RefSeq	983398	Intergenic	NA	NA	NA	NA	NA	NA	NA	NA	NA	NA	NA	NA	Dlx1_e13.5_BG_WT_mrgdf_trim-vs.Input.no_model_peak_315	34.94	7.55535	21.48152	NA	0	0	0	NA	0	0	0	chr1	103785143	103785419	277	n	y
chr1	103851912	103852157	246	merged_peak_674	NA	NA	NA	NA	NA	NA	NA	NA	NA	NA	Cdh20	Merged.625	Cdh20_RefSeq	916660	Intergenic	250	590	503	194	NA	NA	NA	NA	NA	NA	NA	NA	Dlx1_e13.5_BG_WT_mrgdf_trim-vs.Input.no_model_peak_316	25.95	5.66661	13.22871	Dlx2_e13.5_BG_WT_mrgdf_trim-vs.Input.no_model_peak_639	22.67	7.21721	15.12918	Dlx5_e13.5_BG_WT_mrgdf_trim-vs.Input.no_model_peak_112	18	5.81847	11.26911	chr1	103851912	103852157	246	n	y
chr1	104029756	104030068	313	merged_peak_675	NA	NA	NA	NA	NA	NA	NA	NA	NA	NA	Cdh20	Merged.626	Cdh20_RefSeq	738749	Intergenic	NA	NA	NA	NA	NA	NA	NA	NA	NA	NA	NA	NA	NA	0	0	0	Dlx2_e13.5_BG_WT_mrgdf_trim-vs.Input.no_model_peak_640	11.68	3.8658	5.29391	NA	0	0	0	chr1	104029756	104030068	313	n	n
chr1	104619847	104620274	428	merged_peak_676	NA	NA	NA	NA	NA	NA	NA	NA	NA	NA	Cdh20	Merged.627	Cdh20_RefSeq	148543	Intergenic	550	282	570	222	NA	NA	NA	NA	NA	NA	NA	NA	Dlx1_e13.5_BG_WT_mrgdf_trim-vs.Input.no_model_peak_320	24.95	5.45675	12.38583	NA	0	0	0	NA	0	0	0	chr1	104619847	104620274	428	n	y
chr1	104944790	104945042	253	merged_peak_677	NA	NA	NA	NA	NA	NA	NA	NA	NA	NA	Cdh20	Merged.628	Cdh20_RefSeq	175970	GeneBody	315	276	263	13	NA	NA	NA	NA	NA	NA	NA	NA	NA	0	0	0	NA	0	0	0	NA	0	0	0	chr1	104944790	104945042	253	n	n
chr1	105245292	105245575	284	merged_peak_678	NA	NA	NA	NA	NA	NA	NA	NA	NA	NA	AK039635	Merged.629	AK039635_UCSC	110430	Intergenic	NA	NA	NA	NA	NA	NA	NA	NA	NA	NA	NA	NA	Dlx1_e13.5_BG_WT_mrgdf_trim-vs.Input.no_model_peak_321	30.94	6.71591	17.67501	NA	0	0	0	NA	0	0	0	chr1	105245292	105245575	284	n	y
chr1	106065756	106066010	255	merged_peak_679	NA	NA	NA	NA	NA	NA	NA	NA	NA	NA	Zcchc2	Merged.630	Zcchc2_UCSC	59740	Intergenic	267	228	356	96	NA	NA	NA	NA	NA	NA	NA	NA	NA	0	0	0	NA	0	0	0	NA	0	0	0	chr1	106065756	106066010	255	n	n
chr1	106071348	106071586	239	merged_peak_680	NA	NA	NA	NA	NA	NA	NA	NA	NA	NA	Zcchc2	Merged.631	Zcchc2_UCSC	65332	Intergenic	NA	NA	NA	NA	NA	NA	NA	NA	NA	NA	NA	NA	NA	0	0	0	NA	0	0	0	NA	0	0	0	chr1	106071348	106071586	239	n	n
chr1	106132631	106132924	294	merged_peak_681	NA	NA	NA	NA	NA	NA	NA	NA	NA	NA	Gm20753	Merged.632	Gm20753_RefSeq	38598	Intergenic	276	276	221	NA	NA	NA	NA	NA	NA	NA	NA	NA	NA	0	0	0	Dlx2_e13.5_BG_WT_mrgdf_trim-vs.Input.no_model_peak_646	14.43	4.70365	7.67292	NA	0	0	0	chr1	106132631	106132924	294	n	n
chr1	106168043	106168401	359	merged_peak_682	NA	NA	NA	NA	NA	NA	NA	NA	NA	NA	Gm20753	Merged.633	Gm20753_RefSeq	3121	GeneBody	472	632	587	534	NA	NA	NA	NA	NA	NA	NA	NA	NA	0	0	0	Dlx2_e13.5_BG_WT_mrgdf_trim-vs.Input.no_model_peak_647	19.92	6.37936	12.16984	NA	0	0	0	chr1	106168043	106168401	359	n	n
chr1	106199578	106200077	500	merged_peak_683	NA	NA	NA	NA	NA	NA	NA	NA	NA	NA	Phlpp1	Merged.634	Phlpp1_RefSeq	27708	GeneBody	398	449	376	485	NA	NA	NA	NA	NA	NA	NA	NA	Dlx1_e13.5_BG_WT_mrgdf_trim-vs.Input.no_model_peak_323	22.96	5.03703	10.75116	Dlx2_e13.5_BG_WT_mrgdf_trim-vs.Input.no_model_peak_649	44.65	13.92002	40.94332	Dlx5_e13.5_BG_WT_mrgdf_trim-vs.Input.no_model_peak_114	11	3.67482	5.32047	chr1	106199578	106200077	500	n	y
chr1	106201807	106202254	448	merged_peak_684	NA	NA	NA	NA	NA	NA	NA	NA	NA	NA	Phlpp1	Merged.635	Phlpp1_RefSeq	29937	GeneBody	330	355	328	104	NA	NA	NA	NA	NA	NA	NA	NA	Dlx1_e13.5_BG_WT_mrgdf_trim-vs.Input.no_model_peak_324	19.96	4.40745	8.4377	Dlx2_e13.5_BG_WT_mrgdf_trim-vs.Input.no_model_peak_650	18.55	5.96043	11.22404	NA	0	0	0	chr1	106201807	106202254	448	n	y
chr1	106231673	106232257	585	merged_peak_685	NA	NA	NA	NA	NA	NA	NA	NA	NA	NA	Phlpp1	Merged.636	Phlpp1_RefSeq	59803	GeneBody	272	262	521	19	NA	NA	NA	NA	NA	NA	NA	NA	Dlx1_e13.5_BG_WT_mrgdf_trim-vs.Input.no_model_peak_325	24.95	5.45675	12.38583	Dlx2_e13.5_BG_WT_mrgdf_trim-vs.Input.no_model_peak_651	20.61	6.58882	13.13659	Dlx5_e13.5_BG_WT_mrgdf_trim-vs.Input.no_model_peak_115	15	4.89976	8.56042	chr1	106231673	106232257	585	n	y
chr1	106759655	106760207	553	merged_peak_686	NA	NA	NA	NA	NA	NA	NA	NA	NA	NA	Kdsr	Merged.637	Kdsr_RefSeq	0	TSS	250	NA	430	NA	NA	NA	NA	NA	NA	NA	NA	NA	NA	0	0	0	Dlx2_e13.5_BG_WT_mrgdf_trim-vs.Input.no_model_peak_653	13.74	4.49419	6.84998	Dlx5_e13.5_BG_WT_mrgdf_trim-vs.Input.no_model_peak_116	14	4.59353	7.70739	chr1	106759655	106760207	553	n	n
chr1	106972341	106972589	249	merged_peak_687	NA	NA	NA	NA	NA	NA	NA	NA	NA	NA	Serpinb13	Merged.638	Serpinb13_RefSeq	8393	Intergenic	NA	NA	NA	NA	NA	NA	NA	NA	NA	NA	NA	NA	Dlx1_e13.5_BG_WT_mrgdf_trim-vs.Input.no_model_peak_326	29.94	6.50605	16.75656	NA	0	0	0	NA	0	0	0	chr1	106972341	106972589	249	n	y
chr1	107512469	107512971	503	merged_peak_688	NA	NA	NA	NA	NA	NA	NA	NA	NA	NA	Serpinb2	Merged.639	Serpinb2_RefSeq	958	TSS	NA	NA	NA	NA	NA	NA	NA	NA	NA	NA	NA	NA	NA	0	0	0	NA	0	0	0	NA	0	0	0	chr1	107512469	107512971	503	n	n
chr1	107642565	107643515	951	merged_peak_689	NA	NA	NA	NA	NA	NA	NA	NA	NA	NA	Serpinb8	Merged.640	Serpinb8_RefSeq	52558	Intergenic	399	444	288	306	NA	NA	NA	NA	NA	NA	NA	NA	Dlx1_e13.5_BG_WT_mrgdf_trim-vs.Input.no_model_peak_328	37.93	8.18493	24.46539	Dlx2_e13.5_BG_WT_mrgdf_trim-vs.Input.no_model_peak_654	72.81	22.50801	80.505	Dlx5_e13.5_BG_WT_mrgdf_trim-vs.Input.no_model_peak_117	22	7.04341	15.18489	chr1	107642565	107643515	951	n	y
chr1	107736727	107737054	328	merged_peak_690	NA	NA	NA	NA	NA	NA	NA	NA	NA	NA	Serpinb8	Merged.641	Serpinb8_RefSeq	146720	Intergenic	NA	NA	NA	NA	NA	NA	NA	NA	NA	NA	NA	NA	NA	0	0	0	NA	0	0	0	NA	0	0	0	chr1	107736727	107737054	328	n	n
chr1	107934069	107934285	217	merged_peak_691	NA	NA	NA	NA	NA	NA	NA	NA	NA	NA	D830032E09Rik	Merged.642	D830032E09Rik_RefSeq	16809	GeneBody	NA	NA	NA	NA	NA	NA	NA	NA	NA	NA	NA	NA	Dlx1_e13.5_BG_WT_mrgdf_trim-vs.Input.no_model_peak_329	29.94	6.50605	16.75656	NA	0	0	0	NA	0	0	0	chr1	107934069	107934285	217	n	y
chr1	108047302	108047623	322	merged_peak_692	NA	NA	NA	NA	NA	NA	NA	NA	NA	NA	D830032E09Rik	Merged.643	D830032E09Rik_RefSeq	130042	Intergenic	497	563	564	755	NA	NA	NA	NA	NA	NA	NA	NA	NA	0	0	0	Dlx2_e13.5_BG_WT_mrgdf_trim-vs.Input.no_model_peak_655	22.67	7.21721	15.12918	NA	0	0	0	chr1	108047302	108047623	322	n	n
chr1	108181741	108181972	232	merged_peak_693	GE_meis_IP_q0.01_peak_121	78	4.92779	11.63761	7.89595	103	chr1	108181741	108181972	232	NA	NA	NA	NA	NA	NA	NA	NA	NA	NA	NA	NA	NA	NA	NA	NA	NA	NA	NA	NA	NA	NA	NA	NA	NA	NA	NA	NA	NA	NA	NA	NA	NA	y	n
chr1	108254086	108254425	340	merged_peak_694	NA	NA	NA	NA	NA	NA	NA	NA	NA	NA	D830032E09Rik	Merged.644	D830032E09Rik_RefSeq	336826	Intergenic	NA	NA	NA	NA	NA	NA	NA	NA	NA	NA	NA	NA	Dlx1_e13.5_BG_WT_mrgdf_trim-vs.Input.no_model_peak_330	76.86	16.36948	70.51588	NA	0	0	0	Dlx5_e13.5_BG_WT_mrgdf_trim-vs.Input.no_model_peak_118	15	4.89976	8.56042	chr1	108254086	108254425	340	n	y
chr1	108342016	108342357	342	merged_peak_695	NA	NA	NA	NA	NA	NA	NA	NA	NA	NA	D830032E09Rik	Merged.645	D830032E09Rik_RefSeq	424756	Intergenic	285	288	269	262	NA	NA	NA	NA	NA	NA	NA	NA	Dlx1_e13.5_BG_WT_mrgdf_trim-vs.Input.no_model_peak_331	21.96	4.82717	9.96076	Dlx2_e13.5_BG_WT_mrgdf_trim-vs.Input.no_model_peak_656	26.1	8.26452	19.32873	NA	0	0	0	chr1	108342016	108342357	342	n	y
chr1	108797077	108797426	350	merged_peak_696	NA	NA	NA	NA	NA	NA	NA	NA	NA	NA	D830032E09Rik	Merged.646	D830032E09Rik_RefSeq	879817	Intergenic	NA	NA	NA	NA	NA	NA	NA	NA	NA	NA	NA	NA	NA	0	0	0	Dlx2_e13.5_BG_WT_mrgdf_trim-vs.Input.no_model_peak_657	16.49	5.33204	9.39956	NA	0	0	0	chr1	108797077	108797426	350	n	n
chr1	109170751	109171312	562	merged_peak_697	GE_meis_IP_q0.01_peak_122	86	5.1249	12.44555	8.65789	334	chr1	109170796	109171224	429	Cdh7	Merged.647	Cdh7_UCSC	811013	Intergenic	272	238	NA	257	NA	NA	NA	NA	NA	NA	NA	NA	NA	0	0	0	NA	0	0	0	NA	0	0	0	chr1	109170751	109171312	562	y	n
chr1	109746059	109746335	277	merged_peak_698	NA	NA	NA	NA	NA	NA	NA	NA	NA	NA	Cdh7	Merged.648	Cdh7_UCSC	235990	Intergenic	NA	NA	NA	NA	NA	NA	NA	NA	NA	NA	NA	NA	Dlx1_e13.5_BG_WT_mrgdf_trim-vs.Input.no_model_peak_332	30.94	6.71591	17.67501	NA	0	0	0	NA	0	0	0	chr1	109746059	109746335	277	n	y
chr1	109898621	109899036	416	merged_peak_699	NA	NA	NA	NA	NA	NA	NA	NA	NA	NA	Cdh7	Merged.649	Cdh7_UCSC	83289	Intergenic	281	324	319	318	NA	NA	NA	NA	NA	NA	NA	NA	Dlx1_e13.5_BG_WT_mrgdf_trim-vs.Input.no_model_peak_333	15.97	3.56801	5.64928	Dlx2_e13.5_BG_WT_mrgdf_trim-vs.Input.no_model_peak_658	25.42	8.05506	18.25379	NA	0	0	0	chr1	109898621	109899036	416	n	y
chr1	109949234	109949577	344	merged_peak_700	NA	NA	NA	NA	NA	NA	NA	NA	NA	NA	Cdh7	Merged.650	Cdh7_UCSC	32748	Intergenic	256	431	533	297	NA	NA	NA	NA	NA	NA	NA	NA	NA	0	0	0	Dlx2_e13.5_BG_WT_mrgdf_trim-vs.Input.no_model_peak_659	16.49	5.33204	9.39956	NA	0	0	0	chr1	109949234	109949577	344	n	n
chr1	110639097	110639411	315	merged_peak_701	NA	NA	NA	NA	NA	NA	NA	NA	NA	NA	Cdh19	Merged.651	Cdh19_RefSeq	337959	Intergenic	NA	NA	NA	NA	NA	NA	NA	NA	NA	NA	NA	NA	Dlx1_e13.5_BG_WT_mrgdf_trim-vs.Input.no_model_peak_334	42.92	9.23424	29.65944	NA	0	0	0	NA	0	0	0	chr1	110639097	110639411	315	n	y
chr1	110847247	110847492	246	merged_peak_702	NA	NA	NA	NA	NA	NA	NA	NA	NA	NA	Cdh19	Merged.652	Cdh19_RefSeq	129878	Intergenic	NA	NA	NA	NA	NA	NA	NA	NA	NA	NA	NA	NA	Dlx1_e13.5_BG_WT_mrgdf_trim-vs.Input.no_model_peak_335	30.94	6.71591	17.67501	NA	0	0	0	NA	0	0	0	chr1	110847247	110847492	246	n	y
chr1	111857805	111858172	368	merged_peak_703	NA	NA	NA	NA	NA	NA	NA	NA	NA	NA	Dsel	Merged.653	Dsel_RefSeq	6744	Intergenic	306	324	487	489	NA	NA	NA	NA	NA	NA	NA	NA	NA	0	0	0	NA	0	0	0	NA	0	0	0	chr1	111857805	111858172	368	n	n
chr1	112243033	112243348	316	merged_peak_704	NA	NA	NA	NA	NA	NA	NA	NA	NA	NA	Dsel	Merged.654	Dsel_RefSeq	378114	Intergenic	NA	NA	NA	NA	NA	NA	NA	NA	NA	NA	NA	NA	Dlx1_e13.5_BG_WT_mrgdf_trim-vs.Input.no_model_peak_336	52.9	11.33284	40.76909	NA	0	0	0	Dlx5_e13.5_BG_WT_mrgdf_trim-vs.Input.no_model_peak_119	31	9.79953	25.00821	chr1	112243033	112243348	316	n	y
chr1	113383412	113384024	613	merged_peak_705	GE_meis_IP_q0.01_peak_123	64	4.53357	10.07273	6.42581	153	chr1	113383662	113383926	265	Dsel	Merged.655	Dsel_RefSeq	1518493	Intergenic	NA	NA	NA	NA	NA	NA	NA	NA	NA	NA	NA	NA	NA	0	0	0	NA	0	0	0	NA	0	0	0	chr1	113383412	113384024	613	y	n
chr1	113395391	113395724	334	merged_peak_706	GE_meis_IP_q0.01_peak_124	39	3.73823	7.4058	3.97272	140	chr1	113395391	113395724	334	NA	NA	NA	NA	NA	NA	NA	NA	NA	NA	NA	NA	NA	NA	NA	NA	NA	NA	NA	NA	NA	NA	NA	NA	NA	NA	NA	NA	NA	NA	NA	NA	NA	y	n
chr1	113920810	113921136	327	merged_peak_707	NA	NA	NA	NA	NA	NA	NA	NA	NA	NA	AK043174	Merged.656	AK043174_UCSC	1763481	Intergenic	NA	NA	NA	NA	NA	NA	NA	NA	NA	NA	NA	NA	Dlx1_e13.5_BG_WT_mrgdf_trim-vs.Input.no_model_peak_337	51.9	11.12298	39.61896	Dlx2_e13.5_BG_WT_mrgdf_trim-vs.Input.no_model_peak_663	24.73	7.8456	17.19512	Dlx5_e13.5_BG_WT_mrgdf_trim-vs.Input.no_model_peak_120	17	5.51224	10.34264	chr1	113920810	113921136	327	n	y
chr1	114236278	114236622	345	merged_peak_708	NA	NA	NA	NA	NA	NA	NA	NA	NA	NA	AK043174	Merged.657	AK043174_UCSC	1447995	Intergenic	312	328	337	95	NA	NA	NA	NA	NA	NA	NA	NA	Dlx1_e13.5_BG_WT_mrgdf_trim-vs.Input.no_model_peak_338	27.95	6.08633	14.96246	NA	0	0	0	NA	0	0	0	chr1	114236278	114236622	345	n	y
chr1	114528518	114529009	492	merged_peak_709	NA	NA	NA	NA	NA	NA	NA	NA	NA	NA	AK043174	Merged.658	AK043174_UCSC	1155608	Intergenic	344	375	345	294	NA	NA	NA	NA	NA	NA	NA	NA	Dlx1_e13.5_BG_WT_mrgdf_trim-vs.Input.no_model_peak_339	16.97	3.77787	6.31144	Dlx2_e13.5_BG_WT_mrgdf_trim-vs.Input.no_model_peak_664	30.91	9.73076	23.7802	NA	0	0	0	chr1	114528518	114529009	492	n	y
chr1	114568719	114568981	263	merged_peak_710	NA	NA	NA	NA	NA	NA	NA	NA	NA	NA	AK043174	Merged.659	AK043174_UCSC	1115636	Intergenic	NA	NA	NA	NA	NA	NA	NA	NA	NA	NA	NA	NA	Dlx1_e13.5_BG_WT_mrgdf_trim-vs.Input.no_model_peak_340	36.93	7.97507	23.45915	Dlx2_e13.5_BG_WT_mrgdf_trim-vs.Input.no_model_peak_665	21.29	6.79828	14.12332	NA	0	0	0	chr1	114568719	114568981	263	n	y
chr1	115784669	115785205	537	merged_peak_711	NA	NA	NA	NA	NA	NA	NA	NA	NA	NA	Cntnap5a	Merged.660	Cntnap5a_RefSeq	99531	GeneBody	543	624	524	300	NA	NA	NA	NA	NA	NA	NA	NA	NA	0	0	0	Dlx2_e13.5_BG_WT_mrgdf_trim-vs.Input.no_model_peak_666	28.16	8.89291	21.52516	NA	0	0	0	chr1	115784669	115785205	537	n	n
chr1	116107638	116108050	413	merged_peak_712	NA	NA	NA	NA	NA	NA	NA	NA	NA	NA	Cntnap5a	Merged.661	Cntnap5a_RefSeq	422500	GeneBody	267	262	231	NA	NA	NA	NA	NA	NA	NA	NA	NA	NA	0	0	0	Dlx2_e13.5_BG_WT_mrgdf_trim-vs.Input.no_model_peak_669	15.11	4.91312	8.52331	NA	0	0	0	chr1	116107638	116108050	413	n	n
chr1	116149784	116150171	388	merged_peak_713	GE_meis_IP_q0.01_peak_125	102	5.51912	14.10938	10.23211	132	chr1	116149839	116150155	317	Cntnap5a	Merged.662	Cntnap5a_RefSeq	464646	GeneBody	NA	NA	NA	NA	NA	NA	NA	NA	NA	NA	NA	NA	Dlx1_e13.5_BG_WT_mrgdf_trim-vs.Input.no_model_peak_342	16.97	3.77787	6.31144	NA	0	0	0	NA	0	0	0	chr1	116149784	116150171	388	y	y
chr1	116392209	116393029	821	merged_peak_714	NA	NA	NA	NA	NA	NA	NA	NA	NA	NA	Cntnap5a	Merged.663	Cntnap5a_RefSeq	707071	GeneBody	250	238	211	477	NA	NA	NA	NA	NA	NA	NA	NA	NA	0	0	0	Dlx2_e13.5_BG_WT_mrgdf_trim-vs.Input.no_model_peak_670	35.72	11.19701	29.651	NA	0	0	0	chr1	116392209	116393029	821	n	n
chr1	116431714	116432122	409	merged_peak_715	NA	NA	NA	NA	NA	NA	NA	NA	NA	NA	Cntnap5a	Merged.664	Cntnap5a_RefSeq	746576	GeneBody	424	246	NA	303	NA	NA	NA	NA	NA	NA	NA	NA	NA	0	0	0	Dlx2_e13.5_BG_WT_mrgdf_trim-vs.Input.no_model_peak_671	19.23	6.16989	12.16984	NA	0	0	0	chr1	116431714	116432122	409	n	n
chr1	116455222	116455593	372	merged_peak_716	NA	NA	NA	NA	NA	NA	NA	NA	NA	NA	Cntnap5a	Merged.665	Cntnap5a_RefSeq	770084	GeneBody	323	375	328	163	NA	NA	NA	NA	NA	NA	NA	NA	NA	0	0	0	Dlx2_e13.5_BG_WT_mrgdf_trim-vs.Input.no_model_peak_672	36.41	11.40647	30.86212	NA	0	0	0	chr1	116455222	116455593	372	n	n
chr1	116916311	116916785	475	merged_peak_717	NA	NA	NA	NA	NA	NA	NA	NA	NA	NA	Cntnap5a	Merged.666	Cntnap5a_RefSeq	1231173	Intergenic	262	NA	NA	NA	NA	NA	NA	NA	NA	NA	NA	NA	NA	0	0	0	NA	0	0	0	NA	0	0	0	chr1	116916311	116916785	475	n	n
chr1	118311013	118311644	632	merged_peak_718	NA	NA	NA	NA	NA	NA	NA	NA	NA	NA	Tsn	Merged.667	Tsn_RefSeq	0	TSS	272	262	451	68	NA	NA	NA	NA	NA	NA	NA	NA	Dlx1_e13.5_BG_WT_mrgdf_trim-vs.Input.no_model_peak_343b	18.96	4.19759	7.70683	Dlx2_e13.5_BG_WT_mrgdf_trim-vs.Input.no_model_peak_673	40.53	12.66325	35.81911	Dlx5_e13.5_BG_WT_mrgdf_trim-vs.Input.no_model_peak_121	14	4.59353	7.70739	chr1	118311013	118311644	632	n	y
chr1	118321642	118321956	315	merged_peak_719	NA	NA	NA	NA	NA	NA	NA	NA	NA	NA	Nifk	Merged.668	Nifk_RefSeq	0	TSS	250	238	NA	NA	NA	NA	NA	NA	NA	NA	NA	NA	NA	0	0	0	NA	0	0	0	NA	0	0	0	chr1	118321642	118321956	315	n	n
chr1	118388568	118389629	1062	merged_peak_720	NA	NA	NA	NA	NA	NA	NA	NA	NA	NA	Clasp1	Merged.669	Clasp1_RefSeq	0	TSS	299	509	363	1072	NA	NA	NA	NA	NA	NA	NA	NA	NA	0	0	0	Dlx2_e13.5_BG_WT_mrgdf_trim-vs.Input.no_model_peak_674a	28.16	8.89291	21.52516	NA	0	0	0	chr1	118388568	118389629	1062	n	n
chr1	118458875	118459616	742	merged_peak_721	NA	NA	NA	NA	NA	NA	NA	NA	NA	NA	2900060B14Rik	Merged.670	2900060B14Rik_RefSeq	0	TSS	318	294	211	9	NA	NA	NA	NA	NA	NA	NA	NA	NA	0	0	0	Dlx2_e13.5_BG_WT_mrgdf_trim-vs.Input.no_model_peak_675a	17.17	5.5415	10.30023	NA	0	0	0	chr1	118458875	118459616	742	n	n
chr1	118480512	118481720	1209	merged_peak_722	GE_meis_IP_q0.01_peak_126	111	5.60735	15.09254	11.1659	83	chr1	118480839	118481089	251	2900060B14Rik	Merged.671	2900060B14Rik_RefSeq	21246	GeneBody	289	294	211	30	NA	NA	NA	NA	NA	NA	NA	NA	Dlx1_e13.5_BG_WT_mrgdf_trim-vs.Input.no_model_peak_345	17.97	3.98773	6.9977	Dlx2_e13.5_BG_WT_mrgdf_trim-vs.Input.no_model_peak_676a	84.49	26.06888	99.01244	Dlx5_e13.5_BG_WT_mrgdf_trim-vs.Input.no_model_peak_122	37	11.63694	32.18049	chr1	118480512	118481720	1209	y	y
chr1	118776593	118777018	426	merged_peak_723	NA	NA	NA	NA	NA	NA	NA	NA	NA	NA	Tfcp2l1	Merged.672	Tfcp2l1_RefSeq	148647	Intergenic	500	394	398	288	hs522	Positive	hindbrain (rhombencephalon)[7/7], forebrain[6/7], other[6/7]	1	0	NA	NA	NA	NA	0	0	0	Dlx2_e13.5_BG_WT_mrgdf_trim-vs.Input.no_model_peak_677	30.22	9.5213	23.7802	NA	0	0	0	chr1	118776593	118777018	426	n	n
chr1	118891399	118891767	369	merged_peak_724	NA	NA	NA	NA	NA	NA	NA	NA	NA	NA	Mir6346	Merged.673	Mir6346_RefSeq	62451	GeneBody	428	499	470	172	NA	NA	NA	NA	NA	NA	NA	NA	NA	0	0	0	Dlx2_e13.5_BG_WT_mrgdf_trim-vs.Input.no_model_peak_678	41.9	13.08217	37.0851	NA	0	0	0	chr1	118891399	118891767	369	n	n
chr1	118982455	118983064	610	merged_peak_725	NA	NA	NA	NA	NA	NA	NA	NA	NA	NA	Mir6346	Merged.674	Mir6346_RefSeq	28234	GeneBody	244	228	324	11	NA	NA	NA	NA	NA	NA	NA	NA	NA	0	0	0	Dlx2_e13.5_BG_WT_mrgdf_trim-vs.Input.no_model_peak_679	27.48	8.68345	20.41937	NA	0	0	0	chr1	118982455	118983064	610	n	n
chr1	118990792	118991188	397	merged_peak_726	NA	NA	NA	NA	NA	NA	NA	NA	NA	NA	Mir6346	Merged.675	Mir6346_RefSeq	36571	GeneBody	627	687	639	549	hs1790	Negative	NA	0	1	NA	NA	NA	NA	0	0	0	Dlx2_e13.5_BG_WT_mrgdf_trim-vs.Input.no_model_peak_680	15.8	5.12258	8.52331	NA	0	0	0	chr1	118990792	118991188	397	n	n
chr1	119047432	119047688	257	merged_peak_727	NA	NA	NA	NA	NA	NA	NA	NA	NA	NA	Gli2	Merged.676	Gli2_RefSeq	5929	GeneBody	328	254	538	119	NA	NA	NA	NA	NA	NA	NA	NA	NA	0	0	0	Dlx2_e13.5_BG_WT_mrgdf_trim-vs.Input.no_model_peak_682	22.67	7.21721	15.12918	NA	0	0	0	chr1	119047432	119047688	257	n	n
chr1	119053563	119053999	437	merged_peak_728	NA	NA	NA	NA	NA	NA	NA	NA	NA	NA	Gli2	Merged.677	Gli2_RefSeq	0	TSS	292	294	451	449	NA	NA	NA	NA	NA	NA	NA	NA	NA	0	0	0	NA	0	0	0	NA	0	0	0	chr1	119053563	119053999	437	n	n
chr1	119328800	119329307	508	merged_peak_729	GE_meis_IP_q0.01_peak_127	64	4.53357	10.07273	6.42581	126	chr1	119328855	119329228	374	AK039419	Merged.678	AK039419_UCSC	0	TSS	587	649	609	13	NA	NA	NA	NA	NA	NA	NA	NA	NA	0	0	0	Dlx2_e13.5_BG_WT_mrgdf_trim-vs.Input.no_model_peak_683	23.36	7.42667	16.15336	NA	0	0	0	chr1	119328800	119329307	508	y	n
chr1	119388738	119389015	278	merged_peak_730	NA	NA	NA	NA	NA	NA	NA	NA	NA	NA	Inhbb	Merged.679	Inhbb_RefSeq	33231	Intergenic	499	604	552	228	NA	NA	NA	NA	NA	NA	NA	NA	NA	0	0	0	Dlx2_e13.5_BG_WT_mrgdf_trim-vs.Input.no_model_peak_685	18.55	5.96043	11.22404	NA	0	0	0	chr1	119388738	119389015	278	n	n
chr1	119681655	119682428	774	merged_peak_731	NA	NA	NA	NA	NA	NA	NA	NA	NA	NA	Ptpn4	Merged.680	Ptpn4_UCSC	5336	GeneBody	285	NA	NA	NA	NA	NA	NA	NA	NA	NA	NA	NA	Dlx1_e13.5_BG_WT_mrgdf_trim-vs.Input.no_model_peak_346	25.95	5.66661	13.22871	Dlx2_e13.5_BG_WT_mrgdf_trim-vs.Input.no_model_peak_686	52.89	16.43358	51.63711	NA	0	0	0	chr1	119681655	119682428	774	n	y
chr1	120120929	120121326	398	merged_peak_732	NA	NA	NA	NA	NA	NA	NA	NA	NA	NA	3110009E18Rik	Merged.681	3110009E18Rik_RefSeq	0	TSS	315	333	269	20	NA	NA	NA	NA	NA	NA	NA	NA	Dlx1_e13.5_BG_WT_mrgdf_trim-vs.Input.no_model_peak_347	17.97	3.98773	6.9977	Dlx2_e13.5_BG_WT_mrgdf_trim-vs.Input.no_model_peak_687	13.05	4.28473	6.84998	NA	0	0	0	chr1	120120929	120121326	398	n	y
chr1	120643783	120644357	575	merged_peak_733	NA	NA	NA	NA	NA	NA	NA	NA	NA	NA	En1	Merged.682	En1_RefSeq	41295	Intergenic	552	665	610	1048	NA	NA	NA	NA	NA	NA	NA	NA	NA	0	0	0	Dlx2_e13.5_BG_WT_mrgdf_trim-vs.Input.no_model_peak_690a	19.92	6.37936	12.16984	NA	0	0	0	chr1	120643783	120644357	575	n	n
chr1	120817612	120818230	619	merged_peak_734	NA	NA	NA	NA	NA	NA	NA	NA	NA	NA	En1	Merged.683	En1_RefSeq	215124	Intergenic	392	445	390	360	NA	NA	NA	NA	NA	NA	NA	NA	Dlx1_e13.5_BG_WT_mrgdf_trim-vs.Input.no_model_peak_350	26.95	5.87647	14.08777	Dlx2_e13.5_BG_WT_mrgdf_trim-vs.Input.no_model_peak_691	40.53	12.66325	35.81911	NA	0	0	0	chr1	120817612	120818230	619	n	y
chr1	120911984	120912649	666	merged_peak_735	NA	NA	NA	NA	NA	NA	NA	NA	NA	NA	Celrr	Merged.684	Celrr_RefSeq	174754	Intergenic	647	744	670	479	NA	NA	NA	NA	NA	NA	NA	NA	Dlx1_e13.5_BG_WT_mrgdf_trim-vs.Input.no_model_peak_351	34.94	7.55535	21.48152	Dlx2_e13.5_BG_WT_mrgdf_trim-vs.Input.no_model_peak_692	41.22	12.87271	37.0851	Dlx5_e13.5_BG_WT_mrgdf_trim-vs.Input.no_model_peak_123	16	5.206	9.43932	chr1	120911984	120912649	666	n	y
chr1	121051107	121051699	593	merged_peak_736	NA	NA	NA	NA	NA	NA	NA	NA	NA	NA	Celrr	Merged.685	Celrr_RefSeq	35704	Intergenic	285	254	651	7	NA	NA	NA	NA	NA	NA	NA	NA	NA	0	0	0	Dlx2_e13.5_BG_WT_mrgdf_trim-vs.Input.no_model_peak_693	38.47	12.03486	33.31868	NA	0	0	0	chr1	121051107	121051699	593	n	n
chr1	121136313	121136786	474	merged_peak_737	NA	NA	NA	NA	NA	NA	NA	NA	NA	NA	Celrr	Merged.686	Celrr_RefSeq	48907	Intergenic	585	691	634	284	NA	NA	NA	NA	NA	NA	NA	NA	Dlx1_e13.5_BG_WT_mrgdf_trim-vs.Input.no_model_peak_352	19.96	4.40745	8.4377	Dlx2_e13.5_BG_WT_mrgdf_trim-vs.Input.no_model_peak_696	29.54	9.31184	22.6456	NA	0	0	0	chr1	121136313	121136786	474	n	y
chr1	121314339	121314673	335	merged_peak_738	NA	NA	NA	NA	NA	NA	NA	NA	NA	NA	Insig2	Merged.687	Insig2_UCSC	2013	GeneBody	529	627	524	368	NA	NA	NA	NA	NA	NA	NA	NA	NA	0	0	0	NA	0	0	0	NA	0	0	0	chr1	121314339	121314673	335	n	n
chr1	121567857	121568184	328	merged_peak_739	NA	NA	NA	NA	NA	NA	NA	NA	NA	NA	Ddx18	Merged.688	Ddx18_RefSeq	0	TSS	244	401	310	90	NA	NA	NA	NA	NA	NA	NA	NA	Dlx1_e13.5_BG_WT_mrgdf_trim-vs.Input.no_model_peak_353	22.96	5.03703	10.75116	NA	0	0	0	NA	0	0	0	chr1	121567857	121568184	328	n	y
chr1	122095843	122096072	230	merged_peak_740	GE_meis_IP_q0.01_peak_128	71	4.73068	10.84645	7.15164	127	chr1	122095843	122096072	230	NA	NA	NA	NA	NA	NA	NA	NA	NA	NA	NA	NA	NA	NA	NA	NA	NA	NA	NA	NA	NA	NA	NA	NA	NA	NA	NA	NA	NA	NA	NA	NA	NA	y	n
chr1	124526285	124526567	283	merged_peak_741	GE_meis_IP_q0.01_peak_129	215	7.52909	25.83355	21.50893	119	chr1	124526285	124526567	283	NA	NA	NA	NA	NA	NA	NA	NA	NA	NA	NA	NA	NA	NA	NA	NA	NA	NA	NA	NA	NA	NA	NA	NA	NA	NA	NA	NA	NA	NA	NA	NA	NA	y	n
chr1	124576533	124576898	366	merged_peak_742	GE_meis_IP_q0.01_peak_130	93	5.12518	13.16021	9.35984	101	chr1	124576660	124576882	223	AK043935	Merged.689	AK043935_UCSC	269139	GeneBody	344	359	255	174	NA	NA	NA	NA	NA	NA	NA	NA	Dlx1_e13.5_BG_WT_mrgdf_trim-vs.Input.no_model_peak_355	24.95	5.45675	12.38583	NA	0	0	0	NA	0	0	0	chr1	124576533	124576898	366	y	y
chr1	124652010	124652736	727	merged_peak_743	NA	NA	NA	NA	NA	NA	NA	NA	NA	NA	AK043935	Merged.690	AK043935_UCSC	193301	GeneBody	362	269	506	399	NA	NA	NA	NA	NA	NA	NA	NA	Dlx1_e13.5_BG_WT_mrgdf_trim-vs.Input.no_model_peak_356	23.96	5.24689	11.55976	Dlx2_e13.5_BG_WT_mrgdf_trim-vs.Input.no_model_peak_699	14.43	4.70365	7.67292	Dlx5_e13.5_BG_WT_mrgdf_trim-vs.Input.no_model_peak_125	14	4.59353	7.70739	chr1	124652010	124652736	727	n	y
chr1	124655928	124656228	301	merged_peak_744	NA	NA	NA	NA	NA	NA	NA	NA	NA	NA	AK043935	Merged.691	AK043935_UCSC	189809	GeneBody	312	328	239	274	NA	NA	NA	NA	NA	NA	NA	NA	NA	0	0	0	NA	0	0	0	NA	0	0	0	chr1	124655928	124656228	301	n	n
chr1	125172603	125173082	480	merged_peak_745	NA	NA	NA	NA	NA	NA	NA	NA	NA	NA	DQ564750	Merged.692	DQ564750_UCSC	2002	Intergenic	395	450	333	265	NA	NA	NA	NA	NA	NA	NA	NA	NA	0	0	0	NA	0	0	0	NA	0	0	0	chr1	125172603	125173082	480	n	n
chr1	125351215	125351949	735	merged_peak_746	GE_meis_IP_q0.01_peak_131	86	5.1249	12.44555	8.65789	80	chr1	125351515	125351758	244	Actr3	Merged.693	Actr3_UCSC	83539	Intergenic	244	228	413	144	NA	NA	NA	NA	NA	NA	NA	NA	Dlx1_e13.5_BG_WT_mrgdf_trim-vs.Input.no_model_peak_358	62.88	13.43144	52.69291	Dlx2_e13.5_BG_WT_mrgdf_trim-vs.Input.no_model_peak_700	96.17	29.62975	118.25325	Dlx5_e13.5_BG_WT_mrgdf_trim-vs.Input.no_model_peak_126	20	6.43094	13.18697	chr1	125351215	125351949	735	y	y
chr1	125375796	125376024	229	merged_peak_747	NA	NA	NA	NA	NA	NA	NA	NA	NA	NA	Actr3	Merged.694	Actr3_UCSC	59464	Intergenic	NA	NA	NA	NA	NA	NA	NA	NA	NA	NA	NA	NA	NA	0	0	0	NA	0	0	0	NA	0	0	0	chr1	125375796	125376024	229	n	n
chr1	125435556	125436210	655	merged_peak_748	NA	NA	NA	NA	NA	NA	NA	NA	NA	NA	Actr3	Merged.695	Actr3_RefSeq	0	TSS	244	228	592	237	NA	NA	NA	NA	NA	NA	NA	NA	NA	0	0	0	Dlx2_e13.5_BG_WT_mrgdf_trim-vs.Input.no_model_peak_701	17.86	5.75097	10.30023	NA	0	0	0	chr1	125435556	125436210	655	n	n
chr1	125623847	125624056	210	merged_peak_749	GE_meis_IP_q0.01_peak_132	43	3.94223	7.86371	4.37842	68	chr1	125623847	125624056	210	NA	NA	NA	NA	NA	NA	NA	NA	NA	NA	NA	NA	NA	NA	NA	NA	NA	NA	NA	NA	NA	NA	NA	NA	NA	NA	NA	NA	NA	NA	NA	NA	NA	y	n
chr1	125639353	125640420	1068	merged_peak_750	NA	NA	NA	NA	NA	NA	NA	NA	NA	NA	Gpr39	Merged.696	Gpr39_RefSeq	36574	Intergenic	285	362	359	57	NA	NA	NA	NA	NA	NA	NA	NA	Dlx1_e13.5_BG_WT_mrgdf_trim-vs.Input.no_model_peak_360	22.96	5.03703	10.75116	Dlx2_e13.5_BG_WT_mrgdf_trim-vs.Input.no_model_peak_702a	35.03	10.98754	29.651	Dlx5_e13.5_BG_WT_mrgdf_trim-vs.Input.no_model_peak_127	12	3.98106	6.08548	chr1	125639353	125640420	1068	n	y
chr1	125910588	125911195	608	merged_peak_751	NA	NA	NA	NA	NA	NA	NA	NA	NA	NA	Lypd1	Merged.697	Lypd1_UCSC	168	TSS	397	406	426	48	NA	NA	NA	NA	NA	NA	NA	NA	Dlx1_e13.5_BG_WT_mrgdf_trim-vs.Input.no_model_peak_361	21.96	4.82717	9.96076	Dlx2_e13.5_BG_WT_mrgdf_trim-vs.Input.no_model_peak_704	23.36	7.42667	16.15336	Dlx5_e13.5_BG_WT_mrgdf_trim-vs.Input.no_model_peak_128	20	6.43094	13.18697	chr1	125910588	125911195	608	n	y
chr1	126011492	126012069	578	merged_peak_752	NA	NA	NA	NA	NA	NA	NA	NA	NA	NA	Lypd1	Merged.698	Lypd1_RefSeq	99277	GeneBody	256	305	420	256	NA	NA	NA	NA	NA	NA	NA	NA	Dlx1_e13.5_BG_WT_mrgdf_trim-vs.Input.no_model_peak_362	22.96	5.03703	10.75116	Dlx2_e13.5_BG_WT_mrgdf_trim-vs.Input.no_model_peak_705	40.53	12.66325	35.81911	Dlx5_e13.5_BG_WT_mrgdf_trim-vs.Input.no_model_peak_129	11	3.67482	5.32047	chr1	126011492	126012069	578	n	y
chr1	126208988	126209339	352	merged_peak_753	NA	NA	NA	NA	NA	NA	NA	NA	NA	NA	Nckap5	Merged.699	Nckap5_UCSC	172844	GeneBody	256	588	288	19	NA	NA	NA	NA	NA	NA	NA	NA	NA	0	0	0	Dlx2_e13.5_BG_WT_mrgdf_trim-vs.Input.no_model_peak_707	20.61	6.58882	13.13659	NA	0	0	0	chr1	126208988	126209339	352	n	n
chr1	126282195	126282471	277	merged_peak_754	NA	NA	NA	NA	NA	NA	NA	NA	NA	NA	Nckap5	Merged.700	Nckap5_UCSC	99712	GeneBody	453	558	514	188	NA	NA	NA	NA	NA	NA	NA	NA	NA	0	0	0	NA	0	0	0	NA	0	0	0	chr1	126282195	126282471	277	n	n
chr1	126294191	126294554	364	merged_peak_755	NA	NA	NA	NA	NA	NA	NA	NA	NA	NA	Nckap5	Merged.701	Nckap5_UCSC	87629	GeneBody	250	262	520	20	NA	NA	NA	NA	NA	NA	NA	NA	NA	0	0	0	Dlx2_e13.5_BG_WT_mrgdf_trim-vs.Input.no_model_peak_708	15.8	5.12258	8.52331	NA	0	0	0	chr1	126294191	126294554	364	n	n
chr1	126299213	126299523	311	merged_peak_756	NA	NA	NA	NA	NA	NA	NA	NA	NA	NA	Nckap5	Merged.702	Nckap5_UCSC	82660	GeneBody	262	276	449	890	NA	NA	NA	NA	NA	NA	NA	NA	NA	0	0	0	Dlx2_e13.5_BG_WT_mrgdf_trim-vs.Input.no_model_peak_709	15.8	5.12258	8.52331	NA	0	0	0	chr1	126299213	126299523	311	n	n
chr1	126391013	126391746	734	merged_peak_757	GE_meis_IP_q0.01_peak_133	79	4.23067	11.73	7.98455	113	chr1	126391228	126391526	299	Nckap5	Merged.703	Nckap5_UCSC	8827	GeneBody	262	352	211	276	NA	NA	NA	NA	NA	NA	NA	NA	Dlx1_e13.5_BG_WT_mrgdf_trim-vs.Input.no_model_peak_364	79.85	16.99906	74.48524	Dlx2_e13.5_BG_WT_mrgdf_trim-vs.Input.no_model_peak_710	87.93	27.11619	103.75784	Dlx5_e13.5_BG_WT_mrgdf_trim-vs.Input.no_model_peak_130	44	13.78059	41.05772	chr1	126391013	126391746	734	y	y
chr1	126394302	126394564	263	merged_peak_758	NA	NA	NA	NA	NA	NA	NA	NA	NA	NA	Nckap5	Merged.704	Nckap5_UCSC	12116	GeneBody	NA	NA	NA	NA	NA	NA	NA	NA	NA	NA	NA	NA	Dlx1_e13.5_BG_WT_mrgdf_trim-vs.Input.no_model_peak_365	44.92	9.65396	31.80836	Dlx2_e13.5_BG_WT_mrgdf_trim-vs.Input.no_model_peak_711	18.55	5.96043	11.22404	NA	0	0	0	chr1	126394302	126394564	263	n	y
chr1	126431717	126431978	262	merged_peak_759	NA	NA	NA	NA	NA	NA	NA	NA	NA	NA	Nckap5	Merged.705	Nckap5_UCSC	49531	GeneBody	403	438	356	50	NA	NA	NA	NA	NA	NA	NA	NA	NA	0	0	0	NA	0	0	0	NA	0	0	0	chr1	126431717	126431978	262	n	n
chr1	126726322	126727216	895	merged_peak_760	NA	NA	NA	NA	NA	NA	NA	NA	NA	NA	Nckap5	Merged.706	Nckap5_RefSeq	103414	GeneBody	262	254	310	45	NA	NA	NA	NA	NA	NA	NA	NA	NA	0	0	0	Dlx2_e13.5_BG_WT_mrgdf_trim-vs.Input.no_model_peak_713	34.35	10.77808	28.45175	Dlx5_e13.5_BG_WT_mrgdf_trim-vs.Input.no_model_peak_131	15	4.89976	8.56042	chr1	126726322	126727216	895	n	n
chr1	126737620	126737916	297	merged_peak_761	NA	NA	NA	NA	NA	NA	NA	NA	NA	NA	Nckap5	Merged.707	Nckap5_RefSeq	92714	GeneBody	339	375	288	113	NA	NA	NA	NA	NA	NA	NA	NA	NA	0	0	0	Dlx2_e13.5_BG_WT_mrgdf_trim-vs.Input.no_model_peak_714	19.23	6.16989	12.16984	NA	0	0	0	chr1	126737620	126737916	297	n	n
chr1	126805380	126805708	329	merged_peak_762	NA	NA	NA	NA	NA	NA	NA	NA	NA	NA	Nckap5	Merged.708	Nckap5_RefSeq	24922	GeneBody	NA	NA	NA	NA	NA	NA	NA	NA	NA	NA	NA	NA	Dlx1_e13.5_BG_WT_mrgdf_trim-vs.Input.no_model_peak_366	38.93	8.39479	25.48284	Dlx2_e13.5_BG_WT_mrgdf_trim-vs.Input.no_model_peak_715	32.29	10.14969	26.09014	NA	0	0	0	chr1	126805380	126805708	329	n	y
chr1	126830376	126831255	880	merged_peak_763	NA	NA	NA	NA	NA	NA	NA	NA	NA	NA	Nckap5	Merged.709	Nckap5_RefSeq	0	TSS	360	362	449	861	NA	NA	NA	NA	NA	NA	NA	NA	Dlx1_e13.5_BG_WT_mrgdf_trim-vs.Input.no_model_peak_367	27.95	6.08633	14.96246	Dlx2_e13.5_BG_WT_mrgdf_trim-vs.Input.no_model_peak_716	57.7	17.89982	58.58981	NA	0	0	0	chr1	126830376	126831255	880	n	y
chr1	127014892	127015735	844	merged_peak_764	GE_meis_IP_q0.01_peak_134	279	9.26425	32.47591	27.95119	196	chr1	127015242	127015641	400	AK016413	Merged.710	AK016413_UCSC	138302	Intergenic	244	228	269	123	NA	NA	NA	NA	NA	NA	NA	NA	Dlx1_e13.5_BG_WT_mrgdf_trim-vs.Input.no_model_peak_368	22.96	5.03703	10.75116	Dlx2_e13.5_BG_WT_mrgdf_trim-vs.Input.no_model_peak_717	25.42	8.05506	18.25379	NA	0	0	0	chr1	127014892	127015735	844	y	y
chr1	127408890	127409323	434	merged_peak_765	NA	NA	NA	NA	NA	NA	NA	NA	NA	NA	AK015544	Merged.711	AK015544_UCSC	74679	GeneBody	478	547	398	180	NA	NA	NA	NA	NA	NA	NA	NA	NA	0	0	0	Dlx2_e13.5_BG_WT_mrgdf_trim-vs.Input.no_model_peak_718	21.98	7.00774	14.12332	NA	0	0	0	chr1	127408890	127409323	434	n	n
chr1	127414528	127414783	256	merged_peak_766	NA	NA	NA	NA	NA	NA	NA	NA	NA	NA	AK015544	Merged.712	AK015544_UCSC	69219	GeneBody	NA	NA	NA	NA	NA	NA	NA	NA	NA	NA	NA	NA	NA	0	0	0	NA	0	0	0	NA	0	0	0	chr1	127414528	127414783	256	n	n
chr1	127420813	127421046	234	merged_peak_767	NA	NA	NA	NA	NA	NA	NA	NA	NA	NA	AK015544	Merged.713	AK015544_UCSC	62956	GeneBody	262	246	426	12	NA	NA	NA	NA	NA	NA	NA	NA	NA	0	0	0	Dlx2_e13.5_BG_WT_mrgdf_trim-vs.Input.no_model_peak_719	17.86	5.75097	10.30023	NA	0	0	0	chr1	127420813	127421046	234	n	n
chr1	127530905	127531796	892	merged_peak_768	NA	NA	NA	NA	NA	NA	NA	NA	NA	NA	AK015544	Merged.714	AK015544_UCSC	46900	GeneBody	407	468	349	410	hs1728	Negative	NA	0	1	NA	NA	NA	Dlx1_e13.5_BG_WT_mrgdf_trim-vs.Input.no_model_peak_371a	28.95	6.29619	15.85222	Dlx2_e13.5_BG_WT_mrgdf_trim-vs.Input.no_model_peak_720	92.73	28.58243	111.76424	Dlx5_e13.5_BG_WT_mrgdf_trim-vs.Input.no_model_peak_132	16	5.206	9.43932	chr1	127530905	127531796	892	n	y
chr1	127773702	127774422	721	merged_peak_769	NA	NA	NA	NA	NA	NA	NA	NA	NA	NA	Ccnt2	Merged.715	Ccnt2_RefSeq	0	TSS	299	310	544	21	NA	NA	NA	NA	NA	NA	NA	NA	Dlx1_e13.5_BG_WT_mrgdf_trim-vs.Input.no_model_peak_372	18.96	4.19759	7.70683	Dlx2_e13.5_BG_WT_mrgdf_trim-vs.Input.no_model_peak_721	22.67	7.21721	15.12918	NA	0	0	0	chr1	127773702	127774422	721	n	y
chr1	128102652	128103747	1096	merged_peak_770	NA	NA	NA	NA	NA	NA	NA	NA	NA	NA	R3hdm1	Merged.716	R3hdm1_RefSeq	0	TSS	444	522	398	105	NA	NA	NA	NA	NA	NA	NA	NA	Dlx1_e13.5_BG_WT_mrgdf_trim-vs.Input.no_model_peak_373	16.97	3.77787	6.31144	NA	0	0	0	NA	0	0	0	chr1	128102652	128103747	1096	n	y
chr1	128368800	128369124	325	merged_peak_771	NA	NA	NA	NA	NA	NA	NA	NA	NA	NA	Dars	Merged.717	Dars_UCSC	7194	GeneBody	328	352	263	39	NA	NA	NA	NA	NA	NA	NA	NA	NA	0	0	0	NA	0	0	0	NA	0	0	0	chr1	128368800	128369124	325	n	n
chr1	128372207	128372515	309	merged_peak_772	NA	NA	NA	NA	NA	NA	NA	NA	NA	NA	Dars	Merged.718	Dars_UCSC	3803	Exon	285	246	499	15	NA	NA	NA	NA	NA	NA	NA	NA	Dlx1_e13.5_BG_WT_mrgdf_trim-vs.Input.no_model_peak_374	16.97	3.77787	6.31144	NA	0	0	0	NA	0	0	0	chr1	128372207	128372515	309	n	y
chr1	128400229	128400968	740	merged_peak_773	NA	NA	NA	NA	NA	NA	NA	NA	NA	NA	Dars	Merged.719	Dars_RefSeq	16446	GeneBody	262	254	211	324	NA	NA	NA	NA	NA	NA	NA	NA	NA	0	0	0	Dlx2_e13.5_BG_WT_mrgdf_trim-vs.Input.no_model_peak_723	18.55	5.96043	11.22404	NA	0	0	0	chr1	128400229	128400968	740	n	n
chr1	128404707	128405583	877	merged_peak_774	GE_meis_IP_q0.01_peak_135	86	4.47202	12.43367	8.65789	191	chr1	128405060	128405430	371	Dars	Merged.720	Dars_RefSeq	11831	Exon	256	262	662	60	NA	NA	NA	NA	NA	NA	NA	NA	Dlx1_e13.5_BG_WT_mrgdf_trim-vs.Input.no_model_peak_375	27.95	6.08633	14.96246	Dlx2_e13.5_BG_WT_mrgdf_trim-vs.Input.no_model_peak_724	63.88	19.78499	67.17666	NA	0	0	0	chr1	128404707	128405583	877	y	y
chr1	128405670	128406015	346	merged_peak_775	NA	NA	NA	NA	NA	NA	NA	NA	NA	NA	Dars	Merged.721	Dars_RefSeq	11399	GeneBody	250	288	239	NA	NA	NA	NA	NA	NA	NA	NA	NA	NA	0	0	0	Dlx2_e13.5_BG_WT_mrgdf_trim-vs.Input.no_model_peak_725	17.86	5.75097	10.30023	NA	0	0	0	chr1	128405670	128406015	346	n	n
chr1	128539654	128539899	246	merged_peak_776	NA	NA	NA	NA	NA	NA	NA	NA	NA	NA	Cxcr4	Merged.722	Cxcr4_UCSC	52392	Intergenic	276	276	349	105	NA	NA	NA	NA	NA	NA	NA	NA	NA	0	0	0	NA	0	0	0	NA	0	0	0	chr1	128539654	128539899	246	n	n
chr1	128545519	128546122	604	merged_peak_777	NA	NA	NA	NA	NA	NA	NA	NA	NA	NA	Cxcr4	Merged.723	Cxcr4_UCSC	46169	Intergenic	272	641	551	80	NA	NA	NA	NA	NA	NA	NA	NA	NA	0	0	0	Dlx2_e13.5_BG_WT_mrgdf_trim-vs.Input.no_model_peak_726a	17.86	5.75097	10.30023	NA	0	0	0	chr1	128545519	128546122	604	n	n
chr1	128567402	128567749	348	merged_peak_778	NA	NA	NA	NA	NA	NA	NA	NA	NA	NA	Cxcr4	Merged.724	Cxcr4_UCSC	24542	Intergenic	250	218	475	595	NA	NA	NA	NA	NA	NA	NA	NA	NA	0	0	0	Dlx2_e13.5_BG_WT_mrgdf_trim-vs.Input.no_model_peak_727	21.98	7.00774	14.12332	NA	0	0	0	chr1	128567402	128567749	348	n	n
chr1	128592878	128593270	393	merged_peak_779	NA	NA	NA	NA	NA	NA	NA	NA	NA	NA	Cxcr4	Merged.725	Cxcr4_RefSeq	578	TSS	NA	NA	239	NA	NA	NA	NA	NA	NA	NA	NA	NA	NA	0	0	0	Dlx2_e13.5_BG_WT_mrgdf_trim-vs.Input.no_model_peak_728b	18.55	5.96043	11.22404	NA	0	0	0	chr1	128592878	128593270	393	n	n
chr1	128758776	128759040	265	merged_peak_780	GE_meis_IP_q0.01_peak_136	71	4.73068	10.84645	7.15164	115	chr1	128758776	128759040	265	NA	NA	NA	NA	NA	NA	NA	NA	NA	NA	NA	NA	NA	NA	NA	NA	NA	NA	NA	NA	NA	NA	NA	NA	NA	NA	NA	NA	NA	NA	NA	NA	NA	y	n
chr1	128817267	128817600	334	merged_peak_781	NA	NA	NA	NA	NA	NA	NA	NA	NA	NA	Cxcr4	Merged.726	Cxcr4_RefSeq	224967	Intergenic	NA	NA	NA	NA	NA	NA	NA	NA	NA	NA	NA	NA	Dlx1_e13.5_BG_WT_mrgdf_trim-vs.Input.no_model_peak_376	69.87	14.90046	61.45345	Dlx2_e13.5_BG_WT_mrgdf_trim-vs.Input.no_model_peak_729	16.49	5.33204	9.39956	Dlx5_e13.5_BG_WT_mrgdf_trim-vs.Input.no_model_peak_133	20	6.43094	13.18697	chr1	128817267	128817600	334	n	y
chr1	128824279	128824542	264	merged_peak_782	NA	NA	NA	NA	NA	NA	NA	NA	NA	NA	Cxcr4	Merged.727	Cxcr4_RefSeq	231979	Intergenic	250	246	211	NA	NA	NA	NA	NA	NA	NA	NA	NA	NA	0	0	0	NA	0	0	0	NA	0	0	0	chr1	128824279	128824542	264	n	n
chr1	128951309	128951909	601	merged_peak_783	NA	NA	NA	NA	NA	NA	NA	NA	NA	NA	Thsd7b	Merged.728	Thsd7b_RefSeq	321393	Intergenic	318	345	466	182	NA	NA	NA	NA	NA	NA	NA	NA	Dlx1_e13.5_BG_WT_mrgdf_trim-vs.Input.no_model_peak_377	37.93	8.18493	24.46539	Dlx2_e13.5_BG_WT_mrgdf_trim-vs.Input.no_model_peak_730	59.76	18.52821	61.42372	Dlx5_e13.5_BG_WT_mrgdf_trim-vs.Input.no_model_peak_134	13	4.28729	6.8818	chr1	128951309	128951909	601	n	y
chr1	129047810	129048138	329	merged_peak_784	GE_meis_IP_q0.01_peak_137	59	4.07096	9.55233	5.94687	174	chr1	129047831	129048086	256	Thsd7b	Merged.729	Thsd7b_RefSeq	225164	Intergenic	413	437	269	464	NA	NA	NA	NA	NA	NA	NA	NA	NA	0	0	0	NA	0	0	0	NA	0	0	0	chr1	129047810	129048138	329	y	n
chr1	129324289	129325096	808	merged_peak_785	NA	NA	NA	NA	NA	NA	NA	NA	NA	NA	Thsd7b	Merged.730	Thsd7b_RefSeq	50984	GeneBody	250	315	310	658	NA	NA	NA	NA	NA	NA	NA	NA	Dlx1_e13.5_BG_WT_mrgdf_trim-vs.Input.no_model_peak_379	16.97	3.77787	6.31144	Dlx2_e13.5_BG_WT_mrgdf_trim-vs.Input.no_model_peak_731b	30.22	9.5213	23.7802	NA	0	0	0	chr1	129324289	129325096	808	n	y
chr1	129619816	129620100	285	merged_peak_786	NA	NA	NA	NA	NA	NA	NA	NA	NA	NA	Thsd7b	Merged.731	Thsd7b_UCSC	295437	GeneBody	250	254	406	500	NA	NA	NA	NA	NA	NA	NA	NA	NA	0	0	0	NA	0	0	0	NA	0	0	0	chr1	129619816	129620100	285	n	n
chr1	130715870	130716200	331	merged_peak_787	GE_meis_IP_q0.01_peak_138	64	4.53357	10.07273	6.42581	58	chr1	130715958	130716167	210	Pfkfb2	Merged.732	Pfkfb2_RefSeq	48	TSS	250	238	248	NA	NA	NA	NA	NA	NA	NA	NA	NA	NA	0	0	0	NA	0	0	0	NA	0	0	0	chr1	130715870	130716200	331	y	n
chr1	130876878	130877171	294	merged_peak_788	NA	NA	NA	NA	NA	NA	NA	NA	NA	NA	Il24	Merged.733	Il24_UCSC	8823	GeneBody	250	238	NA	NA	NA	NA	NA	NA	NA	NA	NA	NA	Dlx1_e13.5_BG_WT_mrgdf_trim-vs.Input.no_model_peak_381	28.95	6.29619	15.85222	Dlx2_e13.5_BG_WT_mrgdf_trim-vs.Input.no_model_peak_733	10.3	3.44687	4.56519	NA	0	0	0	chr1	130876878	130877171	294	n	y
chr1	131097726	131098076	351	merged_peak_789	NA	NA	NA	NA	NA	NA	NA	NA	NA	NA	Mapkapk2	Merged.734	Mapkapk2_RefSeq	182	TSS	289	294	310	941	NA	NA	NA	NA	NA	NA	NA	NA	Dlx1_e13.5_BG_WT_mrgdf_trim-vs.Input.no_model_peak_382	17.97	3.98773	6.9977	Dlx2_e13.5_BG_WT_mrgdf_trim-vs.Input.no_model_peak_736	13.05	4.28473	6.84998	NA	0	0	0	chr1	131097726	131098076	351	n	y
chr1	131134173	131134516	344	merged_peak_790	NA	NA	NA	NA	NA	NA	NA	NA	NA	NA	Dyrk3	Merged.735	Dyrk3_RefSeq	3716	GeneBody	NA	NA	NA	NA	NA	NA	NA	NA	NA	NA	NA	NA	NA	0	0	0	Dlx2_e13.5_BG_WT_mrgdf_trim-vs.Input.no_model_peak_737	24.73	7.8456	17.19512	NA	0	0	0	chr1	131134173	131134516	344	n	n
chr1	131351232	131352077	846	merged_peak_791	NA	NA	NA	NA	NA	NA	NA	NA	NA	NA	Srgap2	Merged.736	Srgap2_UCSC	18161	GeneBody	309	305	263	199	NA	NA	NA	NA	NA	NA	NA	NA	NA	0	0	0	Dlx2_e13.5_BG_WT_mrgdf_trim-vs.Input.no_model_peak_738	28.16	8.89291	21.52516	Dlx5_e13.5_BG_WT_mrgdf_trim-vs.Input.no_model_peak_135	15	4.89976	8.56042	chr1	131351232	131352077	846	n	n
chr1	131378465	131378819	355	merged_peak_792	NA	NA	NA	NA	NA	NA	NA	NA	NA	NA	Srgap2	Merged.737	Srgap2_UCSC	45394	GeneBody	267	246	211	24	NA	NA	NA	NA	NA	NA	NA	NA	NA	0	0	0	Dlx2_e13.5_BG_WT_mrgdf_trim-vs.Input.no_model_peak_739	22.67	7.21721	15.12918	NA	0	0	0	chr1	131378465	131378819	355	n	n
chr1	131417544	131418001	458	merged_peak_793	NA	NA	NA	NA	NA	NA	NA	NA	NA	NA	Srgap2	Merged.738	Srgap2_UCSC	84473	GeneBody	536	646	646	697	NA	NA	NA	NA	NA	NA	NA	NA	NA	0	0	0	NA	0	0	0	NA	0	0	0	chr1	131417544	131418001	458	n	n
chr1	131453352	131453734	383	merged_peak_794	NA	NA	NA	NA	NA	NA	NA	NA	NA	NA	Srgap2	Merged.739	Srgap2_UCSC	71857	GeneBody	272	355	607	95	NA	NA	NA	NA	NA	NA	NA	NA	NA	0	0	0	Dlx2_e13.5_BG_WT_mrgdf_trim-vs.Input.no_model_peak_740	17.86	5.75097	10.30023	NA	0	0	0	chr1	131453352	131453734	383	n	n
chr1	131462443	131463324	882	merged_peak_795	NA	NA	NA	NA	NA	NA	NA	NA	NA	NA	Srgap2	Merged.740	Srgap2_UCSC	62267	GeneBody	365	447	366	857	NA	NA	NA	NA	NA	NA	NA	NA	Dlx1_e13.5_BG_WT_mrgdf_trim-vs.Input.no_model_peak_383	51.9	11.12298	39.61896	Dlx2_e13.5_BG_WT_mrgdf_trim-vs.Input.no_model_peak_741	62.51	19.36606	65.72806	Dlx5_e13.5_BG_WT_mrgdf_trim-vs.Input.no_model_peak_136	19	6.12471	12.21757	chr1	131462443	131463324	882	n	y
chr1	131467755	131468057	303	merged_peak_796	NA	NA	NA	NA	NA	NA	NA	NA	NA	NA	Srgap2	Merged.741	Srgap2_UCSC	57534	GeneBody	276	276	211	14	NA	NA	NA	NA	NA	NA	NA	NA	NA	0	0	0	NA	0	0	0	NA	0	0	0	chr1	131467755	131468057	303	n	n
chr1	131473274	131474078	805	merged_peak_797	GE_meis_IP_q0.01_peak_139	46	3.74529	8.18756	4.69125	162	chr1	131473787	131474007	221	Srgap2	Merged.742	Srgap2_UCSC	51513	GeneBody	237	228	294	154	NA	NA	NA	NA	NA	NA	NA	NA	NA	0	0	0	Dlx2_e13.5_BG_WT_mrgdf_trim-vs.Input.no_model_peak_742	21.29	6.79828	14.12332	NA	0	0	0	chr1	131473274	131474078	805	y	n
chr1	131527052	131528029	978	merged_peak_798	NA	NA	NA	NA	NA	NA	NA	NA	NA	NA	Fam72a	Merged.743	Fam72a_RefSeq	0	TSS	281	406	305	855	NA	NA	NA	NA	NA	NA	NA	NA	NA	0	0	0	NA	0	0	0	NA	0	0	0	chr1	131527052	131528029	978	n	n
chr1	131694719	131695034	316	merged_peak_799	NA	NA	NA	NA	NA	NA	NA	NA	NA	NA	5430435G22Rik	Merged.744	5430435G22Rik_RefSeq	6023	GeneBody	NA	NA	NA	NA	NA	NA	NA	NA	NA	NA	NA	NA	Dlx1_e13.5_BG_WT_mrgdf_trim-vs.Input.no_model_peak_384	41.92	9.02438	28.59979	NA	0	0	0	NA	0	0	0	chr1	131694719	131695034	316	n	y
chr1	131770527	131770933	407	merged_peak_800	NA	NA	NA	NA	NA	NA	NA	NA	NA	NA	Pm20d1	Merged.745	Pm20d1_RefSeq	26460	Intergenic	299	333	501	185	NA	NA	NA	NA	NA	NA	NA	NA	NA	0	0	0	Dlx2_e13.5_BG_WT_mrgdf_trim-vs.Input.no_model_peak_744	20.61	6.58882	13.13659	NA	0	0	0	chr1	131770527	131770933	407	n	n
chr1	131794647	131794922	276	merged_peak_801	NA	NA	NA	NA	NA	NA	NA	NA	NA	NA	Pm20d1	Merged.746	Pm20d1_RefSeq	2471	Intergenic	NA	NA	NA	NA	NA	NA	NA	NA	NA	NA	NA	NA	NA	0	0	0	Dlx2_e13.5_BG_WT_mrgdf_trim-vs.Input.no_model_peak_745	21.98	7.00774	14.12332	NA	0	0	0	chr1	131794647	131794922	276	n	n
chr1	131909909	131910973	1065	merged_peak_802	NA	NA	NA	NA	NA	NA	NA	NA	NA	NA	Nucks1	Merged.747	Nucks1_RefSeq	0	TSS	256	310	410	547	NA	NA	NA	NA	NA	NA	NA	NA	Dlx1_e13.5_BG_WT_mrgdf_trim-vs.Input.no_model_peak_385	24.95	5.45675	12.38583	Dlx2_e13.5_BG_WT_mrgdf_trim-vs.Input.no_model_peak_746	17.17	5.5415	10.30023	NA	0	0	0	chr1	131909909	131910973	1065	n	y
chr1	132121259	132121472	214	merged_peak_803	NA	NA	NA	NA	NA	NA	NA	NA	NA	NA	Cdk18	Merged.748	Cdk18_RefSeq	18211	Exon	526	522	438	136	NA	NA	NA	NA	NA	NA	NA	NA	NA	0	0	0	NA	0	0	0	NA	0	0	0	chr1	132121259	132121472	214	n	n
chr1	132190912	132191622	711	merged_peak_804	NA	NA	NA	NA	NA	NA	NA	NA	NA	NA	Lemd1	Merged.749	Lemd1_RefSeq	0	TSS	309	333	629	406	NA	NA	NA	NA	NA	NA	NA	NA	Dlx1_e13.5_BG_WT_mrgdf_trim-vs.Input.no_model_peak_387	20.96	4.61731	9.18932	Dlx2_e13.5_BG_WT_mrgdf_trim-vs.Input.no_model_peak_748	14.43	4.70365	7.67292	NA	0	0	0	chr1	132190912	132191622	711	n	y
chr1	132209321	132209729	409	merged_peak_805	NA	NA	NA	NA	NA	NA	NA	NA	NA	NA	Mir135b	Merged.750	Mir135b_RefSeq	11232	5UTR	510	600	527	252	NA	NA	NA	NA	NA	NA	NA	NA	NA	0	0	0	NA	0	0	0	NA	0	0	0	chr1	132209321	132209729	409	n	n
chr1	132221927	132222916	990	merged_peak_806	NA	NA	NA	NA	NA	NA	NA	NA	NA	NA	Lemd1	Merged.751	Lemd1_UCSC	3396	GeneBody	320	337	520	205	NA	NA	NA	NA	NA	NA	NA	NA	NA	0	0	0	NA	0	0	0	NA	0	0	0	chr1	132221927	132222916	990	n	n
chr1	132326881	132327179	299	merged_peak_807	NA	NA	NA	NA	NA	NA	NA	NA	NA	NA	Nuak2	Merged.752	Nuak2_RefSeq	10755	GeneBody	NA	NA	239	NA	NA	NA	NA	NA	NA	NA	NA	NA	NA	0	0	0	Dlx2_e13.5_BG_WT_mrgdf_trim-vs.Input.no_model_peak_754	27.48	8.68345	20.41937	NA	0	0	0	chr1	132326881	132327179	299	n	n
chr1	132351171	132351756	586	merged_peak_808	GE_meis_IP_q0.01_peak_140	252	7.64933	29.67593	25.23142	168	chr1	132351324	132351756	433	AK155877	Merged.753	AK155877_UCSC	9147	Intergenic	NA	NA	NA	NA	NA	NA	NA	NA	NA	NA	NA	NA	NA	0	0	0	NA	0	0	0	NA	0	0	0	chr1	132351171	132351739	569	y	n
chr1	132430786	132431099	314	merged_peak_809	NA	NA	NA	NA	NA	NA	NA	NA	NA	NA	Dstyk	Merged.754	Dstyk_RefSeq	13332	GeneBody	256	246	463	225	NA	NA	NA	NA	NA	NA	NA	NA	NA	0	0	0	NA	0	0	0	NA	0	0	0	chr1	132430786	132431099	314	n	n
chr1	132476647	132477511	865	merged_peak_810	NA	NA	NA	NA	NA	NA	NA	NA	NA	NA	Rbbp5	Merged.755	Rbbp5_RefSeq	0	TSS	395	440	379	38	NA	NA	NA	NA	NA	NA	NA	NA	Dlx1_e13.5_BG_WT_mrgdf_trim-vs.Input.no_model_peak_388a	18.96	4.19759	7.70683	Dlx2_e13.5_BG_WT_mrgdf_trim-vs.Input.no_model_peak_757	18.55	5.96043	11.22404	Dlx5_e13.5_BG_WT_mrgdf_trim-vs.Input.no_model_peak_137	12	3.98106	6.08548	chr1	132476647	132477511	865	n	y
chr1	132525913	132526184	272	merged_peak_811	NA	NA	NA	NA	NA	NA	NA	NA	NA	NA	Cntn2	Merged.756	Cntn2_UCSC	2427	Exon	473	404	359	148	NA	NA	NA	NA	NA	NA	NA	NA	NA	0	0	0	NA	0	0	0	NA	0	0	0	chr1	132525913	132526184	272	n	n
chr1	132562206	132562790	585	merged_peak_812	NA	NA	NA	NA	NA	NA	NA	NA	NA	NA	Cntn2	Merged.757	Cntn2_RefSeq	19265	Intergenic	394	489	467	388	NA	NA	NA	NA	NA	NA	NA	NA	Dlx1_e13.5_BG_WT_mrgdf_trim-vs.Input.no_model_peak_389	16.97	3.77787	6.31144	Dlx2_e13.5_BG_WT_mrgdf_trim-vs.Input.no_model_peak_759	35.03	10.98754	29.651	NA	0	0	0	chr1	132562206	132562790	585	n	y
chr1	132736219	132736542	324	merged_peak_813	NA	NA	NA	NA	NA	NA	NA	NA	NA	NA	Nfasc	Merged.758	Nfasc_RefSeq	5253	GeneBody	250	369	255	251	NA	NA	NA	NA	NA	NA	NA	NA	Dlx1_e13.5_BG_WT_mrgdf_trim-vs.Input.no_model_peak_390	21.96	4.82717	9.96076	Dlx2_e13.5_BG_WT_mrgdf_trim-vs.Input.no_model_peak_760	24.73	7.8456	17.19512	NA	0	0	0	chr1	132736219	132736542	324	n	y
chr1	132765925	132766170	246	merged_peak_814	GE_meis_IP_q0.01_peak_141	127	6.11046	16.71693	12.71473	136	chr1	132765925	132766170	246	NA	NA	NA	NA	NA	NA	NA	NA	NA	NA	NA	NA	NA	NA	NA	NA	NA	NA	NA	NA	NA	NA	NA	NA	NA	NA	NA	NA	NA	NA	NA	NA	NA	y	n
chr1	132823883	132824129	247	merged_peak_815	NA	NA	NA	NA	NA	NA	NA	NA	NA	NA	Lrrn2	Merged.759	Lrrn2_RefSeq	56224	Intergenic	NA	NA	NA	NA	NA	NA	NA	NA	NA	NA	NA	NA	Dlx1_e13.5_BG_WT_mrgdf_trim-vs.Input.no_model_peak_391	43.92	9.4441	30.72904	Dlx2_e13.5_BG_WT_mrgdf_trim-vs.Input.no_model_peak_762	22.67	7.21721	15.12918	NA	0	0	0	chr1	132823883	132824129	247	n	y
chr1	132913100	132913327	228	merged_peak_816	GE_meis_IP_q0.01_peak_142	110	5.71624	14.96416	11.04152	143	chr1	132913100	132913327	228	NA	NA	NA	NA	NA	NA	NA	NA	NA	NA	NA	NA	NA	NA	NA	NA	NA	NA	NA	NA	NA	NA	NA	NA	NA	NA	NA	NA	NA	NA	NA	NA	NA	y	n
chr1	132968658	132969010	353	merged_peak_817	NA	NA	NA	NA	NA	NA	NA	NA	NA	NA	AB349695	Merged.760	AB349695_UCSC	19685	Intergenic	NA	NA	NA	NA	NA	NA	NA	NA	NA	NA	NA	NA	NA	0	0	0	Dlx2_e13.5_BG_WT_mrgdf_trim-vs.Input.no_model_peak_764	14.43	4.70365	7.67292	NA	0	0	0	chr1	132968658	132969010	353	n	n
chr1	133025068	133025506	439	merged_peak_818	NA	NA	NA	NA	NA	NA	NA	NA	NA	NA	Mdm4	Merged.761	Mdm4_RefSeq	0	TSS	267	262	239	127	NA	NA	NA	NA	NA	NA	NA	NA	Dlx1_e13.5_BG_WT_mrgdf_trim-vs.Input.no_model_peak_392	19.96	4.40745	8.4377	NA	0	0	0	NA	0	0	0	chr1	133025068	133025506	439	n	y
chr1	133039472	133039760	289	merged_peak_819	NA	NA	NA	NA	NA	NA	NA	NA	NA	NA	Pik3c2b	Merged.762	Pik3c2b_RefSeq	6250	Intergenic	267	262	NA	NA	NA	NA	NA	NA	NA	NA	NA	NA	NA	0	0	0	NA	0	0	0	NA	0	0	0	chr1	133039472	133039760	289	n	n
chr1	133130868	133131665	798	merged_peak_820	NA	NA	NA	NA	NA	NA	NA	NA	NA	NA	Ppp1r15b	Merged.763	Ppp1r15b_UCSC	0	TSS	320	315	263	17	NA	NA	NA	NA	NA	NA	NA	NA	NA	0	0	0	Dlx2_e13.5_BG_WT_mrgdf_trim-vs.Input.no_model_peak_766	13.74	4.49419	6.84998	NA	0	0	0	chr1	133130868	133131665	798	n	n
chr1	133181058	133181405	348	merged_peak_821	GE_meis_IP_q0.01_peak_143	71	4.73068	10.84645	7.15164	87	chr1	133181196	133181405	210	Ppp1r15b	Merged.764	Ppp1r15b_UCSC	49713	Intergenic	537	524	575	209	mm971	Positive	neural tube[3/4], hindbrain (rhombencephalon)[3/4], forebrain[4/4]	1	0	NA	NA	NA	NA	0	0	0	NA	0	0	0	NA	0	0	0	chr1	133181058	133181375	318	y	n
chr1	133182669	133183326	658	merged_peak_822	NA	NA	NA	NA	NA	NA	NA	NA	NA	NA	Ppp1r15b	Merged.765	Ppp1r15b_UCSC	51324	Intergenic	377	429	384	93	mm971	Positive	neural tube[3/4], hindbrain (rhombencephalon)[3/4], forebrain[4/4]	1	0	NA	NA	NA	Dlx1_e13.5_BG_WT_mrgdf_trim-vs.Input.no_model_peak_393	18.96	4.19759	7.70683	Dlx2_e13.5_BG_WT_mrgdf_trim-vs.Input.no_model_peak_769	23.36	7.42667	16.15336	NA	0	0	0	chr1	133182669	133183326	658	n	y
chr1	133196149	133196722	574	merged_peak_823	GE_meis_IP_q0.01_peak_144	127	6.11046	16.71693	12.71473	171	chr1	133196208	133196564	357	Plekha6	Merged.766	Plekha6_RefSeq	49373	Intergenic	285	276	527	223	NA	NA	NA	NA	NA	NA	NA	NA	Dlx1_e13.5_BG_WT_mrgdf_trim-vs.Input.no_model_peak_394	91.83	19.51738	90.83096	Dlx2_e13.5_BG_WT_mrgdf_trim-vs.Input.no_model_peak_770	130.52	40.1029	176.03444	Dlx5_e13.5_BG_WT_mrgdf_trim-vs.Input.no_model_peak_138	69	21.43647	76.1872	chr1	133196149	133196722	574	y	y
chr1	133208146	133208410	265	merged_peak_824	NA	NA	NA	NA	NA	NA	NA	NA	NA	NA	Plekha6	Merged.767	Plekha6_RefSeq	37685	Intergenic	330	355	337	51	NA	NA	NA	NA	NA	NA	NA	NA	NA	0	0	0	Dlx2_e13.5_BG_WT_mrgdf_trim-vs.Input.no_model_peak_771	17.17	5.5415	10.30023	NA	0	0	0	chr1	133208146	133208410	265	n	n
chr1	133307410	133307659	250	merged_peak_825	NA	NA	NA	NA	NA	NA	NA	NA	NA	NA	Golt1a	Merged.768	Golt1a_RefSeq	2162	Intergenic	NA	NA	NA	NA	NA	NA	NA	NA	NA	NA	NA	NA	NA	0	0	0	NA	0	0	0	NA	0	0	0	chr1	133307410	133307659	250	n	n
chr1	133360522	133360773	252	merged_peak_826	NA	NA	NA	NA	NA	NA	NA	NA	NA	NA	Etnk2	Merged.769	Etnk2_RefSeq	2797	Intergenic	NA	NA	NA	NA	NA	NA	NA	NA	NA	NA	NA	NA	Dlx1_e13.5_BG_WT_mrgdf_trim-vs.Input.no_model_peak_395	37.93	8.18493	24.46539	Dlx2_e13.5_BG_WT_mrgdf_trim-vs.Input.no_model_peak_772	19.92	6.37936	12.16984	NA	0	0	0	chr1	133360522	133360773	252	n	y
chr1	133492338	133493019	682	merged_peak_827	NA	NA	NA	NA	NA	NA	NA	NA	NA	NA	Sox13	Merged.770	Sox13_RefSeq	68125	Intergenic	276	238	211	15	mm573	Positive	blood vessels[5/8]	0	1	NA	NA	NA	NA	0	0	0	Dlx2_e13.5_BG_WT_mrgdf_trim-vs.Input.no_model_peak_774b	17.17	5.5415	10.30023	NA	0	0	0	chr1	133492338	133493019	682	n	n
chr1	133609998	133610534	537	merged_peak_828	NA	NA	NA	NA	NA	NA	NA	NA	NA	NA	Snrpe	Merged.771	Snrpe_RefSeq	0	TSS	299	310	269	68	NA	NA	NA	NA	NA	NA	NA	NA	NA	0	0	0	NA	0	0	0	NA	0	0	0	chr1	133609998	133610534	537	n	n
chr1	133660776	133661217	442	merged_peak_829	NA	NA	NA	NA	NA	NA	NA	NA	NA	NA	Zbed6	Merged.772	Zbed6_RefSeq	0	TSS	466	582	542	273	NA	NA	NA	NA	NA	NA	NA	NA	Dlx1_e13.5_BG_WT_mrgdf_trim-vs.Input.no_model_peak_396	19.96	4.40745	8.4377	NA	0	0	0	NA	0	0	0	chr1	133660776	133661217	442	n	y
chr1	133661228	133661653	426	merged_peak_830	NA	NA	NA	NA	NA	NA	NA	NA	NA	NA	Zc3h11a	Merged.773	Zc3h11a_RefSeq	0	TSS	267	228	231	9	NA	NA	NA	NA	NA	NA	NA	NA	NA	0	0	0	NA	0	0	0	NA	0	0	0	chr1	133661228	133661653	426	n	n
chr1	133859293	133859707	415	merged_peak_831	NA	NA	NA	NA	NA	NA	NA	NA	NA	NA	Optc	Merged.774	Optc_RefSeq	47464	Intergenic	NA	NA	NA	NA	NA	NA	NA	NA	NA	NA	NA	NA	NA	0	0	0	Dlx2_e13.5_BG_WT_mrgdf_trim-vs.Input.no_model_peak_775	28.16	8.89291	21.52516	NA	0	0	0	chr1	133859293	133859707	415	n	n
chr1	133881859	133882419	561	merged_peak_832	NA	NA	NA	NA	NA	NA	NA	NA	NA	NA	Optc	Merged.775	Optc_RefSeq	24752	Intergenic	250	228	315	41	NA	NA	NA	NA	NA	NA	NA	NA	Dlx1_e13.5_BG_WT_mrgdf_trim-vs.Input.no_model_peak_397	32.94	7.13563	19.55252	Dlx2_e13.5_BG_WT_mrgdf_trim-vs.Input.no_model_peak_776	34.35	10.77808	28.45175	NA	0	0	0	chr1	133881859	133882419	561	n	y
chr1	134048813	134049080	268	merged_peak_833	GE_meis_IP_q0.01_peak_145	86	5.1249	12.44555	8.65789	110	chr1	134048813	134049080	268	NA	NA	NA	NA	NA	NA	NA	NA	NA	NA	NA	NA	NA	NA	NA	NA	NA	NA	NA	NA	NA	NA	NA	NA	NA	NA	NA	NA	NA	NA	NA	NA	NA	y	n
chr1	134062406	134064052	1647	merged_peak_834	NA	NA	NA	NA	NA	NA	NA	NA	NA	NA	Btg2	Merged.776	Btg2_RefSeq	15101	Intergenic	312	269	373	69	mm1445	Positive	neural tube[4/4], hindbrain (rhombencephalon)[4/4], midbrain (mesencephalon)[4/4], dorsal root ganglion[4/4], forebrain[4/4], trigeminal V (ganglion, cranial)[4/4], cranial nerve[4/4], other[4/4]	1	0	NA	NA	NA	Dlx1_e13.5_BG_WT_mrgdf_trim-vs.Input.no_model_peak_398	19.96	4.40745	8.4377	Dlx2_e13.5_BG_WT_mrgdf_trim-vs.Input.no_model_peak_778a	39.15	12.24432	34.56355	NA	0	0	0	chr1	134062406	134064052	1647	n	y
chr1	134071360	134071620	261	merged_peak_835	GE_meis_IP_q0.01_peak_146	71	4.73068	10.84645	7.15164	104	chr1	134071360	134071620	261	NA	NA	NA	NA	NA	NA	NA	NA	NA	NA	NA	NA	NA	NA	NA	NA	NA	NA	NA	NA	NA	NA	NA	NA	NA	NA	NA	NA	NA	NA	NA	NA	NA	y	n
chr1	134096273	134096986	714	merged_peak_836	NA	NA	NA	NA	NA	NA	NA	NA	NA	NA	Chit1	Merged.777	Chit1_RefSeq	14254	Intergenic	NA	NA	NA	NA	NA	NA	NA	NA	NA	NA	NA	NA	NA	0	0	0	Dlx2_e13.5_BG_WT_mrgdf_trim-vs.Input.no_model_peak_781	69.38	21.46069	76.006	NA	0	0	0	chr1	134096273	134096986	714	n	n
chr1	134361882	134362147	266	merged_peak_837	NA	NA	NA	NA	NA	NA	NA	NA	NA	NA	Tmem183a	Merged.778	Tmem183a_RefSeq	0	TSS	244	269	449	31	NA	NA	NA	NA	NA	NA	NA	NA	NA	0	0	0	Dlx2_e13.5_BG_WT_mrgdf_trim-vs.Input.no_model_peak_783	16.49	5.33204	9.39956	NA	0	0	0	chr1	134361882	134362147	266	n	n
chr1	134797263	134797757	495	merged_peak_838	NA	NA	NA	NA	NA	NA	NA	NA	NA	NA	9530009M10Rik	Merged.779	9530009M10Rik_UCSC	5839	GeneBody	NA	NA	NA	NA	NA	NA	NA	NA	NA	NA	NA	NA	Dlx1_e13.5_BG_WT_mrgdf_trim-vs.Input.no_model_peak_399	26.95	5.87647	14.08777	Dlx2_e13.5_BG_WT_mrgdf_trim-vs.Input.no_model_peak_785	33.66	10.56861	27.26467	Dlx5_e13.5_BG_WT_mrgdf_trim-vs.Input.no_model_peak_139	19	6.12471	12.21757	chr1	134797263	134797757	495	n	y
chr1	134860484	134861197	714	merged_peak_839	NA	NA	NA	NA	NA	NA	NA	NA	NA	NA	Ppp1r12b	Merged.780	Ppp1r12b_UCSC	14063	GeneBody	347	389	506	239	NA	NA	NA	NA	NA	NA	NA	NA	Dlx1_e13.5_BG_WT_mrgdf_trim-vs.Input.no_model_peak_400	27.95	6.08633	14.96246	Dlx2_e13.5_BG_WT_mrgdf_trim-vs.Input.no_model_peak_786	59.76	18.52821	61.42372	NA	0	0	0	chr1	134860484	134861197	714	n	y
chr1	134866359	134866871	513	merged_peak_840	NA	NA	NA	NA	NA	NA	NA	NA	NA	NA	Ppp1r12b	Merged.781	Ppp1r12b_UCSC	19938	GeneBody	267	254	539	221	NA	NA	NA	NA	NA	NA	NA	NA	NA	0	0	0	Dlx2_e13.5_BG_WT_mrgdf_trim-vs.Input.no_model_peak_787	21.29	6.79828	14.12332	NA	0	0	0	chr1	134866359	134866871	513	n	n
chr1	134955700	134956230	531	merged_peak_841	NA	NA	NA	NA	NA	NA	NA	NA	NA	NA	Ppp1r12b	Merged.782	Ppp1r12b_RefSeq	0	TSS	299	276	211	26	NA	NA	NA	NA	NA	NA	NA	NA	NA	0	0	0	NA	0	0	0	NA	0	0	0	chr1	134955700	134956230	531	n	n
chr1	135019168	135019574	407	merged_peak_842	NA	NA	NA	NA	NA	NA	NA	NA	NA	NA	Ube2t	Merged.783	Ube2t_UCSC	56590	GeneBody	355	404	221	430	NA	NA	NA	NA	NA	NA	NA	NA	NA	0	0	0	Dlx2_e13.5_BG_WT_mrgdf_trim-vs.Input.no_model_peak_788	19.92	6.37936	12.16984	NA	0	0	0	chr1	135019168	135019574	407	n	n
chr1	135154424	135154749	326	merged_peak_843	NA	NA	NA	NA	NA	NA	NA	NA	NA	NA	Arl8a	Merged.784	Arl8a_RefSeq	7589	Exon	533	492	410	72	NA	NA	NA	NA	NA	NA	NA	NA	NA	0	0	0	NA	0	0	0	NA	0	0	0	chr1	135154424	135154749	326	n	n
chr1	135259154	135259380	227	merged_peak_844	NA	NA	NA	NA	NA	NA	NA	NA	NA	NA	Elf3	Merged.785	Elf3_RefSeq	681	TSS	326	319	288	17	NA	NA	NA	NA	NA	NA	NA	NA	NA	0	0	0	NA	0	0	0	NA	0	0	0	chr1	135259154	135259380	227	n	n
chr1	135368188	135368514	327	merged_peak_845	NA	NA	NA	NA	NA	NA	NA	NA	NA	NA	Shisa4	Merged.786	Shisa4_RefSeq	6547	Intergenic	256	246	211	NA	NA	NA	NA	NA	NA	NA	NA	NA	NA	0	0	0	Dlx2_e13.5_BG_WT_mrgdf_trim-vs.Input.no_model_peak_789	13.05	4.28473	6.84998	NA	0	0	0	chr1	135368188	135368514	327	n	n
chr1	135435929	135436268	340	merged_peak_846	NA	NA	NA	NA	NA	NA	NA	NA	NA	NA	Ipo9	Merged.787	Ipo9_RefSeq	5437	3UTR	267	262	255	35	NA	NA	NA	NA	NA	NA	NA	NA	NA	0	0	0	Dlx2_e13.5_BG_WT_mrgdf_trim-vs.Input.no_model_peak_791	18.55	5.96043	11.22404	NA	0	0	0	chr1	135435929	135436268	340	n	n
chr1	135603146	135603471	326	merged_peak_847	GE_meis_IP_q0.01_peak_147	94	5.32201	13.26967	9.43533	124	chr1	135603221	135603453	233	Nav1	Merged.788	Nav1_UCSC	3822	GeneBody	390	399	239	255	NA	NA	NA	NA	NA	NA	NA	NA	NA	0	0	0	Dlx2_e13.5_BG_WT_mrgdf_trim-vs.Input.no_model_peak_792	32.97	10.35915	26.09014	NA	0	0	0	chr1	135603146	135603471	326	y	n
chr1	135645676	135646037	362	merged_peak_848	NA	NA	NA	NA	NA	NA	NA	NA	NA	NA	Nav1	Merged.789	Nav1_UCSC	38380	GeneBody	292	310	577	22	NA	NA	NA	NA	NA	NA	NA	NA	NA	0	0	0	Dlx2_e13.5_BG_WT_mrgdf_trim-vs.Input.no_model_peak_793	26.1	8.26452	19.32873	NA	0	0	0	chr1	135645676	135646037	362	n	n
chr1	136017844	136018278	435	merged_peak_849	NA	NA	NA	NA	NA	NA	NA	NA	NA	NA	Tmem9	Merged.790	Tmem9_RefSeq	0	TSS	267	310	300	10	NA	NA	NA	NA	NA	NA	NA	NA	Dlx1_e13.5_BG_WT_mrgdf_trim-vs.Input.no_model_peak_402	21.96	4.82717	9.96076	NA	0	0	0	NA	0	0	0	chr1	136017844	136018278	435	n	y
chr1	136345589	136346487	899	merged_peak_850	NA	NA	NA	NA	NA	NA	NA	NA	NA	NA	Camsap2	Merged.791	Camsap2_RefSeq	0	TSS	292	276	221	47	NA	NA	NA	NA	NA	NA	NA	NA	NA	0	0	0	Dlx2_e13.5_BG_WT_mrgdf_trim-vs.Input.no_model_peak_797	19.92	6.37936	12.16984	NA	0	0	0	chr1	136345589	136346487	899	n	n
chr1	136456356	136456654	299	merged_peak_851	NA	NA	NA	NA	NA	NA	NA	NA	NA	NA	Kif14	Merged.792	Kif14_RefSeq	11192	Intergenic	244	228	NA	NA	NA	NA	NA	NA	NA	NA	NA	NA	NA	0	0	0	NA	0	0	0	NA	0	0	0	chr1	136456356	136456654	299	n	n
chr1	136624661	136624972	312	merged_peak_852	GE_meis_IP_q0.01_peak_148	180	7.29313	22.29076	18.07044	153	chr1	136624661	136624972	312	NA	NA	NA	NA	NA	NA	NA	NA	NA	NA	NA	NA	NA	NA	NA	NA	NA	NA	NA	NA	NA	NA	NA	NA	NA	NA	NA	NA	NA	NA	NA	NA	NA	y	n
chr1	136909525	136909878	354	merged_peak_853	GE_meis_IP_q0.01_peak_149	78	4.92779	11.63761	7.89595	83	chr1	136909525	136909738	214	Nr5a2	Merged.793	Nr5a2_UCSC	39682	GeneBody	428	646	577	443	NA	NA	NA	NA	NA	NA	NA	NA	NA	0	0	0	Dlx2_e13.5_BG_WT_mrgdf_trim-vs.Input.no_model_peak_801	22.67	7.21721	15.12918	NA	0	0	0	chr1	136909588	136909878	291	y	n
chr1	136948275	136948716	442	merged_peak_854	NA	NA	NA	NA	NA	NA	NA	NA	NA	NA	Nr5a2	Merged.794	Nr5a2_UCSC	844	TSS	578	551	494	173	NA	NA	NA	NA	NA	NA	NA	NA	NA	0	0	0	Dlx2_e13.5_BG_WT_mrgdf_trim-vs.Input.no_model_peak_802	28.85	9.10238	21.52516	NA	0	0	0	chr1	136948275	136948716	442	n	n
chr1	137225510	137225786	277	merged_peak_855	NA	NA	NA	NA	NA	NA	NA	NA	NA	NA	Nr5a2	Merged.795	Nr5a2_RefSeq	265061	Intergenic	419	458	401	50	NA	NA	NA	NA	NA	NA	NA	NA	NA	0	0	0	NA	0	0	0	NA	0	0	0	chr1	137225510	137225786	277	n	n
chr1	137255117	137255386	270	merged_peak_856	GE_meis_IP_q0.01_peak_150	48	4.02664	8.32632	4.82699	101	chr1	137255117	137255386	270	NA	NA	NA	NA	NA	NA	NA	NA	NA	NA	NA	NA	NA	NA	NA	NA	NA	NA	NA	NA	NA	NA	NA	NA	NA	NA	NA	NA	NA	NA	NA	NA	NA	y	n
chr1	137261709	137263588	1880	merged_peak_857	GE_meis_IP_q0.01_peak_152	834	18.33138	89.08832	83.43253	255	chr1	137263071	137263588	518	Nr5a2	Merged.796	Nr5a2_RefSeq	301260	Intergenic	299	238	211	453	NA	NA	NA	NA	NA	NA	NA	NA	Dlx1_e13.5_BG_WT_mrgdf_trim-vs.Input.no_model_peak_406	19.96	4.40745	8.4377	Dlx2_e13.5_BG_WT_mrgdf_trim-vs.Input.no_model_peak_805a	74.19	22.92693	83.534	Dlx5_e13.5_BG_WT_mrgdf_trim-vs.Input.no_model_peak_143	10	3.36859	4.58913	chr1	137261709	137263518	1810	y	y
chr1	137324030	137324422	393	merged_peak_858	NA	NA	NA	NA	NA	NA	NA	NA	NA	NA	Nr5a2	Merged.797	Nr5a2_RefSeq	363581	Intergenic	513	NA	NA	NA	NA	NA	NA	NA	NA	NA	NA	NA	NA	0	0	0	NA	0	0	0	NA	0	0	0	chr1	137324030	137324422	393	n	n
chr1	137332076	137332422	347	merged_peak_859	NA	NA	NA	NA	NA	NA	NA	NA	NA	NA	Nr5a2	Merged.798	Nr5a2_RefSeq	371627	Intergenic	544	680	647	695	NA	NA	NA	NA	NA	NA	NA	NA	NA	0	0	0	NA	0	0	0	NA	0	0	0	chr1	137332076	137332422	347	n	n
chr1	137355352	137355599	248	merged_peak_860	NA	NA	NA	NA	NA	NA	NA	NA	NA	NA	Nr5a2	Merged.799	Nr5a2_RefSeq	394903	Intergenic	NA	NA	NA	NA	NA	NA	NA	NA	NA	NA	NA	NA	Dlx1_e13.5_BG_WT_mrgdf_trim-vs.Input.no_model_peak_407	28.95	6.29619	15.85222	NA	0	0	0	NA	0	0	0	chr1	137355352	137355599	248	n	y
chr1	137373843	137374338	496	merged_peak_861	NA	NA	NA	NA	NA	NA	NA	NA	NA	NA	Nr5a2	Merged.800	Nr5a2_RefSeq	413394	Intergenic	409	427	366	144	NA	NA	NA	NA	NA	NA	NA	NA	Dlx1_e13.5_BG_WT_mrgdf_trim-vs.Input.no_model_peak_408	20.96	4.61731	9.18932	Dlx2_e13.5_BG_WT_mrgdf_trim-vs.Input.no_model_peak_806	26.79	8.47399	19.32873	NA	0	0	0	chr1	137373843	137374338	496	n	y
chr1	137378107	137379083	977	merged_peak_862	NA	NA	NA	NA	NA	NA	NA	NA	NA	NA	Nr5a2	Merged.801	Nr5a2_RefSeq	417658	Intergenic	281	228	263	106	mm1732	Positive	forebrain[4/4]	1	0	NA	NA	NA	Dlx1_e13.5_BG_WT_mrgdf_trim-vs.Input.no_model_peak_409b	26.95	5.87647	14.08777	Dlx2_e13.5_BG_WT_mrgdf_trim-vs.Input.no_model_peak_807	55.64	17.27143	55.78556	Dlx5_e13.5_BG_WT_mrgdf_trim-vs.Input.no_model_peak_144	13	4.28729	6.8818	chr1	137378107	137379083	977	n	y
chr1	137453481	137454263	783	merged_peak_863	GE_meis_IP_q0.01_peak_153	199	7.68735	24.2443	19.95601	204	chr1	137453857	137454188	332	Nr5a2	Merged.802	Nr5a2_RefSeq	493032	Intergenic	462	447	398	806	NA	NA	NA	NA	NA	NA	NA	NA	Dlx1_e13.5_BG_WT_mrgdf_trim-vs.Input.no_model_peak_410	15.97	3.56801	5.64928	Dlx2_e13.5_BG_WT_mrgdf_trim-vs.Input.no_model_peak_808b	27.48	8.68345	20.41937	NA	0	0	0	chr1	137453481	137454263	783	y	y
chr1	137496174	137496558	385	merged_peak_864	NA	NA	NA	NA	NA	NA	NA	NA	NA	NA	Mir181a-1	Merged.803	Mir181a-1_RefSeq	469895	Intergenic	NA	NA	NA	NA	NA	NA	NA	NA	NA	NA	NA	NA	Dlx1_e13.5_BG_WT_mrgdf_trim-vs.Input.no_model_peak_411	43.92	9.4441	30.72904	Dlx2_e13.5_BG_WT_mrgdf_trim-vs.Input.no_model_peak_809	14.43	4.70365	7.67292	Dlx5_e13.5_BG_WT_mrgdf_trim-vs.Input.no_model_peak_145	18	5.81847	11.26911	chr1	137496174	137496558	385	n	y
chr1	137606528	137607104	577	merged_peak_865	NA	NA	NA	NA	NA	NA	NA	NA	NA	NA	Mir181a-1	Merged.804	Mir181a-1_RefSeq	359349	Intergenic	250	238	438	237	NA	NA	NA	NA	NA	NA	NA	NA	NA	0	0	0	NA	0	0	0	NA	0	0	0	chr1	137606528	137607104	577	n	n
chr1	137657178	137657618	441	merged_peak_866	GE_meis_IP_q0.01_peak_154	349	9.1792	39.68919	34.99126	252	chr1	137657178	137657618	441	NA	NA	NA	NA	NA	NA	NA	NA	NA	NA	NA	NA	NA	NA	NA	NA	NA	NA	NA	NA	NA	NA	NA	NA	NA	NA	NA	NA	NA	NA	NA	NA	NA	y	n
chr1	137692490	137692944	455	merged_peak_867	GE_meis_IP_q0.01_peak_155	86	4.94213	12.35993	8.60393	120	chr1	137692559	137692770	212	Mir181a-1	Merged.805	Mir181a-1_RefSeq	273509	Intergenic	296	282	337	120	NA	NA	NA	NA	NA	NA	NA	NA	NA	0	0	0	Dlx2_e13.5_BG_WT_mrgdf_trim-vs.Input.no_model_peak_810	20.61	6.58882	13.13659	NA	0	0	0	chr1	137692490	137692944	455	y	n
chr1	137742237	137742805	569	merged_peak_868	GE_meis_IP_q0.01_peak_156	110	5.71624	14.96416	11.04152	343	chr1	137742281	137742805	525	Mir181a-1	Merged.806	Mir181a-1_RefSeq	223679	Intergenic	262	254	276	315	NA	NA	NA	NA	NA	NA	NA	NA	NA	0	0	0	NA	0	0	0	NA	0	0	0	chr1	137742237	137742774	538	y	n
chr1	137837977	137839453	1477	merged_peak_869	GE_meis_IP_q0.01_peak_157	102	5.51912	14.10938	10.23211	191	chr1	137838288	137838683	396	Mir181a-1	Merged.807	Mir181a-1_RefSeq	127000	Intergenic	509	639	519	315	NA	NA	NA	NA	NA	NA	NA	NA	Dlx1_e13.5_BG_WT_mrgdf_trim-vs.Input.no_model_peak_412	57.89	12.38214	46.63831	Dlx2_e13.5_BG_WT_mrgdf_trim-vs.Input.no_model_peak_811	64.57	19.99445	68.632	Dlx5_e13.5_BG_WT_mrgdf_trim-vs.Input.no_model_peak_146	17	5.51224	10.34264	chr1	137837977	137839453	1477	y	y
chr1	137898114	137900635	2522	merged_peak_870	NA	NA	NA	NA	NA	NA	NA	NA	NA	NA	Mir181a-1	Merged.808	Mir181a-1_RefSeq	65818	Intergenic	281	282	248	31	NA	NA	NA	NA	NA	NA	NA	NA	Dlx1_e13.5_BG_WT_mrgdf_trim-vs.Input.no_model_peak_414	31.94	6.92577	18.60714	Dlx2_e13.5_BG_WT_mrgdf_trim-vs.Input.no_model_peak_813	41.9	13.08217	37.0851	Dlx5_e13.5_BG_WT_mrgdf_trim-vs.Input.no_model_peak_147	17	5.51224	10.34264	chr1	137898114	137900635	2522	n	y
chr1	137900818	137901673	856	merged_peak_871	NA	NA	NA	NA	NA	NA	NA	NA	NA	NA	Mir181a-1	Merged.809	Mir181a-1_RefSeq	64780	Intergenic	318	328	410	182	NA	NA	NA	NA	NA	NA	NA	NA	NA	0	0	0	Dlx2_e13.5_BG_WT_mrgdf_trim-vs.Input.no_model_peak_814	13.74	4.49419	6.84998	NA	0	0	0	chr1	137900818	137901673	856	n	n
chr1	137927567	137928296	730	merged_peak_872	NA	NA	NA	NA	NA	NA	NA	NA	NA	NA	Mir181a-1	Merged.810	Mir181a-1_RefSeq	38157	Intergenic	541	609	627	763	NA	NA	NA	NA	NA	NA	NA	NA	Dlx1_e13.5_BG_WT_mrgdf_trim-vs.Input.no_model_peak_415	17.97	3.98773	6.9977	Dlx2_e13.5_BG_WT_mrgdf_trim-vs.Input.no_model_peak_815	31.6	9.94023	24.92852	NA	0	0	0	chr1	137927567	137928296	730	n	y
chr1	137942241	137942552	312	merged_peak_873	GE_meis_IP_q0.01_peak_158	94	5.32201	13.26967	9.43533	96	chr1	137942289	137942508	220	Mir181a-1	Merged.811	Mir181a-1_RefSeq	23901	GeneBody	309	269	483	456	NA	NA	NA	NA	NA	NA	NA	NA	Dlx1_e13.5_BG_WT_mrgdf_trim-vs.Input.no_model_peak_416	25.95	5.66661	13.22871	Dlx2_e13.5_BG_WT_mrgdf_trim-vs.Input.no_model_peak_816	16.49	5.33204	9.39956	NA	0	0	0	chr1	137942241	137942552	312	y	y
chr1	138022028	138022771	744	merged_peak_874	GE_meis_IP_q0.01_peak_159	78	4.92779	11.63761	7.89595	65	chr1	138022112	138022336	225	AK076660	Merged.812	AK076660_UCSC	52787	Intergenic	292	288	294	33	NA	NA	NA	NA	NA	NA	NA	NA	Dlx1_e13.5_BG_WT_mrgdf_trim-vs.Input.no_model_peak_417	25.95	5.66661	13.22871	Dlx2_e13.5_BG_WT_mrgdf_trim-vs.Input.no_model_peak_817a	42.59	13.29164	38.36129	Dlx5_e13.5_BG_WT_mrgdf_trim-vs.Input.no_model_peak_148	18	5.81847	11.26911	chr1	138022028	138022771	744	y	y
chr1	138023556	138023995	440	merged_peak_875	NA	NA	NA	NA	NA	NA	NA	NA	NA	NA	AK076660	Merged.813	AK076660_UCSC	54315	Intergenic	292	401	282	392	NA	NA	NA	NA	NA	NA	NA	NA	NA	0	0	0	NA	0	0	0	NA	0	0	0	chr1	138023556	138023995	440	n	n
chr1	138345820	138346313	494	merged_peak_876	NA	NA	NA	NA	NA	NA	NA	NA	NA	NA	Atp6v1g3	Merged.814	Atp6v1g3_RefSeq	72081	Intergenic	558	276	231	452	NA	NA	NA	NA	NA	NA	NA	NA	Dlx1_e13.5_BG_WT_mrgdf_trim-vs.Input.no_model_peak_418	17.97	3.98773	6.9977	NA	0	0	0	NA	0	0	0	chr1	138345820	138346313	494	n	y
chr1	138496862	138497902	1041	merged_peak_877	NA	NA	NA	NA	NA	NA	NA	NA	NA	NA	Nek7	Merged.815	Nek7_RefSeq	121792	GeneBody	292	282	363	1259	NA	NA	NA	NA	NA	NA	NA	NA	Dlx1_e13.5_BG_WT_mrgdf_trim-vs.Input.no_model_peak_419b	29.94	6.50605	16.75656	Dlx2_e13.5_BG_WT_mrgdf_trim-vs.Input.no_model_peak_818a	33.66	10.56861	27.26467	Dlx5_e13.5_BG_WT_mrgdf_trim-vs.Input.no_model_peak_149	14	4.59353	7.70739	chr1	138496862	138497902	1041	n	y
chr1	138500129	138500794	666	merged_peak_878	GE_meis_IP_q0.01_peak_160	208	7.66338	25.18775	20.88947	156	chr1	138500154	138500604	451	Nek7	Merged.816	Nek7_RefSeq	118900	GeneBody	267	262	745	1598	hs1322	Positive	hindbrain (rhombencephalon)[9/9], midbrain (mesencephalon)[6/9], dorsal root ganglion[6/9], forebrain[5/9], branchial arch[5/9]	1	0	NA	NA	NA	Dlx1_e13.5_BG_WT_mrgdf_trim-vs.Input.no_model_peak_420	18.96	4.19759	7.70683	Dlx2_e13.5_BG_WT_mrgdf_trim-vs.Input.no_model_peak_820a	26.1	8.26452	19.32873	NA	0	0	0	chr1	138500129	138500794	666	y	y
chr1	138841657	138842560	904	merged_peak_879	NA	NA	NA	NA	NA	NA	NA	NA	NA	NA	Lhx9	Merged.817	Lhx9_RefSeq	0	TSS	614	680	632	829	NA	NA	NA	NA	NA	NA	NA	NA	NA	0	0	0	Dlx2_e13.5_BG_WT_mrgdf_trim-vs.Input.no_model_peak_823b	24.73	7.8456	17.19512	NA	0	0	0	chr1	138841657	138842560	904	n	n
chr1	139079181	139080883	1703	merged_peak_880	NA	NA	NA	NA	NA	NA	NA	NA	NA	NA	Dennd1b	Merged.818	Dennd1b_UCSC	40870	GeneBody	582	577	680	514	NA	NA	NA	NA	NA	NA	NA	NA	Dlx1_e13.5_BG_WT_mrgdf_trim-vs.Input.no_model_peak_421	42.92	9.23424	29.65944	Dlx2_e13.5_BG_WT_mrgdf_trim-vs.Input.no_model_peak_825	32.29	10.14969	26.09014	NA	0	0	0	chr1	139079181	139080883	1703	n	y
chr1	139156446	139156735	290	merged_peak_881	NA	NA	NA	NA	NA	NA	NA	NA	NA	NA	Dennd1b	Merged.819	Dennd1b_UCSC	34690	GeneBody	267	262	NA	13	NA	NA	NA	NA	NA	NA	NA	NA	NA	0	0	0	NA	0	0	0	NA	0	0	0	chr1	139156446	139156735	290	n	n
chr1	139203194	139203470	277	merged_peak_882	GE_meis_IP_q0.01_peak_161	110	5.71624	14.96416	11.04152	109	chr1	139203194	139203470	277	NA	NA	NA	NA	NA	NA	NA	NA	NA	NA	NA	NA	NA	NA	NA	NA	NA	NA	NA	NA	NA	NA	NA	NA	NA	NA	NA	NA	NA	NA	NA	NA	NA	y	n
chr1	139267926	139268227	302	merged_peak_883	NA	NA	NA	NA	NA	NA	NA	NA	NA	NA	Crb1	Merged.820	Crb1_UCSC	12165	GeneBody	250	238	211	NA	NA	NA	NA	NA	NA	NA	NA	NA	NA	0	0	0	NA	0	0	0	NA	0	0	0	chr1	139267926	139268227	302	n	n
chr1	139346471	139346977	507	merged_peak_884	NA	NA	NA	NA	NA	NA	NA	NA	NA	NA	Crb1	Merged.821	Crb1_RefSeq	30097	GeneBody	285	282	239	607	NA	NA	NA	NA	NA	NA	NA	NA	NA	0	0	0	Dlx2_e13.5_BG_WT_mrgdf_trim-vs.Input.no_model_peak_827	20.61	6.58882	13.13659	NA	0	0	0	chr1	139346471	139346977	507	n	n
chr1	139375887	139376394	508	merged_peak_885	NA	NA	NA	NA	NA	NA	NA	NA	NA	NA	Crb1	Merged.822	Crb1_RefSeq	680	TSS	267	319	393	224	NA	NA	NA	NA	NA	NA	NA	NA	NA	0	0	0	Dlx2_e13.5_BG_WT_mrgdf_trim-vs.Input.no_model_peak_828	24.04	7.63613	17.19512	NA	0	0	0	chr1	139375887	139376394	508	n	n
chr1	139454405	139454844	440	merged_peak_886	NA	NA	NA	NA	NA	NA	NA	NA	NA	NA	Asp	Merged.823	Asp_UCSC	0	TSS	315	341	NA	25	NA	NA	NA	NA	NA	NA	NA	NA	NA	0	0	0	NA	0	0	0	NA	0	0	0	chr1	139454405	139454844	440	n	n
chr1	140171624	140171866	243	merged_peak_887	NA	NA	NA	NA	NA	NA	NA	NA	NA	NA	Cfh	Merged.824	Cfh_RefSeq	11543	GeneBody	256	246	NA	NA	NA	NA	NA	NA	NA	NA	NA	NA	NA	0	0	0	NA	0	0	0	NA	0	0	0	chr1	140171624	140171866	243	n	n
chr1	140407248	140407472	225	merged_peak_888	NA	NA	NA	NA	NA	NA	NA	NA	NA	NA	Kcnt2	Merged.825	Kcnt2_UCSC	35627	GeneBody	NA	NA	NA	NA	NA	NA	NA	NA	NA	NA	NA	NA	Dlx1_e13.5_BG_WT_mrgdf_trim-vs.Input.no_model_peak_423	28.95	6.29619	15.85222	NA	0	0	0	NA	0	0	0	chr1	140407248	140407472	225	n	y
chr1	140531595	140531837	243	merged_peak_889	NA	NA	NA	NA	NA	NA	NA	NA	NA	NA	Kcnt2	Merged.826	Kcnt2_UCSC	88493	GeneBody	333	359	NA	29	NA	NA	NA	NA	NA	NA	NA	NA	NA	0	0	0	NA	0	0	0	NA	0	0	0	chr1	140531595	140531837	243	n	n
chr1	140606966	140607522	557	merged_peak_890	NA	NA	NA	NA	NA	NA	NA	NA	NA	NA	4930590L20Rik	Merged.827	4930590L20Rik_RefSeq	48878	GeneBody	306	319	276	182	NA	NA	NA	NA	NA	NA	NA	NA	NA	0	0	0	Dlx2_e13.5_BG_WT_mrgdf_trim-vs.Input.no_model_peak_829	12.36	4.07526	6.05629	NA	0	0	0	chr1	140606966	140607522	557	n	n
chr1	140661194	140661765	572	merged_peak_891	NA	NA	NA	NA	NA	NA	NA	NA	NA	NA	4930590L20Rik	Merged.828	4930590L20Rik_RefSeq	4791	Intergenic	323	328	288	34	NA	NA	NA	NA	NA	NA	NA	NA	NA	0	0	0	Dlx2_e13.5_BG_WT_mrgdf_trim-vs.Input.no_model_peak_830	17.86	5.75097	10.30023	NA	0	0	0	chr1	140661194	140661765	572	n	n
chr1	141154625	141154924	300	merged_peak_892	NA	NA	NA	NA	NA	NA	NA	NA	NA	NA	4930590L20Rik	Merged.829	4930590L20Rik_RefSeq	498222	Intergenic	379	427	337	172	NA	NA	NA	NA	NA	NA	NA	NA	NA	0	0	0	Dlx2_e13.5_BG_WT_mrgdf_trim-vs.Input.no_model_peak_831	14.43	4.70365	7.67292	NA	0	0	0	chr1	141154625	141154924	300	n	n
chr1	142026664	142026892	229	merged_peak_893	NA	NA	NA	NA	NA	NA	NA	NA	NA	NA	4930590L20Rik	Merged.830	4930590L20Rik_RefSeq	1370261	Intergenic	NA	NA	NA	NA	NA	NA	NA	NA	NA	NA	NA	NA	Dlx1_e13.5_BG_WT_mrgdf_trim-vs.Input.no_model_peak_424	36.93	7.97507	23.45915	NA	0	0	0	NA	0	0	0	chr1	142026664	142026892	229	n	y
chr1	142462713	142462959	247	merged_peak_894	NA	NA	NA	NA	NA	NA	NA	NA	NA	NA	AK153645	Merged.831	AK153645_UCSC	1094200	Intergenic	NA	NA	NA	NA	NA	NA	NA	NA	NA	NA	NA	NA	Dlx1_e13.5_BG_WT_mrgdf_trim-vs.Input.no_model_peak_428	28.95	6.29619	15.85222	NA	0	0	0	NA	0	0	0	chr1	142462713	142462959	247	n	y
chr1	142734181	142734540	360	merged_peak_895	NA	NA	NA	NA	NA	NA	NA	NA	NA	NA	AK153645	Merged.832	AK153645_UCSC	822619	Intergenic	523	613	506	235	NA	NA	NA	NA	NA	NA	NA	NA	NA	0	0	0	Dlx2_e13.5_BG_WT_mrgdf_trim-vs.Input.no_model_peak_832	24.73	7.8456	17.19512	NA	0	0	0	chr1	142734181	142734540	360	n	n
chr1	142897373	142897913	541	merged_peak_896	NA	NA	NA	NA	NA	NA	NA	NA	NA	NA	AK153645	Merged.833	AK153645_UCSC	659246	Intergenic	415	294	221	522	NA	NA	NA	NA	NA	NA	NA	NA	NA	0	0	0	NA	0	0	0	NA	0	0	0	chr1	142897373	142897913	541	n	n
chr1	143245890	143246422	533	merged_peak_897	NA	NA	NA	NA	NA	NA	NA	NA	NA	NA	AK153645	Merged.834	AK153645_UCSC	310737	Intergenic	NA	NA	231	NA	NA	NA	NA	NA	NA	NA	NA	NA	NA	0	0	0	Dlx2_e13.5_BG_WT_mrgdf_trim-vs.Input.no_model_peak_834	14.43	4.70365	7.67292	NA	0	0	0	chr1	143245890	143246422	533	n	n
chr1	143334779	143335041	263	merged_peak_898	GE_meis_IP_q0.01_peak_162	86	4.36714	12.43708	8.65789	193	chr1	143334779	143335041	263	NA	NA	NA	NA	NA	NA	NA	NA	NA	NA	NA	NA	NA	NA	NA	NA	NA	NA	NA	NA	NA	NA	NA	NA	NA	NA	NA	NA	NA	NA	NA	NA	NA	y	n
chr1	143467771	143468097	327	merged_peak_899	NA	NA	NA	NA	NA	NA	NA	NA	NA	NA	AK153645	Merged.835	AK153645_UCSC	138509	Intergenic	417	483	319	380	NA	NA	NA	NA	NA	NA	NA	NA	NA	0	0	0	NA	0	0	0	NA	0	0	0	chr1	143467771	143468097	327	n	n
chr1	143477763	143478004	242	merged_peak_900	NA	NA	NA	NA	NA	NA	NA	NA	NA	NA	AK153645	Merged.836	AK153645_UCSC	128602	Intergenic	333	324	319	191	NA	NA	NA	NA	NA	NA	NA	NA	NA	0	0	0	NA	0	0	0	NA	0	0	0	chr1	143477763	143478004	242	n	n
chr1	143540201	143540849	649	merged_peak_901	GE_meis_IP_q0.01_peak_163	248	7.3572	29.2812	24.85935	230	chr1	143540228	143540849	622	AK153645	Merged.837	AK153645_UCSC	65931	Intergenic	388	352	294	172	NA	NA	NA	NA	NA	NA	NA	NA	NA	0	0	0	NA	0	0	0	NA	0	0	0	chr1	143540201	143540675	475	y	n
chr1	143619774	143620125	352	merged_peak_902	NA	NA	NA	NA	NA	NA	NA	NA	NA	NA	AK153645	Merged.838	AK153645_UCSC	13165	GeneBody	485	583	472	205	NA	NA	NA	NA	NA	NA	NA	NA	NA	0	0	0	Dlx2_e13.5_BG_WT_mrgdf_trim-vs.Input.no_model_peak_836	27.48	8.68345	20.41937	NA	0	0	0	chr1	143619774	143620125	352	n	n
chr1	143710234	143710710	477	merged_peak_903	NA	NA	NA	NA	NA	NA	NA	NA	NA	NA	Cdc73	Merged.839	Cdc73_RefSeq	7549	Intergenic	NA	NA	NA	NA	NA	NA	NA	NA	NA	NA	NA	NA	Dlx1_e13.5_BG_WT_mrgdf_trim-vs.Input.no_model_peak_430	20.96	4.61731	9.18932	Dlx2_e13.5_BG_WT_mrgdf_trim-vs.Input.no_model_peak_839	65.94	20.41338	70.09393	Dlx5_e13.5_BG_WT_mrgdf_trim-vs.Input.no_model_peak_150	16	5.206	9.43932	chr1	143710234	143710710	477	n	y
chr1	143742390	143742607	218	merged_peak_904	GE_meis_IP_q0.01_peak_164	94	5.32201	13.26967	9.43533	92	chr1	143742390	143742607	218	NA	NA	NA	NA	NA	NA	NA	NA	NA	NA	NA	NA	NA	NA	NA	NA	NA	NA	NA	NA	NA	NA	NA	NA	NA	NA	NA	NA	NA	NA	NA	NA	NA	y	n
chr1	143777024	143777357	334	merged_peak_905	GE_meis_IP_q0.01_peak_165	110	5.71624	14.96416	11.04152	82	chr1	143777121	143777354	234	Uchl5	Merged.840	Uchl5_RefSeq	0	TSS	451	518	568	318	NA	NA	NA	NA	NA	NA	NA	NA	NA	0	0	0	Dlx2_e13.5_BG_WT_mrgdf_trim-vs.Input.no_model_peak_840	16.49	5.33204	9.39956	NA	0	0	0	chr1	143777024	143777357	334	y	n
chr1	143938448	143938932	485	merged_peak_906	NA	NA	NA	NA	NA	NA	NA	NA	NA	NA	Rgs2	Merged.841	Rgs2_RefSeq	65215	Intergenic	333	359	393	312	NA	NA	NA	NA	NA	NA	NA	NA	NA	0	0	0	NA	0	0	0	NA	0	0	0	chr1	143938448	143938932	485	n	n
chr1	143954398	143954692	295	merged_peak_907	NA	NA	NA	NA	NA	NA	NA	NA	NA	NA	Rgs2	Merged.842	Rgs2_RefSeq	49455	Intergenic	NA	NA	NA	NA	NA	NA	NA	NA	NA	NA	NA	NA	Dlx1_e13.5_BG_WT_mrgdf_trim-vs.Input.no_model_peak_431	41.92	9.02438	28.59979	NA	0	0	0	NA	0	0	0	chr1	143954398	143954692	295	n	y
chr1	143989863	143990192	330	merged_peak_908	NA	NA	NA	NA	NA	NA	NA	NA	NA	NA	Rgs2	Merged.843	Rgs2_RefSeq	13955	Intergenic	NA	NA	NA	NA	NA	NA	NA	NA	NA	NA	NA	NA	NA	0	0	0	NA	0	0	0	NA	0	0	0	chr1	143989863	143990192	330	n	n
chr1	144039876	144040180	305	merged_peak_909	NA	NA	NA	NA	NA	NA	NA	NA	NA	NA	Rgs2	Merged.844	Rgs2_RefSeq	35726	Intergenic	NA	NA	NA	NA	NA	NA	NA	NA	NA	NA	NA	NA	Dlx1_e13.5_BG_WT_mrgdf_trim-vs.Input.no_model_peak_432	28.95	6.29619	15.85222	NA	0	0	0	NA	0	0	0	chr1	144039876	144040180	305	n	y
chr1	144090489	144090832	344	merged_peak_910	NA	NA	NA	NA	NA	NA	NA	NA	NA	NA	Rgs2	Merged.845	Rgs2_RefSeq	86339	Intergenic	262	254	263	43	NA	NA	NA	NA	NA	NA	NA	NA	NA	0	0	0	NA	0	0	0	NA	0	0	0	chr1	144090489	144090832	344	n	n
chr1	144151741	144152140	400	merged_peak_911	NA	NA	NA	NA	NA	NA	NA	NA	NA	NA	Rgs13	Merged.846	Rgs13_UCSC	25133	GeneBody	244	228	NA	NA	NA	NA	NA	NA	NA	NA	NA	NA	NA	0	0	0	NA	0	0	0	NA	0	0	0	chr1	144151741	144152140	400	n	n
chr1	144415270	144415895	626	merged_peak_912	NA	NA	NA	NA	NA	NA	NA	NA	NA	NA	Rgs21	Merged.847	Rgs21_RefSeq	151770	Intergenic	333	359	211	81	NA	NA	NA	NA	NA	NA	NA	NA	Dlx1_e13.5_BG_WT_mrgdf_trim-vs.Input.no_model_peak_433	19.96	4.40745	8.4377	Dlx2_e13.5_BG_WT_mrgdf_trim-vs.Input.no_model_peak_841	11.68	3.8658	5.29391	NA	0	0	0	chr1	144415270	144415895	626	n	y
chr1	144502252	144502465	214	merged_peak_913	GE_meis_IP_q0.01_peak_166	59	4.29897	9.53016	5.92863	120	chr1	144502252	144502465	214	NA	NA	NA	NA	NA	NA	NA	NA	NA	NA	NA	NA	NA	NA	NA	NA	NA	NA	NA	NA	NA	NA	NA	NA	NA	NA	NA	NA	NA	NA	NA	NA	NA	y	n
chr1	144877148	144877400	253	merged_peak_914	NA	NA	NA	NA	NA	NA	NA	NA	NA	NA	Rgs18	Merged.848	Rgs18_RefSeq	101726	Intergenic	NA	NA	NA	NA	NA	NA	NA	NA	NA	NA	NA	NA	Dlx1_e13.5_BG_WT_mrgdf_trim-vs.Input.no_model_peak_435	31.94	6.92577	18.60714	Dlx2_e13.5_BG_WT_mrgdf_trim-vs.Input.no_model_peak_843	18.55	5.96043	11.22404	NA	0	0	0	chr1	144877148	144877400	253	n	y
chr1	145375970	145376646	677	merged_peak_915	NA	NA	NA	NA	NA	NA	NA	NA	NA	NA	Rgs18	Merged.849	Rgs18_RefSeq	600548	Intergenic	395	433	363	440	NA	NA	NA	NA	NA	NA	NA	NA	NA	0	0	0	NA	0	0	0	NA	0	0	0	chr1	145375970	145376646	677	n	n
chr1	146160370	146161062	693	merged_peak_916	NA	NA	NA	NA	NA	NA	NA	NA	NA	NA	AK158929	Merged.850	AK158929_UCSC	333977	Intergenic	262	238	269	733	NA	NA	NA	NA	NA	NA	NA	NA	Dlx1_e13.5_BG_WT_mrgdf_trim-vs.Input.no_model_peak_436	14.97	3.35815	5.01255	Dlx2_e13.5_BG_WT_mrgdf_trim-vs.Input.no_model_peak_845	12.36	4.07526	6.05629	NA	0	0	0	chr1	146160370	146161062	693	n	y
chr1	146278942	146279225	284	merged_peak_917	NA	NA	NA	NA	NA	NA	NA	NA	NA	NA	AK158929	Merged.851	AK158929_UCSC	215814	Intergenic	NA	NA	NA	NA	NA	NA	NA	NA	NA	NA	NA	NA	NA	0	0	0	NA	0	0	0	Dlx5_e13.5_BG_WT_mrgdf_trim-vs.Input.no_model_peak_151	20	6.43094	13.18697	chr1	146278942	146279225	284	n	n
chr1	146657082	146657790	709	merged_peak_918	NA	NA	NA	NA	NA	NA	NA	NA	NA	NA	Fam5c	Merged.852	Fam5c_UCSC	159343	GeneBody	289	391	417	232	NA	NA	NA	NA	NA	NA	NA	NA	Dlx1_e13.5_BG_WT_mrgdf_trim-vs.Input.no_model_peak_437	23.96	5.24689	11.55976	Dlx2_e13.5_BG_WT_mrgdf_trim-vs.Input.no_model_peak_846	39.15	12.24432	34.56355	NA	0	0	0	chr1	146657082	146657790	709	n	y
chr1	146705343	146705706	364	merged_peak_919	NA	NA	NA	NA	NA	NA	NA	NA	NA	NA	EF410083	Merged.853	EF410083_UCSC	125853	GeneBody	250	NA	NA	NA	NA	NA	NA	NA	NA	NA	NA	NA	NA	0	0	0	NA	0	0	0	NA	0	0	0	chr1	146705343	146705706	364	n	n
chr1	146956128	146956398	271	merged_peak_920	NA	NA	NA	NA	NA	NA	NA	NA	NA	NA	EF410083	Merged.854	EF410083_UCSC	124566	Intergenic	NA	NA	NA	NA	NA	NA	NA	NA	NA	NA	NA	NA	Dlx1_e13.5_BG_WT_mrgdf_trim-vs.Input.no_model_peak_438	31.94	6.92577	18.60714	NA	0	0	0	NA	0	0	0	chr1	146956128	146956398	271	n	y
chr1	147281218	147281755	538	merged_peak_921	NA	NA	NA	NA	NA	NA	NA	NA	NA	NA	EF410083	Merged.855	EF410083_UCSC	449656	Intergenic	NA	NA	NA	NA	NA	NA	NA	NA	NA	NA	NA	NA	Dlx1_e13.5_BG_WT_mrgdf_trim-vs.Input.no_model_peak_439	15.97	3.56801	5.64928	Dlx2_e13.5_BG_WT_mrgdf_trim-vs.Input.no_model_peak_848	24.04	7.63613	17.19512	Dlx5_e13.5_BG_WT_mrgdf_trim-vs.Input.no_model_peak_152	14	4.59353	7.70739	chr1	147281218	147281755	538	n	y
chr1	147436695	147436949	255	merged_peak_922	NA	NA	NA	NA	NA	NA	NA	NA	NA	NA	EF410083	Merged.856	EF410083_UCSC	605133	Intergenic	NA	NA	NA	NA	NA	NA	NA	NA	NA	NA	NA	NA	Dlx1_e13.5_BG_WT_mrgdf_trim-vs.Input.no_model_peak_442	31.94	6.92577	18.60714	NA	0	0	0	NA	0	0	0	chr1	147436695	147436949	255	n	y
chr1	147622819	147623062	244	merged_peak_923	NA	NA	NA	NA	NA	NA	NA	NA	NA	NA	EF410083	Merged.857	EF410083_UCSC	791257	Intergenic	NA	NA	NA	NA	NA	NA	NA	NA	NA	NA	NA	NA	Dlx1_e13.5_BG_WT_mrgdf_trim-vs.Input.no_model_peak_443	29.94	6.50605	16.75656	NA	0	0	0	NA	0	0	0	chr1	147622819	147623062	244	n	y
chr1	148362463	148362740	278	merged_peak_924	NA	NA	NA	NA	NA	NA	NA	NA	NA	NA	AK042726	Merged.858	AK042726_UCSC	1087208	Intergenic	NA	NA	NA	NA	NA	NA	NA	NA	NA	NA	NA	NA	Dlx1_e13.5_BG_WT_mrgdf_trim-vs.Input.no_model_peak_445	41.92	9.02438	28.59979	Dlx2_e13.5_BG_WT_mrgdf_trim-vs.Input.no_model_peak_850	21.98	7.00774	14.12332	NA	0	0	0	chr1	148362463	148362740	278	n	y
chr1	148569109	148569621	513	merged_peak_925	NA	NA	NA	NA	NA	NA	NA	NA	NA	NA	AK042726	Merged.859	AK042726_UCSC	880327	Intergenic	446	421	356	234	NA	NA	NA	NA	NA	NA	NA	NA	NA	0	0	0	Dlx2_e13.5_BG_WT_mrgdf_trim-vs.Input.no_model_peak_851	15.11	4.91312	8.52331	NA	0	0	0	chr1	148569109	148569621	513	n	n
chr1	148908546	148908811	266	merged_peak_926	NA	NA	NA	NA	NA	NA	NA	NA	NA	NA	AK042726	Merged.860	AK042726_UCSC	541137	Intergenic	NA	NA	NA	NA	NA	NA	NA	NA	NA	NA	NA	NA	NA	0	0	0	NA	0	0	0	NA	0	0	0	chr1	148908546	148908811	266	n	n
chr1	149085256	149085490	235	merged_peak_927	GE_meis_IP_q0.01_peak_167	110	5.57561	15.01439	11.0913	98	chr1	149085256	149085490	235	NA	NA	NA	NA	NA	NA	NA	NA	NA	NA	NA	NA	NA	NA	NA	NA	NA	NA	NA	NA	NA	NA	NA	NA	NA	NA	NA	NA	NA	NA	NA	NA	NA	y	n
chr1	149199078	149199319	242	merged_peak_928	GE_meis_IP_q0.01_peak_168	43	3.94223	7.86371	4.37842	201	chr1	149199078	149199319	242	NA	NA	NA	NA	NA	NA	NA	NA	NA	NA	NA	NA	NA	NA	NA	NA	NA	NA	NA	NA	NA	NA	NA	NA	NA	NA	NA	NA	NA	NA	NA	NA	NA	y	n
chr1	149349967	149350189	223	merged_peak_929	GE_meis_IP_q0.01_peak_169	64	4.53357	10.07273	6.42581	139	chr1	149349967	149350189	223	NA	NA	NA	NA	NA	NA	NA	NA	NA	NA	NA	NA	NA	NA	NA	NA	NA	NA	NA	NA	NA	NA	NA	NA	NA	NA	NA	NA	NA	NA	NA	NA	NA	y	n
chr1	149546056	149546521	466	merged_peak_930	NA	NA	NA	NA	NA	NA	NA	NA	NA	NA	AK042726	Merged.861	AK042726_UCSC	96105	Intergenic	351	386	359	276	NA	NA	NA	NA	NA	NA	NA	NA	Dlx1_e13.5_BG_WT_mrgdf_trim-vs.Input.no_model_peak_447	28.95	6.29619	15.85222	Dlx2_e13.5_BG_WT_mrgdf_trim-vs.Input.no_model_peak_855	43.96	13.71056	39.64743	NA	0	0	0	chr1	149546056	149546521	466	n	y
chr1	150320971	150321410	440	merged_peak_931	NA	NA	NA	NA	NA	NA	NA	NA	NA	NA	Pdc	Merged.862	Pdc_RefSeq	1553	TSS	NA	NA	NA	NA	NA	NA	NA	NA	NA	NA	NA	NA	NA	0	0	0	Dlx2_e13.5_BG_WT_mrgdf_trim-vs.Input.no_model_peak_858	32.97	10.35915	26.09014	Dlx5_e13.5_BG_WT_mrgdf_trim-vs.Input.no_model_peak_153	13	4.28729	6.8818	chr1	150320971	150321410	440	n	n
chr1	150498384	150498700	317	merged_peak_932	NA	NA	NA	NA	NA	NA	NA	NA	NA	NA	Prg4	Merged.863	Prg4_RefSeq	32218	Intergenic	NA	NA	NA	NA	NA	NA	NA	NA	NA	NA	NA	NA	NA	0	0	0	NA	0	0	0	NA	0	0	0	chr1	150498384	150498700	317	n	n
chr1	150913670	150913921	252	merged_peak_933	GE_meis_IP_q0.01_peak_170	162	6.89891	20.38327	16.23092	142	chr1	150913670	150913921	252	NA	NA	NA	NA	NA	NA	NA	NA	NA	NA	NA	NA	NA	NA	NA	NA	NA	NA	NA	NA	NA	NA	NA	NA	NA	NA	NA	NA	NA	NA	NA	NA	NA	y	n
chr1	151138575	151139004	430	merged_peak_934	GE_meis_IP_q0.01_peak_171	190	7.28955	23.24741	19.00519	140	chr1	151138589	151139004	416	C730036E19Rik	Merged.864	C730036E19Rik_RefSeq	540	TSS	285	246	476	309	NA	NA	NA	NA	NA	NA	NA	NA	NA	0	0	0	NA	0	0	0	NA	0	0	0	chr1	151138575	151138948	374	y	n
chr1	151157814	151158693	880	merged_peak_935	NA	NA	NA	NA	NA	NA	NA	NA	NA	NA	C730036E19Rik	Merged.865	C730036E19Rik_RefSeq	19779	Intergenic	250	238	376	195	NA	NA	NA	NA	NA	NA	NA	NA	Dlx1_e13.5_BG_WT_mrgdf_trim-vs.Input.no_model_peak_448	21.96	4.82717	9.96076	Dlx2_e13.5_BG_WT_mrgdf_trim-vs.Input.no_model_peak_859	37.78	11.82539	32.08478	Dlx5_e13.5_BG_WT_mrgdf_trim-vs.Input.no_model_peak_154	16	5.206	9.43932	chr1	151157814	151158693	880	n	y
chr1	151280794	151281045	252	merged_peak_936	NA	NA	NA	NA	NA	NA	NA	NA	NA	NA	Ivns1abp	Merged.866	Ivns1abp_RefSeq	63451	Intergenic	NA	NA	NA	NA	NA	NA	NA	NA	NA	NA	NA	NA	Dlx1_e13.5_BG_WT_mrgdf_trim-vs.Input.no_model_peak_449	32.94	7.13563	19.55252	NA	0	0	0	NA	0	0	0	chr1	151280794	151281045	252	n	y
chr1	151550877	151551242	366	merged_peak_937	NA	NA	NA	NA	NA	NA	NA	NA	NA	NA	Fam129a	Merged.867	Fam129a_RefSeq	20129	Intergenic	454	492	536	319	NA	NA	NA	NA	NA	NA	NA	NA	NA	0	0	0	NA	0	0	0	NA	0	0	0	chr1	151550877	151551242	366	n	n
chr1	151614370	151614595	226	merged_peak_938	GE_meis_IP_q0.01_peak_172	86	5.1249	12.44555	8.65789	157	chr1	151614370	151614595	226	NA	NA	NA	NA	NA	NA	NA	NA	NA	NA	NA	NA	NA	NA	NA	NA	NA	NA	NA	NA	NA	NA	NA	NA	NA	NA	NA	NA	NA	NA	NA	NA	NA	y	n
chr1	151820563	151820821	259	merged_peak_939	NA	NA	NA	NA	NA	NA	NA	NA	NA	NA	Edem3	Merged.868	Edem3_RefSeq	65188	3UTR	299	310	221	1999	NA	NA	NA	NA	NA	NA	NA	NA	NA	0	0	0	NA	0	0	0	NA	0	0	0	chr1	151820563	151820821	259	n	n
chr1	151900965	151901246	282	merged_peak_940	NA	NA	NA	NA	NA	NA	NA	NA	NA	NA	Edem3	Merged.869	Edem3_RefSeq	145590	GeneBody	244	372	406	261	NA	NA	NA	NA	NA	NA	NA	NA	NA	0	0	0	Dlx2_e13.5_BG_WT_mrgdf_trim-vs.Input.no_model_peak_861	19.92	6.37936	12.16984	NA	0	0	0	chr1	151900965	151901246	282	n	n
chr1	151977486	151977850	365	merged_peak_941	NA	NA	NA	NA	NA	NA	NA	NA	NA	NA	1700025G04Rik	Merged.870	1700025G04Rik_RefSeq	112468	GeneBody	267	262	221	201	NA	NA	NA	NA	NA	NA	NA	NA	Dlx1_e13.5_BG_WT_mrgdf_trim-vs.Input.no_model_peak_450	14.97	3.35815	5.01255	Dlx2_e13.5_BG_WT_mrgdf_trim-vs.Input.no_model_peak_862	24.04	7.63613	17.19512	NA	0	0	0	chr1	151977486	151977850	365	n	y
chr1	152369228	152369513	286	merged_peak_942	NA	NA	NA	NA	NA	NA	NA	NA	NA	NA	Tsen15	Merged.871	Tsen15_RefSeq	17167	Intergenic	276	262	NA	19	NA	NA	NA	NA	NA	NA	NA	NA	NA	0	0	0	NA	0	0	0	NA	0	0	0	chr1	152369228	152369513	286	n	n
chr1	152703140	152703360	221	merged_peak_943	GE_meis_IP_q0.01_peak_173	86	5.1249	12.44555	8.65789	75	chr1	152703140	152703360	221	NA	NA	NA	NA	NA	NA	NA	NA	NA	NA	NA	NA	NA	NA	NA	NA	NA	NA	NA	NA	NA	NA	NA	NA	NA	NA	NA	NA	NA	NA	NA	NA	NA	y	n
chr1	152817332	152817742	411	merged_peak_944	NA	NA	NA	NA	NA	NA	NA	NA	NA	NA	Ncf2	Merged.872	Ncf2_RefSeq	9441	GeneBody	NA	NA	NA	NA	NA	NA	NA	NA	NA	NA	NA	NA	NA	0	0	0	Dlx2_e13.5_BG_WT_mrgdf_trim-vs.Input.no_model_peak_864	21.29	6.79828	14.12332	NA	0	0	0	chr1	152817332	152817742	411	n	n
chr1	152850211	152850517	307	merged_peak_945	NA	NA	NA	NA	NA	NA	NA	NA	NA	NA	Smg7	Merged.873	Smg7_RefSeq	27649	GeneBody	NA	NA	NA	NA	NA	NA	NA	NA	NA	NA	NA	NA	Dlx1_e13.5_BG_WT_mrgdf_trim-vs.Input.no_model_peak_451	62.88	13.43144	52.69291	NA	0	0	0	NA	0	0	0	chr1	152850211	152850517	307	n	y
chr1	153002624	153002867	244	merged_peak_946	NA	NA	NA	NA	NA	NA	NA	NA	NA	NA	Nmnat2	Merged.874	Nmnat2_RefSeq	47522	GeneBody	285	300	428	280	NA	NA	NA	NA	NA	NA	NA	NA	NA	0	0	0	NA	0	0	0	NA	0	0	0	chr1	153002624	153002867	244	n	n
chr1	153054362	153054650	289	merged_peak_947	NA	NA	NA	NA	NA	NA	NA	NA	NA	NA	Nmnat2	Merged.875	Nmnat2_RefSeq	99260	GeneBody	NA	NA	231	NA	NA	NA	NA	NA	NA	NA	NA	NA	Dlx1_e13.5_BG_WT_mrgdf_trim-vs.Input.no_model_peak_452	37.93	8.18493	24.46539	Dlx2_e13.5_BG_WT_mrgdf_trim-vs.Input.no_model_peak_866	14.43	4.70365	7.67292	NA	0	0	0	chr1	153054362	153054650	289	n	y
chr1	153075142	153075558	417	merged_peak_948	NA	NA	NA	NA	NA	NA	NA	NA	NA	NA	Lamc2	Merged.876	Lamc2_RefSeq	110887	GeneBody	383	333	248	72	NA	NA	NA	NA	NA	NA	NA	NA	Dlx1_e13.5_BG_WT_mrgdf_trim-vs.Input.no_model_peak_453	31.94	6.92577	18.60714	Dlx2_e13.5_BG_WT_mrgdf_trim-vs.Input.no_model_peak_868	33.66	10.56861	27.26467	NA	0	0	0	chr1	153075142	153075558	417	n	y
chr1	153354383	153354801	419	merged_peak_949	NA	NA	NA	NA	NA	NA	NA	NA	NA	NA	Lamc1	Merged.877	Lamc1_RefSeq	21596	Intergenic	267	254	NA	29	NA	NA	NA	NA	NA	NA	NA	NA	NA	0	0	0	NA	0	0	0	NA	0	0	0	chr1	153354383	153354801	419	n	n
chr1	153487260	153487791	532	merged_peak_950	NA	NA	NA	NA	NA	NA	NA	NA	NA	NA	Dhx9	Merged.878	Dhx9_RefSeq	0	TSS	292	300	231	NA	NA	NA	NA	NA	NA	NA	NA	NA	Dlx1_e13.5_BG_WT_mrgdf_trim-vs.Input.no_model_peak_454	16.97	3.77787	6.31144	NA	0	0	0	NA	0	0	0	chr1	153487260	153487791	532	n	y
chr1	153556952	153557248	297	merged_peak_951	NA	NA	NA	NA	NA	NA	NA	NA	NA	NA	Npl	Merged.879	Npl_RefSeq	7237	Intergenic	276	276	NA	NA	NA	NA	NA	NA	NA	NA	NA	NA	Dlx1_e13.5_BG_WT_mrgdf_trim-vs.Input.no_model_peak_456	26.95	5.87647	14.08777	Dlx2_e13.5_BG_WT_mrgdf_trim-vs.Input.no_model_peak_870	14.43	4.70365	7.67292	NA	0	0	0	chr1	153556952	153557248	297	n	y
chr1	153561200	153561534	335	merged_peak_952	NA	NA	NA	NA	NA	NA	NA	NA	NA	NA	Npl	Merged.880	Npl_RefSeq	11485	Intergenic	524	647	579	296	NA	NA	NA	NA	NA	NA	NA	NA	NA	0	0	0	NA	0	0	0	NA	0	0	0	chr1	153561200	153561534	335	n	n
chr1	153641536	153641831	296	merged_peak_953	NA	NA	NA	NA	NA	NA	NA	NA	NA	NA	Rgs8	Merged.881	Rgs8_RefSeq	11204	Intergenic	292	300	248	119	NA	NA	NA	NA	NA	NA	NA	NA	NA	0	0	0	Dlx2_e13.5_BG_WT_mrgdf_trim-vs.Input.no_model_peak_871	25.42	8.05506	18.25379	NA	0	0	0	chr1	153641536	153641831	296	n	n
chr1	153665046	153665485	440	merged_peak_954	NA	NA	NA	NA	NA	NA	NA	NA	NA	NA	Rgs8	Merged.882	Rgs8_RefSeq	12008	GeneBody	299	572	542	1012	NA	NA	NA	NA	NA	NA	NA	NA	NA	0	0	0	Dlx2_e13.5_BG_WT_mrgdf_trim-vs.Input.no_model_peak_872	20.61	6.58882	13.13659	NA	0	0	0	chr1	153665046	153665485	440	n	n
chr1	153741675	153742021	347	merged_peak_955	NA	NA	NA	NA	NA	NA	NA	NA	NA	NA	Rgs16	Merged.883	Rgs16_RefSeq	1321	TSS	507	497	453	520	NA	NA	NA	NA	NA	NA	NA	NA	NA	0	0	0	Dlx2_e13.5_BG_WT_mrgdf_trim-vs.Input.no_model_peak_874	22.67	7.21721	15.12918	NA	0	0	0	chr1	153741675	153742021	347	n	n
chr1	153742417	153742700	284	merged_peak_956	NA	NA	NA	NA	NA	NA	NA	NA	NA	NA	Rgs16	Merged.884	Rgs16_RefSeq	2063	GeneBody	NA	NA	NA	NA	NA	NA	NA	NA	NA	NA	NA	NA	NA	0	0	0	NA	0	0	0	NA	0	0	0	chr1	153742417	153742700	284	n	n
chr1	153749180	153749550	371	merged_peak_957	NA	NA	NA	NA	NA	NA	NA	NA	NA	NA	Rnasel	Merged.885	Rnasel_RefSeq	0	TSS	NA	NA	NA	NA	NA	NA	NA	NA	NA	NA	NA	NA	Dlx1_e13.5_BG_WT_mrgdf_trim-vs.Input.no_model_peak_457	15.97	3.56801	5.64928	Dlx2_e13.5_BG_WT_mrgdf_trim-vs.Input.no_model_peak_875	18.55	5.96043	11.22404	NA	0	0	0	chr1	153749180	153749550	371	n	y
chr1	153899545	153900185	641	merged_peak_958	NA	NA	NA	NA	NA	NA	NA	NA	NA	NA	Glul	Merged.886	Glul_UCSC	0	TSS	256	246	NA	NA	NA	NA	NA	NA	NA	NA	NA	NA	Dlx1_e13.5_BG_WT_mrgdf_trim-vs.Input.no_model_peak_458	26.95	5.87647	14.08777	Dlx2_e13.5_BG_WT_mrgdf_trim-vs.Input.no_model_peak_876	13.74	4.49419	6.84998	NA	0	0	0	chr1	153899545	153900185	641	n	y
chr1	154439967	154440223	257	merged_peak_959	NA	NA	NA	NA	NA	NA	NA	NA	NA	NA	4930452N14Rik	Merged.887	4930452N14Rik_RefSeq	183060	GeneBody	267	282	294	380	NA	NA	NA	NA	NA	NA	NA	NA	NA	0	0	0	Dlx2_e13.5_BG_WT_mrgdf_trim-vs.Input.no_model_peak_877	19.23	6.16989	12.16984	NA	0	0	0	chr1	154439967	154440223	257	n	n
chr1	154786291	154786558	268	merged_peak_960	NA	NA	NA	NA	NA	NA	NA	NA	NA	NA	Cacna1e	Merged.888	Cacna1e_RefSeq	60370	Intergenic	NA	NA	NA	NA	NA	NA	NA	NA	NA	NA	NA	NA	NA	0	0	0	NA	0	0	0	NA	0	0	0	chr1	154786291	154786558	268	n	n
chr1	155006599	155006917	319	merged_peak_961	NA	NA	NA	NA	NA	NA	NA	NA	NA	NA	AK029591	Merged.889	AK029591_UCSC	76345	Intergenic	262	254	NA	NA	NA	NA	NA	NA	NA	NA	NA	NA	NA	0	0	0	NA	0	0	0	NA	0	0	0	chr1	155006599	155006917	319	n	n
chr1	155082915	155083944	1030	merged_peak_962	NA	NA	NA	NA	NA	NA	NA	NA	NA	NA	AK029591	Merged.890	AK029591_UCSC	0	TSS	262	238	248	67	NA	NA	NA	NA	NA	NA	NA	NA	NA	0	0	0	Dlx2_e13.5_BG_WT_mrgdf_trim-vs.Input.no_model_peak_879b	41.22	12.87271	37.0851	Dlx5_e13.5_BG_WT_mrgdf_trim-vs.Input.no_model_peak_155	17	5.51224	10.34264	chr1	155082915	155083944	1030	n	n
chr1	155099487	155099926	440	merged_peak_963	NA	NA	NA	NA	NA	NA	NA	NA	NA	NA	Ier5	Merged.891	Ier5_RefSeq	0	TSS	339	458	387	136	NA	NA	NA	NA	NA	NA	NA	NA	NA	0	0	0	NA	0	0	0	NA	0	0	0	chr1	155099487	155099926	440	n	n
chr1	155293408	155293727	320	merged_peak_964	NA	NA	NA	NA	NA	NA	NA	NA	NA	NA	Xpr1	Merged.892	Xpr1_UCSC	15913	GeneBody	358	238	288	45	NA	NA	NA	NA	NA	NA	NA	NA	NA	0	0	0	NA	0	0	0	NA	0	0	0	chr1	155293408	155293727	320	n	n
chr1	155306841	155307397	557	merged_peak_965	NA	NA	NA	NA	NA	NA	NA	NA	NA	NA	Xpr1	Merged.893	Xpr1_UCSC	2243	GeneBody	262	246	231	878	NA	NA	NA	NA	NA	NA	NA	NA	NA	0	0	0	Dlx2_e13.5_BG_WT_mrgdf_trim-vs.Input.no_model_peak_880	14.43	4.70365	7.67292	NA	0	0	0	chr1	155306841	155307397	557	n	n
chr1	155500078	155500374	297	merged_peak_966	NA	NA	NA	NA	NA	NA	NA	NA	NA	NA	AK147021	Merged.894	AK147021_UCSC	26732	Intergenic	NA	NA	NA	198	NA	NA	NA	NA	NA	NA	NA	NA	Dlx1_e13.5_BG_WT_mrgdf_trim-vs.Input.no_model_peak_461	44.92	9.65396	31.80836	Dlx2_e13.5_BG_WT_mrgdf_trim-vs.Input.no_model_peak_882	20.61	6.58882	13.13659	Dlx5_e13.5_BG_WT_mrgdf_trim-vs.Input.no_model_peak_156	14	4.59353	7.70739	chr1	155500078	155500374	297	n	y
chr1	155557974	155558318	345	merged_peak_967	NA	NA	NA	NA	NA	NA	NA	NA	NA	NA	Acbd6	Merged.895	Acbd6_RefSeq	0	TSS	267	NA	NA	10	NA	NA	NA	NA	NA	NA	NA	NA	NA	0	0	0	Dlx2_e13.5_BG_WT_mrgdf_trim-vs.Input.no_model_peak_883	13.74	4.49419	6.84998	NA	0	0	0	chr1	155557974	155558318	345	n	n
[truncated: 17,597 more rows]
[truncated: 2 more columns]
