# Supplementary material for: Spatial enhancer activation influences inhibitory neuron identity during mouse embryonic development
Source: Nat Neurosci. 2024 Mar 25;27(5):862–72. doi: 10.1038/s41593-024-01611-9 (PMC11088997; doi:10.1038/s41593-024-01611-9)
Supplement: Supplementary file 6 — Statistical source data. [file 41593_2024_1611_MOESM6_ESM.xlsx]

## Sheet: Fig.4b
	pcDNA			Meis2			Dlx5			Meis2 Dlx5
day1	1.17244	0.80433	1.02322	1.2969	1.15506	1.17531	3.50072	2.65246	1.97451	6.31134	3.49919	3.54702
day2	1.06429	0.836896	1.09881	1.4451	1.31729	1.01822	1.7189	3.05904	2.86893	7.63054	4.6588	4.82817
day3	1.19439	0.828647	0.976962	1.23972	1.31809	1.4513	2.70661	3.23395	3.11049	3.54131	3.51605	3.10622
	Table Analyzed	N2A_hs1080_PGK
	Two-way ANOVA	Ordinary
	Alpha	0.05
	Source of Variation	% of total variation	P value	P value summary	Significant?
	Row Factor	1.31	0.4271	ns	No
	Column Factor	76.24	<0.0001	****	Yes
	ANOVA table	SS (Type III)	DF	MS	F (DFn, DFd)	P value
	Row Factor	1.213	2	0.6065	F (2, 30) = 0.8754	P=0.4271
	Column Factor	70.58	3	23.53	F (3, 30) = 33.96	P<0.0001
	Residual	20.78	30	0.6928
	Data summary
	Number of columns (Column Factor)	4
	Number of rows (Row Factor)	3
	Number of values	36
	Compare column means (main column effect)
	Number of families	1
	Number of comparisons per family	6
	Alpha	0.05
	Tukey's multiple comparisons test	Mean Diff.	95.00% CI of diff.	Below threshold?	Summary	Adjusted P Value
	pcDNA vs. Meis2	-0.2686	-1.335 to 0.7983	No	ns	0.9022
	pcDNA vs. Dlx5	-1.758	-2.825 to -0.6915	Yes	***	0.0006
	pcDNA vs. Meis2 Dlx5	-3.515	-4.582 to -2.449	Yes	****	<0.0001
	Meis2 vs. Dlx5	-1.49	-2.557 to -0.4230	Yes	**	0.0035
	Meis2 vs. Meis2 Dlx5	-3.247	-4.314 to -2.180	Yes	****	<0.0001
	Dlx5 vs. Meis2 Dlx5	-1.757	-2.824 to -0.6901	Yes	***	0.0006
	Test details	Mean 1	Mean 2	Mean Diff.	SE of diff.	N1	N2	q	DF
	pcDNA vs. Meis2	1	1.269	-0.2686	0.3924	9	9	0.968	30
	pcDNA vs. Dlx5	1	2.758	-1.758	0.3924	9	9	6.338	30
	pcDNA vs. Meis2 Dlx5	1	4.515	-3.515	0.3924	9	9	12.67	30
	Meis2 vs. Dlx5	1.269	2.758	-1.49	0.3924	9	9	5.37	30
	Meis2 vs. Meis2 Dlx5	1.269	4.515	-3.247	0.3924	9	9	11.7	30
	Dlx5 vs. Meis2 Dlx5	2.758	4.515	-1.757	0.3924	9	9	6.333	30

## Sheet: Fig.4c
	pcDNA			Meis2			Dlx5			Meis2 Dlx5			M*333			M*333 Dlx5
day1	0.940183	1.23455	0.825266	0.976946	1.00121	1.1179	3.77102	3.12324	2.88654	9.31868	7.49563	7.69059	1.28135	1.35213	1.23451	9.66327	9.86227	7.82164
day2	1.04815	1.1242	0.827649	1.0915	1.01779	1.05032	11.1982	8.68417	10.318	15.7215	17.4042	14.6823	1.10755	1.07625	1.062	7.95867	8.06223	6.97485
day3	0.98337	1.1011	0.915534	0.966035	0.969518	1.00944	10.1121	8.72299	8.43429	14.1696	13.5099	14.7124	1.06577	1.04944	0.882777	7.98044	8.44763	8.65336
	Table Analyzed	N2A_hs956_PGK
	Two-way ANOVA	Ordinary
	Alpha	0.05
	Source of Variation	% of total variation	P value	P value summary	Significant?
	Row Factor	3.638	0.0018	**	Yes
	Column Factor	84.84	<0.0001	****	Yes
	ANOVA table	SS (Type III)	DF	MS	F (DFn, DFd)	P value
	Row Factor	47.8	2	23.9	F (2, 46) = 7.263	P=0.0018
	Column Factor	1115	5	223	F (5, 46) = 67.75	P<0.0001
	Residual	151.4	46	3.291
	Data summary
	Number of columns (Column Factor)	6
	Number of rows (Row Factor)	3
	Number of values	54
	Compare column means (main column effect)
	Number of families	1
	Number of comparisons per family	15
	Alpha	0.05
	Tukey's multiple comparisons test	Mean Diff.	95.00% CI of diff.	Below threshold?	Summary	Adjusted P Value
	pcDNA vs. Meis2	-0.02229	-2.565 to 2.520	No	ns	>0.9999
	pcDNA vs. Dlx5	-6.472	-9.015 to -3.930	Yes	****	<0.0001
	pcDNA vs. Meis2 Dlx5	-11.74	-14.29 to -9.202	Yes	****	<0.0001
	pcDNA vs. M*333	-0.1235	-2.666 to 2.419	No	ns	>0.9999
	pcDNA vs. M*333 Dlx5	-7.38	-9.923 to -4.838	Yes	****	<0.0001
	Meis2 vs. Dlx5	-6.45	-8.993 to -3.907	Yes	****	<0.0001
	Meis2 vs. Meis2 Dlx5	-11.72	-14.27 to -9.180	Yes	****	<0.0001
	Meis2 vs. M*333	-0.1012	-2.644 to 2.441	No	ns	>0.9999
	Meis2 vs. M*333 Dlx5	-7.358	-9.901 to -4.816	Yes	****	<0.0001
	Dlx5 vs. Meis2 Dlx5	-5.273	-7.815 to -2.730	Yes	****	<0.0001
	Dlx5 vs. M*333	6.349	3.806 to 8.891	Yes	****	<0.0001
	Dlx5 vs. M*333 Dlx5	-0.9082	-3.451 to 1.634	No	ns	0.8937
	Meis2 Dlx5 vs. M*333	11.62	9.079 to 14.16	Yes	****	<0.0001
	Meis2 Dlx5 vs. M*333 Dlx5	4.365	1.822 to 6.907	Yes	****	<0.0001
	M*333 vs. M*333 Dlx5	-7.257	-9.800 to -4.714	Yes	****	<0.0001
	Test details	Mean 1	Mean 2	Mean Diff.	SE of diff.	N1	N2	q	DF
	pcDNA vs. Meis2	1	1.022	-0.02229	0.8552	9	9	0.03687	46
	pcDNA vs. Dlx5	1	7.472	-6.472	0.8552	9	9	10.7	46
	pcDNA vs. Meis2 Dlx5	1	12.74	-11.74	0.8552	9	9	19.42	46
	pcDNA vs. M*333	1	1.124	-0.1235	0.8552	9	9	0.2043	46
	pcDNA vs. M*333 Dlx5	1	8.38	-7.38	0.8552	9	9	12.21	46
	Meis2 vs. Dlx5	1.022	7.472	-6.45	0.8552	9	9	10.67	46
	Meis2 vs. Meis2 Dlx5	1.022	12.74	-11.72	0.8552	9	9	19.39	46
	Meis2 vs. M*333	1.022	1.124	-0.1012	0.8552	9	9	0.1674	46
	Meis2 vs. M*333 Dlx5	1.022	8.38	-7.358	0.8552	9	9	12.17	46
	Dlx5 vs. Meis2 Dlx5	7.472	12.74	-5.273	0.8552	9	9	8.72	46
	Dlx5 vs. M*333	7.472	1.124	6.349	0.8552	9	9	10.5	46
	Dlx5 vs. M*333 Dlx5	7.472	8.38	-0.9082	0.8552	9	9	1.502	46
	Meis2 Dlx5 vs. M*333	12.74	1.124	11.62	0.8552	9	9	19.22	46
	Meis2 Dlx5 vs. M*333 Dlx5	12.74	8.38	4.365	0.8552	9	9	7.218	46
	M*333 vs. M*333 Dlx5	1.124	8.38	-7.257	0.8552	9	9	12	46

## Sheet: Fig.4e
	pcDNA			Meis2			Dlx5			Meis2 Dlx5			M*333			M*333 Dlx5
day1	0.986154	0.865833	0.929143	1.14717	1.12515	0.816064	12.5096	12.8474	15.4272	25.531	22.3117	33.6304	3.42604	3.12685	2.57449	10.8283	10.0969	9.0886
day2	1.10839	1.06238	0.82923	1.58916	1.35867	0.992942	17.8793	10.3967	14.5084	39.4674	38.5489	33.0419	1.7259	1.50609	1.57561	30.2752	28.9918	27.544
day3	1.17322	0.992149	0.83463	0.904084	0.85992	0.827448	12.8167	10.0464	11.5092	31.7158	34.9951	22.8504	0.96161	0.976683	0.792777	14.6423	14.023	12.6159
Table Analyzed	N2A_enhD1_PGK
Two-way ANOVA	Ordinary
Alpha	0.05
Source of Variation	% of total variation	P value	P value summary	Significant?
Interaction	6.875	<0.0001	****	Yes
Row Factor	3.251	<0.0001	****	Yes
Column Factor	87.06	<0.0001	****	Yes
ANOVA table	SS	DF	MS	F (DFn, DFd)	P value
Interaction	528.9	10	52.89	F (10, 36) = 8.801	P<0.0001
Row Factor	250.1	2	125.1	F (2, 36) = 20.81	P<0.0001
Column Factor	6698	5	1340	F (5, 36) = 222.9	P<0.0001
Residual	216.3	36	6.01
Data summary
Number of columns (Column Factor)	6
Number of rows (Row Factor)	3
Number of values	54
Compare column means (main column effect)
Number of families	1
Number of comparisons per family	15
Alpha	0.05
Tukey's multiple comparisons test	Mean Diff.	95.00% CI of diff.	Below threshold?	Summary	Adjusted P Value
pcDNA vs. Meis2	-0.09327	-3.570 to 3.384	No	ns	>0.9999
pcDNA vs. Dlx5	-12.13	-15.61 to -8.652	Yes	****	<0.0001
pcDNA vs. Meis2 Dlx5	-30.37	-33.84 to -26.89	Yes	****	<0.0001
pcDNA vs. M*333	-0.8761	-4.353 to 2.601	No	ns	0.9727
pcDNA vs. M*333 Dlx5	-16.59	-20.07 to -13.11	Yes	****	<0.0001
Meis2 vs. Dlx5	-12.04	-15.51 to -8.559	Yes	****	<0.0001
Meis2 vs. Meis2 Dlx5	-30.27	-33.75 to -26.80	Yes	****	<0.0001
Meis2 vs. M*333	-0.7828	-4.260 to 2.694	No	ns	0.9834
Meis2 vs. M*333 Dlx5	-16.5	-19.98 to -13.02	Yes	****	<0.0001
Dlx5 vs. Meis2 Dlx5	-18.24	-21.72 to -14.76	Yes	****	<0.0001
Dlx5 vs. M*333	11.25	7.776 to 14.73	Yes	****	<0.0001
Dlx5 vs. M*333 Dlx5	-4.463	-7.940 to -0.9860	Yes	**	0.0056
Meis2 Dlx5 vs. M*333	29.49	26.02 to 32.97	Yes	****	<0.0001
Meis2 Dlx5 vs. M*333 Dlx5	13.78	10.30 to 17.25	Yes	****	<0.0001
M*333 vs. M*333 Dlx5	-15.72	-19.19 to -12.24	Yes	****	<0.0001
Test details	Mean 1	Mean 2	Mean Diff.	SE of diff.	N1	N2	q	DF
pcDNA vs. Meis2	0.9757	1.069	-0.09327	1.156	9	9	0.1141	36
pcDNA vs. Dlx5	0.9757	13.1	-12.13	1.156	9	9	14.84	36
pcDNA vs. Meis2 Dlx5	0.9757	31.34	-30.37	1.156	9	9	37.16	36
pcDNA vs. M*333	0.9757	1.852	-0.8761	1.156	9	9	1.072	36
pcDNA vs. M*333 Dlx5	0.9757	17.57	-16.59	1.156	9	9	20.3	36
Meis2 vs. Dlx5	1.069	13.1	-12.04	1.156	9	9	14.73	36
Meis2 vs. Meis2 Dlx5	1.069	31.34	-30.27	1.156	9	9	37.05	36
Meis2 vs. M*333	1.069	1.852	-0.7828	1.156	9	9	0.958	36
Meis2 vs. M*333 Dlx5	1.069	17.57	-16.5	1.156	9	9	20.19	36
Dlx5 vs. Meis2 Dlx5	13.1	31.34	-18.24	1.156	9	9	22.32	36
Dlx5 vs. M*333	13.1	1.852	11.25	1.156	9	9	13.77	36
Dlx5 vs. M*333 Dlx5	13.1	17.57	-4.463	1.156	9	9	5.461	36
Meis2 Dlx5 vs. M*333	31.34	1.852	29.49	1.156	9	9	36.09	36
Meis2 Dlx5 vs. M*333 Dlx5	31.34	17.57	13.78	1.156	9	9	16.86	36
M*333 vs. M*333 Dlx5	1.852	17.57	-15.72	1.156	9	9	19.23	36

## Sheet: Fig.4f
	pcDNA			Dlx5			Meis2_100 Dlx5			Meis2_200 Dlx5			Meis2_300 Dlx5			M*333_300 Dlx5
day1	1.14037	0.788279	1.07135	4.52854	6.35119	4.70192	18.8551	15.3807	17.8203	24.3524	19.9194	15.4097	23.1028	31.1815	25.2761	13.8571	9.24585	7.26636
day2	1.04754	0.904696	1.04777	2.94972	2.95092	2.56338	8.61907	6.77006	4.93221	5.03505	12.5349	10.8231	14.7714	21.4776	18.4111	3.15712	3.29698	4.43398
day3	0.869091	1.21937	0.911543	6.04467	6.93597	7.17911	18.6821	19.1797	19.7644	33.4316	34.1439	31.5253	47.1818	33.6746	41.2984	10.2022	9.45493	9.72663

## Sheet: Fig.4g
	pcDNA			Meis2			Dlx5			Meis2 Dlx5			pcDNA			Meis2			Dlx5			Meis2 Dlx5
day 1	0.963378	1.10422	0.932401	1.12456	1.43777	1.37133	10.7221	11.3414	9.27817	23.935	17.0289	21.07	0.539202	0.851186	0.651677	0.975235	0.754373	0.835728	7.98011	6.60265	5.96667	16.804	10.0882	9.59259
day 2	1.15319	0.851674	0.995138	1.09432	1.4115	1.00468	9.38815	10.7135	11.9196	30.0528	16.9004	27.5672	0.618839	0.448929	0.571224	1.19208	0.841335	1.09488	7.61486	10.836	7.86682	9.23346	16.374	11.9546
day 3	0.858886	1.21197	0.929141	0.925824	1.22869	1.12042	11.0596	7.62982	8.53169	16.1406	19.1877	18.1158	0.485206	0.563167	0.632848	0.761966	0.623957	0.662476	6.20408	7.27625	6.57889	8.56507	9.21107	9.18116
Table Analyzed	N2A_mut_enhD1_PGK
Two-way ANOVA	Ordinary
Alpha	0.05
Source of Variation	% of total variation	P value	P value summary	Significant?
Interaction	1.899	0.3343	ns	No
Row Factor	1.099	0.0136	*	Yes
Column Factor	91.4	<0.0001	****	Yes
ANOVA table	SS	DF	MS	F (DFn, DFd)	P value
Interaction	69.97	14	4.998	F (14, 48) = 1.161	P=0.3343
Row Factor	40.5	2	20.25	F (2, 48) = 4.705	P=0.0136
Column Factor	3368	7	481.1	F (7, 48) = 111.8	P<0.0001
Residual	206.6	48	4.304
Data summary
Number of columns (Column Factor)	8
Number of rows (Row Factor)	3
Number of values	72
Compare column means (main column effect)
Number of families	1
Number of comparisons per family	28
Alpha	0.05
Tukey's multiple comparisons test	Mean Diff.	95.00% CI of diff.	Below threshold?	Summary	Adjusted P Value
pcDNA vs. Meis2	-0.191	-3.290 to 2.908	No	ns	>0.9999
pcDNA vs. Dlx5	-9.065	-12.16 to -5.966	Yes	****	<0.0001
pcDNA vs. Meis2 Dlx5	-20.11	-23.21 to -17.01	Yes	****	<0.0001
pcDNA vs. pcDNA	0.4042	-2.694 to 3.503	No	ns	0.9999
pcDNA vs. Meis2	0.1398	-2.959 to 3.238	No	ns	>0.9999
pcDNA vs. Dlx5	-6.436	-9.535 to -3.338	Yes	****	<0.0001
pcDNA vs. Meis2 Dlx5	-10.22	-13.32 to -7.124	Yes	****	<0.0001
Meis2 vs. Dlx5	-8.874	-11.97 to -5.775	Yes	****	<0.0001
Meis2 vs. Meis2 Dlx5	-19.92	-23.02 to -16.82	Yes	****	<0.0001
Meis2 vs. pcDNA	0.5952	-2.503 to 3.694	No	ns	0.9986
Meis2 vs. Meis2	0.3308	-2.768 to 3.429	No	ns	>0.9999
Meis2 vs. Dlx5	-6.245	-9.344 to -3.147	Yes	****	<0.0001
Meis2 vs. Meis2 Dlx5	-10.03	-13.13 to -6.933	Yes	****	<0.0001
Dlx5 vs. Meis2 Dlx5	-11.05	-14.14 to -7.947	Yes	****	<0.0001
Dlx5 vs. pcDNA	9.469	6.371 to 12.57	Yes	****	<0.0001
Dlx5 vs. Meis2	9.205	6.106 to 12.30	Yes	****	<0.0001
Dlx5 vs. Dlx5	2.629	-0.4699 to 5.727	No	ns	0.1514
Dlx5 vs. Meis2 Dlx5	-1.158	-4.256 to 1.941	No	ns	0.9327
Meis2 Dlx5 vs. pcDNA	20.52	17.42 to 23.61	Yes	****	<0.0001
Meis2 Dlx5 vs. Meis2	20.25	17.15 to 23.35	Yes	****	<0.0001
Meis2 Dlx5 vs. Dlx5	13.67	10.58 to 16.77	Yes	****	<0.0001
Meis2 Dlx5 vs. Meis2 Dlx5	9.888	6.790 to 12.99	Yes	****	<0.0001
pcDNA vs. Meis2	-0.2644	-3.363 to 2.834	No	ns	>0.9999
pcDNA vs. Dlx5	-6.84	-9.939 to -3.742	Yes	****	<0.0001
pcDNA vs. Meis2 Dlx5	-10.63	-13.73 to -7.528	Yes	****	<0.0001
Meis2 vs. Dlx5	-6.576	-9.675 to -3.477	Yes	****	<0.0001
Meis2 vs. Meis2 Dlx5	-10.36	-13.46 to -7.264	Yes	****	<0.0001
Dlx5 vs. Meis2 Dlx5	-3.786	-6.885 to -0.6879	Yes	**	0.0073
Test details	Mean 1	Mean 2	Mean Diff.	SE of diff.	N1	N2	q	DF
pcDNA vs. Meis2	1	1.191	-0.191	0.978	9	9	0.2762	48
pcDNA vs. Dlx5	1	10.06	-9.065	0.978	9	9	13.11	48
pcDNA vs. Meis2 Dlx5	1	21.11	-20.11	0.978	9	9	29.08	48
pcDNA vs. pcDNA	1	0.5958	0.4042	0.978	9	9	0.5845	48
pcDNA vs. Meis2	1	0.8602	0.1398	0.978	9	9	0.2021	48
pcDNA vs. Dlx5	1	7.436	-6.436	0.978	9	9	9.307	48
pcDNA vs. Meis2 Dlx5	1	11.22	-10.22	0.978	9	9	14.78	48
Meis2 vs. Dlx5	1.191	10.06	-8.874	0.978	9	9	12.83	48
Meis2 vs. Meis2 Dlx5	1.191	21.11	-19.92	0.978	9	9	28.81	48
Meis2 vs. pcDNA	1.191	0.5958	0.5952	0.978	9	9	0.8607	48
Meis2 vs. Meis2	1.191	0.8602	0.3308	0.978	9	9	0.4783	48
Meis2 vs. Dlx5	1.191	7.436	-6.245	0.978	9	9	9.031	48
Meis2 vs. Meis2 Dlx5	1.191	11.22	-10.03	0.978	9	9	14.51	48
Dlx5 vs. Meis2 Dlx5	10.06	21.11	-11.05	0.978	9	9	15.97	48
Dlx5 vs. pcDNA	10.06	0.5958	9.469	0.978	9	9	13.69	48
Dlx5 vs. Meis2	10.06	0.8602	9.205	0.978	9	9	13.31	48
Dlx5 vs. Dlx5	10.06	7.436	2.629	0.978	9	9	3.801	48
Dlx5 vs. Meis2 Dlx5	10.06	11.22	-1.158	0.978	9	9	1.674	48
Meis2 Dlx5 vs. pcDNA	21.11	0.5958	20.52	0.978	9	9	29.67	48
Meis2 Dlx5 vs. Meis2	21.11	0.8602	20.25	0.978	9	9	29.28	48
Meis2 Dlx5 vs. Dlx5	21.11	7.436	13.67	0.978	9	9	19.77	48
Meis2 Dlx5 vs. Meis2 Dlx5	21.11	11.22	9.888	0.978	9	9	14.3	48
pcDNA vs. Meis2	0.5958	0.8602	-0.2644	0.978	9	9	0.3824	48
pcDNA vs. Dlx5	0.5958	7.436	-6.84	0.978	9	9	9.892	48
pcDNA vs. Meis2 Dlx5	0.5958	11.22	-10.63	0.978	9	9	15.37	48
Meis2 vs. Dlx5	0.8602	7.436	-6.576	0.978	9	9	9.509	48
Meis2 vs. Meis2 Dlx5	0.8602	11.22	-10.36	0.978	9	9	14.98	48
Dlx5 vs. Meis2 Dlx5	7.436	11.22	-3.786	0.978	9	9	5.475	48

## Sheet: Fig.4i
	pcDNA			Meis2			Dlx5			Meis2 Dlx5
day1	0.844685	1.05828	1.09704	1.28343	1.22214	1.25604	5.66656	5.6147	5.61439	2.4312	3.78289	2.90151
day2	0.950589	0.990226	1.05919	1.24036	1.26066	1.29657	4.70466	5.40785	6.21958	6.11303	5.97611	5.32625
day3	0.85714	1.10845	1.03441	1.64928	1.9455	1.36753	5.88718	6.47848	5.81698	6.5338	5.88823	4.65082
Table Analyzed	promTshz1_PGK
Two-way ANOVA	Ordinary
Alpha	0.05
Source of Variation	% of total variation	P value	P value summary	Significant?
Interaction	6.135	<0.0001	****	Yes
Row Factor	2.812	0.0002	***	Yes
Column Factor	88.31	<0.0001	****	Yes
ANOVA table	SS	DF	MS	F (DFn, DFd)	P value
Interaction	10.71	6	1.784	F (6, 24) = 8.944	P<0.0001
Row Factor	4.907	2	2.453	F (2, 24) = 12.30	P=0.0002
Column Factor	154.1	3	51.37	F (3, 24) = 257.5	P<0.0001
Residual	4.788	24	0.1995
Data summary
Number of columns (Column Factor)	4
Number of rows (Row Factor)	3
Number of values	36
Compare column means (main column effect)
Number of families	1
Number of comparisons per family	6
Alpha	0.05
Tukey's multiple comparisons test	Mean Diff.	95.00% CI of diff.	Below threshold?	Summary	Adjusted P Value
pcDNA vs. Meis2	-0.3913	-0.9721 to 0.1896	No	ns	0.2721
pcDNA vs. Dlx5	-4.712	-5.293 to -4.131	Yes	****	<0.0001
pcDNA vs. Meis2 Dlx5	-3.845	-4.426 to -3.264	Yes	****	<0.0001
Meis2 vs. Dlx5	-4.321	-4.902 to -3.740	Yes	****	<0.0001
Meis2 vs. Meis2 Dlx5	-3.454	-4.034 to -2.873	Yes	****	<0.0001
Dlx5 vs. Meis2 Dlx5	0.8674	0.2865 to 1.448	Yes	**	0.0021
Test details	Mean 1	Mean 2	Mean Diff.	SE of diff.	N1	N2	q	DF
pcDNA vs. Meis2	1	1.391	-0.3913	0.2106	9	9	2.628	24
pcDNA vs. Dlx5	1	5.712	-4.712	0.2106	9	9	31.65	24
pcDNA vs. Meis2 Dlx5	1	4.845	-3.845	0.2106	9	9	25.82	24
Meis2 vs. Dlx5	1.391	5.712	-4.321	0.2106	9	9	29.02	24
Meis2 vs. Meis2 Dlx5	1.391	4.845	-3.454	0.2106	9	9	23.2	24
Dlx5 vs. Meis2 Dlx5	5.712	4.845	0.8674	0.2106	9	9	5.826	24

## Sheet: Fig.4k
	pcDNA			Meis2			Dlx5			Meis2 Dlx5
day1	0.936731	1.01069	1.05258	16.5483	13.1417	14.4346	2.02646	1.65763	1.77569	9.71228	6.90864	11.3495
day2	0.956064	0.834888	1.20905	10.9611	11.609	12.8645	2.42308	2.65332	2.73488	11.0634	9.90131	10.4146
day3	0.898409	1.03283	1.06876	9.42738	10.1358	8.3059	2.65641	2.9502	2.94156	19.6903	15.2987	17.9364
Table Analyzed	enhAldh1a3_PGK
Two-way ANOVA	Ordinary
Alpha	0.05
Source of Variation	% of total variation	P value	P value summary	Significant?
Interaction	13.15	<0.0001	****	Yes
Row Factor	0.8431	0.0315	*	Yes
Column Factor	83.48	<0.0001	****	Yes
ANOVA table	SS	DF	MS	F (DFn, DFd)	P value
Interaction	157.8	6	26.3	F (6, 24) = 20.83	P<0.0001
Row Factor	10.11	2	5.057	F (2, 24) = 4.005	P=0.0315
Column Factor	1001	3	333.8	F (3, 24) = 264.4	P<0.0001
Residual	30.3	24	1.263
Data summary
Number of columns (Column Factor)	4
Number of rows (Row Factor)	3
Number of values	36
Compare column means (main column effect)
Number of families	1
Number of comparisons per family	6
Alpha	0.05
Tukey's multiple comparisons test	Mean Diff.	95.00% CI of diff.	Below threshold?	Summary	Adjusted P Value
pcDNA vs. Meis2	-10.94	-12.40 to -9.475	Yes	****	<0.0001
pcDNA vs. Dlx5	-1.424	-2.886 to 0.03691	No	ns	0.0579
pcDNA vs. Meis2 Dlx5	-11.48	-12.94 to -10.01	Yes	****	<0.0001
Meis2 vs. Dlx5	9.512	8.051 to 10.97	Yes	****	<0.0001
Meis2 vs. Meis2 Dlx5	-0.5385	-2.000 to 0.9227	No	ns	0.7414
Dlx5 vs. Meis2 Dlx5	-10.05	-11.51 to -8.589	Yes	****	<0.0001
Test details	Mean 1	Mean 2	Mean Diff.	SE of diff.	N1	N2	q	DF
pcDNA vs. Meis2	1	11.94	-10.94	0.5297	9	9	29.2	24
pcDNA vs. Dlx5	1	2.424	-1.424	0.5297	9	9	3.803	24
pcDNA vs. Meis2 Dlx5	1	12.48	-11.48	0.5297	9	9	30.64	24
Meis2 vs. Dlx5	11.94	2.424	9.512	0.5297	9	9	25.4	24
Meis2 vs. Meis2 Dlx5	11.94	12.48	-0.5385	0.5297	9	9	1.438	24
Dlx5 vs. Meis2 Dlx5	2.424	12.48	-10.05	0.5297	9	9	26.83	24
