# Supplementary material for: Spatial enhancer activation influences inhibitory neuron identity during mouse embryonic development
Source: Nat Neurosci. 2024 Mar 25;27(5):862–72. doi: 10.1038/s41593-024-01611-9 (PMC11088997; doi:10.1038/s41593-024-01611-9)
Supplement: Supplementary file 7 — Statistical source data. [file 41593_2024_1611_MOESM7_ESM.xlsx]

## Sheet: Fig.5f
	pcDNA			Dlx5			Lhx6			Meis2			Meis2 Dlx5			Meis2 Lhx6			Meis2 Dlx5 Lhx6			Dlx5 Lhx6
day1	1.01467	0.93336	1.05197	9.74341	8.84698	10.078	2.00166	1.70461	1.65567	4.0164	3.23449	3.51699	18.0191	16.2917	15.3452	4.37127	4.6639	4.11747	12.6067	11.2421	12.5852	9.72498	9.60663	9.16963
day2	1.2161	0.777903	1.006	12.0635	18.0728	8.26455	1.53861	1.84921	1.72299	4.49477	3.7192	4.34871	24.2451	19.6307	19.2846	4.75763	3.45083	4.02946	15.7881	17.5185	13.7267	14.4972	14.8736	12.043
day3	1.19945	1.01744	0.783107	6.52997	5.06241	6.47308	1.69795	1.7837	0.946137	4.41475	2.78991	3.22982	22.6424	13.1072	20.7985	2.40828	2.19662	2.91828	17.0112	18.2324	15.4152	10.1328	12.7369	12.7379
Table Analyzed	N2A_hs1041_Lhx6_PGK
Two-way ANOVA	Ordinary
Alpha	0.05
Source of Variation	% of total variation	P value	P value summary	Significant?
Interaction	3.877	0.0043	**	Yes
Row Factor	1.671	0.0008	***	Yes
Column Factor	89.67	<0.0001	****	Yes
ANOVA table	SS	DF	MS	F (DFn, DFd)	P value
Interaction	119.4	14	8.525	F (14, 48) = 2.780	P=0.0043
Row Factor	51.43	2	25.72	F (2, 48) = 8.386	P=0.0008
Column Factor	2761	7	394.4	F (7, 48) = 128.6	P<0.0001
Residual	147.2	48	3.067
Data summary
Number of columns (Column Factor)	8
Number of rows (Row Factor)	3
Number of values	72
Compare column means (main column effect)
Number of families	1
Number of comparisons per family	28
Alpha	0.05
Tukey's multiple comparisons test	Mean Diff.	95.00% CI of diff.	Below threshold?	Summary	Adjusted P Value
pcDNA vs. Dlx5	-8.459	-11.07 to -5.844	Yes	****	<0.0001
pcDNA vs. Lhx6	-0.6556	-3.271 to 1.960	No	ns	0.9927
pcDNA vs. Meis2	-2.752	-5.367 to -0.1361	Yes	*	0.0328
pcDNA vs. Meis2 Dlx5	-17.82	-20.43 to -15.20	Yes	****	<0.0001
pcDNA vs. Meis2 Lhx6	-2.657	-5.273 to -0.04155	Yes	*	0.044
pcDNA vs. Meis2 Dlx5 Lhx6	-13.9	-16.52 to -11.29	Yes	****	<0.0001
pcDNA vs. Dlx5 Lhx6	-10.72	-13.34 to -8.109	Yes	****	<0.0001
Dlx5 vs. Lhx6	7.804	5.188 to 10.42	Yes	****	<0.0001
Dlx5 vs. Meis2	5.708	3.092 to 8.323	Yes	****	<0.0001
Dlx5 vs. Meis2 Dlx5	-9.359	-11.97 to -6.743	Yes	****	<0.0001
Dlx5 vs. Meis2 Lhx6	5.802	3.187 to 8.418	Yes	****	<0.0001
Dlx5 vs. Meis2 Dlx5 Lhx6	-5.443	-8.059 to -2.828	Yes	****	<0.0001
Dlx5 vs. Dlx5 Lhx6	-2.265	-4.881 to 0.3502	No	ns	0.1344
Lhx6 vs. Meis2	-2.096	-4.712 to 0.5195	No	ns	0.2043
Lhx6 vs. Meis2 Dlx5	-17.16	-19.78 to -14.55	Yes	****	<0.0001
Lhx6 vs. Meis2 Lhx6	-2.001	-4.617 to 0.6141	No	ns	0.2534
Lhx6 vs. Meis2 Dlx5 Lhx6	-13.25	-15.86 to -10.63	Yes	****	<0.0001
Lhx6 vs. Dlx5 Lhx6	-10.07	-12.68 to -7.454	Yes	****	<0.0001
Meis2 vs. Meis2 Dlx5	-15.07	-17.68 to -12.45	Yes	****	<0.0001
Meis2 vs. Meis2 Lhx6	0.09459	-2.521 to 2.710	No	ns	>0.9999
Meis2 vs. Meis2 Dlx5 Lhx6	-11.15	-13.77 to -8.536	Yes	****	<0.0001
Meis2 vs. Dlx5 Lhx6	-7.973	-10.59 to -5.358	Yes	****	<0.0001
Meis2 Dlx5 vs. Meis2 Lhx6	15.16	12.55 to 17.78	Yes	****	<0.0001
Meis2 Dlx5 vs. Meis2 Dlx5 Lhx6	3.915	1.300 to 6.531	Yes	***	0.0005
Meis2 Dlx5 vs. Dlx5 Lhx6	7.094	4.478 to 9.709	Yes	****	<0.0001
Meis2 Lhx6 vs. Meis2 Dlx5 Lhx6	-11.25	-13.86 to -8.630	Yes	****	<0.0001
Meis2 Lhx6 vs. Dlx5 Lhx6	-8.068	-10.68 to -5.452	Yes	****	<0.0001
Meis2 Dlx5 Lhx6 vs. Dlx5 Lhx6	3.178	0.5626 to 5.794	Yes	**	0.0078
Test details	Mean 1	Mean 2	Mean Diff.	SE of diff.	N1	N2	q	DF
pcDNA vs. Dlx5	1	9.459	-8.459	0.8255	9	9	14.49	48
pcDNA vs. Lhx6	1	1.656	-0.6556	0.8255	9	9	1.123	48
pcDNA vs. Meis2	1	3.752	-2.752	0.8255	9	9	4.714	48
pcDNA vs. Meis2 Dlx5	1	18.82	-17.82	0.8255	9	9	30.52	48
pcDNA vs. Meis2 Lhx6	1	3.657	-2.657	0.8255	9	9	4.552	48
pcDNA vs. Meis2 Dlx5 Lhx6	1	14.9	-13.9	0.8255	9	9	23.82	48
pcDNA vs. Dlx5 Lhx6	1	11.72	-10.72	0.8255	9	9	18.37	48
Dlx5 vs. Lhx6	9.459	1.656	7.804	0.8255	9	9	13.37	48
Dlx5 vs. Meis2	9.459	3.752	5.708	0.8255	9	9	9.778	48
Dlx5 vs. Meis2 Dlx5	9.459	18.82	-9.359	0.8255	9	9	16.03	48
Dlx5 vs. Meis2 Lhx6	9.459	3.657	5.802	0.8255	9	9	9.94	48
Dlx5 vs. Meis2 Dlx5 Lhx6	9.459	14.9	-5.443	0.8255	9	9	9.325	48
Dlx5 vs. Dlx5 Lhx6	9.459	11.72	-2.265	0.8255	9	9	3.881	48
Lhx6 vs. Meis2	1.656	3.752	-2.096	0.8255	9	9	3.591	48
Lhx6 vs. Meis2 Dlx5	1.656	18.82	-17.16	0.8255	9	9	29.4	48
Lhx6 vs. Meis2 Lhx6	1.656	3.657	-2.001	0.8255	9	9	3.429	48
Lhx6 vs. Meis2 Dlx5 Lhx6	1.656	14.9	-13.25	0.8255	9	9	22.69	48
Lhx6 vs. Dlx5 Lhx6	1.656	11.72	-10.07	0.8255	9	9	17.25	48
Meis2 vs. Meis2 Dlx5	3.752	18.82	-15.07	0.8255	9	9	25.81	48
Meis2 vs. Meis2 Lhx6	3.752	3.657	0.09459	0.8255	9	9	0.162	48
Meis2 vs. Meis2 Dlx5 Lhx6	3.752	14.9	-11.15	0.8255	9	9	19.1	48
Meis2 vs. Dlx5 Lhx6	3.752	11.72	-7.973	0.8255	9	9	13.66	48
Meis2 Dlx5 vs. Meis2 Lhx6	18.82	3.657	15.16	0.8255	9	9	25.97	48
Meis2 Dlx5 vs. Meis2 Dlx5 Lhx6	18.82	14.9	3.915	0.8255	9	9	6.707	48
Meis2 Dlx5 vs. Dlx5 Lhx6	18.82	11.72	7.094	0.8255	9	9	12.15	48
Meis2 Lhx6 vs. Meis2 Dlx5 Lhx6	3.657	14.9	-11.25	0.8255	9	9	19.27	48
Meis2 Lhx6 vs. Dlx5 Lhx6	3.657	11.72	-8.068	0.8255	9	9	13.82	48
Meis2 Dlx5 Lhx6 vs. Dlx5 Lhx6	14.9	11.72	3.178	0.8255	9	9	5.444	48

## Sheet: Fig.5g
	pcDNA			Dlx5			Lhx6			Meis2			Meis2 Dlx5			Meis2 Lhx6			Meis2 Dlx5 Lhx6			Dlx5 Lhx6
day1	0.762266	0.542966	1.69477	104.284	134.437	90.528	1.26461	0.935648	1.26502	1.14293	1.32112	0.849654	210.608	129.943	176.136	1.76936	2.02173	2.03371	98.3841	81.3153	93.0797	104.458	108.089	82.8142
day2	1.08708	1.01655	0.896369	169.838	162.884	163.701	1.42145	1.27299	1.33824	1.56424	1.46504	1.62791	227.224	194.304	186.205	2.33482	1.90893	2.30007	103.386	107.035	115.125	140.314	112.006	122.296
day3	1.15379	0.894393	0.951813	141.835	165.783	199.357	2.96127	2.90192	2.55464	2.38105	1.54702	2.28719	372.189	299.295	293.135	5.36871	4.13413	5.20839	176.382	187.694	121.035	173.129	139.225	158.53
Table Analyzed	N2A_enhMeis_Lhx6_PGK
Two-way ANOVA	Ordinary
Alpha	0.05
Source of Variation	% of total variation	P value	P value summary	Significant?
Interaction	6.034	<0.0001	****	Yes
Row Factor	3.908	<0.0001	****	Yes
Column Factor	87.47	<0.0001	****	Yes
ANOVA table	SS	DF	MS	F (DFn, DFd)	P value
Interaction	34787	14	2485	F (14, 48) = 7.989	P<0.0001
Row Factor	22528	2	11264	F (2, 48) = 36.21	P<0.0001
Column Factor	504232	7	72033	F (7, 48) = 231.6	P<0.0001
Residual	14930	48	311
Data summary
Number of columns (Column Factor)	8
Number of rows (Row Factor)	3
Number of values	72
Compare column means (main column effect)
Number of families	1
Number of comparisons per family	28
Alpha	0.05
Tukey's multiple comparisons test	Mean Diff.	95.00% CI of diff.	Below threshold?	Summary	Adjusted P Value
pcDNA vs. Dlx5	-147.1	-173.4 to -120.7	Yes	****	<0.0001
pcDNA vs. Lhx6	-0.7684	-27.11 to 25.57	No	ns	>0.9999
pcDNA vs. Meis2	-0.5762	-26.92 to 25.76	No	ns	>0.9999
pcDNA vs. Meis2 Dlx5	-231.1	-257.5 to -204.8	Yes	****	<0.0001
pcDNA vs. Meis2 Lhx6	-2.009	-28.35 to 24.33	No	ns	>0.9999
pcDNA vs. Meis2 Dlx5 Lhx6	-119.4	-145.7 to -93.04	Yes	****	<0.0001
pcDNA vs. Dlx5 Lhx6	-125.8	-152.1 to -99.42	Yes	****	<0.0001
Dlx5 vs. Lhx6	146.3	120.0 to 172.6	Yes	****	<0.0001
Dlx5 vs. Meis2	146.5	120.2 to 172.8	Yes	****	<0.0001
Dlx5 vs. Meis2 Dlx5	-84.04	-110.4 to -57.70	Yes	****	<0.0001
Dlx5 vs. Meis2 Lhx6	145.1	118.7 to 171.4	Yes	****	<0.0001
Dlx5 vs. Meis2 Dlx5 Lhx6	27.69	1.350 to 54.03	Yes	*	0.033
Dlx5 vs. Dlx5 Lhx6	21.31	-5.031 to 47.65	No	ns	0.1949
Lhx6 vs. Meis2	0.1922	-26.15 to 26.53	No	ns	>0.9999
Lhx6 vs. Meis2 Dlx5	-230.3	-256.7 to -204.0	Yes	****	<0.0001
Lhx6 vs. Meis2 Lhx6	-1.24	-27.58 to 25.10	No	ns	>0.9999
Lhx6 vs. Meis2 Dlx5 Lhx6	-118.6	-145.0 to -92.27	Yes	****	<0.0001
Lhx6 vs. Dlx5 Lhx6	-125	-151.3 to -98.65	Yes	****	<0.0001
Meis2 vs. Meis2 Dlx5	-230.5	-256.9 to -204.2	Yes	****	<0.0001
Meis2 vs. Meis2 Lhx6	-1.433	-27.77 to 24.91	No	ns	>0.9999
Meis2 vs. Meis2 Dlx5 Lhx6	-118.8	-145.1 to -92.47	Yes	****	<0.0001
Meis2 vs. Dlx5 Lhx6	-125.2	-151.5 to -98.85	Yes	****	<0.0001
Meis2 Dlx5 vs. Meis2 Lhx6	229.1	202.8 to 255.4	Yes	****	<0.0001
Meis2 Dlx5 vs. Meis2 Dlx5 Lhx6	111.7	85.39 to 138.1	Yes	****	<0.0001
Meis2 Dlx5 vs. Dlx5 Lhx6	105.4	79.01 to 131.7	Yes	****	<0.0001
Meis2 Lhx6 vs. Meis2 Dlx5 Lhx6	-117.4	-143.7 to -91.03	Yes	****	<0.0001
Meis2 Lhx6 vs. Dlx5 Lhx6	-123.8	-150.1 to -97.41	Yes	****	<0.0001
Meis2 Dlx5 Lhx6 vs. Dlx5 Lhx6	-6.38	-32.72 to 19.96	No	ns	0.994
Test details	Mean 1	Mean 2	Mean Diff.	SE of diff.	N1	N2	q	DF
pcDNA vs. Dlx5	1	148.1	-147.1	8.314	9	9	25.02	48
pcDNA vs. Lhx6	1	1.768	-0.7684	8.314	9	9	0.1307	48
pcDNA vs. Meis2	1	1.576	-0.5762	8.314	9	9	0.09802	48
pcDNA vs. Meis2 Dlx5	1	232.1	-231.1	8.314	9	9	39.31	48
pcDNA vs. Meis2 Lhx6	1	3.009	-2.009	8.314	9	9	0.3417	48
pcDNA vs. Meis2 Dlx5 Lhx6	1	120.4	-119.4	8.314	9	9	20.31	48
pcDNA vs. Dlx5 Lhx6	1	126.8	-125.8	8.314	9	9	21.39	48
Dlx5 vs. Lhx6	148.1	1.768	146.3	8.314	9	9	24.89	48
Dlx5 vs. Meis2	148.1	1.576	146.5	8.314	9	9	24.92	48
Dlx5 vs. Meis2 Dlx5	148.1	232.1	-84.04	8.314	9	9	14.3	48
Dlx5 vs. Meis2 Lhx6	148.1	3.009	145.1	8.314	9	9	24.68	48
Dlx5 vs. Meis2 Dlx5 Lhx6	148.1	120.4	27.69	8.314	9	9	4.71	48
Dlx5 vs. Dlx5 Lhx6	148.1	126.8	21.31	8.314	9	9	3.625	48
Lhx6 vs. Meis2	1.768	1.576	0.1922	8.314	9	9	0.03269	48
Lhx6 vs. Meis2 Dlx5	1.768	232.1	-230.3	8.314	9	9	39.18	48
Lhx6 vs. Meis2 Lhx6	1.768	3.009	-1.24	8.314	9	9	0.211	48
Lhx6 vs. Meis2 Dlx5 Lhx6	1.768	120.4	-118.6	8.314	9	9	20.18	48
Lhx6 vs. Dlx5 Lhx6	1.768	126.8	-125	8.314	9	9	21.26	48
Meis2 vs. Meis2 Dlx5	1.576	232.1	-230.5	8.314	9	9	39.22	48
Meis2 vs. Meis2 Lhx6	1.576	3.009	-1.433	8.314	9	9	0.2437	48
Meis2 vs. Meis2 Dlx5 Lhx6	1.576	120.4	-118.8	8.314	9	9	20.21	48
Meis2 vs. Dlx5 Lhx6	1.576	126.8	-125.2	8.314	9	9	21.29	48
Meis2 Dlx5 vs. Meis2 Lhx6	232.1	3.009	229.1	8.314	9	9	38.97	48
Meis2 Dlx5 vs. Meis2 Dlx5 Lhx6	232.1	120.4	111.7	8.314	9	9	19.01	48
Meis2 Dlx5 vs. Dlx5 Lhx6	232.1	126.8	105.4	8.314	9	9	17.92	48
Meis2 Lhx6 vs. Meis2 Dlx5 Lhx6	3.009	120.4	-117.4	8.314	9	9	19.97	48
Meis2 Lhx6 vs. Dlx5 Lhx6	3.009	126.8	-123.8	8.314	9	9	21.05	48
Meis2 Dlx5 Lhx6 vs. Dlx5 Lhx6	120.4	126.8	-6.38	8.314	9	9	1.085	48

## Sheet: Fig.5i
	pcDNA			Dlx5			Lhx6			Meis2			Meis2 Dlx5			Meis2 Lhx6			Meis2 Dlx5 Lhx6			Dlx5 Lhx6
day1	0.853324	1.1482	0.998481	4.70414	4.99558	4.18883	1.125	1.13539	1.1334	0.911927	1.19453	1.00278	9.04398	8.51241	9.68504	1.79985	1.86238	1.80841	4.18441	4.72106	5.20394	5.23426	5.41118	4.81181
day2	1.08037	0.886776	1.03286	7.74852	5.36823	3.33884	1.37774	1.67885	1.64448	1.13332	0.765845	1.00646	6.8904	9.86654	7.88091	3.13921	2.67236	3.04553	4.89992	4.58496	4.89496	7.90784	7.85227	6.59617
day3	0.988145	1.05687	0.954984	4.5451	4.95106	2.96213	1.5899	1.54923	1.43942	0.928706	1.19671	0.878231	14.5942	6.27013	10.7718	2.11596	3.14376	2.0954	6.4482	4.35461	7.2993	6.56568	11.2854	5.99479
Table Analyzed	N2A_hs956_Lhx6_PGK
Two-way ANOVA	Ordinary
Alpha	0.05
Source of Variation	% of total variation	P value	P value summary	Significant?
Interaction	3.298	0.4492	ns	No
Row Factor	1.031	0.1179	ns	No
Column Factor	84.6	<0.0001	****	Yes
ANOVA table	SS	DF	MS	F (DFn, DFd)	P value
Interaction	22.87	14	1.634	F (14, 48) = 1.021	P=0.4492
Row Factor	7.153	2	3.577	F (2, 48) = 2.236	P=0.1179
Column Factor	586.7	7	83.82	F (7, 48) = 52.41	P<0.0001
Residual	76.77	48	1.599
Data summary
Number of columns (Column Factor)	8
Number of rows (Row Factor)	3
Number of values	72
Compare column means (main column effect)
Number of families	1
Number of comparisons per family	28
Alpha	0.05
Tukey's multiple comparisons test	Mean Diff.	95.00% CI of diff.	Below threshold?	Summary	Adjusted P Value
pcDNA vs. Dlx5	-3.756	-5.645 to -1.867	Yes	****	<0.0001
pcDNA vs. Lhx6	-0.4082	-2.297 to 1.481	No	ns	0.997
pcDNA vs. Meis2	-0.002057	-1.891 to 1.887	No	ns	>0.9999
pcDNA vs. Meis2 Dlx5	-8.279	-10.17 to -6.391	Yes	****	<0.0001
pcDNA vs. Meis2 Lhx6	-1.409	-3.298 to 0.4797	No	ns	0.2823
pcDNA vs. Meis2 Dlx5 Lhx6	-4.177	-6.066 to -2.288	Yes	****	<0.0001
pcDNA vs. Dlx5 Lhx6	-5.851	-7.740 to -3.962	Yes	****	<0.0001
Dlx5 vs. Lhx6	3.348	1.459 to 5.237	Yes	****	<0.0001
Dlx5 vs. Meis2	3.754	1.865 to 5.643	Yes	****	<0.0001
Dlx5 vs. Meis2 Dlx5	-4.524	-6.413 to -2.635	Yes	****	<0.0001
Dlx5 vs. Meis2 Lhx6	2.347	0.4578 to 4.235	Yes	**	0.006
Dlx5 vs. Meis2 Dlx5 Lhx6	-0.421	-2.310 to 1.468	No	ns	0.9964
Dlx5 vs. Dlx5 Lhx6	-2.095	-3.984 to -0.2064	Yes	*	0.0201
Lhx6 vs. Meis2	0.4061	-1.483 to 2.295	No	ns	0.9971
Lhx6 vs. Meis2 Dlx5	-7.871	-9.760 to -5.982	Yes	****	<0.0001
Lhx6 vs. Meis2 Lhx6	-1.001	-2.890 to 0.8878	No	ns	0.7002
Lhx6 vs. Meis2 Dlx5 Lhx6	-3.769	-5.658 to -1.880	Yes	****	<0.0001
Lhx6 vs. Dlx5 Lhx6	-5.443	-7.332 to -3.554	Yes	****	<0.0001
Meis2 vs. Meis2 Dlx5	-8.277	-10.17 to -6.389	Yes	****	<0.0001
Meis2 vs. Meis2 Lhx6	-1.407	-3.296 to 0.4817	No	ns	0.284
Meis2 vs. Meis2 Dlx5 Lhx6	-4.175	-6.064 to -2.286	Yes	****	<0.0001
Meis2 vs. Dlx5 Lhx6	-5.849	-7.738 to -3.960	Yes	****	<0.0001
Meis2 Dlx5 vs. Meis2 Lhx6	6.87	4.981 to 8.759	Yes	****	<0.0001
Meis2 Dlx5 vs. Meis2 Dlx5 Lhx6	4.103	2.214 to 5.992	Yes	****	<0.0001
Meis2 Dlx5 vs. Dlx5 Lhx6	2.428	0.5396 to 4.317	Yes	**	0.004
Meis2 Lhx6 vs. Meis2 Dlx5 Lhx6	-2.768	-4.656 to -0.8788	Yes	***	0.0007
Meis2 Lhx6 vs. Dlx5 Lhx6	-4.442	-6.331 to -2.553	Yes	****	<0.0001
Meis2 Dlx5 Lhx6 vs. Dlx5 Lhx6	-1.674	-3.563 to 0.2146	No	ns	0.1169
Test details	Mean 1	Mean 2	Mean Diff.	SE of diff.	N1	N2	q	DF
pcDNA vs. Dlx5	1	4.756	-3.756	0.5962	9	9	8.909	48
pcDNA vs. Lhx6	1	1.408	-0.4082	0.5962	9	9	0.9682	48
pcDNA vs. Meis2	1	1.002	-0.002057	0.5962	9	9	0.00488	48
pcDNA vs. Meis2 Dlx5	1	9.279	-8.279	0.5962	9	9	19.64	48
pcDNA vs. Meis2 Lhx6	1	2.409	-1.409	0.5962	9	9	3.343	48
pcDNA vs. Meis2 Dlx5 Lhx6	1	5.177	-4.177	0.5962	9	9	9.908	48
pcDNA vs. Dlx5 Lhx6	1	6.851	-5.851	0.5962	9	9	13.88	48
Dlx5 vs. Lhx6	4.756	1.408	3.348	0.5962	9	9	7.941	48
Dlx5 vs. Meis2	4.756	1.002	3.754	0.5962	9	9	8.904	48
Dlx5 vs. Meis2 Dlx5	4.756	9.279	-4.524	0.5962	9	9	10.73	48
Dlx5 vs. Meis2 Lhx6	4.756	2.409	2.347	0.5962	9	9	5.567	48
Dlx5 vs. Meis2 Dlx5 Lhx6	4.756	5.177	-0.421	0.5962	9	9	0.9987	48
Dlx5 vs. Dlx5 Lhx6	4.756	6.851	-2.095	0.5962	9	9	4.97	48
Lhx6 vs. Meis2	1.408	1.002	0.4061	0.5962	9	9	0.9633	48
Lhx6 vs. Meis2 Dlx5	1.408	9.279	-7.871	0.5962	9	9	18.67	48
Lhx6 vs. Meis2 Lhx6	1.408	2.409	-1.001	0.5962	9	9	2.375	48
Lhx6 vs. Meis2 Dlx5 Lhx6	1.408	5.177	-3.769	0.5962	9	9	8.94	48
Lhx6 vs. Dlx5 Lhx6	1.408	6.851	-5.443	0.5962	9	9	12.91	48
Meis2 vs. Meis2 Dlx5	1.002	9.279	-8.277	0.5962	9	9	19.64	48
Meis2 vs. Meis2 Lhx6	1.002	2.409	-1.407	0.5962	9	9	3.338	48
Meis2 vs. Meis2 Dlx5 Lhx6	1.002	5.177	-4.175	0.5962	9	9	9.903	48
Meis2 vs. Dlx5 Lhx6	1.002	6.851	-5.849	0.5962	9	9	13.87	48
Meis2 Dlx5 vs. Meis2 Lhx6	9.279	2.409	6.87	0.5962	9	9	16.3	48
Meis2 Dlx5 vs. Meis2 Dlx5 Lhx6	9.279	5.177	4.103	0.5962	9	9	9.732	48
Meis2 Dlx5 vs. Dlx5 Lhx6	9.279	6.851	2.428	0.5962	9	9	5.761	48
Meis2 Lhx6 vs. Meis2 Dlx5 Lhx6	2.409	5.177	-2.768	0.5962	9	9	6.565	48
Meis2 Lhx6 vs. Dlx5 Lhx6	2.409	6.851	-4.442	0.5962	9	9	10.54	48
Meis2 Dlx5 Lhx6 vs. Dlx5 Lhx6	5.177	6.851	-1.674	0.5962	9	9	3.971	48
