# Supplementary material for: Spatial enhancer activation influences inhibitory neuron identity during mouse embryonic development
Source: Nat Neurosci. 2024 Mar 25;27(5):862–72. doi: 10.1038/s41593-024-01611-9 (PMC11088997; doi:10.1038/s41593-024-01611-9)
Supplement: Supplementary file 8 — Statistical source data. [file 41593_2024_1611_MOESM8_ESM.xlsx]

## Sheet: Fig.6d
	p_val	avg_log2FC	pct.1	pct.2	p_val_adj	cluster	gene
1	0	2.18541	0.96	0.226	0	OB prec	Dlx6os1
2	2.00177e-298	2.51557	0.998	0.338	3.78615e-294	OB prec	Stmn2
3	6.56719e-298	1.97733	0.993	0.26	1.24212e-293	OB prec	Igfbpl1
4	2.7909e-251	2.02129	1	0.849	5.2787e-247	OB prec	Tmsb10
5	1.0541e-236	1.95597	1	0.5	1.99372e-232	OB prec	Map1b
6	3.85353e-234	1.97857	0.955	0.483	7.28858e-230	OB prec	Zfp704
7	2.24373e-228	1.97385	1	0.452	4.24379e-224	OB prec	Tubb3
8	2.44451e-228	1.82822	0.99	0.716	4.62355e-224	OB prec	Btg1
9	6.92312e-222	1.77332	1	0.918	1.30944e-217	OB prec	Sox4
10	2.36512e-207	1.83532	0.998	0.799	4.47339e-203	OB prec	Sox11
11	0	2.86793	0.976	0.102	0	OPCs	Pdgfra
12	0	2.75796	0.993	0.166	0	OPCs	Lhfpl3
13	0	2.20841	0.99	0.294	0	OPCs	Cntn1
14	0	2.19177	0.95	0.149	0	OPCs	C1ql1
15	0	2.10027	0.884	0.172	0	OPCs	Ostf1
16	0	1.94154	0.959	0.312	0	OPCs	Epn2
17	4.33908e-300	2.03971	0.896	0.267	8.20694e-296	OPCs	Cdo1
18	8.65112e-294	2.02787	0.985	0.551	1.63627e-289	OPCs	Tpm1
19	7.62341e-288	1.81758	0.965	0.367	1.44189e-283	OPCs	Ncald
20	1.24649e-278	2.07508	0.997	0.508	2.35761e-274	OPCs	Olig1
21	0	3.13153	0.693	0.045	0	Mitotic Ascl1	Top2a
22	0	2.98851	0.764	0.063	0	Mitotic Ascl1	2810417H13Rik
23	0	2.76361	0.602	0.037	0	Mitotic Ascl1	Ube2c
24	0	2.73984	0.662	0.04	0	Mitotic Ascl1	Cenpf
25	0	2.46009	0.619	0.031	0	Mitotic Ascl1	Prc1
26	0	2.38325	0.66	0.026	0	Mitotic Ascl1	Mki67
27	0	2.24	0.649	0.027	0	Mitotic Ascl1	Birc5
28	8.59715e-301	3.66038	0.627	0.055	1.62606e-296	Mitotic Ascl1	Hist1h1b
29	2.06323e-243	3.55234	0.946	0.589	3.9024e-239	Mitotic Ascl1	Hmgb2
30	9.68977e-228	2.32981	1	0.978	1.83272e-223	Mitotic Ascl1	H2afz
31	1.70588e-211	3.21146	0.851	0.141	3.2265e-207	Astro Gfap	Gfap
32	5.92861e-170	2.46448	0.883	0.219	1.12134e-165	Astro Gfap	Igfbp5
33	7.44836e-157	2.38683	1	0.671	1.40878e-152	Astro Gfap	Ntrk2
34	4.45599e-149	2.27389	1	0.748	8.42806e-145	Astro Gfap	Prdx6
35	2.15749e-139	2.36018	0.986	0.417	4.08068e-135	Astro Gfap	Clu
36	6.14248e-138	1.96957	1	0.571	1.16179e-133	Astro Gfap	Phgdh
37	1.06618e-127	2.01636	0.562	0.087	2.01658e-123	Astro Gfap	Klf2
38	5.40546e-119	2.06426	1	0.901	1.02239e-114	Astro Gfap	Cpe
39	3.97445e-110	1.98643	1	0.75	7.51727e-106	Astro Gfap	Mt3
40	2.21807e-67	2.0906	0.623	0.237	4.19526e-63	Astro Gfap	Rbp1
41	0	2.19444	0.639	0.001	0	Excitatory	Neurod1
42	0	2.17655	0.82	0.001	0	Excitatory	Neurod2
43	0	2.15093	0.738	0.007	0	Excitatory	Bhlhe22
44	3.37056e-45	2.44903	0.918	0.299	6.37507e-41	Excitatory	Zbtb18
45	2.9991e-38	2.38404	1	0.578	5.67249e-34	Excitatory	Uchl1
46	2.28432e-30	2.27928	0.393	0.054	4.32056e-26	Excitatory	Nrgn
47	1.87764e-28	2.00499	0.689	0.208	3.55137e-24	Excitatory	Csrp2
48	3.49042e-26	2.09834	0.902	0.369	6.60179e-22	Excitatory	Igfbpl1
49	7.25024e-16	2.43313	0.984	0.973	1.37131e-11	Excitatory	Eif1b
50	1.2317e-14	2.37586	0.82	0.62	2.32963e-10	Excitatory	Epha5
51	0	3.47737	0.982	0.384	0	Astro Aqp4	Sparcl1
52	0	3.44699	1	0.733	0	Astro Aqp4	Apoe
53	0	3.04944	0.996	0.313	0	Astro Aqp4	Slc4a4
54	0	2.97438	0.997	0.593	0	Astro Aqp4	Slc1a2
55	0	2.95907	0.99	0.192	0	Astro Aqp4	Pla2g7
56	0	2.93594	0.982	0.111	0	Astro Aqp4	Aqp4
57	0	2.79902	1	0.651	0	Astro Aqp4	Slc1a3
58	0	2.79893	0.985	0.352	0	Astro Aqp4	Mfge8
59	0	2.75565	1	0.524	0	Astro Aqp4	Atp1a2
60	3.72246e-283	2.74671	1	0.954	7.04066e-279	Astro Aqp4	Cst3
61	0	2.39863	0.849	0.055	0	OB Cpne4	Cpne4
62	0	2.21285	0.641	0.025	0	OB Cpne4	Rprml
63	0	2.05706	0.772	0.025	0	OB Cpne4	Gda
64	0	1.96636	0.893	0.089	0	OB Cpne4	Dync1i1
65	1.98412e-273	2.74844	0.929	0.165	3.75276e-269	OB Cpne4	Synpr
66	4.03519e-237	2.09377	0.869	0.163	7.63215e-233	OB Cpne4	Grin2b
67	4.32919e-218	1.95407	0.831	0.163	8.18823e-214	OB Cpne4	Atp1a3
68	2.58473e-191	2.03205	0.932	0.32	4.88876e-187	OB Cpne4	Ap1s2
69	2.42575e-187	1.99463	0.445	0.029	4.58805e-183	OB Cpne4	Pcp4l1
70	2.5428e-166	2.41616	0.887	0.37	4.80946e-162	OB Cpne4	Isoc1
71	1.84884e-172	3.35155	0.923	0.154	3.4969e-168	Oligo	Bcas1
72	1.27341e-134	2.11494	0.821	0.14	2.40853e-130	Oligo	Lims2
73	1.24386e-103	2.16	0.857	0.199	2.35263e-99	Oligo	Gpr17
74	1.48795e-77	2.54212	0.958	0.521	2.81431e-73	Oligo	S100a13
75	2.00298e-73	1.93347	0.982	0.565	3.78843e-69	Oligo	S100a1
76	5.33558e-56	2.53014	0.929	0.654	1.00917e-51	Oligo	Sirt2
77	3.10046e-40	1.90489	0.946	0.784	5.8642e-36	Oligo	Fyn
78	8.43453e-37	1.92265	0.768	0.402	1.59531e-32	Oligo	Cnp
79	1.58703e-35	2.52165	0.369	0.087	3.00171e-31	Oligo	Mbp
80	2.68222e-30	2.6163	0.315	0.075	5.07315e-26	Oligo	Plp1
81	1.81762e-29	2.53756	0.84	0.128	3.43786e-25	DRD1/DRD2 MSN	Snhg11
82	1.15312e-28	2.55225	0.76	0.106	2.18101e-24	DRD1/DRD2 MSN	Foxp2
83	3.26373e-27	2.30106	0.92	0.175	6.17302e-23	DRD1/DRD2 MSN	Syt1
84	2.37558e-21	2.29596	0.84	0.194	4.49318e-17	DRD1/DRD2 MSN	Gucy1a3
85	8.26953e-19	3.61184	0.16	0.006	1.5641e-14	DRD1/DRD2 MSN	Sst
86	9.3832e-17	2.64101	0.96	0.539	1.77474e-12	DRD1/DRD2 MSN	Gap43
87	3.58652e-15	2.5102	1	0.627	6.78355e-11	DRD1/DRD2 MSN	Meg3
88	5.50975e-12	2.72906	0.84	0.346	1.04211e-07	DRD1/DRD2 MSN	Pcp4
89	1.00181e-09	2.5299	0.6	0.196	1.89483e-05	DRD1/DRD2 MSN	Foxp1
90	1.20252e-07	4.71632	0.16	0.018	0.00227445	DRD1/DRD2 MSN	Npy
91	2.26409e-163	3.18645	0.975	0.09	4.28231e-159	ITC	Foxp2
92	2.41441e-75	2.31791	0.901	0.164	4.56662e-71	ITC	Syt1
93	4.94487e-62	2.87832	0.815	0.185	9.35272e-58	ITC	Gucy1a3
94	3.5149e-45	1.78634	0.963	0.323	6.64808e-41	ITC	Pbx3
95	3.61351e-40	1.8519	0.988	0.504	6.83459e-36	ITC	Tshz1
96	3.27078e-39	2.31256	0.519	0.092	6.18636e-35	ITC	Serpini1
97	1.33934e-33	1.62903	1	0.847	2.53323e-29	ITC	Meis2
98	3.6993e-33	1.69321	0.975	0.528	6.99686e-29	ITC	Mpped2
99	2.11035e-32	1.61126	0.704	0.236	3.99151e-28	ITC	Gucy1b3
100	9.04678e-32	1.73184	0.63	0.184	1.71111e-27	ITC	Lypd1
101	1.13089e-165	2.71519	0.6	0.003	2.13896e-161	Cajal Retzius	Nhlh2
102	2.96419e-47	4.99483	0.8	0.029	5.60647e-43	Cajal Retzius	Reln
103	7.261e-40	2.95136	0.5	0.013	1.37335e-35	Cajal Retzius	Cxcl12
104	3.23182e-20	5.10116	1	0.13	6.11267e-16	Cajal Retzius	Snhg11
105	5.80895e-20	5.15853	0.7	0.056	1.0987e-15	Cajal Retzius	Ndnf
106	5.08162e-18	2.93969	0.6	0.045	9.61138e-14	Cajal Retzius	Nrn1
107	1.72317e-13	2.72681	0.7	0.082	3.2592e-09	Cajal Retzius	Calb2
108	6.6433e-09	2.85698	0.6	0.102	0.000125651	Cajal Retzius	Cacna2d2
109	7.64654e-08	3.21207	1	0.629	0.00144627	Cajal Retzius	Meg3
110	0.000580598	2.65428	0.7	0.349	1	Cajal Retzius	Pcp4
111	2.80024e-155	2.53471	0.522	0.011	5.29637e-151	Interneurons	Cck
112	9.63863e-125	2.35249	0.848	0.049	1.82305e-120	Interneurons	Maf
113	5.24203e-77	2.0385	0.261	0.005	9.91478e-73	Interneurons	Tac2
114	3.2055e-53	3.78895	0.87	0.147	6.06288e-49	Interneurons	Cnr1
115	4.11616e-40	2.1199	0.891	0.201	7.7853e-36	Interneurons	Cplx2
116	3.01331e-39	2.26637	0.739	0.125	5.69938e-35	Interneurons	Snhg11
117	4.96877e-37	2.02149	0.826	0.171	9.39793e-33	Interneurons	Syt4
118	1.13426e-27	2.1341	1	0.438	2.14534e-23	Interneurons	Stmn2
119	1.08479e-23	2.07868	1	0.625	2.05178e-19	Interneurons	Meg3
120	0.00164274	2.39608	0.457	0.336	1	Interneurons	Cxcl14
121	6.66772e-201	2.59477	0.609	0.005	1.26113e-196	OB Th	Th
122	3.34206e-95	3.62396	0.696	0.021	6.32117e-91	OB Th	Trh
123	5.88849e-67	2.69733	0.957	0.062	1.11375e-62	OB Th	Pcp4l1
124	3.01333e-49	3.29134	1	0.108	5.69941e-45	OB Th	Nrsn1
125	9.99378e-35	2.87648	0.913	0.128	1.89022e-30	OB Th	Snhg11
126	9.23269e-28	2.52342	0.957	0.175	1.74627e-23	OB Th	Syt1
127	3.9084e-27	3.09091	1	0.238	7.39235e-23	OB Th	Ndrg4
128	2.32056e-25	2.77872	1	0.244	4.3891e-21	OB Th	Gad1
129	7.86194e-22	2.52165	0.652	0.097	1.48701e-17	OB Th	Sncb
130	3.0708e-21	2.78727	1	0.31	5.8081e-17	OB Th	Gad2

## Sheet: Fig.6e
class	dataset	gRNA	prop_change	category	mean_prop_change
Astro Aqp4	ED190203	gMeis2	1.25631	decrease	0.900628
Astro Aqp4	ED191217	gMeis2	1.08673	decrease	0.900628
Astro Aqp4	ED200218	gMeis2	0.464596	decrease	0.900628
Astro Aqp4	ED200526	gMeis2	1.39098	decrease	0.900628
Astro Aqp4	ED200630	gMeis2	1.04724	decrease	0.900628
Astro Aqp4	ED201020	gMeis2	0.157914	decrease	0.900628
Astro Aqp4	ED190203	gTcf4	1.42835	increase	1.3868
Astro Aqp4	ED191217	gTcf4	0.904739	increase	1.3868
Astro Aqp4	ED200218	gTcf4	1.528	increase	1.3868
Astro Aqp4	ED201013	gTcf4	2.38402	increase	1.3868
Astro Aqp4	ED201020	gTcf4	0.688883	increase	1.3868
Astro Aqp4	ED190203	glacZ	1.09259	increase	1
Astro Aqp4	ED200211	glacZ	1.06475	increase	1
Astro Aqp4	ED200218	glacZ	0.59276	increase	1
Astro Aqp4	ED200804	glacZ	1.03265	increase	1
Astro Aqp4	ED201006	glacZ	0.846651	increase	1
Astro Aqp4	ED201013	glacZ	1.3706	increase	1
Astro Aqp4	ED200211	gLhx6	0.801576	increase	1.37
Astro Aqp4	ED200218	gLhx6	2.58775	increase	1.37
Astro Aqp4	ED200526	gLhx6	0.720667	increase	1.37
Astro Gfap	ED190203	gMeis2	1.43221	decrease	0.807395
Astro Gfap	ED191217	gMeis2	1.53922	decrease	0.807395
Astro Gfap	ED200218	gMeis2	0.689379	decrease	0.807395
Astro Gfap	ED200526	gMeis2	0.369667	decrease	0.807395
Astro Gfap	ED200630	gMeis2	0.663259	decrease	0.807395
Astro Gfap	ED201020	gMeis2	0.150632	decrease	0.807395
Astro Gfap	ED190203	gTcf4	0.480567	decrease	0.618613
Astro Gfap	ED191217	gTcf4	0.839047	decrease	0.618613
Astro Gfap	ED201013	gTcf4	0.465457	decrease	0.618613
Astro Gfap	ED201020	gTcf4	0.689379	decrease	0.618613
Astro Gfap	ED190203	glacZ	1.48611	increase	1
Astro Gfap	ED200211	glacZ	0.841919	increase	1
Astro Gfap	ED200218	glacZ	0.439777	increase	1
Astro Gfap	ED200804	glacZ	0.865914	increase	1
Astro Gfap	ED201006	glacZ	1.48062	increase	1
Astro Gfap	ED201013	glacZ	0.885661	increase	1
Astro Gfap	ED200211	gLhx6	0.682975	decrease	0.805395
Astro Gfap	ED200526	gLhx6	0.927815	decrease	0.805395
Cajal Retzius	ED190203	gMeis2	7.18398	increase	7.54234
Cajal Retzius	ED191217	gMeis2	11.5811	increase	7.54234
Cajal Retzius	ED200526	gMeis2	8.51796	increase	7.54234
Cajal Retzius	ED200630	gMeis2	2.49518	increase	7.54234
Cajal Retzius	ED201020	gMeis2	7.93349	increase	7.54234
Cajal Retzius	ED190203	gTcf4	5.84089	increase	2.97279
Cajal Retzius	ED201013	gTcf4	2.45147	increase	2.97279
Cajal Retzius	ED201020	gTcf4	0.626004	increase	2.97279
Cajal Retzius	ED190203	glacZ	4.26929	increase	2
Cajal Retzius	ED200804	glacZ	0.844555	increase	2
Cajal Retzius	ED201006	glacZ	0.886151	increase	2
Cajal Retzius	ED200526	gLhx6	1.24236	increase	1.24236
Cck int	ED190203	gMeis2	4.17792	increase	7.71244
Cck int	ED191217	gMeis2	11.5459	increase	7.71244
Cck int	ED200218	gMeis2	12.066	increase	7.71244
Cck int	ED200526	gMeis2	2.83069	increase	7.71244
Cck int	ED200630	gMeis2	8.62366	increase	7.71244
Cck int	ED201020	gMeis2	7.03056	increase	7.71244
Cck int	ED190203	gTcf4	1.61754	increase	1.19213
Cck int	ED201013	gTcf4	0.814672	increase	1.19213
Cck int	ED201020	gTcf4	1.14419	increase	1.19213
Cck int	ED190203	glacZ	0.945848	increase	1.2
Cck int	ED200211	glacZ	0.409328	increase	1.2
Cck int	ED200804	glacZ	2.90018	increase	1.2
Cck int	ED201006	glacZ	0.883457	increase	1.2
Cck int	ED201013	glacZ	0.861189	increase	1.2
Cck int	ED200211	gLhx6	0.731869	increase	3.60001
Cck int	ED200526	gLhx6	6.46815	increase	3.60001
DRD1/DRD2 MSN	ED190203	gMeis2	0.936106	increase	7.99958
DRD1/DRD2 MSN	ED191217	gMeis2	18.1088	increase	7.99958
DRD1/DRD2 MSN	ED200526	gMeis2	1.90274	increase	7.99958
DRD1/DRD2 MSN	ED200630	gMeis2	1.82075	increase	7.99958
DRD1/DRD2 MSN	ED201020	gMeis2	17.2295	increase	7.99958
DRD1/DRD2 MSN	ED190203	gTcf4	2.02959	increase	2.9938
DRD1/DRD2 MSN	ED191217	gTcf4	2.30331	increase	2.9938
DRD1/DRD2 MSN	ED200218	gTcf4	3.89004	increase	2.9938
DRD1/DRD2 MSN	ED201020	gTcf4	3.75228	increase	2.9938
DRD1/DRD2 MSN	ED190203	glacZ	2.59611	increase	1.5
DRD1/DRD2 MSN	ED200211	glacZ	0.855999	increase	1.5
DRD1/DRD2 MSN	ED200804	glacZ	1.46733	increase	1.5
DRD1/DRD2 MSN	ED201013	glacZ	1.08057	increase	1.5
DRD1/DRD2 MSN	ED200211	gLhx6	5.16547	increase	10.8928
DRD1/DRD2 MSN	ED200526	gLhx6	16.6202	increase	10.8928
Excitatory	ED190203	gMeis2	0.848627	increase	2.25913
Excitatory	ED191217	gMeis2	2.73609	increase	2.25913
Excitatory	ED200218	gMeis2	2.1445	increase	2.25913
Excitatory	ED200526	gMeis2	1.72493	increase	2.25913
Excitatory	ED200630	gMeis2	1.4148	increase	2.25913
Excitatory	ED201020	gMeis2	4.68583	increase	2.25913
Excitatory	ED190203	gTcf4	0.459981	increase	1.93977
Excitatory	ED191217	gTcf4	4.17614	increase	1.93977
Excitatory	ED201020	gTcf4	1.18317	increase	1.93977
Excitatory	ED190203	glacZ	1.51297	increase	1.2
Excitatory	ED200211	glacZ	0.485004	increase	1.2
Excitatory	ED200804	glacZ	2.39437	increase	1.2
Excitatory	ED201006	glacZ	0.628074	increase	1.2
Excitatory	ED201013	glacZ	0.979589	increase	1.2
Excitatory	ED200211	gLhx6	0.693741	increase	2.59715
Excitatory	ED200526	gLhx6	4.50055	increase	2.59715
ITC	ED191217	gMeis2	0.990642	decrease	0.612661
ITC	ED200218	gMeis2	1.5529	decrease	0.612661
ITC	ED200526	gMeis2	0.208178	decrease	0.612661
ITC	ED200630	gMeis2	0.0853748	decrease	0.612661
ITC	ED201020	gMeis2	0.22621	decrease	0.612661
ITC	ED190203	gTcf4	2.3316	increase	2.11375
ITC	ED200218	gTcf4	2.55366	increase	2.11375
ITC	ED201013	gTcf4	0.838792	increase	2.11375
ITC	ED201020	gTcf4	2.73096	increase	2.11375
ITC	ED190203	glacZ	1.33905	increase	1.2
ITC	ED200211	glacZ	1.05362	increase	1.2
ITC	ED200804	glacZ	1.73383	increase	1.2
ITC	ED201006	glacZ	0.454807	increase	1.2
ITC	ED201013	glacZ	1.4187	increase	1.2
ITC	ED200211	gLhx6	3.32813	increase	2.93932
ITC	ED200526	gLhx6	2.55051	increase	2.93932
Mitotic Ascl1	ED190203	gMeis2	1.0675	decrease	0.927519
Mitotic Ascl1	ED191217	gMeis2	0.744169	decrease	0.927519
Mitotic Ascl1	ED200218	gMeis2	0.583268	decrease	0.927519
Mitotic Ascl1	ED200526	gMeis2	0.527794	decrease	0.927519
Mitotic Ascl1	ED200630	gMeis2	0.497034	decrease	0.927519
Mitotic Ascl1	ED201020	gMeis2	2.14535	decrease	0.927519
Mitotic Ascl1	ED190203	gTcf4	0.766279	decrease	0.85815
Mitotic Ascl1	ED191217	gTcf4	0.922868	decrease	0.85815
Mitotic Ascl1	ED200218	gTcf4	0.959151	decrease	0.85815
Mitotic Ascl1	ED201013	gTcf4	0.551337	decrease	0.85815
Mitotic Ascl1	ED201020	gTcf4	1.09111	decrease	0.85815
Mitotic Ascl1	ED190203	glacZ	0.983029	increase	1
Mitotic Ascl1	ED200211	glacZ	0.93658	increase	1
Mitotic Ascl1	ED200218	glacZ	1.11625	increase	1
Mitotic Ascl1	ED200804	glacZ	0.836645	increase	1
Mitotic Ascl1	ED201006	glacZ	1.49472	increase	1
Mitotic Ascl1	ED201013	glacZ	0.632774	increase	1
Mitotic Ascl1	ED200211	gLhx6	0.931635	decrease	0.605833
Mitotic Ascl1	ED200218	gLhx6	0.17404	decrease	0.605833
Mitotic Ascl1	ED200526	gLhx6	0.711824	decrease	0.605833
OB Cpne4	ED190203	gMeis2	0.174981	decrease	0.452905
OB Cpne4	ED191217	gMeis2	0.188054	decrease	0.452905
OB Cpne4	ED200218	gMeis2	0.294788	decrease	0.452905
OB Cpne4	ED200526	gMeis2	0.355668	decrease	0.452905
OB Cpne4	ED200630	gMeis2	0.372755	decrease	0.452905
OB Cpne4	ED201020	gMeis2	1.33119	decrease	0.452905
OB Cpne4	ED190203	gTcf4	0.316149	decrease	0.664822
OB Cpne4	ED191217	gTcf4	0.430545	decrease	0.664822
OB Cpne4	ED201013	gTcf4	0.875756	decrease	0.664822
OB Cpne4	ED201020	gTcf4	1.03684	decrease	0.664822
OB Cpne4	ED190203	glacZ	0.462167	increase	1
OB Cpne4	ED200211	glacZ	1.06671	increase	1
OB Cpne4	ED200218	glacZ	1.50443	increase	1
OB Cpne4	ED200804	glacZ	1.19768	increase	1
OB Cpne4	ED201006	glacZ	0.287787	increase	1
OB Cpne4	ED201013	glacZ	1.48122	increase	1
OB Cpne4	ED200211	gLhx6	1.33508	increase	1.22567
OB Cpne4	ED200526	gLhx6	1.11627	increase	1.22567
OB prec	ED190203	gMeis2	0.948542	decrease	0.734107
OB prec	ED191217	gMeis2	0.269844	decrease	0.734107
OB prec	ED200218	gMeis2	1.97399	decrease	0.734107
OB prec	ED200526	gMeis2	0.510357	decrease	0.734107
OB prec	ED200630	gMeis2	0.558132	decrease	0.734107
OB prec	ED201020	gMeis2	0.143775	decrease	0.734107
OB prec	ED190203	gTcf4	0.423407	decrease	0.623049
OB prec	ED200218	gTcf4	0.347799	decrease	0.623049
OB prec	ED201013	gTcf4	1.1424	decrease	0.623049
OB prec	ED201020	gTcf4	0.578584	decrease	0.623049
OB prec	ED190203	glacZ	1.11635	increase	1
OB prec	ED200211	glacZ	0.739816	increase	1
OB prec	ED200218	glacZ	1.52911	increase	1
OB prec	ED200804	glacZ	0.708425	increase	1
OB prec	ED201006	glacZ	1.10121	increase	1
OB prec	ED201013	glacZ	0.805089	increase	1
OB prec	ED200211	gLhx6	1.0605	decrease	0.771479
OB prec	ED200526	gLhx6	0.482458	decrease	0.771479
OB Th	ED200526	gMeis2	0.60018	decrease	0.844041
OB Th	ED200630	gMeis2	0.410227	decrease	0.844041
OB Th	ED201020	gMeis2	1.52172	decrease	0.844041
OB Th	ED201020	gTcf4	0.20584	decrease	0.20584
OB Th	ED190203	glacZ	0.116984	increase	1.2
OB Th	ED200211	glacZ	0.202506	increase	1.2
OB Th	ED200218	glacZ	4.76005	increase	1.2
OB Th	ED200804	glacZ	0.323987	increase	1.2
OB Th	ED201013	glacZ	0.596475	increase	1.2
OB Th	ED200211	gLhx6	0.241384	decrease	0.358988
OB Th	ED200526	gLhx6	0.476592	decrease	0.358988
Oligo	ED190203	gMeis2	1.58372	increase	2.63921
Oligo	ED191217	gMeis2	1.39258	increase	2.63921
Oligo	ED200526	gMeis2	3.99947	increase	2.63921
Oligo	ED200630	gMeis2	3.04037	increase	2.63921
Oligo	ED201020	gMeis2	3.17991	increase	2.63921
Oligo	ED190203	gTcf4	4.99446	increase	2.57704
Oligo	ED191217	gTcf4	1.77127	increase	2.57704
Oligo	ED200218	gTcf4	2.99147	increase	2.57704
Oligo	ED201013	gTcf4	0.39304	increase	2.57704
Oligo	ED201020	gTcf4	2.73498	increase	2.57704
Oligo	ED190203	glacZ	1.36898	increase	1.2
Oligo	ED200211	glacZ	1.7115	increase	1.2
Oligo	ED200804	glacZ	1.35406	increase	1.2
Oligo	ED201006	glacZ	0.568301	increase	1.2
Oligo	ED201013	glacZ	0.997157	increase	1.2
Oligo	ED200211	gLhx6	1.17697	increase	1.88229
Oligo	ED200218	gLhx6	3.47397	increase	1.88229
Oligo	ED200526	gLhx6	0.995928	increase	1.88229
OPCs	ED190203	gMeis2	0.792477	decrease	0.984766
OPCs	ED191217	gMeis2	0.786171	decrease	0.984766
OPCs	ED200218	gMeis2	1.07833	decrease	0.984766
OPCs	ED200526	gMeis2	1.44559	decrease	0.984766
OPCs	ED200630	gMeis2	1.69383	decrease	0.984766
OPCs	ED201020	gMeis2	0.1122	decrease	0.984766
OPCs	ED190203	gTcf4	1.05734	increase	1.42406
OPCs	ED191217	gTcf4	2.47489	increase	1.42406
OPCs	ED200218	gTcf4	1.77325	increase	1.42406
OPCs	ED201013	gTcf4	0.582455	increase	1.42406
OPCs	ED201020	gTcf4	1.23238	increase	1.42406
OPCs	ED190203	glacZ	0.700392	increase	1
OPCs	ED200211	glacZ	1.33784	increase	1
OPCs	ED200218	glacZ	0.786171	increase	1
OPCs	ED200804	glacZ	1.12753	increase	1
OPCs	ED201006	glacZ	0.992567	increase	1
OPCs	ED201013	glacZ	1.05551	increase	1
OPCs	ED200211	gLhx6	0.897008	increase	1.36009
OPCs	ED200218	gLhx6	2.20635	increase	1.36009
OPCs	ED200526	gLhx6	0.976898	increase	1.36009

## Sheet: Fig.6f
Gene	CellType	pval	Estimate	Std..Error	z.value	padj
gTcf4	Astro Aqp4	1.20194e-06	0.478878	0.0986297	4.85532	4.02491e-05
gLhx6	OPCs	2.08346e-06	-0.468133	0.098655	-4.74516	4.02491e-05
gTcf4	Oligo	3.09608e-06	0.83723	0.179496	4.66434	4.02491e-05
gLhx6	DRD1/DRD2 MSN	2.40436e-05	1.97869	0.468484	4.22359	0.000234426
gLhx6	ITC	6.78195e-05	1.1342	0.284702	3.98381	0.000528992
gMeis2	Oligo	0.000336889	0.671529	0.187309	3.58515	0.00218978
gTcf4	Astro Gfap	0.000490987	-0.696739	0.199889	-3.48563	0.0027355
gLhx6	Cck int	0.00080198	1.75502	0.523556	3.35211	0.00390965
gTcf4	OB Cpne4	0.000971144	-0.715569	0.216921	-3.29876	0.00420829
gTcf4	OPCs	0.00113906	0.366339	0.112591	3.25372	0.00444235
gMeis2	Astro Gfap	0.00167133	-0.653949	0.208055	-3.14316	0.00553902
gTcf4	Mitotic Ascl1	0.00181311	-0.393864	0.126269	-3.11925	0.00553902
gMeis2	OB Cpne4	0.00184634	-0.685248	0.220061	-3.1139	0.00553902
gMeis2	OPCs	0.00396435	-0.367695	0.127628	-2.88098	0.0105623
gTcf4	Excitatory	0.00406242	-1.5123	0.526334	-2.87327	0.0105623
gLhx6	Astro Aqp4	0.00637032	-0.28394	0.10408	-2.72809	0.0155277
gMeis2	Cck int	0.00783542	1.19587	0.449731	2.65908	0.0179754
gTcf4	DRD1/DRD2 MSN	0.00848328	-1.37185	0.521177	-2.6322	0.0183804
gLhx6	Oligo	0.00913012	-0.461233	0.176911	-2.60714	0.0187408
gMeis2	ITC	0.0131895	-1.5845	0.639269	-2.47861	0.0257195
gLhx6	OB prec	0.0213284	0.251084	0.109066	2.30212	0.0396099
gLhx6	OB Cpne4	0.0597122	0.261604	0.138936	1.88291	0.105853
gMeis2	Cajal Retzius	0.0663736	0.999071	0.544188	1.83589	0.112547
gTcf4	OB prec	0.116796	-0.198336	0.12646	-1.56837	0.189793
gTcf4	OB Th	0.185864	-1.59431	1.20515	-1.32291	0.289948
gLhx6	Cajal Retzius	0.29198	-0.926094	0.878824	-1.05379	0.432569
gMeis2	Astro Aqp4	0.308356	0.122956	0.120702	1.01868	0.432569
gMeis2	Excitatory	0.310562	-0.477592	0.470978	-1.01404	0.432569
gMeis2	OB prec	0.327826	-0.137701	0.140726	-0.978502	0.44087
gLhx6	Excitatory	0.340344	0.436872	0.458183	0.953487	0.442447
gTcf4	ITC	0.38617	0.275924	0.318405	0.866583	0.485827
gTcf4	Cck int	0.540799	-0.297959	0.487176	-0.611605	0.659099
gLhx6	Astro Gfap	0.590452	-0.09572	0.177858	-0.538181	0.67731
gMeis2	Mitotic Ascl1	0.590476	0.06612	0.122866	0.538147	0.67731
gLhx6	Mitotic Ascl1	0.679707	0.0426049	0.103194	0.412863	0.750888
gMeis2	OB Th	0.693127	0.40619	1.02933	0.394615	0.750888
gTcf4	Cajal Retzius	0.724246	-0.212977	0.603695	-0.35279	0.763394
gLhx6	OB Th	0.818138	0.17562	0.763763	0.229941	0.839668
gMeis2	DRD1/DRD2 MSN	0.997667	-0.00140266	0.479751	-0.00292372	0.997667

## Sheet: Fig.6gh_gLhx6
	cell_type	gene	avg_logFC	p_val	p_val_adj	de_family	de_method	de_type
1	Inhibitory	Adora2a	2.84944	1.27246e-06	0.000668939	pseudobulk	edgeR	LRT
2	Inhibitory	AI593442	2.62268	1.06078e-09	1.26402e-06	pseudobulk	edgeR	LRT
3	Inhibitory	Akap5	1.64632	5.92627e-05	0.0157751	pseudobulk	edgeR	LRT
4	Inhibitory	Alas2	5.15317	7.6545e-05	0.0195452	pseudobulk	edgeR	LRT
5	Inhibitory	Alcam	1.3707	0.000152999	0.0325862	pseudobulk	edgeR	LRT
6	Inhibitory	Areg	4.14474	5.97791e-05	0.0157751	pseudobulk	edgeR	LRT
7	Inhibitory	Arhgap6	3.39699	0.000149987	0.0325862	pseudobulk	edgeR	LRT
8	Inhibitory	Arhgdib	3.62807	9.7584e-08	8.3058e-05	pseudobulk	edgeR	LRT
9	Inhibitory	Calb1	2.24275	2.20787e-05	0.00875418	pseudobulk	edgeR	LRT
10	Inhibitory	Caln1	2.92612	2.71603e-07	0.000186717	pseudobulk	edgeR	LRT
11	Inhibitory	Cartpt	3.33497	2.16592e-05	0.00875418	pseudobulk	edgeR	LRT
12	Inhibitory	Cdh8	1.98581	2.4244e-06	0.00118165	pseudobulk	edgeR	LRT
13	Inhibitory	Cdk5r2	1.75237	3.57521e-05	0.0112111	pseudobulk	edgeR	LRT
14	Inhibitory	Cited4	2.73255	0.000134978	0.0305392	pseudobulk	edgeR	LRT
15	Inhibitory	Cnn2	3.07395	3.03122e-07	0.000200667	pseudobulk	edgeR	LRT
16	Inhibitory	Coch	3.1482	5.61129e-05	0.0156697	pseudobulk	edgeR	LRT
17	Inhibitory	Crym	3.25977	6.00822e-08	5.36955e-05	pseudobulk	edgeR	LRT
18	Inhibitory	Dbpht2	2.45533	1.42024e-07	0.000110371	pseudobulk	edgeR	LRT
19	Inhibitory	Dhrs3	2.99981	5.02413e-05	0.0147215	pseudobulk	edgeR	LRT
20	Inhibitory	Dmkn	5.12321	8.92483e-07	0.000498507	pseudobulk	edgeR	LRT
21	Inhibitory	Doc2b	3.92971	8.49746e-07	0.000489947	pseudobulk	edgeR	LRT
22	Inhibitory	Dpp7	-3.1907	0.00012669	0.0294085	pseudobulk	edgeR	LRT
23	Inhibitory	Drd1	3.40882	1.27083e-06	0.000668939	pseudobulk	edgeR	LRT
24	Inhibitory	Ebf1	3.24512	3.61121e-08	3.58594e-05	pseudobulk	edgeR	LRT
25	Inhibitory	Elmod1	1.56583	5.69838e-05	0.0156697	pseudobulk	edgeR	LRT
26	Inhibitory	Enc1	1.79178	1.23336e-07	0.000100205	pseudobulk	edgeR	LRT
27	Inhibitory	Entpd3	4.37966	2.75918e-05	0.00948415	pseudobulk	edgeR	LRT
28	Inhibitory	Fam227a	-2.2637	0.000197834	0.0401827	pseudobulk	edgeR	LRT
29	Inhibitory	Fndc9	3.95519	9.61652e-05	0.023873	pseudobulk	edgeR	LRT
30	Inhibitory	Foxp1	2.26877	5.86627e-10	8.06567e-07	pseudobulk	edgeR	LRT
31	Inhibitory	Gas7	2.24015	2.1353e-05	0.00875418	pseudobulk	edgeR	LRT
32	Inhibitory	Gm136	4.99571	2.25295e-05	0.00875418	pseudobulk	edgeR	LRT
33	Inhibitory	Gm17300	4.8566	6.91947e-05	0.0179244	pseudobulk	edgeR	LRT
34	Inhibitory	Gm26582	2.33298	2.90264e-05	0.00960774	pseudobulk	edgeR	LRT
35	Inhibitory	Gm26879	2.11465	7.90257e-05	0.0198944	pseudobulk	edgeR	LRT
36	Inhibitory	Gm32592	4.55504	0.000189709	0.0394286	pseudobulk	edgeR	LRT
37	Inhibitory	Gm33651	5.68168	4.44339e-07	0.000273866	pseudobulk	edgeR	LRT
38	Inhibitory	Gnal	1.82756	4.06645e-06	0.00191273	pseudobulk	edgeR	LRT
39	Inhibitory	Gng7	2.47459	7.03741e-10	8.98476e-07	pseudobulk	edgeR	LRT
40	Inhibitory	Gpr88	3.4313	1.73874e-10	2.58986e-07	pseudobulk	edgeR	LRT
41	Inhibitory	Gpx6	4.56394	0.000125631	0.0294085	pseudobulk	edgeR	LRT
42	Inhibitory	Hba-a1	6.68577	1.45168e-33	1.29737e-29	pseudobulk	edgeR	LRT
43	Inhibitory	Hba-a2	7.16905	8.44588e-39	1.50962e-34	pseudobulk	edgeR	LRT
44	Inhibitory	Hbb-bs	6.03692	9.35454e-23	5.57344e-19	pseudobulk	edgeR	LRT
45	Inhibitory	Hbb-bt	5.48266	2.75428e-19	1.23075e-15	pseudobulk	edgeR	LRT
46	Inhibitory	Hif1an	-1.43121	0.000251371	0.0499224	pseudobulk	edgeR	LRT
47	Inhibitory	Hist3h2a	-1.24581	0.000207556	0.0416838	pseudobulk	edgeR	LRT
48	Inhibitory	Ido1	3.85232	7.06939e-06	0.00315896	pseudobulk	edgeR	LRT
49	Inhibitory	Igsf9	-2.18973	2.89772e-05	0.00960774	pseudobulk	edgeR	LRT
50	Inhibitory	Isl1	4.50179	2.9919e-14	7.6396e-11	pseudobulk	edgeR	LRT
51	Inhibitory	Itpka	4.41947	1.14767e-10	1.86486e-07	pseudobulk	edgeR	LRT
52	Inhibitory	Jazf1	1.94814	3.50144e-05	0.0111758	pseudobulk	edgeR	LRT
53	Inhibitory	Kctd8	2.42058	2.54604e-05	0.00928733	pseudobulk	edgeR	LRT
54	Inhibitory	Lamp5	3.00195	2.62609e-05	0.00938774	pseudobulk	edgeR	LRT
55	Inhibitory	Mal2	3.0692	3.89671e-05	0.0120086	pseudobulk	edgeR	LRT
56	Inhibitory	Mgst1	1.54461	2.43127e-05	0.00905344	pseudobulk	edgeR	LRT
57	Inhibitory	Mkl2	2.37591	6.95677e-09	7.77158e-06	pseudobulk	edgeR	LRT
58	Inhibitory	Nefl	1.96736	2.12534e-05	0.00875418	pseudobulk	edgeR	LRT
59	Inhibitory	Neto1	1.73394	0.000110287	0.0266388	pseudobulk	edgeR	LRT
60	Inhibitory	Nexn	2.32081	2.29616e-06	0.00117262	pseudobulk	edgeR	LRT
61	Inhibitory	Ngef	2.50704	2.45011e-08	2.57608e-05	pseudobulk	edgeR	LRT
62	Inhibitory	Nkx2-3	4.57038	0.000110019	0.0266388	pseudobulk	edgeR	LRT
63	Inhibitory	Nrgn	3.42186	2.19061e-14	6.52582e-11	pseudobulk	edgeR	LRT
64	Inhibitory	Nts	5.39556	2.19478e-16	7.84591e-13	pseudobulk	edgeR	LRT
65	Inhibitory	Oprk1	3.66747	6.00148e-05	0.0157751	pseudobulk	edgeR	LRT
66	Inhibitory	Pdyn	4.06659	2.22491e-07	0.000159072	pseudobulk	edgeR	LRT
67	Inhibitory	Peg10	1.80287	6.60656e-06	0.00302784	pseudobulk	edgeR	LRT
68	Inhibitory	Penk	2.16101	2.44606e-06	0.00118165	pseudobulk	edgeR	LRT
69	Inhibitory	Plk2	1.98198	3.79213e-07	0.000242074	pseudobulk	edgeR	LRT
70	Inhibitory	Ppp1r1b	4.35721	1.11926e-12	2.50071e-09	pseudobulk	edgeR	LRT
71	Inhibitory	Ptpn5	1.39284	4.96992e-05	0.0147215	pseudobulk	edgeR	LRT
72	Inhibitory	Rab3b	1.52723	5.61234e-05	0.0156697	pseudobulk	edgeR	LRT
73	Inhibitory	Rarb	2.48991	1.93635e-05	0.00844156	pseudobulk	edgeR	LRT
74	Inhibitory	Rbfox1	1.84727	8.06731e-07	0.00048065	pseudobulk	edgeR	LRT
75	Inhibitory	Rgs17	1.204	0.00019689	0.0401827	pseudobulk	edgeR	LRT
76	Inhibitory	Rgs9	1.88374	2.72998e-05	0.00948415	pseudobulk	edgeR	LRT
77	Inhibitory	Rtn4rl1	4.55254	2.0355e-07	0.000151594	pseudobulk	edgeR	LRT
78	Inhibitory	Rxrg	2.93892	5.81543e-11	1.15494e-07	pseudobulk	edgeR	LRT
79	Inhibitory	Scg2	2.03084	2.42019e-05	0.00905344	pseudobulk	edgeR	LRT
80	Inhibitory	Scn2b	2.25536	5.27001e-05	0.0151929	pseudobulk	edgeR	LRT
81	Inhibitory	Six3	1.82686	3.01822e-05	0.00980866	pseudobulk	edgeR	LRT
82	Inhibitory	Skap1	4.98582	4.55473e-05	0.0137985	pseudobulk	edgeR	LRT
83	Inhibitory	Slc35d3	2.73252	0.000143095	0.0315763	pseudobulk	edgeR	LRT
84	Inhibitory	Strip2	2.68806	0.000116291	0.0277145	pseudobulk	edgeR	LRT
85	Inhibitory	Sv2b	3.2497	0.000153141	0.0325862	pseudobulk	edgeR	LRT
86	Inhibitory	Tac1	3.9254	8.03845e-11	1.43679e-07	pseudobulk	edgeR	LRT
87	Inhibitory	Tagln	3.16309	5.74843e-08	5.36955e-05	pseudobulk	edgeR	LRT
88	Inhibitory	Tenm2	1.55275	0.000139297	0.0311225	pseudobulk	edgeR	LRT
89	Inhibitory	Trhr	4.08666	0.000130088	0.0298102	pseudobulk	edgeR	LRT
90	Inhibitory	Zcchc12	1.3174	0.000171101	0.0359795	pseudobulk	edgeR	LRT

## Sheet: Fig.6gh_gMeis2
	cell_type	gene	avg_logFC	p_val	p_val_adj	de_family	de_method	de_type
1	Inhibitory	AI593442	1.45931	0.000107709	0.0411494	pseudobulk	edgeR	LRT
2	Inhibitory	Ak5	1.98722	2.43899e-05	0.0151576	pseudobulk	edgeR	LRT
3	Inhibitory	Akna	-1.88254	3.39425e-05	0.0171941	pseudobulk	edgeR	LRT
4	Inhibitory	Arhgdig	1.53695	1.62651e-05	0.0108169	pseudobulk	edgeR	LRT
5	Inhibitory	Asic4	2.05568	5.26247e-07	0.00198621	pseudobulk	edgeR	LRT
6	Inhibitory	B3galt2	1.25515	4.84468e-05	0.0217478	pseudobulk	edgeR	LRT
7	Inhibitory	Calb1	2.48813	7.82756e-05	0.0319435	pseudobulk	edgeR	LRT
8	Inhibitory	Calb2	1.18969	0.000156865	0.0485634	pseudobulk	edgeR	LRT
9	Inhibitory	Cck	2.50405	4.99338e-05	0.0218686	pseudobulk	edgeR	LRT
10	Inhibitory	Cd1d1	-1.18047	2.84717e-06	0.0039326	pseudobulk	edgeR	LRT
11	Inhibitory	Cd83	2.19258	1.6195e-05	0.0108169	pseudobulk	edgeR	LRT
12	Inhibitory	Cnr1	2.46897	1.3585e-06	0.00285236	pseudobulk	edgeR	LRT
13	Inhibitory	Cplx2	1.51066	2.5373e-05	0.0151576	pseudobulk	edgeR	LRT
14	Inhibitory	Creg2	1.94989	1.57841e-05	0.0108169	pseudobulk	edgeR	LRT
15	Inhibitory	Doc2b	2.61959	7.56649e-05	0.0315963	pseudobulk	edgeR	LRT
16	Inhibitory	Dpy19l1	1.25643	2.82303e-05	0.0158407	pseudobulk	edgeR	LRT
17	Inhibitory	Dusp26	1.07001	0.000103969	0.0405842	pseudobulk	edgeR	LRT
18	Inhibitory	Enpp2	1.63537	9.89251e-07	0.00285236	pseudobulk	edgeR	LRT
19	Inhibitory	Etv1	-1.14846	1.56913e-06	0.00285236	pseudobulk	edgeR	LRT
20	Inhibitory	Fam84a	1.87817	1.58034e-05	0.0108169	pseudobulk	edgeR	LRT
21	Inhibitory	Fermt3	4.17308	5.76235e-05	0.0246354	pseudobulk	edgeR	LRT
22	Inhibitory	Filip1l	-1.58561	1.59029e-06	0.00285236	pseudobulk	edgeR	LRT
23	Inhibitory	Gap43	1.09316	0.000151484	0.0485634	pseudobulk	edgeR	LRT
24	Inhibitory	Gm16701	-1.77624	0.000115729	0.0432408	pseudobulk	edgeR	LRT
25	Inhibitory	Gmfg	5.10914	0.000102809	0.0405842	pseudobulk	edgeR	LRT
26	Inhibitory	Gpr88	2.14566	6.57382e-06	0.00590198	pseudobulk	edgeR	LRT
27	Inhibitory	Itpka	3.12564	0.000127787	0.044991	pseudobulk	edgeR	LRT
28	Inhibitory	Kctd12	1.62883	0.000117999	0.0432408	pseudobulk	edgeR	LRT
29	Inhibitory	Maf	2.02443	1.47016e-05	0.0108169	pseudobulk	edgeR	LRT
30	Inhibitory	Meis1	-1.28015	4.73248e-05	0.0217478	pseudobulk	edgeR	LRT
31	Inhibitory	Mndal	2.60817	1.55824e-05	0.0108169	pseudobulk	edgeR	LRT
32	Inhibitory	Mpped2	-1.10003	4.47453e-07	0.00198621	pseudobulk	edgeR	LRT
33	Inhibitory	Nkx2-4	5.24081	4.15371e-05	0.0196274	pseudobulk	edgeR	LRT
34	Inhibitory	Nrgn	2.63791	5.776e-06	0.0056194	pseudobulk	edgeR	LRT
35	Inhibitory	Nrp1	2.0133	5.50738e-06	0.0056194	pseudobulk	edgeR	LRT
36	Inhibitory	Nts	6.47996	2.72284e-07	0.00198621	pseudobulk	edgeR	LRT
37	Inhibitory	Nxnl2	4.28578	0.000121068	0.0434778	pseudobulk	edgeR	LRT
38	Inhibitory	Pbx3	-1.20394	0.000143669	0.0485634	pseudobulk	edgeR	LRT
39	Inhibitory	Pcdh17	1.16642	4.06331e-05	0.0196274	pseudobulk	edgeR	LRT
40	Inhibitory	Pcdh19	1.76187	1.81326e-06	0.00285236	pseudobulk	edgeR	LRT
41	Inhibitory	Pnoc	1.71618	0.000155302	0.0485634	pseudobulk	edgeR	LRT
42	Inhibitory	Prokr2	-1.69397	4.74974e-06	0.00549966	pseudobulk	edgeR	LRT
43	Inhibitory	Prox1os	1.57754	2.44833e-05	0.0151576	pseudobulk	edgeR	LRT
44	Inhibitory	Ptprd	1.31234	3.51909e-06	0.00451348	pseudobulk	edgeR	LRT
45	Inhibitory	Rbfox1	1.31823	5.94612e-06	0.0056194	pseudobulk	edgeR	LRT
46	Inhibitory	Resp18	1.80846	3.33833e-05	0.0171941	pseudobulk	edgeR	LRT
47	Inhibitory	Rtn4rl1	4.29501	0.000146836	0.0485634	pseudobulk	edgeR	LRT
48	Inhibitory	Scg2	2.35711	2.61687e-05	0.0151576	pseudobulk	edgeR	LRT
49	Inhibitory	Sema3d	1.64146	0.000149198	0.0485634	pseudobulk	edgeR	LRT
50	Inhibitory	Spock2	1.09193	3.44724e-05	0.0171941	pseudobulk	edgeR	LRT
51	Inhibitory	Syt6	-1.53703	1.61312e-06	0.00285236	pseudobulk	edgeR	LRT
52	Inhibitory	Tac1	3.54225	1.61312e-07	0.00198621	pseudobulk	edgeR	LRT
53	Inhibitory	Tmem123	-1.41573	3.3036e-05	0.0171941	pseudobulk	edgeR	LRT
54	Inhibitory	Tmem2	-1.63217	5.53078e-07	0.00198621	pseudobulk	edgeR	LRT
55	Inhibitory	Unc5d	2.62464	1.90623e-06	0.00285236	pseudobulk	edgeR	LRT
56	Inhibitory	Vat1l	1.70641	1.42714e-05	0.0108169	pseudobulk	edgeR	LRT
57	Inhibitory	Vsnl1	1.81919	0.00013221	0.0456532	pseudobulk	edgeR	LRT
58	Inhibitory	Vstm2l	2.02363	4.90057e-06	0.00549966	pseudobulk	edgeR	LRT

## Sheet: Fig.6gh_gTcf4
	cell_type	gene	avg_logFC	p_val	p_val_adj	de_family	de_method	de_type
1	Inhibitory	Calb2	-1.78906	2.02772e-09	3.6424e-05	pseudobulk	edgeR	LRT
2	Inhibitory	Hba-a2	3.7359	2.36709e-06	0.0141733	pseudobulk	edgeR	LRT
3	Inhibitory	Hbb-bt	3.68623	1.06625e-05	0.0319217	pseudobulk	edgeR	LRT
4	Inhibitory	Isl1	4.2891	2.03954e-06	0.0141733	pseudobulk	edgeR	LRT
5	Inhibitory	Ngef	1.55248	1.53355e-05	0.0393532	pseudobulk	edgeR	LRT
6	Inhibitory	Ntng1	-1.50007	3.98813e-06	0.0172063	pseudobulk	edgeR	LRT
7	Inhibitory	Vtn	5.61784	4.78938e-06	0.0172063	pseudobulk	edgeR	LRT

## Sheet: Fig.6i
Perturbations	variable	value	Log(P_adj)
gMeis2	mod4	0.17935	0
gTcf4	mod4	-1.19992	4
gLhx6	mod4	1.18526	4
gMeis2	mod5	-0.903012	3.99935
gTcf4	mod5	1.98642	4
gLhx6	mod5	-0.115948	0
gMeis2	mod6	-0.579252	0
gTcf4	mod6	-1.33028	4
gLhx6	mod6	0.638369	1.35298
gMeis2	mod8	-1.75215	4
gTcf4	mod8	0.622003	1.5362
gLhx6	mod8	0.233565	0
