# Supplementary material for: Spatial enhancer activation influences inhibitory neuron identity during mouse embryonic development
Source: Nat Neurosci. 2024 Mar 25;27(5):862–72. doi: 10.1038/s41593-024-01611-9 (PMC11088997; doi:10.1038/s41593-024-01611-9)
Supplement: Supplementary file 9 — Statistical source data. [file 41593_2024_1611_MOESM9_ESM.xlsx]

## Sheet: ED_Fig.2b
	cell_type	gene	avg_logFC	p_val	p_val_adj	de_family	de_method	de_type
1	interneurons	Ap1s2	1.17515	9.58317e-09	2.54912e-05	pseudobulk	edgeR	LRT
2	interneurons	Apba2	0.630479	9.00814e-05	0.0466031	pseudobulk	edgeR	LRT
3	interneurons	Arrdc4	1.69828	1.83448e-09	8.53952e-06	pseudobulk	edgeR	LRT
4	interneurons	Cacna2d3	0.986623	9.01027e-05	0.0466031	pseudobulk	edgeR	LRT
5	interneurons	Cck	2.09313	4.56371e-06	0.00566509	pseudobulk	edgeR	LRT
6	interneurons	Col6a2	-4.95287	4.05779e-05	0.02906	pseudobulk	edgeR	LRT
7	interneurons	Cyp1b1	-4.4653	8.74604e-05	0.0466031	pseudobulk	edgeR	LRT
8	interneurons	Edn3	-4.68379	5.63172e-05	0.0374509	pseudobulk	edgeR	LRT
9	interneurons	Fibcd1	-2.55922	1.53476e-08	3.57215e-05	pseudobulk	edgeR	LRT
10	interneurons	Flrt1	2.16403	8.91378e-10	5.53249e-06	pseudobulk	edgeR	LRT
11	interneurons	Ibsp	2.37931	2.47167e-07	0.000418386	pseudobulk	edgeR	LRT
12	interneurons	Igf1	1.77609	7.10277e-05	0.0426624	pseudobulk	edgeR	LRT
13	interneurons	Itih5	-5.12843	1.24368e-06	0.00178133	pseudobulk	edgeR	LRT
14	interneurons	Lpar1	-2.83188	3.07188e-06	0.0040856	pseudobulk	edgeR	LRT
15	interneurons	Lum	-4.88091	7.79448e-09	2.41889e-05	pseudobulk	edgeR	LRT
16	interneurons	Neb	1.74469	2.09591e-05	0.0169678	pseudobulk	edgeR	LRT
17	interneurons	Ngf	4.37559	1.93411e-05	0.0163696	pseudobulk	edgeR	LRT
18	interneurons	Npas3	1.37886	6.21488e-06	0.00723257	pseudobulk	edgeR	LRT
19	interneurons	Nptx2	1.49454	1.19e-05	0.0116664	pseudobulk	edgeR	LRT
20	interneurons	Nr3c2	2.86025	5.24462e-08	9.76548e-05	pseudobulk	edgeR	LRT
21	interneurons	Olfml3	-2.77644	8.21385e-05	0.046346	pseudobulk	edgeR	LRT
22	interneurons	Pdzrn3	2.64866	3.10473e-12	5.781e-08	pseudobulk	edgeR	LRT
23	interneurons	Plekha1	0.910169	1.77556e-08	3.67344e-05	pseudobulk	edgeR	LRT
24	interneurons	RP23-291B1.2	1.22773	1.2531e-05	0.0116664	pseudobulk	edgeR	LRT
25	interneurons	Rwdd3	1.92908	4.55704e-09	1.69704e-05	pseudobulk	edgeR	LRT
26	interneurons	Scgn	-2.38651	1.21334e-05	0.0116664	pseudobulk	edgeR	LRT
27	interneurons	Slc30a3	-2.25136	5.25843e-05	0.0362637	pseudobulk	edgeR	LRT
28	interneurons	Smco3	-2.52802	6.3621e-05	0.0394875	pseudobulk	edgeR	LRT
29	interneurons	St6galnac5	-1.0632	6.29477e-05	0.0394875	pseudobulk	edgeR	LRT
30	interneurons	St8sia5	1.74934	3.2697e-05	0.0243527	pseudobulk	edgeR	LRT
31	interneurons	Trh	-3.0668	7.66728e-05	0.044614	pseudobulk	edgeR	LRT
32	interneurons	Trpc4	1.27429	2.75345e-05	0.0213622	pseudobulk	edgeR	LRT
33	interneurons	Ubash3b	1.2874	7.98344e-06	0.00874421	pseudobulk	edgeR	LRT
34	interneurons	Ube2ql1	1.13109	1.35635e-05	0.0120263	pseudobulk	edgeR	LRT
35	interneurons	Vldlr	0.873035	7.3098e-07	0.00113424	pseudobulk	edgeR	LRT
36	interneurons	Wnt5a	2.27657	1.33651e-10	1.24429e-06	pseudobulk	edgeR	LRT

## Sheet: ED_Fig.2c
	cell_type	gene	avg_logFC	p_val	p_val_adj	de_family	de_method	de_type
1	mitotic	Akna	-0.725497	4.25491e-08	8.47034e-05	pseudobulk	edgeR	LRT
2	mitotic	Brinp1	1.00372	3.9151e-06	0.00432135	pseudobulk	edgeR	LRT
3	mitotic	Cbfa2t3	0.629385	5.68751e-05	0.0288434	pseudobulk	edgeR	LRT
4	mitotic	Cdca7l	-0.740291	2.04862e-05	0.0142371	pseudobulk	edgeR	LRT
5	mitotic	Cdh10	1.2692	0.000108493	0.0433139	pseudobulk	edgeR	LRT
6	mitotic	Cdh7	-0.864099	8.65287e-05	0.0393546	pseudobulk	edgeR	LRT
7	mitotic	Csmd3	1.26342	9.22832e-05	0.0393546	pseudobulk	edgeR	LRT
8	mitotic	Dleu7	-0.700813	6.75532e-08	0.000115233	pseudobulk	edgeR	LRT
9	mitotic	Draxin	1.06482	8.10315e-07	0.00108605	pseudobulk	edgeR	LRT
10	mitotic	Epha5	0.860902	1.79353e-05	0.0134615	pseudobulk	edgeR	LRT
11	mitotic	Erbb4	1.12238	4.73308e-05	0.0265374	pseudobulk	edgeR	LRT
12	mitotic	Esrrg	-1.24044	2.85512e-05	0.0178578	pseudobulk	edgeR	LRT
13	mitotic	Fam46a	-1.89005	4.51414e-08	8.47034e-05	pseudobulk	edgeR	LRT
14	mitotic	Fgd5	-1.24568	6.2944e-05	0.029527	pseudobulk	edgeR	LRT
15	mitotic	Flrt1	1.77545	3.01498e-10	9.42883e-07	pseudobulk	edgeR	LRT
16	mitotic	Flrt2	-0.876808	2.36191e-05	0.0158282	pseudobulk	edgeR	LRT
17	mitotic	Fstl5	0.805681	9.68596e-06	0.00956565	pseudobulk	edgeR	LRT
18	mitotic	Gm13091	-4.47916	9.73833e-05	0.0406067	pseudobulk	edgeR	LRT
19	mitotic	Gm29865	-2.90979	5.36693e-06	0.00559472	pseudobulk	edgeR	LRT
20	mitotic	Gm3764	0.587142	2.62799e-05	0.017004	pseudobulk	edgeR	LRT
21	mitotic	Gpd1	1.84245	5.59313e-05	0.0288434	pseudobulk	edgeR	LRT
22	mitotic	Khdrbs2	0.936875	0.000103211	0.0421011	pseudobulk	edgeR	LRT
23	mitotic	Klhl13	-0.592283	1.50921e-05	0.012709	pseudobulk	edgeR	LRT
24	mitotic	Map1a	-0.703836	7.42245e-07	0.00107135	pseudobulk	edgeR	LRT
25	mitotic	Nefm	-1.3705	1.67809e-08	4.37429e-05	pseudobulk	edgeR	LRT
26	mitotic	Npas1	3.25317	1.36211e-05	0.0122705	pseudobulk	edgeR	LRT
27	mitotic	Npas3	0.809766	5.30116e-05	0.0284203	pseudobulk	edgeR	LRT
28	mitotic	Olfml3	-1.88801	1.6923e-11	6.35085e-08	pseudobulk	edgeR	LRT
29	mitotic	Pcsk1	2.14876	1.55781e-05	0.012709	pseudobulk	edgeR	LRT
30	mitotic	Pdzrn3	1.81792	3.41059e-13	3.19981e-09	pseudobulk	edgeR	LRT
31	mitotic	Pgm5	4.82105	0.000127164	0.0497106	pseudobulk	edgeR	LRT
32	mitotic	Prdm8	1.40277	2.48195e-06	0.00310475	pseudobulk	edgeR	LRT
33	mitotic	Prox1os	1.70826	6.20807e-07	0.000970735	pseudobulk	edgeR	LRT
34	mitotic	Rbfox3	1.42257	4.80853e-05	0.0265374	pseudobulk	edgeR	LRT
35	mitotic	Rgs7bp	0.932975	4.3275e-05	0.0261939	pseudobulk	edgeR	LRT
36	mitotic	Sdk2	1.1185	1.65269e-05	0.0129213	pseudobulk	edgeR	LRT
37	mitotic	Serpini1	0.947	1.37327e-05	0.0122705	pseudobulk	edgeR	LRT
38	mitotic	Sorcs3	1.82257	6.04072e-05	0.029527	pseudobulk	edgeR	LRT
39	mitotic	Tiam2	-0.953668	1.7813e-12	1.11414e-08	pseudobulk	edgeR	LRT
40	mitotic	Tmem123	-0.888613	3.57129e-06	0.00418823	pseudobulk	edgeR	LRT
41	mitotic	Tshz1	-0.577239	4.4904e-05	0.0263306	pseudobulk	edgeR	LRT
42	mitotic	Vldlr	0.734834	6.18111e-05	0.029527	pseudobulk	edgeR	LRT
43	mitotic	Vstm2b	1.38566	1.86497e-08	4.37429e-05	pseudobulk	edgeR	LRT
44	mitotic	Wnt5a	1.95779	1.93683e-30	3.63427e-26	pseudobulk	edgeR	LRT
45	mitotic	Wwc1	0.927201	2.04715e-05	0.0142371	pseudobulk	edgeR	LRT
46	mitotic	Zfp608	0.515984	8.82477e-05	0.0393546	pseudobulk	edgeR	LRT
47	mitotic	Zfp703	-1.00884	4.04935e-12	1.89955e-08	pseudobulk	edgeR	LRT
48	mitotic	Zic3	-1.54018	9.15596e-05	0.0393546	pseudobulk	edgeR	LRT

## Sheet: ED_Fig.2d
Column1	...1	Term	Overlap	P.value	Adjusted.P.value	Old.P.value	Old.Adjusted.P.value	Odds.Ratio	Combined.Score	Genes	change
1	1	G-protein coupled receptor signaling pathway, coupled to cyclic nucleotide second messenger (GO:0007187)	5/125	9.40942e-05	0.0227624	0	0	12.1366	112.521	CHRM2;ADORA2A;DRD1;SSTR2;RXFP3	down
2	2	neuropeptide signaling pathway (GO:0007218)	4/70	0.00012482	0.0227624	0	0	17.4449	156.806	PROKR2;GPR88;SSTR2;RXFP3	down
3	3	cyclic purine nucleotide metabolic process (GO:0052652)	3/30	0.000176453	0.0227624	0	0	31.5873	272.992	GUCY1A3;GUCY1B3;ADORA2A	down
4	4	nervous system development (GO:0007399)	8/455	0.000248611	0.0240531	0	0	5.36362	44.516	CHRM2;MYLIP;MAFB;ADORA2A;CRIM1;PAX6;DRD1;PCDH17	down
5	5	sensory organ development (GO:0007423)	3/40	0.000418306	0.0323769	0	0	23.0386	179.224	MAFB;SIX3;PAX6	down
6	6	eye development (GO:0001654)	3/43	0.00051842	0.0334381	0	0	21.3075	161.185	SIX3;CRYBA4;PAX6	down
7	1	positive regulation of neuron differentiation (GO:0045666)	9/98	4.39253e-09	2.13332e-06	0	0	19.2504	370.443	TENM3;WNT5A;VWC2;TCF4;SERPINI1;PROX1;NGF;ASCL1;BRINP3	up
8	2	nervous system development (GO:0007399)	16/455	5.81286e-09	2.13332e-06	0	0	7.30733	138.57	DLX5;ZBTB16;PCDH15;SOX14;VLDLR;PROX1;NGF;ASCL1;NPAS1;OLFM1;ZEB2;PTPRZ1;DNER;SERPINI1;FGF12;DACT1	up
9	3	positive regulation of neurogenesis (GO:0050769)	6/69	2.55346e-06	0.000624746	0	0	17.6449	227.232	SHTN1;VWC2;TCF4;NGF;ASCL1;BRINP3	up
10	4	regulation of neuron differentiation (GO:0045664)	6/84	8.08358e-06	0.00148334	0	0	14.2408	166.983	IL1RAPL1;VWC2;TCF4;NGF;ASCL1;BRINP3	up
11	5	positive regulation of neuron projection development (GO:0010976)	6/97	1.85168e-05	0.00271827	0	0	12.1984	132.924	TENM3;WNT5A;PLXNA1;SERPINI1;VLDLR;NGF	up
12	6	positive regulation of gene expression (GO:0010628)	14/771	0.000113868	0.0139298	0	0	3.57365	32.4504	PID1;DLX5;ZBTB16;WNT5A;EBF3;PROX1;NGF;NPAS3;OLFM1;TOX3;KAT6B;CAMK2N1;ITGB8;TCF4	up
13	7	neuron differentiation (GO:0030182)	6/139	0.000138894	0.014564	0	0	8.32858	73.9728	TENM3;WNT5A;IL1RAPL1;PROX1;ASCL1;CCSAP	up
14	8	positive regulation of transcription, DNA-templated (GO:0045893)	17/1120	0.000179984	0.0148118	0	0	3.01571	26.0034	PID1;THRA;DLX5;ZBTB16;WNT5A;EBF3;ETV1;PROX1;ASCL1;NPAS1;NPAS3;RGMA;TOX3;TOX2;ZEB2;KAT6B;TCF4	up
15	9	skeletal system development (GO:0001501)	6/146	0.000181616	0.0148118	0	0	7.90935	68.1281	DLX5;ZBTB16;WNT5A;PLS3;ITGB8;PTH1R	up
16	10	central nervous system development (GO:0007417)	7/217	0.000234573	0.0172177	0	0	6.18774	51.7155	THRA;PTPRZ1;ZBTB16;DNER;SERPINI1;PROX1;NPAS1	up
17	11	positive regulation of transcription from RNA polymerase II promoter (GO:0045944)	14/848	0.000303722	0.0202665	0	0	3.23065	26.1663	PID1;THRA;DLX5;WNT5A;EBF3;ETV1;PROX1;ASCL1;NPAS1;NPAS3;RGMA;TOX2;ZEB2;TCF4	up
18	12	peptidyl-tyrosine dephosphorylation (GO:0035335)	3/25	0.0003689	0.0225644	0	0	24.626	194.668	DUSP4;PTPRZ1;UBASH3B	up
19	13	regulation of neuron projection development (GO:0010975)	5/119	0.000576623	0.0313066	0	0	8.02997	59.8901	TENM3;WNT5A;IL1RAPL1;SERPINI1;CSMD3	up
20	14	regulation of transcription from RNA polymerase II promoter (GO:0006357)	19/1478	0.00059713	0.0313066	0	0	2.55299	18.9518	PID1;THRA;DLX5;ZBTB16;WNT5A;SOX14;EBF3;ETV1;VLDLR;PROX1;ASCL1;NPAS1;NPAS3;RGMA;TOX2;ZEB2;SP8;TCF4;DACT1	up
21	15	negative regulation of gene expression (GO:0010629)	11/618	0.000754247	0.0369078	0	0	3.4254	24.6279	OLFM1;TLE2;THRA;KAT6B;ZBTB16;WNT5A;SOX14;ITGB8;PROX1;ASCL1;CBFA2T3	up
22	16	generation of neurons (GO:0048699)	5/130	0.000860463	0.0383687	0	0	7.31926	51.6596	WNT5A;DNER;IL1RAPL1;PROX1;ASCL1	up
23	17	regulation of axon extension (GO:0030516)	3/34	0.000924947	0.0383687	0	0	17.4686	122.032	OLFM1;SHTN1;PLXNA1	up
24	18	negative regulation of nucleic acid-templated transcription (GO:1903507)	9/444	0.000940922	0.0383687	0	0	3.86976	26.967	TLE2;THRA;KAT6B;ZBTB16;WNT5A;SOX14;PROX1;ASCL1;CBFA2T3	up
25	19	negative regulation of cell proliferation (GO:0008285)	8/363	0.00106684	0.0412135	0	0	4.19198	28.686	PTPRU;CAMK2N1;SST;WNT5A;ROR2;PROX1;NGF;CBFA2T3	up
26	20	positive regulation of axonogenesis (GO:0050772)	3/37	0.00118632	0.043538	0	0	15.9249	107.284	SHTN1;PLXNA1;NGF	up
27	21	neuron development (GO:0048666)	5/144	0.00135853	0.0474838	0	0	6.5774	43.4198	TENM3;ETV1;NPTX2;ASCL1;CCSAP	up
