# Supplementary material for: Spatial enhancer activation influences inhibitory neuron identity during mouse embryonic development
Source: Nat Neurosci. 2024 Mar 25;27(5):862–72. doi: 10.1038/s41593-024-01611-9 (PMC11088997; doi:10.1038/s41593-024-01611-9)
Supplement: Supplementary file 10 — Source data. [file 41593_2024_1611_MOESM10_ESM.xlsx]

## Sheet: ED_Fig.3ab
gRNA	cloneID	clone_size
gMeis2	1	1
gMeis2	10	1
gMeis2	1001	1
gMeis2	1002	1
gMeis2	1006	1
gMeis2	1007	2
gMeis2	1010	1
gMeis2	1012	1
gMeis2	1015	1
gMeis2	1016	2
gMeis2	1017	2
gMeis2	1018	1
gMeis2	1020	1
gMeis2	1022	2
gMeis2	1023	1
gMeis2	103	2
gMeis2	1033	1
gMeis2	104	1
gMeis2	1041	1
gMeis2	1042	1
gMeis2	1044	1
gMeis2	1045	2
gMeis2	1046	1
gMeis2	1047	1
gMeis2	1050	1
gMeis2	1051	1
gMeis2	1052	1
gMeis2	1054	1
gMeis2	1055	1
gMeis2	1058	1
gMeis2	1059	1
gMeis2	106	1
gMeis2	1063	1
gMeis2	1064	1
gMeis2	1065	2
gMeis2	1066	1
gMeis2	1067	1
gMeis2	1072	1
gMeis2	1074	1
gMeis2	1076	1
gMeis2	1079	1
gMeis2	1081	1
gMeis2	1082	1
gMeis2	1083	1
gMeis2	1085	1
gMeis2	1086	1
gMeis2	1087	1
gMeis2	1088	1
gMeis2	1089	1
gMeis2	109	1
gMeis2	1093	1
gMeis2	1094	1
gMeis2	1095	1
gMeis2	1097	1
gMeis2	1099	1
gMeis2	110	4
gMeis2	1100	2
gMeis2	1101	2
gMeis2	1102	1
gMeis2	1103	1
gMeis2	1106	1
gMeis2	1108	1
gMeis2	1110	1
gMeis2	1111	1
gMeis2	1117	1
gMeis2	1122	1
gMeis2	1125	1
gMeis2	1126	2
gMeis2	1129	1
gMeis2	113	1
gMeis2	1130	1
gMeis2	1133	2
gMeis2	1135	1
gMeis2	1136	1
gMeis2	1137	1
gMeis2	114	3
gMeis2	1147	1
gMeis2	1150	1
gMeis2	1153	1
gMeis2	1154	1
gMeis2	1156	1
gMeis2	1158	3
gMeis2	116	1
gMeis2	1160	1
gMeis2	1161	2
gMeis2	1164	2
gMeis2	1165	2
gMeis2	1166	1
gMeis2	1167	1
gMeis2	117	1
gMeis2	1170	1
gMeis2	1171	1
gMeis2	1172	1
gMeis2	1173	2
gMeis2	1175	1
gMeis2	1177	1
gMeis2	1179	1
gMeis2	1180	1
gMeis2	1185	1
gMeis2	1187	1
gMeis2	1188	1
gMeis2	1193	1
gMeis2	1194	1
gMeis2	1197	1
gMeis2	1201	1
gMeis2	1202	1
gMeis2	1205	1
gMeis2	1206	1
gMeis2	121	1
gMeis2	1211	1
gMeis2	1212	1
gMeis2	1215	1
gMeis2	1220	1
gMeis2	1221	1
gMeis2	1222	1
gMeis2	1223	1
gMeis2	1224	1
gMeis2	1225	1
gMeis2	1226	1
gMeis2	1227	2
gMeis2	123	1
gMeis2	1231	1
gMeis2	1238	1
gMeis2	1239	1
gMeis2	1241	1
gMeis2	1242	1
gMeis2	1243	1
gMeis2	1244	1
gMeis2	1247	4
gMeis2	1248	1
gMeis2	1249	1
gMeis2	125	3
gMeis2	1251	1
gMeis2	1252	2
gMeis2	1255	1
gMeis2	126	2
gMeis2	1260	1
gMeis2	1261	3
gMeis2	1264	1
gMeis2	1267	2
gMeis2	1269	1
gMeis2	127	3
gMeis2	1275	1
gMeis2	1276	1
gMeis2	1279	1
gMeis2	128	1
gMeis2	1280	1
gMeis2	1281	1
gMeis2	1282	2
gMeis2	1288	1
gMeis2	1289	1
gMeis2	1290	1
gMeis2	130	1
gMeis2	1302	2
gMeis2	1304	1
gMeis2	1306	1
gMeis2	1309	1
gMeis2	1310	1
gMeis2	1312	1
gMeis2	1317	1
gMeis2	1319	1
gMeis2	1321	1
gMeis2	1322	1
gMeis2	1323	1
gMeis2	1324	1
gMeis2	1325	1
gMeis2	1326	1
gMeis2	1327	1
gMeis2	1328	1
gMeis2	1329	1
gMeis2	1336	2
gMeis2	1337	1
gMeis2	1342	1
gMeis2	1343	1
gMeis2	1344	1
gMeis2	1345	1
gMeis2	1349	2
gMeis2	135	2
gMeis2	1350	1
gMeis2	1351	1
gMeis2	1352	1
gMeis2	1354	1
gMeis2	1357	1
gMeis2	1360	1
gMeis2	1361	1
gMeis2	1362	1
gMeis2	1366	1
gMeis2	1368	1
gMeis2	1369	1
gMeis2	137	1
gMeis2	1370	2
gMeis2	1372	1
gMeis2	1376	1
gMeis2	138	1
gMeis2	1381	1
gMeis2	1383	2
gMeis2	1384	1
gMeis2	1387	1
gMeis2	1388	1
gMeis2	139	1
gMeis2	1391	2
gMeis2	1394	1
gMeis2	1397	1
gMeis2	1399	1
gMeis2	14	1
gMeis2	1401	1
gMeis2	1403	1
gMeis2	1404	1
gMeis2	1407	1
gMeis2	1408	1
gMeis2	141	1
gMeis2	1410	1
gMeis2	1411	1
gMeis2	1412	1
gMeis2	1416	1
gMeis2	1420	1
gMeis2	1421	1
gMeis2	1424	1
gMeis2	1425	1
gMeis2	1427	1
gMeis2	143	1
gMeis2	1430	1
gMeis2	1431	1
gMeis2	1432	1
gMeis2	1433	1
gMeis2	1434	2
gMeis2	1437	1
gMeis2	1438	2
gMeis2	1440	1
gMeis2	1443	1
gMeis2	1444	1
gMeis2	1445	1
gMeis2	1446	1
gMeis2	1447	1
gMeis2	145	1
gMeis2	1451	1
gMeis2	1454	1
gMeis2	1455	1
gMeis2	1456	1
gMeis2	1457	1
gMeis2	1459	1
gMeis2	1460	1
gMeis2	1461	1
gMeis2	1464	1
gMeis2	1467	1
gMeis2	1468	1
gMeis2	1471	1
gMeis2	1476	1
gMeis2	1477	1
gMeis2	1479	2
gMeis2	1480	1
gMeis2	1481	1
gMeis2	1483	1
gMeis2	1486	1
gMeis2	1489	1
gMeis2	149	1
gMeis2	1490	1
gMeis2	1492	1
gMeis2	1493	2
gMeis2	1495	1
gMeis2	1499	1
gMeis2	150	1
gMeis2	1500	1
gMeis2	1504	1
gMeis2	1506	1
gMeis2	1509	1
gMeis2	1512	1
gMeis2	1515	1
gMeis2	1516	1
gMeis2	152	1
gMeis2	1521	1
gMeis2	1524	2
gMeis2	1526	2
gMeis2	1529	1
gMeis2	1536	1
gMeis2	1537	1
gMeis2	1542	1
gMeis2	1543	1
gMeis2	1544	1
gMeis2	1545	1
gMeis2	1547	1
gMeis2	1550	1
gMeis2	1553	1
gMeis2	1554	1
gMeis2	1556	1
gMeis2	1557	2
gMeis2	1558	1
gMeis2	1559	1
gMeis2	156	1
gMeis2	1560	1
gMeis2	1562	1
gMeis2	1563	1
gMeis2	1564	1
gMeis2	1565	1
gMeis2	1569	1
gMeis2	1572	1
gMeis2	1576	1
gMeis2	1578	1
gMeis2	1579	2
gMeis2	158	2
gMeis2	1580	1
gMeis2	1584	1
gMeis2	1585	1
gMeis2	1586	1
gMeis2	159	1
gMeis2	1593	1
gMeis2	1595	1
gMeis2	160	1
gMeis2	1601	1
gMeis2	1605	1
gMeis2	1607	2
gMeis2	1610	1
gMeis2	1614	2
gMeis2	1618	1
gMeis2	1626	1
gMeis2	163	3
gMeis2	1631	1
gMeis2	1633	1
gMeis2	1634	1
gMeis2	1639	1
gMeis2	164	1
gMeis2	1640	1
gMeis2	1643	1
gMeis2	1647	1
gMeis2	1648	1
gMeis2	165	2
gMeis2	1650	1
gMeis2	1651	1
gMeis2	1654	2
gMeis2	1657	1
gMeis2	1659	1
gMeis2	1661	2
gMeis2	1662	2
gMeis2	1666	1
gMeis2	1669	1
gMeis2	1670	1
gMeis2	1675	1
gMeis2	1677	1
gMeis2	168	2
gMeis2	1680	2
gMeis2	1682	1
gMeis2	1685	2
gMeis2	1688	1
gMeis2	1689	1
gMeis2	1694	1
gMeis2	1698	1
gMeis2	1704	1
gMeis2	1705	1
gMeis2	1708	1
gMeis2	1709	1
gMeis2	171	3
gMeis2	1711	1
gMeis2	1713	1
gMeis2	1717	1
gMeis2	1719	1
gMeis2	1722	1
gMeis2	1727	1
gMeis2	173	1
gMeis2	1730	1
gMeis2	1732	1
gMeis2	1733	1
gMeis2	1737	1
gMeis2	1739	1
gMeis2	174	2
gMeis2	1742	1
gMeis2	1747	2
gMeis2	1748	1
gMeis2	175	5
gMeis2	1752	1
gMeis2	1753	1
gMeis2	1754	1
gMeis2	1757	1
gMeis2	1758	1
gMeis2	1759	1
gMeis2	176	1
gMeis2	1763	1
gMeis2	1764	1
gMeis2	1765	1
gMeis2	1769	1
gMeis2	177	1
gMeis2	1777	1
gMeis2	1778	1
gMeis2	1779	1
gMeis2	1781	1
gMeis2	1782	1
gMeis2	1783	1
gMeis2	1784	1
gMeis2	1788	1
gMeis2	1789	1
gMeis2	179	2
gMeis2	1790	1
gMeis2	1791	1
gMeis2	1796	1
gMeis2	1797	1
gMeis2	1798	1
gMeis2	1800	1
gMeis2	1801	1
gMeis2	1805	2
gMeis2	1806	2
gMeis2	1808	2
gMeis2	1810	1
gMeis2	1813	1
gMeis2	1816	1
gMeis2	1817	2
gMeis2	1818	1
gMeis2	1821	1
gMeis2	1823	1
gMeis2	1827	1
gMeis2	1833	1
gMeis2	1840	1
gMeis2	1843	1
gMeis2	1844	1
gMeis2	185	1
gMeis2	1850	2
gMeis2	1860	1
gMeis2	1861	1
gMeis2	1862	1
gMeis2	1863	1
gMeis2	1864	1
gMeis2	1867	1
gMeis2	1869	1
gMeis2	1875	1
gMeis2	1877	1
gMeis2	1878	1
gMeis2	1879	2
gMeis2	188	1
gMeis2	1882	1
gMeis2	1883	1
gMeis2	1885	1
gMeis2	1888	1
gMeis2	1889	1
gMeis2	189	1
gMeis2	1892	1
gMeis2	1894	1
gMeis2	1895	2
gMeis2	1896	2
gMeis2	19	3
gMeis2	1902	1
gMeis2	1903	1
gMeis2	1904	1
gMeis2	1907	2
gMeis2	1908	1
gMeis2	191	2
gMeis2	1911	1
gMeis2	1912	1
gMeis2	1913	1
gMeis2	1914	1
gMeis2	1915	1
gMeis2	1917	1
gMeis2	1918	1
gMeis2	1923	1
gMeis2	1925	1
gMeis2	1926	1
gMeis2	1928	2
gMeis2	1929	1
gMeis2	1930	2
gMeis2	1931	1
gMeis2	1932	1
gMeis2	1933	1
gMeis2	1934	1
gMeis2	1940	1
gMeis2	1941	1
gMeis2	1942	1
gMeis2	1946	1
gMeis2	1947	1
gMeis2	1949	2
gMeis2	1951	1
gMeis2	1952	1
gMeis2	1954	2
gMeis2	1957	1
gMeis2	1961	1
gMeis2	1962	1
gMeis2	1965	1
gMeis2	1966	1
gMeis2	1969	1
gMeis2	197	2
gMeis2	1971	1
gMeis2	1975	1
gMeis2	1976	1
gMeis2	198	1
gMeis2	1980	1
gMeis2	1981	1
gMeis2	1982	1
gMeis2	1984	1
gMeis2	1985	1
gMeis2	1988	1
gMeis2	199	1
gMeis2	1990	1
gMeis2	1991	1
gMeis2	1997	1
gMeis2	20	1
gMeis2	200	1
gMeis2	2000	1
gMeis2	2001	2
gMeis2	2003	2
gMeis2	2008	1
gMeis2	2009	1
gMeis2	201	2
gMeis2	2013	1
gMeis2	2014	1
gMeis2	2016	2
gMeis2	2017	1
gMeis2	202	1
gMeis2	2026	1
gMeis2	2029	1
gMeis2	2035	1
gMeis2	2036	1
gMeis2	2037	2
gMeis2	2038	1
gMeis2	2039	1
gMeis2	204	1
gMeis2	2041	1
gMeis2	2042	1
gMeis2	2043	1
gMeis2	2050	1
gMeis2	2052	1
gMeis2	2055	2
gMeis2	2056	1
gMeis2	2057	1
gMeis2	2058	1
gMeis2	2061	1
gMeis2	2063	1
gMeis2	2066	1
gMeis2	2067	1
gMeis2	2079	1
gMeis2	208	2
gMeis2	2080	1
gMeis2	2084	1
gMeis2	2085	1
gMeis2	2087	1
gMeis2	2089	1
gMeis2	209	1
gMeis2	2092	1
gMeis2	2093	1
gMeis2	2095	2
gMeis2	2096	1
gMeis2	21	2
gMeis2	210	1
gMeis2	2100	1
gMeis2	2101	1
gMeis2	2103	1
gMeis2	2104	1
gMeis2	2107	1
gMeis2	2108	1
gMeis2	211	1
gMeis2	2110	1
gMeis2	2111	1
gMeis2	2112	1
gMeis2	2117	1
gMeis2	2118	1
gMeis2	2122	1
gMeis2	2125	1
gMeis2	2126	1
gMeis2	2128	1
gMeis2	2134	1
gMeis2	2135	1
gMeis2	2138	1
gMeis2	2142	1
gMeis2	2143	1
gMeis2	2145	1
gMeis2	2146	1
gMeis2	215	1
gMeis2	2151	1
gMeis2	2152	1
gMeis2	2153	1
gMeis2	2155	1
gMeis2	216	1
gMeis2	2162	1
gMeis2	2164	1
gMeis2	2165	2
gMeis2	217	1
gMeis2	2170	1
gMeis2	2172	1
gMeis2	2174	1
gMeis2	2176	1
gMeis2	2179	1
gMeis2	218	1
gMeis2	2180	1
gMeis2	2181	1
gMeis2	2182	1
gMeis2	2185	1
gMeis2	2190	1
gMeis2	2192	1
gMeis2	2194	1
gMeis2	2197	2
gMeis2	2198	1
gMeis2	2200	1
gMeis2	2201	1
gMeis2	2202	1
gMeis2	2203	1
gMeis2	2206	1
gMeis2	2209	1
gMeis2	2211	1
gMeis2	2213	1
gMeis2	2216	1
gMeis2	2217	1
gMeis2	2220	1
gMeis2	2221	1
gMeis2	2225	1
gMeis2	2226	1
gMeis2	2229	1
gMeis2	2234	1
gMeis2	2235	1
gMeis2	2239	1
gMeis2	2241	1
gMeis2	2243	1
gMeis2	2248	1
gMeis2	2251	1
gMeis2	2252	1
gMeis2	2254	1
gMeis2	2256	1
gMeis2	226	1
gMeis2	2262	1
gMeis2	2265	1
gMeis2	2266	1
gMeis2	2267	1
gMeis2	2268	1
gMeis2	2269	1
gMeis2	2270	1
gMeis2	2271	1
gMeis2	2272	1
gMeis2	2273	1
gMeis2	2275	1
gMeis2	2277	1
gMeis2	2278	1
gMeis2	228	1
gMeis2	2280	1
gMeis2	2281	1
gMeis2	2286	1
gMeis2	2287	1
gMeis2	2288	1
gMeis2	2289	1
gMeis2	229	2
gMeis2	2290	1
gMeis2	2295	1
gMeis2	2297	1
gMeis2	2298	1
gMeis2	2299	1
gMeis2	2302	1
gMeis2	2305	1
gMeis2	2306	1
gMeis2	2309	1
gMeis2	231	1
gMeis2	2310	1
gMeis2	2316	1
gMeis2	2317	1
gMeis2	2319	1
gMeis2	2324	1
gMeis2	2325	1
gMeis2	2328	1
gMeis2	2329	1
gMeis2	2332	1
gMeis2	2334	1
gMeis2	2337	1
gMeis2	2338	1
gMeis2	234	1
gMeis2	2340	1
gMeis2	2341	1
gMeis2	2342	2
gMeis2	2343	1
gMeis2	235	1
gMeis2	2355	1
gMeis2	2356	1
gMeis2	2357	1
gMeis2	2358	1
gMeis2	236	1
gMeis2	2360	1
gMeis2	2362	1
gMeis2	2364	1
gMeis2	2368	2
gMeis2	237	1
gMeis2	2372	1
gMeis2	2374	1
gMeis2	2376	1
gMeis2	2377	1
gMeis2	238	1
gMeis2	2384	1
gMeis2	2386	1
gMeis2	2387	1
gMeis2	2389	1
gMeis2	239	2
gMeis2	2390	1
gMeis2	2391	1
gMeis2	2394	1
gMeis2	2395	1
gMeis2	2396	1
gMeis2	24	2
gMeis2	240	2
gMeis2	2401	1
gMeis2	2402	1
gMeis2	2404	1
gMeis2	2408	1
gMeis2	2415	1
gMeis2	2417	1
gMeis2	2418	1
gMeis2	242	1
gMeis2	2420	1
gMeis2	2424	1
gMeis2	2427	1
gMeis2	2429	1
gMeis2	243	1
gMeis2	2430	1
gMeis2	2434	1
gMeis2	2435	1
gMeis2	244	1
gMeis2	2441	2
gMeis2	2443	1
gMeis2	2444	1
gMeis2	2445	1
gMeis2	2447	1
gMeis2	2451	1
gMeis2	2456	1
gMeis2	2458	1
gMeis2	2459	1
gMeis2	2460	1
gMeis2	2464	1
gMeis2	2465	1
gMeis2	2472	1
gMeis2	2473	1
gMeis2	2474	1
gMeis2	2479	1
gMeis2	248	1
gMeis2	2480	1
gMeis2	2483	1
gMeis2	2485	1
gMeis2	249	1
gMeis2	2491	1
gMeis2	2492	1
gMeis2	2493	1
gMeis2	2494	1
gMeis2	2496	1
gMeis2	2499	1
gMeis2	2502	1
gMeis2	2509	1
gMeis2	2511	1
gMeis2	2512	1
gMeis2	2514	1
gMeis2	2517	1
gMeis2	2519	1
gMeis2	252	1
gMeis2	2520	1
gMeis2	2523	1
gMeis2	2525	1
gMeis2	2528	1
gMeis2	2529	1
gMeis2	2530	1
gMeis2	2535	1
gMeis2	2536	1
gMeis2	254	1
gMeis2	2540	1
gMeis2	2541	1
gMeis2	2545	1
gMeis2	2546	1
gMeis2	2547	1
gMeis2	2549	1
gMeis2	2550	1
gMeis2	2554	1
gMeis2	2555	1
gMeis2	2558	1
gMeis2	256	3
gMeis2	2560	1
gMeis2	2563	1
gMeis2	2565	1
gMeis2	2566	1
gMeis2	2567	1
gMeis2	2568	1
gMeis2	2569	1
gMeis2	2570	1
gMeis2	2571	1
gMeis2	2572	1
gMeis2	2575	1
gMeis2	2576	1
gMeis2	2578	1
gMeis2	2579	1
gMeis2	2584	1
gMeis2	2587	1
gMeis2	2588	1
gMeis2	259	1
gMeis2	2590	1
gMeis2	2598	1
gMeis2	26	2
gMeis2	2600	1
gMeis2	2603	1
gMeis2	2605	1
gMeis2	2606	1
gMeis2	2607	1
gMeis2	2609	1
gMeis2	2610	1
gMeis2	2612	1
gMeis2	2614	1
gMeis2	2615	1
gMeis2	2618	1
gMeis2	2620	1
gMeis2	2622	1
gMeis2	2626	1
gMeis2	2628	1
gMeis2	263	1
gMeis2	2630	1
gMeis2	2635	1
gMeis2	2639	1
gMeis2	264	2
gMeis2	2640	1
gMeis2	2649	1
gMeis2	2650	1
gMeis2	2652	1
gMeis2	2659	1
gMeis2	2660	1
gMeis2	2663	1
gMeis2	2664	1
gMeis2	2666	1
gMeis2	2668	1
gMeis2	2672	1
gMeis2	2673	1
gMeis2	2675	1
gMeis2	2676	1
gMeis2	268	1
gMeis2	2680	1
gMeis2	2682	1
gMeis2	2688	1
gMeis2	2689	1
gMeis2	269	1
gMeis2	2692	1
gMeis2	2693	1
gMeis2	2697	1
gMeis2	2699	1
gMeis2	270	1
gMeis2	273	2
gMeis2	275	3
gMeis2	276	1
gMeis2	277	2
gMeis2	279	1
gMeis2	280	1
gMeis2	282	2
gMeis2	283	2
gMeis2	288	2
gMeis2	293	1
gMeis2	294	1
gMeis2	297	3
gMeis2	298	1
gMeis2	30	1
gMeis2	301	1
gMeis2	302	2
gMeis2	304	1
gMeis2	306	1
gMeis2	31	1
gMeis2	310	1
gMeis2	312	1
gMeis2	313	1
gMeis2	314	1
gMeis2	319	3
gMeis2	32	1
gMeis2	321	1
gMeis2	322	1
gMeis2	323	2
gMeis2	324	1
gMeis2	328	1
gMeis2	33	4
gMeis2	331	1
gMeis2	333	1
gMeis2	334	2
gMeis2	335	1
gMeis2	336	1
gMeis2	34	1
gMeis2	340	3
gMeis2	341	4
gMeis2	343	1
gMeis2	345	1
gMeis2	349	1
gMeis2	350	1
gMeis2	351	1
gMeis2	352	1
gMeis2	356	1
gMeis2	36	1
gMeis2	361	1
gMeis2	362	1
gMeis2	364	1
gMeis2	367	1
gMeis2	369	1
gMeis2	37	1
gMeis2	371	1
gMeis2	375	2
gMeis2	378	1
gMeis2	379	1
gMeis2	38	1
gMeis2	380	1
gMeis2	383	1
gMeis2	385	1
gMeis2	389	1
gMeis2	39	2
gMeis2	391	2
gMeis2	395	1
gMeis2	399	1
gMeis2	400	2
gMeis2	403	1
gMeis2	405	2
gMeis2	408	1
gMeis2	411	1
gMeis2	412	1
gMeis2	413	1
gMeis2	414	1
gMeis2	416	1
gMeis2	418	1
gMeis2	419	1
gMeis2	42	1
gMeis2	420	1
gMeis2	421	1
gMeis2	424	1
gMeis2	428	1
gMeis2	43	1
gMeis2	433	2
gMeis2	434	1
gMeis2	435	1
gMeis2	436	1
gMeis2	437	3
gMeis2	438	1
gMeis2	440	3
gMeis2	442	1
gMeis2	444	1
gMeis2	45	1
gMeis2	450	1
gMeis2	456	1
gMeis2	458	1
gMeis2	46	2
gMeis2	460	1
gMeis2	462	1
gMeis2	463	1
gMeis2	469	1
gMeis2	47	1
gMeis2	471	1
gMeis2	485	1
gMeis2	487	1
gMeis2	489	2
gMeis2	49	1
gMeis2	491	1
gMeis2	493	1
gMeis2	495	1
gMeis2	497	1
gMeis2	498	1
gMeis2	499	1
gMeis2	5	1
gMeis2	501	1
gMeis2	503	2
gMeis2	505	1
gMeis2	508	1
gMeis2	51	1
gMeis2	510	1
gMeis2	511	1
gMeis2	512	1
gMeis2	513	1
gMeis2	514	1
gMeis2	518	1
gMeis2	523	2
gMeis2	524	1
gMeis2	525	1
gMeis2	526	1
gMeis2	527	1
gMeis2	528	1
gMeis2	529	3
gMeis2	53	1
gMeis2	530	1
gMeis2	533	1
gMeis2	534	1
gMeis2	536	1
gMeis2	538	1
gMeis2	54	4
gMeis2	543	1
gMeis2	5431	1
gMeis2	5434	4
gMeis2	5435	1
gMeis2	544	1
gMeis2	5440	1
gMeis2	5441	2
gMeis2	5447	1
gMeis2	5448	3
gMeis2	545	2
gMeis2	5450	4
gMeis2	5463	1
gMeis2	5465	2
gMeis2	5466	1
gMeis2	5467	1
gMeis2	5468	1
gMeis2	5470	6
gMeis2	5471	1
gMeis2	5474	3
gMeis2	5476	1
gMeis2	5477	5
gMeis2	5478	2
gMeis2	5480	1
gMeis2	5482	1
gMeis2	5485	1
gMeis2	5488	1
gMeis2	5493	2
gMeis2	5494	1
gMeis2	5497	1
gMeis2	5502	3
gMeis2	5503	3
gMeis2	5505	1
gMeis2	551	1
gMeis2	5511	2
gMeis2	5512	2
gMeis2	5513	1
gMeis2	5514	2
gMeis2	5516	1
gMeis2	5518	2
gMeis2	5523	3
gMeis2	553	1
gMeis2	5531	1
gMeis2	5536	1
gMeis2	5537	1
gMeis2	5538	7
gMeis2	5540	2
gMeis2	5541	2
gMeis2	5543	3
gMeis2	5547	1
gMeis2	5548	2
gMeis2	5549	4
gMeis2	555	1
gMeis2	5550	5
gMeis2	5551	6
gMeis2	5552	1
gMeis2	5553	3
gMeis2	5554	6
gMeis2	5555	1
gMeis2	5556	1
gMeis2	5557	2
gMeis2	5558	1
gMeis2	5560	1
gMeis2	5561	1
gMeis2	5562	3
gMeis2	5563	3
gMeis2	5565	1
gMeis2	5567	1
gMeis2	5568	1
gMeis2	557	2
gMeis2	5570	1
gMeis2	5572	1
gMeis2	5574	4
gMeis2	5576	1
gMeis2	5579	1
gMeis2	558	2
gMeis2	5580	1
gMeis2	5584	1
gMeis2	5586	1
gMeis2	5589	2
gMeis2	5594	1
gMeis2	5596	1
gMeis2	5597	4
gMeis2	56	1
gMeis2	560	1
gMeis2	5600	1
gMeis2	5602	1
gMeis2	5603	2
gMeis2	5604	1
gMeis2	5610	1
gMeis2	5612	2
gMeis2	5613	1
gMeis2	5616	1
gMeis2	5620	1
gMeis2	5621	1
gMeis2	5622	1
gMeis2	5626	1
gMeis2	5627	1
gMeis2	5629	1
gMeis2	563	1
gMeis2	5630	2
gMeis2	5631	2
gMeis2	5632	2
gMeis2	5633	1
gMeis2	5639	1
gMeis2	564	1
gMeis2	5641	1
gMeis2	5642	1
gMeis2	5645	3
gMeis2	5646	1
gMeis2	5647	3
gMeis2	565	1
gMeis2	5650	1
gMeis2	5652	2
gMeis2	5653	1
gMeis2	5654	1
gMeis2	5656	1
gMeis2	5657	1
gMeis2	5658	1
gMeis2	566	1
gMeis2	5660	1
gMeis2	5662	3
gMeis2	5663	2
gMeis2	5665	3
gMeis2	5666	1
gMeis2	5668	1
gMeis2	5670	2
gMeis2	5671	1
gMeis2	5674	1
gMeis2	5676	1
gMeis2	568	1
gMeis2	5680	1
gMeis2	5681	1
gMeis2	5684	1
gMeis2	5688	3
gMeis2	569	2
gMeis2	5690	1
gMeis2	5691	1
gMeis2	5692	1
gMeis2	5693	1
gMeis2	5695	4
gMeis2	5696	1
gMeis2	5699	2
gMeis2	57	2
gMeis2	570	2
gMeis2	5701	1
gMeis2	5702	1
gMeis2	5703	2
gMeis2	5704	1
gMeis2	5706	2
gMeis2	5708	1
gMeis2	5709	1
gMeis2	5710	1
gMeis2	5711	1
gMeis2	5715	1
gMeis2	5717	1
gMeis2	5718	1
gMeis2	5720	1
gMeis2	5722	1
gMeis2	5724	2
gMeis2	5725	2
gMeis2	5726	1
gMeis2	5727	1
gMeis2	5729	2
gMeis2	573	1
gMeis2	5732	1
gMeis2	5733	2
gMeis2	5735	5
gMeis2	5736	1
gMeis2	5739	2
gMeis2	574	1
gMeis2	5740	1
gMeis2	5741	1
gMeis2	5744	1
gMeis2	5747	2
gMeis2	5748	1
gMeis2	575	1
gMeis2	5750	1
gMeis2	5751	1
gMeis2	5752	1
gMeis2	5753	1
gMeis2	5755	2
gMeis2	5757	1
gMeis2	576	1
gMeis2	5762	2
gMeis2	5764	1
gMeis2	5769	2
gMeis2	5770	1
gMeis2	5771	3
gMeis2	5775	2
gMeis2	5776	1
gMeis2	5783	1
gMeis2	5787	2
gMeis2	5788	1
gMeis2	579	1
gMeis2	5790	4
gMeis2	5791	1
gMeis2	5793	1
gMeis2	5799	2
gMeis2	58	1
gMeis2	5801	2
gMeis2	5802	1
gMeis2	5806	1
gMeis2	5808	1
gMeis2	5809	1
gMeis2	581	2
gMeis2	5811	2
gMeis2	5813	1
gMeis2	5815	1
gMeis2	5816	1
gMeis2	5817	4
gMeis2	5819	1
gMeis2	5820	2
gMeis2	5821	2
gMeis2	5822	1
gMeis2	5823	1
gMeis2	5826	1
gMeis2	5827	1
gMeis2	583	1
gMeis2	5830	1
gMeis2	5831	4
gMeis2	5835	1
gMeis2	5836	2
gMeis2	5837	1
gMeis2	584	1
gMeis2	5840	2
gMeis2	5841	1
gMeis2	5849	1
gMeis2	585	1
gMeis2	5850	1
gMeis2	5852	1
gMeis2	5853	1
gMeis2	5861	5
gMeis2	5864	1
gMeis2	5865	1
gMeis2	5868	5
gMeis2	5869	1
gMeis2	5870	1
gMeis2	5872	2
gMeis2	5876	1
gMeis2	5878	2
gMeis2	5879	1
gMeis2	5880	1
gMeis2	5884	1
gMeis2	5887	1
gMeis2	5889	1
gMeis2	5891	1
gMeis2	5892	1
gMeis2	5895	1
gMeis2	5899	1
gMeis2	59	1
gMeis2	5902	1
gMeis2	5903	1
gMeis2	5906	1
gMeis2	5908	1
gMeis2	5911	1
gMeis2	5912	1
gMeis2	5914	2
gMeis2	5915	1
gMeis2	5917	2
gMeis2	5918	1
gMeis2	592	1
gMeis2	5920	1
gMeis2	5921	2
gMeis2	5923	2
gMeis2	5924	1
gMeis2	5925	2
gMeis2	5928	1
gMeis2	5931	1
gMeis2	5934	2
gMeis2	5935	1
gMeis2	5936	2
gMeis2	5937	2
gMeis2	5939	1
gMeis2	5940	2
gMeis2	5941	2
gMeis2	5942	1
gMeis2	5944	1
gMeis2	5947	1
gMeis2	5951	1
gMeis2	5952	1
gMeis2	5959	1
gMeis2	5961	3
gMeis2	5962	2
gMeis2	5963	1
gMeis2	5966	1
gMeis2	5967	1
gMeis2	5968	1
gMeis2	5974	1
gMeis2	5975	1
gMeis2	5977	3
gMeis2	5978	2
gMeis2	5979	1
gMeis2	5981	2
gMeis2	5982	2
gMeis2	5983	1
gMeis2	5986	2
gMeis2	599	1
gMeis2	5990	1
gMeis2	5994	1
gMeis2	5996	1
gMeis2	5997	1
gMeis2	5999	2
gMeis2	6	1
gMeis2	60	1
gMeis2	600	1
gMeis2	6000	1
gMeis2	6004	2
gMeis2	6008	1
gMeis2	601	1
gMeis2	6010	1
gMeis2	6013	1
gMeis2	6017	1
gMeis2	6018	1
gMeis2	6021	1
gMeis2	6025	2
gMeis2	603	1
gMeis2	6031	2
gMeis2	6032	1
gMeis2	604	1
gMeis2	6040	3
gMeis2	6041	1
gMeis2	6042	1
gMeis2	6043	2
gMeis2	6047	2
gMeis2	6048	1
gMeis2	6049	1
gMeis2	605	1
gMeis2	6052	2
gMeis2	6054	1
gMeis2	6059	1
gMeis2	6061	1
gMeis2	6062	1
gMeis2	6064	1
gMeis2	6065	1
gMeis2	6068	1
gMeis2	607	1
gMeis2	6072	1
gMeis2	6075	1
gMeis2	6079	1
gMeis2	608	1
gMeis2	6080	1
gMeis2	6081	2
gMeis2	6082	1
gMeis2	6085	2
gMeis2	6086	1
gMeis2	6087	1
gMeis2	6088	1
gMeis2	6089	2
gMeis2	6093	2
gMeis2	6096	1
gMeis2	6099	1
gMeis2	61	1
gMeis2	610	1
gMeis2	6101	1
gMeis2	6102	1
gMeis2	6103	1
gMeis2	6104	2
gMeis2	6105	2
gMeis2	6106	1
gMeis2	6107	1
gMeis2	611	1
gMeis2	6111	1
gMeis2	6112	1
gMeis2	6114	1
gMeis2	6116	2
gMeis2	6123	1
gMeis2	6124	1
gMeis2	6125	1
gMeis2	6126	1
gMeis2	6127	1
gMeis2	6134	3
gMeis2	6137	1
gMeis2	6139	1
gMeis2	6140	4
gMeis2	6142	3
gMeis2	6146	1
gMeis2	6147	2
gMeis2	6148	2
gMeis2	6149	1
gMeis2	6151	1
gMeis2	6152	2
gMeis2	6153	1
gMeis2	616	2
gMeis2	6163	1
gMeis2	6165	1
gMeis2	6167	1
gMeis2	6169	1
gMeis2	6170	1
gMeis2	6172	1
gMeis2	6173	1
gMeis2	6174	1
gMeis2	6177	1
gMeis2	6178	1
gMeis2	6179	1
gMeis2	618	1
gMeis2	6180	2
gMeis2	6189	1
gMeis2	6190	4
gMeis2	6192	2
gMeis2	6193	1
gMeis2	6197	1
gMeis2	6199	1
gMeis2	62	1
gMeis2	620	1
gMeis2	6204	1
gMeis2	6205	1
gMeis2	6208	1
gMeis2	621	1
gMeis2	6210	1
gMeis2	6214	2
gMeis2	6215	2
gMeis2	6216	1
gMeis2	6220	2
gMeis2	6222	1
gMeis2	6223	1
gMeis2	6226	1
gMeis2	6227	1
gMeis2	6228	1
gMeis2	6230	1
gMeis2	6231	1
gMeis2	6233	1
gMeis2	6234	1
gMeis2	6236	4
gMeis2	6238	1
gMeis2	6239	3
gMeis2	624	1
gMeis2	6243	1
gMeis2	6251	1
gMeis2	6258	1
gMeis2	6261	1
gMeis2	6263	2
gMeis2	6267	2
gMeis2	6268	2
gMeis2	6269	1
gMeis2	6273	2
gMeis2	6276	1
gMeis2	6278	1
gMeis2	6279	1
gMeis2	628	4
gMeis2	6283	1
gMeis2	6286	1
gMeis2	6288	2
gMeis2	629	1
gMeis2	6291	2
gMeis2	6292	1
gMeis2	6295	1
gMeis2	63	1
gMeis2	630	1
gMeis2	6300	1
gMeis2	6301	1
gMeis2	6302	3
gMeis2	6305	1
gMeis2	6306	2
gMeis2	6307	1
gMeis2	631	1
gMeis2	6312	2
gMeis2	6314	1
gMeis2	6317	1
gMeis2	6318	2
gMeis2	632	1
gMeis2	6321	1
gMeis2	6326	1
gMeis2	6327	1
gMeis2	6330	1
gMeis2	6331	1
gMeis2	6333	2
gMeis2	6335	1
gMeis2	6343	1
gMeis2	6345	2
gMeis2	6349	1
gMeis2	635	1
gMeis2	6350	1
gMeis2	6351	1
gMeis2	6354	1
gMeis2	6355	1
gMeis2	6356	1
gMeis2	6360	1
gMeis2	6361	1
gMeis2	6362	1
gMeis2	6364	1
gMeis2	6366	1
gMeis2	6368	1
gMeis2	6369	1
gMeis2	6370	1
gMeis2	6371	1
gMeis2	6373	1
gMeis2	6376	2
gMeis2	6377	1
gMeis2	6378	1
gMeis2	6379	2
gMeis2	6381	1
gMeis2	6384	1
gMeis2	6385	1
gMeis2	6388	1
gMeis2	639	1
gMeis2	6390	1
gMeis2	6391	1
gMeis2	6392	1
gMeis2	6396	1
gMeis2	6397	2
gMeis2	64	2
gMeis2	6401	1
gMeis2	6404	1
gMeis2	6405	1
gMeis2	6408	1
gMeis2	6409	1
gMeis2	6410	1
gMeis2	6414	1
gMeis2	6416	1
gMeis2	6417	1
gMeis2	6418	1
gMeis2	642	1
gMeis2	6421	1
gMeis2	6422	1
gMeis2	6424	1
gMeis2	6425	2
gMeis2	6427	2
gMeis2	6428	1
gMeis2	6431	1
gMeis2	6432	1
gMeis2	6434	1
gMeis2	6436	1
gMeis2	6437	1
gMeis2	6438	1
gMeis2	6442	1
gMeis2	6445	1
gMeis2	6447	1
gMeis2	645	1
gMeis2	6452	2
gMeis2	6453	1
gMeis2	6454	1
gMeis2	6455	1
gMeis2	6456	1
gMeis2	6457	1
gMeis2	6458	1
gMeis2	6459	3
gMeis2	6460	1
gMeis2	6462	1
gMeis2	6468	1
gMeis2	647	1
gMeis2	6470	1
gMeis2	6473	1
gMeis2	6476	1
gMeis2	6478	1
gMeis2	648	2
gMeis2	6482	1
gMeis2	6486	2
gMeis2	6487	1
gMeis2	6488	1
gMeis2	6491	1
gMeis2	6495	1
gMeis2	6496	1
gMeis2	6499	1
gMeis2	65	1
gMeis2	650	1
gMeis2	6500	1
gMeis2	6506	1
gMeis2	6507	1
gMeis2	6508	1
gMeis2	6509	3
gMeis2	6512	1
gMeis2	6515	1
gMeis2	6518	2
gMeis2	6519	1
gMeis2	652	1
gMeis2	6525	1
gMeis2	6526	1
gMeis2	6527	1
gMeis2	6531	1
gMeis2	6532	2
gMeis2	6535	2
gMeis2	6539	1
gMeis2	6540	1
gMeis2	6541	1
gMeis2	6544	2
gMeis2	6546	1
gMeis2	655	1
gMeis2	6550	1
gMeis2	6551	1
gMeis2	6552	2
gMeis2	6554	1
gMeis2	6558	1
gMeis2	656	1
gMeis2	6560	1
gMeis2	6562	3
gMeis2	6564	1
gMeis2	6565	2
gMeis2	6567	1
gMeis2	6568	1
gMeis2	657	3
gMeis2	6570	1
gMeis2	6571	1
gMeis2	6573	2
gMeis2	6578	1
gMeis2	6580	2
gMeis2	6582	1
gMeis2	6584	1
gMeis2	659	1
gMeis2	6593	1
gMeis2	6594	1
gMeis2	6595	1
gMeis2	66	1
gMeis2	6600	1
gMeis2	6602	1
gMeis2	6612	1
gMeis2	6614	1
gMeis2	6617	1
gMeis2	6618	1
gMeis2	6619	1
gMeis2	662	3
gMeis2	6622	1
gMeis2	6625	1
gMeis2	6627	1
gMeis2	6628	2
gMeis2	6629	1
gMeis2	663	2
gMeis2	6631	1
gMeis2	6632	1
gMeis2	6633	1
gMeis2	6634	1
gMeis2	6635	1
gMeis2	6636	1
gMeis2	6637	1
gMeis2	6638	1
gMeis2	6639	1
gMeis2	664	1
gMeis2	6640	1
gMeis2	6644	1
gMeis2	6648	1
gMeis2	6649	1
gMeis2	6651	1
gMeis2	6652	1
gMeis2	6653	1
gMeis2	6655	1
gMeis2	6657	2
gMeis2	666	1
gMeis2	6662	1
gMeis2	6663	2
gMeis2	6667	1
gMeis2	6669	6
gMeis2	6671	2
gMeis2	6672	1
gMeis2	6673	1
gMeis2	668	2
gMeis2	6683	1
gMeis2	6685	1
gMeis2	6686	1
gMeis2	669	1
gMeis2	6690	1
gMeis2	6695	1
gMeis2	6696	1
gMeis2	6698	2
gMeis2	6705	1
gMeis2	6708	3
gMeis2	6710	1
gMeis2	6715	1
gMeis2	6716	1
gMeis2	6717	1
gMeis2	672	2
gMeis2	6720	1
gMeis2	6722	1
gMeis2	6727	1
gMeis2	673	1
gMeis2	6733	2
gMeis2	6736	1
gMeis2	6737	1
gMeis2	6739	1
gMeis2	6740	1
gMeis2	6742	1
gMeis2	6743	1
gMeis2	6744	1
gMeis2	6747	1
gMeis2	6748	1
gMeis2	675	1
gMeis2	6752	1
gMeis2	6758	1
gMeis2	6759	2
gMeis2	6761	1
gMeis2	6764	1
gMeis2	6766	1
gMeis2	6768	1
gMeis2	677	1
gMeis2	6770	1
gMeis2	6775	1
gMeis2	6776	1
gMeis2	6777	1
gMeis2	6778	1
gMeis2	6780	1
gMeis2	6782	1
gMeis2	6788	3
gMeis2	6790	1
gMeis2	6791	2
gMeis2	6796	1
gMeis2	6797	1
gMeis2	680	2
gMeis2	6800	1
gMeis2	6803	1
gMeis2	6805	1
gMeis2	6806	1
gMeis2	6807	2
gMeis2	6808	1
gMeis2	6810	1
gMeis2	6811	2
gMeis2	6815	1
gMeis2	6818	2
gMeis2	6819	1
gMeis2	6822	1
gMeis2	6829	2
gMeis2	6832	1
gMeis2	6833	1
gMeis2	6835	1
gMeis2	6836	1
gMeis2	6837	2
gMeis2	6839	1
gMeis2	6840	1
gMeis2	6842	1
gMeis2	6844	1
gMeis2	6845	1
gMeis2	6848	1
gMeis2	6849	1
gMeis2	686	2
gMeis2	6860	1
gMeis2	6861	1
gMeis2	6863	1
gMeis2	6865	1
gMeis2	6867	1
gMeis2	6869	1
gMeis2	6873	1
gMeis2	6876	2
gMeis2	6877	1
gMeis2	6878	1
gMeis2	6879	2
gMeis2	6885	1
gMeis2	6890	2
gMeis2	6893	3
gMeis2	6897	2
gMeis2	6899	1
gMeis2	690	3
gMeis2	6901	1
gMeis2	6903	1
gMeis2	6904	1
gMeis2	6907	1
gMeis2	6912	1
gMeis2	6915	1
gMeis2	6917	1
gMeis2	6920	2
gMeis2	6922	1
gMeis2	6925	1
gMeis2	6927	1
gMeis2	6928	1
gMeis2	6929	1
gMeis2	693	1
gMeis2	6931	1
gMeis2	6934	1
gMeis2	6937	1
gMeis2	6943	1
gMeis2	6944	1
gMeis2	6945	1
gMeis2	6946	1
gMeis2	6949	2
gMeis2	6950	1
gMeis2	6953	1
gMeis2	6955	2
gMeis2	6957	2
gMeis2	696	1
gMeis2	6964	1
gMeis2	6965	1
gMeis2	6967	1
gMeis2	6969	1
gMeis2	6970	1
gMeis2	6971	3
gMeis2	6972	1
gMeis2	6977	1
gMeis2	6979	1
gMeis2	6980	1
gMeis2	6984	1
gMeis2	6989	2
gMeis2	699	1
gMeis2	6995	1
gMeis2	6998	1
gMeis2	6999	1
gMeis2	700	1
gMeis2	7001	1
gMeis2	7004	2
gMeis2	7007	1
gMeis2	7008	1
gMeis2	701	1
gMeis2	7010	1
gMeis2	7012	1
gMeis2	7015	1
gMeis2	7018	1
gMeis2	702	1
gMeis2	7020	1
gMeis2	7021	1
gMeis2	7022	1
gMeis2	7023	1
gMeis2	7026	1
gMeis2	7027	1
gMeis2	7029	1
gMeis2	7031	2
gMeis2	7032	1
gMeis2	7033	1
gMeis2	7038	1
gMeis2	7041	1
gMeis2	7046	1
gMeis2	7047	1
gMeis2	7048	2
gMeis2	7049	1
gMeis2	7050	1
gMeis2	7055	1
gMeis2	7056	1
gMeis2	7057	1
gMeis2	706	2
gMeis2	7061	1
gMeis2	7067	1
gMeis2	7071	2
gMeis2	7073	1
gMeis2	7077	1
gMeis2	708	1
gMeis2	7084	1
gMeis2	7089	1
gMeis2	709	2
gMeis2	7091	1
gMeis2	7092	1
gMeis2	7093	1
gMeis2	7096	1
gMeis2	7099	1
gMeis2	710	1
gMeis2	7100	1
gMeis2	7103	2
gMeis2	7107	1
gMeis2	7109	1
gMeis2	711	1
gMeis2	7111	1
gMeis2	7114	1
gMeis2	7115	1
gMeis2	7117	1
gMeis2	7118	2
gMeis2	7119	1
gMeis2	7122	1
gMeis2	7123	1
gMeis2	7124	1
gMeis2	7125	1
gMeis2	7126	1
gMeis2	7127	1
gMeis2	7129	1
gMeis2	7133	1
gMeis2	7137	1
gMeis2	7138	1
gMeis2	7139	1
gMeis2	7143	1
gMeis2	7148	1
gMeis2	7151	2
gMeis2	7152	1
gMeis2	7153	2
gMeis2	7154	1
gMeis2	7156	1
gMeis2	7157	1
gMeis2	716	2
gMeis2	7161	1
gMeis2	7163	1
gMeis2	7164	1
gMeis2	7165	1
gMeis2	7169	1
gMeis2	717	1
gMeis2	7171	1
gMeis2	7172	1
gMeis2	7174	1
gMeis2	7175	1
gMeis2	7179	1
gMeis2	718	1
gMeis2	7180	1
gMeis2	7181	1
gMeis2	7184	1
gMeis2	7187	1
gMeis2	7188	1
gMeis2	7191	1
gMeis2	7193	1
gMeis2	7195	1
gMeis2	7196	1
gMeis2	7197	1
gMeis2	72	2
gMeis2	720	1
gMeis2	7200	1
gMeis2	7201	1
gMeis2	7203	1
gMeis2	7208	1
gMeis2	7209	1
gMeis2	721	1
gMeis2	7211	1
gMeis2	7212	1
gMeis2	7213	1
gMeis2	7219	1
gMeis2	7220	1
gMeis2	7221	1
gMeis2	7222	1
gMeis2	7224	1
gMeis2	7225	1
gMeis2	7226	1
gMeis2	7232	1
gMeis2	7238	1
gMeis2	7239	1
gMeis2	7247	1
gMeis2	7248	1
gMeis2	725	2
gMeis2	7250	1
gMeis2	7252	1
gMeis2	7255	1
gMeis2	7256	1
gMeis2	7260	1
gMeis2	7262	1
gMeis2	7264	1
gMeis2	7265	1
gMeis2	7267	1
gMeis2	7268	1
gMeis2	7269	1
gMeis2	727	1
gMeis2	7273	1
gMeis2	7274	1
gMeis2	7278	1
gMeis2	728	1
gMeis2	7280	1
gMeis2	7282	1
gMeis2	7285	1
gMeis2	7288	1
gMeis2	7293	1
gMeis2	7295	1
gMeis2	7298	1
gMeis2	7299	1
gMeis2	730	1
gMeis2	7300	1
gMeis2	7302	1
gMeis2	7304	1
gMeis2	7307	1
gMeis2	7308	1
gMeis2	7309	1
gMeis2	731	1
gMeis2	7311	1
gMeis2	7312	1
gMeis2	7315	1
gMeis2	7317	1
gMeis2	7318	1
gMeis2	732	1
gMeis2	7320	1
gMeis2	7322	1
gMeis2	7323	1
gMeis2	733	1
gMeis2	7332	1
gMeis2	7335	1
gMeis2	734	1
gMeis2	7341	1
gMeis2	7342	1
gMeis2	7346	1
gMeis2	7348	1
gMeis2	7349	1
gMeis2	735	1
gMeis2	7350	1
gMeis2	7351	1
gMeis2	7357	1
gMeis2	7359	1
gMeis2	7360	1
gMeis2	7361	1
gMeis2	7363	1
gMeis2	7366	1
gMeis2	7367	1
gMeis2	7375	1
gMeis2	7376	1
gMeis2	738	1
gMeis2	7380	1
gMeis2	739	1
gMeis2	740	1
gMeis2	742	1
gMeis2	744	1
gMeis2	745	1
gMeis2	746	1
gMeis2	748	1
gMeis2	749	1
gMeis2	75	1
gMeis2	752	1
gMeis2	754	1
gMeis2	755	2
gMeis2	756	1
gMeis2	760	2
gMeis2	762	1
gMeis2	764	2
gMeis2	766	1
gMeis2	767	3
gMeis2	770	1
gMeis2	772	1
gMeis2	773	2
gMeis2	774	1
gMeis2	777	1
gMeis2	78	1
gMeis2	780	1
gMeis2	781	1
gMeis2	782	1
gMeis2	783	2
gMeis2	786	1
gMeis2	787	1
gMeis2	790	1
gMeis2	791	1
gMeis2	793	1
gMeis2	796	1
gMeis2	798	1
gMeis2	803	1
gMeis2	804	1
gMeis2	805	1
gMeis2	807	2
gMeis2	808	1
gMeis2	809	2
gMeis2	81	2
gMeis2	814	1
gMeis2	816	1
gMeis2	818	2
gMeis2	822	1
gMeis2	824	1
gMeis2	828	1
gMeis2	829	1
gMeis2	830	1
gMeis2	831	1
gMeis2	834	1
gMeis2	837	1
gMeis2	838	2
gMeis2	839	1
gMeis2	840	2
gMeis2	847	1
gMeis2	849	1
gMeis2	85	3
gMeis2	851	1
gMeis2	857	1
gMeis2	859	1
gMeis2	86	2
gMeis2	861	1
gMeis2	868	1
[truncated: 2,107 more rows]

## Sheet: ED_Fig.3d
IN-CGE	IN-LGE	IN-MGE	IN-NA	Mitotic	PN	gRNA
1	1	0	0	0	0	gMeis2
1	0	0	0	0	0	gMeis2
1	0	0	0	0	0	gMeis2
1	0	0	1	0	1	gMeis2
1	0	0	0	0	0	gMeis2
1	0	0	1	0	0	gMeis2
1	0	0	0	0	1	gMeis2
1	0	0	0	0	1	gMeis2
1	0	0	0	0	0	gMeis2
1	0	0	0	0	0	gMeis2
1	0	0	0	0	0	gMeis2
1	0	0	0	0	1	gMeis2
1	0	0	0	0	1	gMeis2
1	0	0	1	0	0	gMeis2
1	0	0	0	0	0	gMeis2
1	0	0	0	1	1	gMeis2
1	0	0	0	0	1	gMeis2
1	0	0	1	0	0	gMeis2
1	0	0	0	0	0	gMeis2
1	0	0	0	0	1	gMeis2
1	0	0	1	0	1	gMeis2
1	0	0	0	1	0	gMeis2
1	0	1	0	0	0	gMeis2
1	0	0	1	1	0	gMeis2
1	0	0	0	0	0	gMeis2
1	0	0	0	0	0	gMeis2
1	0	0	0	0	0	gMeis2
1	0	0	0	1	0	gMeis2
1	0	0	1	0	0	gMeis2
1	0	0	0	0	1	gMeis2
1	0	0	0	0	0	gMeis2
1	0	0	0	0	1	gMeis2
1	0	0	0	1	0	gMeis2
1	0	0	0	0	0	gMeis2
1	0	0	0	0	0	gMeis2
1	0	0	0	0	0	gMeis2
1	0	0	1	0	0	gMeis2
1	0	0	0	1	0	gMeis2
1	0	0	0	0	0	gMeis2
1	0	0	0	1	1	gMeis2
1	0	0	0	1	0	gMeis2
0	1	0	0	0	0	gMeis2
0	1	0	0	0	0	gMeis2
0	1	0	0	0	1	gMeis2
0	1	0	0	0	1	gMeis2
0	1	0	1	0	0	gMeis2
0	1	0	0	0	0	gMeis2
0	1	0	0	0	1	gMeis2
0	0	1	0	0	0	gMeis2
0	0	1	0	0	1	gMeis2
0	0	1	1	0	0	gMeis2
0	0	1	0	0	1	gMeis2
0	0	1	0	0	1	gMeis2
0	0	1	0	0	0	gMeis2
0	0	1	0	0	0	gMeis2
0	0	1	1	1	0	gMeis2
0	0	1	0	0	0	gMeis2
0	0	1	1	0	1	gMeis2
0	0	0	1	0	1	gMeis2
0	0	0	1	0	0	gMeis2
0	0	0	1	0	1	gMeis2
0	0	0	1	0	1	gMeis2
0	0	0	1	0	0	gMeis2
0	0	0	1	0	0	gMeis2
0	0	0	1	0	1	gMeis2
0	0	0	1	0	1	gMeis2
0	0	0	1	0	0	gMeis2
0	0	0	1	0	0	gMeis2
0	0	0	1	0	0	gMeis2
0	0	0	1	0	1	gMeis2
0	0	0	1	0	1	gMeis2
0	0	0	1	1	0	gMeis2
0	0	0	1	0	0	gMeis2
0	0	0	1	0	1	gMeis2
0	0	0	1	0	0	gMeis2
0	0	0	1	0	1	gMeis2
0	0	0	1	1	0	gMeis2
0	0	0	1	0	1	gMeis2
0	0	0	1	0	1	gMeis2
0	0	0	1	0	0	gMeis2
0	0	0	1	1	0	gMeis2
0	0	0	1	0	0	gMeis2
0	0	0	1	0	1	gMeis2
0	0	0	1	0	1	gMeis2
0	0	0	1	0	0	gMeis2
0	0	0	1	0	1	gMeis2
0	0	0	1	0	1	gMeis2
0	0	0	1	0	0	gMeis2
0	0	0	1	1	0	gMeis2
0	0	0	1	0	1	gMeis2
0	0	0	1	0	0	gMeis2
0	0	0	1	1	0	gMeis2
0	0	0	1	0	1	gMeis2
0	0	0	1	0	0	gMeis2
0	0	0	1	0	1	gMeis2
0	0	0	1	0	0	gMeis2
0	0	0	0	1	1	gMeis2
0	0	0	0	1	1	gMeis2
0	0	0	0	1	0	gMeis2
0	0	0	0	1	0	gMeis2
0	0	0	0	1	1	gMeis2
0	0	0	0	1	1	gMeis2
0	0	0	0	1	0	gMeis2
0	0	0	0	1	0	gMeis2
0	0	0	0	1	1	gMeis2
0	0	0	0	1	0	gMeis2
0	0	0	0	1	1	gMeis2
0	0	0	0	1	0	gMeis2
0	0	0	0	1	1	gMeis2
0	0	0	0	1	1	gMeis2
0	0	0	0	1	0	gMeis2
0	0	0	0	1	1	gMeis2
0	0	0	0	1	1	gMeis2
0	0	0	0	1	1	gMeis2
0	0	0	0	0	1	gMeis2
0	0	0	0	0	1	gMeis2
0	0	0	0	0	1	gMeis2
0	0	0	0	0	1	gMeis2
0	0	0	0	0	1	gMeis2
0	0	0	0	0	1	gMeis2
0	0	0	0	0	1	gMeis2
0	0	0	0	0	1	gMeis2
0	0	0	0	0	1	gMeis2
0	0	0	0	0	1	gMeis2
0	0	0	0	0	1	gMeis2
0	0	0	0	0	1	gMeis2
0	0	0	0	0	1	gMeis2
0	0	0	0	0	1	gMeis2
0	0	0	0	0	1	gMeis2
0	0	0	0	0	1	gMeis2
0	0	0	0	0	1	gMeis2
0	0	0	0	0	1	gMeis2
0	0	0	0	0	1	gMeis2
0	0	0	0	0	1	gMeis2
0	0	0	0	0	1	gMeis2
0	0	0	0	0	1	gMeis2
0	0	0	0	0	1	gMeis2
0	0	0	0	0	1	gMeis2
0	0	0	0	0	1	gMeis2
0	0	0	0	0	1	gMeis2
0	0	0	0	0	1	gMeis2
0	0	0	0	0	1	gMeis2
0	0	0	0	0	1	gMeis2
0	0	0	0	0	1	gMeis2
0	0	0	0	0	1	gMeis2
0	0	0	0	0	1	gMeis2
0	0	0	0	0	1	gMeis2
0	0	0	0	0	1	gMeis2
0	0	0	0	0	1	gMeis2
0	0	0	0	0	1	gMeis2
0	0	0	0	0	1	gMeis2
0	0	0	0	0	1	gMeis2
0	0	0	0	0	1	gMeis2
0	0	0	0	0	1	gMeis2
0	0	0	0	0	1	gMeis2
0	0	0	0	0	1	gMeis2
0	0	0	0	0	1	gMeis2
0	0	0	0	0	1	gMeis2
0	0	0	0	0	1	gMeis2
0	0	0	0	0	1	gMeis2
0	0	0	0	0	1	gMeis2
0	0	0	0	0	1	gMeis2
0	0	0	0	0	1	gMeis2
0	0	0	0	0	1	gMeis2
0	0	0	0	0	1	gMeis2
0	0	0	0	0	1	gMeis2
0	0	0	0	0	1	gMeis2
0	0	0	0	0	1	gMeis2
0	0	0	0	0	1	gMeis2
0	0	0	0	0	1	gMeis2
0	0	0	0	0	1	gMeis2
0	0	0	0	0	1	gMeis2
1	0	0	0	0	1	glacZ
1	0	1	0	0	0	glacZ
1	0	0	0	0	0	glacZ
1	0	0	0	0	0	glacZ
1	0	0	0	0	0	glacZ
0	1	0	0	0	1	glacZ
0	1	1	0	0	1	glacZ
0	1	0	0	0	0	glacZ
0	1	0	0	0	0	glacZ
0	1	0	0	0	0	glacZ
0	1	0	0	0	1	glacZ
0	1	0	0	0	1	glacZ
0	1	0	0	0	1	glacZ
0	1	0	1	0	0	glacZ
0	1	0	0	1	0	glacZ
0	0	1	0	0	1	glacZ
0	0	1	0	0	0	glacZ
0	0	1	0	1	0	glacZ
0	0	1	0	0	0	glacZ
0	0	1	0	0	1	glacZ
0	0	1	0	0	0	glacZ
0	0	1	0	0	1	glacZ
0	0	1	0	0	0	glacZ
0	0	1	0	0	1	glacZ
0	0	1	0	1	0	glacZ
0	0	0	1	0	0	glacZ
0	0	0	1	0	0	glacZ
0	0	0	1	0	1	glacZ
0	0	0	1	0	1	glacZ
0	0	0	1	0	1	glacZ
0	0	0	1	0	1	glacZ
0	0	0	1	0	1	glacZ
0	0	0	1	0	1	glacZ
0	0	0	1	0	1	glacZ
0	0	0	1	0	1	glacZ
0	0	0	1	0	1	glacZ
0	0	0	1	0	1	glacZ
0	0	0	1	0	1	glacZ
0	0	0	1	1	0	glacZ
0	0	0	1	1	0	glacZ
0	0	0	1	0	1	glacZ
0	0	0	1	1	1	glacZ
0	0	0	1	0	0	glacZ
0	0	0	1	0	0	glacZ
0	0	0	1	0	1	glacZ
0	0	0	1	0	0	glacZ
0	0	0	1	0	0	glacZ
0	0	0	1	0	1	glacZ
0	0	0	1	1	1	glacZ
0	0	0	1	0	1	glacZ
0	0	0	1	1	0	glacZ
0	0	0	1	0	1	glacZ
0	0	0	1	0	1	glacZ
0	0	0	1	0	1	glacZ
0	0	0	1	0	1	glacZ
0	0	0	1	0	1	glacZ
0	0	0	1	0	1	glacZ
0	0	0	1	0	1	glacZ
0	0	0	1	0	1	glacZ
0	0	0	1	1	1	glacZ
0	0	0	1	1	1	glacZ
0	0	0	1	0	1	glacZ
0	0	0	1	1	1	glacZ
0	0	0	1	0	1	glacZ
0	0	0	1	0	1	glacZ
0	0	0	1	0	1	glacZ
0	0	0	1	0	1	glacZ
0	0	0	1	0	1	glacZ
0	0	0	1	0	1	glacZ
0	0	0	1	0	1	glacZ
0	0	0	1	1	0	glacZ
0	0	0	1	0	1	glacZ
0	0	0	1	0	1	glacZ
0	0	0	1	0	1	glacZ
0	0	0	1	0	1	glacZ
0	0	0	1	1	0	glacZ
0	0	0	1	1	1	glacZ
0	0	0	1	0	1	glacZ
0	0	0	1	0	0	glacZ
0	0	0	1	0	0	glacZ
0	0	0	1	0	0	glacZ
0	0	0	1	0	0	glacZ
0	0	0	1	0	0	glacZ
0	0	0	1	0	1	glacZ
0	0	0	1	0	1	glacZ
0	0	0	1	0	0	glacZ
0	0	0	1	0	1	glacZ
0	0	0	1	0	0	glacZ
0	0	0	0	1	1	glacZ
0	0	0	0	1	0	glacZ
0	0	0	0	1	0	glacZ
0	0	0	0	1	1	glacZ
0	0	0	0	1	0	glacZ
0	0	0	0	1	0	glacZ
0	0	0	0	1	1	glacZ
0	0	0	0	1	1	glacZ
0	0	0	0	1	1	glacZ
0	0	0	0	1	1	glacZ
0	0	0	0	1	1	glacZ
0	0	0	0	1	1	glacZ
0	0	0	0	1	1	glacZ
0	0	0	0	1	1	glacZ
0	0	0	0	1	0	glacZ
0	0	0	0	1	1	glacZ
0	0	0	0	1	1	glacZ
0	0	0	0	1	1	glacZ
0	0	0	0	1	1	glacZ
0	0	0	0	1	1	glacZ
0	0	0	0	1	1	glacZ
0	0	0	0	1	1	glacZ
0	0	0	0	1	1	glacZ
0	0	0	0	1	1	glacZ
0	0	0	0	1	1	glacZ
0	0	0	0	1	1	glacZ
0	0	0	0	1	0	glacZ
0	0	0	0	1	1	glacZ
0	0	0	0	1	0	glacZ
0	0	0	0	1	1	glacZ
0	0	0	0	1	1	glacZ
0	0	0	0	0	1	glacZ
0	0	0	0	0	1	glacZ
0	0	0	0	0	1	glacZ
0	0	0	0	0	1	glacZ
0	0	0	0	0	1	glacZ
0	0	0	0	0	1	glacZ
0	0	0	0	0	1	glacZ
0	0	0	0	0	1	glacZ
0	0	0	0	0	1	glacZ
0	0	0	0	0	1	glacZ
0	0	0	0	0	1	glacZ
0	0	0	0	0	1	glacZ
0	0	0	0	0	1	glacZ
0	0	0	0	0	1	glacZ
0	0	0	0	0	1	glacZ
0	0	0	0	0	1	glacZ
0	0	0	0	0	1	glacZ
0	0	0	0	0	1	glacZ
0	0	0	0	0	1	glacZ
0	0	0	0	0	1	glacZ
0	0	0	0	0	1	glacZ
0	0	0	0	0	1	glacZ
0	0	0	0	0	1	glacZ
0	0	0	0	0	1	glacZ
0	0	0	0	0	1	glacZ
0	0	0	0	0	1	glacZ
0	0	0	0	0	1	glacZ
0	0	0	0	0	1	glacZ
0	0	0	0	0	1	glacZ
0	0	0	0	0	1	glacZ
0	0	0	0	0	1	glacZ
0	0	0	0	0	1	glacZ
0	0	0	0	0	1	glacZ
0	0	0	0	0	1	glacZ
0	0	0	0	0	1	glacZ
0	0	0	0	0	1	glacZ
0	0	0	0	0	1	glacZ
0	0	0	0	0	1	glacZ
0	0	0	0	0	1	glacZ
0	0	0	0	0	1	glacZ
0	0	0	0	0	1	glacZ
0	0	0	0	0	1	glacZ
0	0	0	0	0	1	glacZ
0	0	0	0	0	1	glacZ
0	0	0	0	0	1	glacZ
0	0	0	0	0	1	glacZ
0	0	0	0	0	1	glacZ
0	0	0	0	0	1	glacZ
0	0	0	0	0	1	glacZ
0	0	0	0	0	1	glacZ
0	0	0	0	0	1	glacZ
0	0	0	0	0	1	glacZ
0	0	0	0	0	1	glacZ
0	0	0	0	0	1	glacZ
0	0	0	0	0	1	glacZ
0	0	0	0	0	1	glacZ
0	0	0	0	0	1	glacZ
0	0	0	0	0	1	glacZ
0	0	0	0	0	1	glacZ
0	0	0	0	0	1	glacZ
0	0	0	0	0	1	glacZ
0	0	0	0	0	1	glacZ
0	0	0	0	0	1	glacZ
0	0	0	0	0	1	glacZ
0	0	0	0	0	1	glacZ
0	0	0	0	0	1	glacZ
0	0	0	0	0	1	glacZ
0	0	0	0	0	1	glacZ
0	0	0	0	0	1	glacZ
0	0	0	0	0	1	glacZ
0	0	0	0	0	1	glacZ
0	0	0	0	0	1	glacZ
0	0	0	0	0	1	glacZ
0	0	0	0	0	1	glacZ
0	0	0	0	0	1	glacZ
0	0	0	0	0	1	glacZ
0	0	0	0	0	1	glacZ
0	0	0	0	0	1	glacZ
0	0	0	0	0	1	glacZ
0	0	0	0	0	1	glacZ
0	0	0	0	0	1	glacZ
0	0	0	0	0	1	glacZ
0	0	0	0	0	1	glacZ
0	0	0	0	0	1	glacZ
0	0	0	0	0	1	glacZ
0	0	0	0	0	1	glacZ
0	0	0	0	0	1	glacZ
0	0	0	0	0	1	glacZ
0	0	0	0	0	1	glacZ
0	0	0	0	0	1	glacZ
0	0	0	0	0	1	glacZ
0	0	0	0	0	1	glacZ
0	0	0	0	0	1	glacZ
0	0	0	0	0	1	glacZ
0	0	0	0	0	1	glacZ
0	0	0	0	0	1	glacZ
0	0	0	0	0	1	glacZ
0	0	0	0	0	1	glacZ
0	0	0	0	0	1	glacZ
0	0	0	0	0	1	glacZ
0	0	0	0	0	1	glacZ
0	0	0	0	0	1	glacZ
0	0	0	0	0	1	glacZ
0	0	0	0	0	1	glacZ
0	0	0	0	0	1	glacZ
0	0	0	0	0	1	glacZ
0	0	0	0	0	1	glacZ
0	0	0	0	0	1	glacZ
0	0	0	0	0	1	glacZ
0	0	0	0	0	1	glacZ
0	0	0	0	0	1	glacZ
0	0	0	0	0	1	glacZ
0	0	0	0	0	1	glacZ
0	0	0	0	0	1	glacZ
0	0	0	0	0	1	glacZ
0	0	0	0	0	1	glacZ
0	0	0	0	0	1	glacZ
0	0	0	0	0	1	glacZ
0	0	0	0	0	1	glacZ
0	0	0	0	0	1	glacZ
0	0	0	0	0	1	glacZ
0	0	0	0	0	1	glacZ
0	0	0	0	0	1	glacZ
0	0	0	0	0	1	glacZ
0	0	0	0	0	1	glacZ
0	0	0	0	0	1	glacZ
0	0	0	0	0	1	glacZ
0	0	0	0	0	1	glacZ
0	0	0	0	0	1	glacZ
0	0	0	0	0	1	glacZ
0	0	0	0	0	1	glacZ
0	0	0	0	0	1	glacZ
0	0	0	0	0	1	glacZ
0	0	0	0	0	1	glacZ
0	0	0	0	0	1	glacZ
0	0	0	0	0	1	glacZ
0	0	0	0	0	1	glacZ
0	0	0	0	0	1	glacZ
0	0	0	0	0	1	glacZ
0	0	0	0	0	1	glacZ
0	0	0	0	0	1	glacZ
0	0	0	0	0	1	glacZ
0	0	0	0	0	1	glacZ
0	0	0	0	0	1	glacZ
0	0	0	0	0	1	glacZ
0	0	0	0	0	1	glacZ
0	0	0	0	0	1	glacZ
0	0	0	0	0	1	glacZ
0	0	0	0	0	1	glacZ
0	0	0	0	0	1	glacZ
0	0	0	0	0	1	glacZ
0	0	0	0	0	1	glacZ
0	0	0	0	0	1	glacZ
0	0	0	0	0	1	glacZ
0	0	0	0	0	1	glacZ
0	0	0	0	0	1	glacZ
0	0	0	0	0	1	glacZ
0	0	0	0	0	1	glacZ
0	0	0	0	0	1	glacZ
0	0	0	0	0	1	glacZ
0	0	0	0	0	1	glacZ
0	0	0	0	0	1	glacZ
0	0	0	0	0	1	glacZ
0	0	0	0	0	1	glacZ
0	0	0	0	0	1	glacZ
0	0	0	0	0	1	glacZ
0	0	0	0	0	1	glacZ
0	0	0	0	0	1	glacZ
0	0	0	0	0	1	glacZ
0	0	0	0	0	1	glacZ
0	0	0	0	0	1	glacZ
0	0	0	0	0	1	glacZ
0	0	0	0	0	1	glacZ
0	0	0	0	0	1	glacZ
0	0	0	0	0	1	glacZ
0	0	0	0	0	1	glacZ
0	0	0	0	0	1	glacZ
0	0	0	0	0	1	glacZ
0	0	0	0	0	1	glacZ
0	0	0	0	0	1	glacZ
0	0	0	0	0	1	glacZ
0	0	0	0	0	1	glacZ
0	0	0	0	0	1	glacZ
0	0	0	0	0	1	glacZ
0	0	0	0	0	1	glacZ
0	0	0	0	0	1	glacZ
0	0	0	0	0	1	glacZ
0	0	0	0	0	1	glacZ
0	0	0	0	0	1	glacZ
0	0	0	0	0	1	glacZ
0	0	0	0	0	1	glacZ
0	0	0	0	0	1	glacZ
0	0	0	0	0	1	glacZ
0	0	0	0	0	1	glacZ
0	0	0	0	0	1	glacZ
0	0	0	0	0	1	glacZ
0	0	0	0	0	1	glacZ
0	0	0	0	0	1	glacZ
0	0	0	0	0	1	glacZ
0	0	0	0	0	1	glacZ
0	0	0	0	0	1	glacZ
0	0	0	0	0	1	glacZ
0	0	0	0	0	1	glacZ
0	0	0	0	0	1	glacZ
0	0	0	0	0	1	glacZ
0	0	0	0	0	1	glacZ
0	0	0	0	0	1	glacZ
0	0	0	0	0	1	glacZ
0	0	0	0	0	1	glacZ
0	0	0	0	0	1	glacZ
0	0	0	0	0	1	glacZ
0	0	0	0	0	1	glacZ
0	0	0	0	0	1	glacZ
0	0	0	0	0	1	glacZ
0	0	0	0	0	1	glacZ
0	0	0	0	0	1	glacZ
0	0	0	0	0	1	glacZ
0	0	0	0	0	1	glacZ
0	0	0	0	0	1	glacZ
0	0	0	0	0	1	glacZ
0	0	0	0	0	1	glacZ
0	0	0	0	0	1	glacZ
0	0	0	0	0	1	glacZ
0	0	0	0	0	1	glacZ
0	0	0	0	0	1	glacZ
0	0	0	0	0	1	glacZ
0	0	0	0	0	1	glacZ
0	0	0	0	0	1	glacZ
0	0	0	0	0	1	glacZ
0	0	0	0	0	1	glacZ
0	0	0	0	0	1	glacZ
0	0	0	0	0	1	glacZ
0	0	0	0	0	1	glacZ
0	0	0	0	0	1	glacZ
0	0	0	0	0	1	glacZ
0	0	0	0	0	1	glacZ
0	0	0	0	0	1	glacZ
0	0	0	0	0	1	glacZ
