# Supplementary material for: Spatial enhancer activation influences inhibitory neuron identity during mouse embryonic development
Source: Nat Neurosci. 2024 Mar 25;27(5):862–72. doi: 10.1038/s41593-024-01611-9 (PMC11088997; doi:10.1038/s41593-024-01611-9)
Supplement: Supplementary file 11 — Statistical source data. [file 41593_2024_1611_MOESM11_ESM.xlsx]

## Sheet: ED_Fig.4efg
chr_merged	start_merged	end_merged	peakname_merged	meis2_peak	dlx5_peak	lhx6_peak	vista_overlap	vista_activity	TSS_overlap	enhancer_interacting_genes	chr_meis2	start_meis2	end_meis2	width_meis2	peakname_meis2	score_meis2	fold_change_meis2	neg_log10pvalue_meis2	neg_log10_qvalue_meis2	rel_summit_pos_meis2	chr_dlx5	start_dlx5	end_dlx5	width_dlx5	peakname_dlx5	score_dlx5	fold_change_dlx5	neg_log10pvalue_dlx5	neg_log10_qvalue_dlx5	rel_summit_pos_dlx5	chr_lhx6	start_lhx6	end_lhx6	width_lhx6	peakname_lhx6	score_lhx6	fold_change_lhx6	neg_log10pvalue_lhx6	neg_log10_qvalue_lhx6	rel_summit_pos_lhx6
chr1	3842114	3842492	merged_peak_1	y	n	n	NA	NA	NA	NA	chr1	3842114	3842492	379	GE_meis_IP_q0.01_peak_1	243	8.43676	28.72034	24.30438	182	NA	NA	NA	NA	NA	NA	NA	NA	NA	NA	NA	NA	NA	NA	NA	NA	NA	NA	NA	NA
chr1	5012880	5013119	merged_peak_2	y	n	n	NA	NA	NA	NA	chr1	5012880	5013119	240	GE_meis_IP_q0.01_peak_2	128	5.98117	16.81626	12.81053	97	NA	NA	NA	NA	NA	NA	NA	NA	NA	NA	NA	NA	NA	NA	NA	NA	NA	NA	NA	NA
chr1	5056022	5056305	merged_peak_3	y	n	n	NA	NA	NA	NA	chr1	5056022	5056305	284	GE_meis_IP_q0.01_peak_3	228	8.27869	27.25596	22.87473	138	NA	NA	NA	NA	NA	NA	NA	NA	NA	NA	NA	NA	NA	NA	NA	NA	NA	NA	NA	NA
chr1	5770188	5770536	merged_peak_4	y	n	n	NA	NA	NA	NA	chr1	5770188	5770536	349	GE_meis_IP_q0.01_peak_4	171	6.91573	21.3508	17.16228	202	NA	NA	NA	NA	NA	NA	NA	NA	NA	NA	NA	NA	NA	NA	NA	NA	NA	NA	NA	NA
chr1	6729163	6729765	merged_peak_5	y	y	n	hs698	forebrain_positive	St18	NA	chr1	6729163	6729372	210	GE_meis_IP_q0.01_peak_5	85	5.0575	12.28776	8.53284	68	chr1	6729300	6729765	466	Dlx5_e13.5_BG_WT_mrgdf_trim-vs.Input.no_model_peak_1	112	5.81847	11.26911	7.22829	164	NA	NA	NA	NA	NA	NA	NA	NA	NA	NA
chr1	6757566	6757939	merged_peak_6	n	y	y	NA	NA	NA	St18	NA	NA	NA	NA	NA	NA	NA	NA	NA	NA	chr1	6757574	6757921	348	Dlx5_e13.5_BG_WT_mrgdf_trim-vs.Input.no_model_peak_2	183	7.96212	18.31748	13.98755	201	chr1	6757566	6757939	374	Lhx6_ChIPvsInput_p0.00001_peak_1	67	8.74918	42.80133	38.51273	187
chr1	6800642	6800864	merged_peak_7	n	y	n	NA	NA	NA	St18	NA	NA	NA	NA	NA	NA	NA	NA	NA	NA	chr1	6800642	6800864	223	Dlx5_e13.5_BG_WT_mrgdf_trim-vs.Input.no_model_peak_3	103	5.51224	10.34264	6.35957	111	NA	NA	NA	NA	NA	NA	NA	NA	NA	NA
chr1	6973119	6973381	merged_peak_8	n	n	y	NA	NA	NA	NA	NA	NA	NA	NA	NA	NA	NA	NA	NA	NA	NA	NA	NA	NA	NA	NA	NA	NA	NA	NA	chr1	6973119	6973381	263	Lhx6_ChIPvsInput_p0.00001_peak_2	37	4.88925	16.00964	12.18284	136
chr1	7088748	7088984	merged_peak_9	y	n	n	NA	NA	Pcmtd1	NA	chr1	7088748	7088984	237	GE_meis_IP_q0.01_peak_6	102	5.51912	14.10938	10.23211	160	NA	NA	NA	NA	NA	NA	NA	NA	NA	NA	NA	NA	NA	NA	NA	NA	NA	NA	NA	NA
chr1	12410073	12410439	merged_peak_10	y	y	y	NA	NA	NA	NA	chr1	12410084	12410388	305	GE_meis_IP_q0.01_peak_7	153	6.70179	19.44757	15.33072	175	chr1	12410125	12410439	315	Dlx5_e13.5_BG_WT_mrgdf_trim-vs.Input.no_model_peak_4	227	9.18706	22.71996	18.28591	150	chr1	12410073	12410401	329	Lhx6_ChIPvsInput_p0.00001_peak_3	34	4.50325	13.79	10.03351	168
chr1	12895410	12895619	merged_peak_11	y	n	n	NA	NA	NA	NA	chr1	12895410	12895619	210	GE_meis_IP_q0.01_peak_8	34	3.48093	6.81165	3.43752	86	NA	NA	NA	NA	NA	NA	NA	NA	NA	NA	NA	NA	NA	NA	NA	NA	NA	NA	NA	NA
chr1	13331055	13331381	merged_peak_12	n	n	y	NA	NA	NA	NA	NA	NA	NA	NA	NA	NA	NA	NA	NA	NA	NA	NA	NA	NA	NA	NA	NA	NA	NA	NA	chr1	13331055	13331381	327	Lhx6_ChIPvsInput_p0.00001_peak_5	27	3.6026	9.05068	5.47727	153
chr1	13936028	13936228	merged_peak_13	n	y	n	NA	NA	NA	NA	NA	NA	NA	NA	NA	NA	NA	NA	NA	NA	chr1	13936028	13936228	201	Dlx5_e13.5_BG_WT_mrgdf_trim-vs.Input.no_model_peak_5	77	4.59353	7.70739	3.9362	124	NA	NA	NA	NA	NA	NA	NA	NA	NA	NA
chr1	15508451	15508844	merged_peak_14	y	n	n	NA	NA	NA	NA	chr1	15508451	15508844	394	GE_meis_IP_q0.01_peak_9	162	6.89891	20.38327	16.23092	162	NA	NA	NA	NA	NA	NA	NA	NA	NA	NA	NA	NA	NA	NA	NA	NA	NA	NA	NA	NA
chr1	18181250	18181588	merged_peak_15	y	n	n	NA	NA	NA	NA	chr1	18181250	18181588	339	GE_meis_IP_q0.01_peak_10	162	6.89891	20.38327	16.23092	181	NA	NA	NA	NA	NA	NA	NA	NA	NA	NA	NA	NA	NA	NA	NA	NA	NA	NA	NA	NA
chr1	18307362	18308085	merged_peak_16	y	n	n	NA	NA	NA	NA	chr1	18307362	18308085	724	GE_meis_IP_q0.01_peak_11	741	16.91906	79.59222	74.1101	220	NA	NA	NA	NA	NA	NA	NA	NA	NA	NA	NA	NA	NA	NA	NA	NA	NA	NA	NA	NA
chr1	18583691	18583940	merged_peak_17	n	n	y	NA	NA	NA	NA	NA	NA	NA	NA	NA	NA	NA	NA	NA	NA	NA	NA	NA	NA	NA	NA	NA	NA	NA	NA	chr1	18583691	18583940	250	Lhx6_ChIPvsInput_p0.00001_peak_6	27	3.6026	9.05068	5.47727	126
chr1	23146482	23146762	merged_peak_18	y	n	n	NA	NA	NA	NA	chr1	23146482	23146762	281	GE_meis_IP_q0.01_peak_12	199	7.68735	24.2443	19.95601	170	NA	NA	NA	NA	NA	NA	NA	NA	NA	NA	NA	NA	NA	NA	NA	NA	NA	NA	NA	NA
chr1	23239741	23239941	merged_peak_19	n	y	n	NA	NA	NA	NA	NA	NA	NA	NA	NA	NA	NA	NA	NA	NA	chr1	23239741	23239941	201	Dlx5_e13.5_BG_WT_mrgdf_trim-vs.Input.no_model_peak_6	94	5.206	9.43932	5.51949	99	NA	NA	NA	NA	NA	NA	NA	NA	NA	NA
chr1	24683967	24684394	merged_peak_20	n	n	y	NA	NA	NA	NA	NA	NA	NA	NA	NA	NA	NA	NA	NA	NA	NA	NA	NA	NA	NA	NA	NA	NA	NA	NA	chr1	24683967	24684394	428	Lhx6_ChIPvsInput_p0.00001_peak_7	22	2.95928	6.10541	2.69093	154
chr1	25698737	25699020	merged_peak_21	y	n	n	NA	NA	NA	NA	chr1	25698737	25699020	284	GE_meis_IP_q0.01_peak_13	153	6.70179	19.44757	15.33072	117	NA	NA	NA	NA	NA	NA	NA	NA	NA	NA	NA	NA	NA	NA	NA	NA	NA	NA	NA	NA
chr1	28067596	28067947	merged_peak_22	n	y	n	NA	NA	NA	NA	NA	NA	NA	NA	NA	NA	NA	NA	NA	NA	chr1	28067596	28067947	352	Dlx5_e13.5_BG_WT_mrgdf_trim-vs.Input.no_model_peak_10	60	3.98106	6.08548	2.50168	185	NA	NA	NA	NA	NA	NA	NA	NA	NA	NA
chr1	29261201	29261709	merged_peak_23	n	n	y	NA	NA	NA	NA	NA	NA	NA	NA	NA	NA	NA	NA	NA	NA	NA	NA	NA	NA	NA	NA	NA	NA	NA	NA	chr1	29261201	29261709	509	Lhx6_ChIPvsInput_p0.00001_peak_9	40	5.27524	18.32973	14.43031	350
chr1	30060836	30061186	merged_peak_24	y	n	n	NA	NA	NA	NA	chr1	30060836	30061186	351	GE_meis_IP_q0.01_peak_14	121	5.68532	16.07084	12.10359	217	NA	NA	NA	NA	NA	NA	NA	NA	NA	NA	NA	NA	NA	NA	NA	NA	NA	NA	NA	NA
chr1	31793814	31794490	merged_peak_25	n	n	y	NA	NA	NA	NA	NA	NA	NA	NA	NA	NA	NA	NA	NA	NA	NA	NA	NA	NA	NA	NA	NA	NA	NA	NA	chr1	31793814	31794490	677	Lhx6_ChIPvsInput_p0.00001_peak_10	36	4.76058	15.25821	11.45469	207
chr1	32649729	32650236	merged_peak_26	n	y	y	NA	NA	NA	NA	NA	NA	NA	NA	NA	NA	NA	NA	NA	NA	chr1	32649765	32650236	472	Dlx5_e13.5_BG_WT_mrgdf_trim-vs.Input.no_model_peak_13	60	3.98106	6.08548	2.50168	380	chr1	32649729	32650171	443	Lhx6_ChIPvsInput_p0.00001_peak_11	32	4.24592	12.37008	8.66354	234
chr1	33494609	33495135	merged_peak_27	n	y	n	NA	NA	NA	NA	NA	NA	NA	NA	NA	NA	NA	NA	NA	NA	chr1	33494609	33495135	527	Dlx5_e13.5_BG_WT_mrgdf_trim-vs.Input.no_model_peak_14	131	6.43094	13.18697	9.0459	117	NA	NA	NA	NA	NA	NA	NA	NA	NA	NA
chr1	33609952	33610390	merged_peak_28	y	n	n	NA	NA	NA	NA	chr1	33609952	33610390	439	GE_meis_IP_q0.01_peak_15	115	5.20154	15.53022	11.59963	183	NA	NA	NA	NA	NA	NA	NA	NA	NA	NA	NA	NA	NA	NA	NA	NA	NA	NA	NA	NA
chr1	34775942	34776165	merged_peak_29	y	n	n	NA	NA	NA	NA	chr1	34775942	34776165	224	GE_meis_IP_q0.01_peak_16	99	5.36885	13.7519	9.9097	87	NA	NA	NA	NA	NA	NA	NA	NA	NA	NA	NA	NA	NA	NA	NA	NA	NA	NA	NA	NA
chr1	35750166	35750527	merged_peak_30	n	y	n	NA	NA	NA	NA	NA	NA	NA	NA	NA	NA	NA	NA	NA	NA	chr1	35750166	35750527	362	Dlx5_e13.5_BG_WT_mrgdf_trim-vs.Input.no_model_peak_15	122	6.12471	12.21757	8.12511	177	NA	NA	NA	NA	NA	NA	NA	NA	NA	NA
chr1	36369083	36369283	merged_peak_31	n	y	n	NA	NA	Kansl3; Fer1l5	NA	NA	NA	NA	NA	NA	NA	NA	NA	NA	NA	chr1	36369083	36369283	201	Dlx5_e13.5_BG_WT_mrgdf_trim-vs.Input.no_model_peak_16	77	4.59353	7.70739	3.9362	177	NA	NA	NA	NA	NA	NA	NA	NA	NA	NA
chr1	36557139	36557339	merged_peak_32	n	y	n	NA	NA	Sema4c	NA	NA	NA	NA	NA	NA	NA	NA	NA	NA	NA	chr1	36557139	36557339	201	Dlx5_e13.5_BG_WT_mrgdf_trim-vs.Input.no_model_peak_17	68	4.28729	6.8818	3.19947	185	NA	NA	NA	NA	NA	NA	NA	NA	NA	NA
chr1	36691160	36691515	merged_peak_33	y	n	n	NA	NA	Cox5b	NA	chr1	36691160	36691515	356	GE_meis_IP_q0.01_peak_17	248	8.67291	29.31499	24.87377	176	NA	NA	NA	NA	NA	NA	NA	NA	NA	NA	NA	NA	NA	NA	NA	NA	NA	NA	NA	NA
chr1	37097467	37097709	merged_peak_34	n	y	n	NA	NA	NA	NA	NA	NA	NA	NA	NA	NA	NA	NA	NA	NA	chr1	37097467	37097709	243	Dlx5_e13.5_BG_WT_mrgdf_trim-vs.Input.no_model_peak_18	103	5.51224	10.34264	6.35957	125	NA	NA	NA	NA	NA	NA	NA	NA	NA	NA
chr1	38225303	38225539	merged_peak_35	n	y	n	NA	NA	NA	NA	NA	NA	NA	NA	NA	NA	NA	NA	NA	NA	chr1	38225303	38225539	237	Dlx5_e13.5_BG_WT_mrgdf_trim-vs.Input.no_model_peak_20	193	8.26835	19.39509	15.0371	121	NA	NA	NA	NA	NA	NA	NA	NA	NA	NA
chr1	38438837	38439294	merged_peak_36	y	y	n	NA	NA	NA	NA	chr1	38438872	38439294	423	GE_meis_IP_q0.01_peak_18	94	5.32201	13.26967	9.43533	172	chr1	38438837	38439119	283	Dlx5_e13.5_BG_WT_mrgdf_trim-vs.Input.no_model_peak_22	131	6.43094	13.18697	9.0459	122	NA	NA	NA	NA	NA	NA	NA	NA	NA	NA
chr1	38545248	38545514	merged_peak_37	y	n	n	NA	NA	NA	Lonrf2	chr1	38545248	38545514	267	GE_meis_IP_q0.01_peak_19	25	3.05973	5.79531	2.54652	110	NA	NA	NA	NA	NA	NA	NA	NA	NA	NA	NA	NA	NA	NA	NA	NA	NA	NA	NA	NA
chr1	39838809	39839077	merged_peak_38	y	n	n	NA	NA	NA	NA	chr1	39838809	39839077	269	GE_meis_IP_q0.01_peak_20	64	4.53357	10.07273	6.42581	66	NA	NA	NA	NA	NA	NA	NA	NA	NA	NA	NA	NA	NA	NA	NA	NA	NA	NA	NA	NA
chr1	40967747	40968154	merged_peak_39	n	y	y	hs810	negative	NA	NA	NA	NA	NA	NA	NA	NA	NA	NA	NA	NA	chr1	40967747	40967991	245	Dlx5_e13.5_BG_WT_mrgdf_trim-vs.Input.no_model_peak_23	94	5.206	9.43932	5.51949	116	chr1	40967761	40968154	394	Lhx6_ChIPvsInput_p0.00001_peak_12	55	7.2052	31.21746	27.04353	202
chr1	41152615	41152862	merged_peak_40	n	y	n	NA	NA	NA	Pou3f3	NA	NA	NA	NA	NA	NA	NA	NA	NA	NA	chr1	41152615	41152862	248	Dlx5_e13.5_BG_WT_mrgdf_trim-vs.Input.no_model_peak_24	162	7.34965	16.21173	11.9469	117	NA	NA	NA	NA	NA	NA	NA	NA	NA	NA
chr1	41157663	41158070	merged_peak_41	y	y	n	NA	NA	NA	Pou3f3	chr1	41157663	41158070	408	GE_meis_IP_q0.01_peak_21	190	7.49024	23.26192	19.00519	265	chr1	41157771	41158047	277	Dlx5_e13.5_BG_WT_mrgdf_trim-vs.Input.no_model_peak_25	45	3.36859	4.58913	1.2561	131	NA	NA	NA	NA	NA	NA	NA	NA	NA	NA
chr1	41166423	41166736	merged_peak_42	n	n	y	hs1093	other_positive	NA	Pou3f3	NA	NA	NA	NA	NA	NA	NA	NA	NA	NA	NA	NA	NA	NA	NA	NA	NA	NA	NA	NA	chr1	41166423	41166736	314	Lhx6_ChIPvsInput_p0.00001_peak_13	50	6.56188	26.70426	22.60167	151
chr1	41427789	41428171	merged_peak_43	n	y	n	hs958	negative	NA	NA	NA	NA	NA	NA	NA	NA	NA	NA	NA	NA	chr1	41427789	41428171	383	Dlx5_e13.5_BG_WT_mrgdf_trim-vs.Input.no_model_peak_26	94	5.206	9.43932	5.51949	195	NA	NA	NA	NA	NA	NA	NA	NA	NA	NA
chr1	41431015	41431554	merged_peak_44	y	y	n	hs977	negative	NA	NA	chr1	41431015	41431554	540	GE_meis_IP_q0.01_peak_22	794	17.74005	85.02619	79.43328	277	chr1	41431251	41431451	201	Dlx5_e13.5_BG_WT_mrgdf_trim-vs.Input.no_model_peak_27	68	4.28729	6.8818	3.19947	141	NA	NA	NA	NA	NA	NA	NA	NA	NA	NA
chr1	41652752	41653004	merged_peak_45	y	n	n	NA	NA	NA	NA	chr1	41652752	41653004	253	GE_meis_IP_q0.01_peak_23	78	4.92779	11.63761	7.89595	130	NA	NA	NA	NA	NA	NA	NA	NA	NA	NA	NA	NA	NA	NA	NA	NA	NA	NA	NA	NA
chr1	41749240	41749646	merged_peak_46	n	y	y	NA	NA	NA	Pou3f3	NA	NA	NA	NA	NA	NA	NA	NA	NA	NA	chr1	41749240	41749493	254	Dlx5_e13.5_BG_WT_mrgdf_trim-vs.Input.no_model_peak_28	94	5.206	9.43932	5.51949	118	chr1	41749284	41749646	363	Lhx6_ChIPvsInput_p0.00001_peak_14	39	5.14657	17.54566	13.66982	169
chr1	41811325	41811526	merged_peak_47	n	y	n	hs1126	negative	NA	Pou3f3	NA	NA	NA	NA	NA	NA	NA	NA	NA	NA	chr1	41811325	41811526	202	Dlx5_e13.5_BG_WT_mrgdf_trim-vs.Input.no_model_peak_29	68	4.28729	6.8818	3.19947	87	NA	NA	NA	NA	NA	NA	NA	NA	NA	NA
chr1	41814204	41814819	merged_peak_48	y	n	n	hs1529	forebrain_positive	NA	Pou3f3	chr1	41814204	41814819	616	GE_meis_IP_q0.01_peak_24	387	11.23536	43.57841	38.77874	412	NA	NA	NA	NA	NA	NA	NA	NA	NA	NA	NA	NA	NA	NA	NA	NA	NA	NA	NA	NA
chr1	41981538	41981818	merged_peak_49	y	n	n	hs401	other_positive	NA	NA	chr1	41981538	41981818	281	GE_meis_IP_q0.01_peak_25	290	8.26128	33.58703	29.03563	161	NA	NA	NA	NA	NA	NA	NA	NA	NA	NA	NA	NA	NA	NA	NA	NA	NA	NA	NA	NA
chr1	42257788	42258208	merged_peak_50	y	y	n	hs1534	forebrain_positive	NA	Pou3f3	chr1	42257788	42258208	421	GE_meis_IP_q0.01_peak_26	237	8.22411	28.17572	23.78562	197	chr1	42257981	42258181	201	Dlx5_e13.5_BG_WT_mrgdf_trim-vs.Input.no_model_peak_30	68	4.28729	6.8818	3.19947	143	NA	NA	NA	NA	NA	NA	NA	NA	NA	NA
chr1	42354031	42354410	merged_peak_51	n	y	y	NA	NA	NA	NA	NA	NA	NA	NA	NA	NA	NA	NA	NA	NA	chr1	42354147	42354396	250	Dlx5_e13.5_BG_WT_mrgdf_trim-vs.Input.no_model_peak_31	60	3.98106	6.08548	2.50168	106	chr1	42354031	42354410	380	Lhx6_ChIPvsInput_p0.00001_peak_15	60	7.84853	35.92213	31.69265	206
chr1	42365861	42366413	merged_peak_52	y	y	y	hs702	forebrain_positive	NA	NA	chr1	42366006	42366413	408	GE_meis_IP_q0.01_peak_27	153	6.70179	19.44757	15.33072	190	chr1	42365861	42366399	539	Dlx5_e13.5_BG_WT_mrgdf_trim-vs.Input.no_model_peak_32	204	8.57459	20.4884	16.10336	254	chr1	42365912	42366397	486	Lhx6_ChIPvsInput_p0.00001_peak_16	66	8.62051	41.79886	37.51771	254
chr1	42678781	42679235	merged_peak_53	n	n	y	hs1121	negative	NA	Pou3f3	NA	NA	NA	NA	NA	NA	NA	NA	NA	NA	NA	NA	NA	NA	NA	NA	NA	NA	NA	NA	chr1	42678781	42679235	455	Lhx6_ChIPvsInput_p0.00001_peak_17	35	4.63192	14.51823	10.73815	226
chr1	42681866	42682109	merged_peak_54	y	n	n	NA	NA	NA	NA	chr1	42681866	42682109	244	GE_meis_IP_q0.01_peak_28	102	5.51912	14.10938	10.23211	130	NA	NA	NA	NA	NA	NA	NA	NA	NA	NA	NA	NA	NA	NA	NA	NA	NA	NA	NA	NA
chr1	43098570	43098810	merged_peak_55	y	n	n	NA	NA	Tgfbrap1; AI597479	NA	chr1	43098570	43098810	241	GE_meis_IP_q0.01_peak_29	86	5.1249	12.44555	8.65789	107	NA	NA	NA	NA	NA	NA	NA	NA	NA	NA	NA	NA	NA	NA	NA	NA	NA	NA	NA	NA
chr1	43314030	43314484	merged_peak_56	y	n	n	NA	NA	NA	NA	chr1	43314030	43314484	455	GE_meis_IP_q0.01_peak_30	209	7.88446	25.23761	20.91928	164	NA	NA	NA	NA	NA	NA	NA	NA	NA	NA	NA	NA	NA	NA	NA	NA	NA	NA	NA	NA
chr1	43495865	43496141	merged_peak_57	y	n	n	NA	NA	NA	NA	chr1	43495865	43496141	277	GE_meis_IP_q0.01_peak_31	94	5.32201	13.26967	9.43533	114	NA	NA	NA	NA	NA	NA	NA	NA	NA	NA	NA	NA	NA	NA	NA	NA	NA	NA	NA	NA
chr1	43827831	43828102	merged_peak_58	y	n	n	NA	NA	Uxs1	NA	chr1	43827831	43828102	272	GE_meis_IP_q0.01_peak_32	78	4.92779	11.63761	7.89595	174	NA	NA	NA	NA	NA	NA	NA	NA	NA	NA	NA	NA	NA	NA	NA	NA	NA	NA	NA	NA
chr1	43895569	43896180	merged_peak_59	y	n	n	NA	NA	NA	NA	chr1	43895569	43896180	612	GE_meis_IP_q0.01_peak_33	209	7.88446	25.23761	20.91928	380	NA	NA	NA	NA	NA	NA	NA	NA	NA	NA	NA	NA	NA	NA	NA	NA	NA	NA	NA	NA
chr1	43933633	43933950	merged_peak_60	y	n	n	NA	NA	Tpp2	NA	chr1	43933633	43933950	318	GE_meis_IP_q0.01_peak_34	118	5.91335	15.8335	11.87053	184	NA	NA	NA	NA	NA	NA	NA	NA	NA	NA	NA	NA	NA	NA	NA	NA	NA	NA	NA	NA
chr1	45794960	45795380	merged_peak_61	y	n	n	NA	NA	Wdr75	NA	chr1	45794960	45795380	421	GE_meis_IP_q0.01_peak_35	807	17.93716	86.37551	80.76128	203	NA	NA	NA	NA	NA	NA	NA	NA	NA	NA	NA	NA	NA	NA	NA	NA	NA	NA	NA	NA
chr1	47310784	47310984	merged_peak_62	n	y	n	NA	NA	NA	NA	NA	NA	NA	NA	NA	NA	NA	NA	NA	NA	chr1	47310784	47310984	201	Dlx5_e13.5_BG_WT_mrgdf_trim-vs.Input.no_model_peak_34	60	3.98106	6.08548	2.50168	111	NA	NA	NA	NA	NA	NA	NA	NA	NA	NA
chr1	47405218	47405482	merged_peak_63	n	y	n	NA	NA	NA	NA	NA	NA	NA	NA	NA	NA	NA	NA	NA	NA	chr1	47405218	47405482	265	Dlx5_e13.5_BG_WT_mrgdf_trim-vs.Input.no_model_peak_35	122	6.12471	12.21757	8.12511	142	NA	NA	NA	NA	NA	NA	NA	NA	NA	NA
chr1	47646605	47647056	merged_peak_64	y	n	n	NA	NA	NA	NA	chr1	47646605	47647056	452	GE_meis_IP_q0.01_peak_36	321	10.05269	36.81718	32.18283	256	NA	NA	NA	NA	NA	NA	NA	NA	NA	NA	NA	NA	NA	NA	NA	NA	NA	NA	NA	NA
chr1	48792469	48792973	merged_peak_65	n	y	y	NA	NA	NA	NA	NA	NA	NA	NA	NA	NA	NA	NA	NA	NA	chr1	48792576	48792776	201	Dlx5_e13.5_BG_WT_mrgdf_trim-vs.Input.no_model_peak_36	68	4.28729	6.8818	3.19947	79	chr1	48792469	48792973	505	Lhx6_ChIPvsInput_p0.00001_peak_18	62	8.10586	37.85406	33.60707	262
chr1	48881382	48881797	merged_peak_66	n	y	y	NA	NA	NA	NA	NA	NA	NA	NA	NA	NA	NA	NA	NA	NA	chr1	48881388	48881765	378	Dlx5_e13.5_BG_WT_mrgdf_trim-vs.Input.no_model_peak_37	183	7.96212	18.31748	13.98755	200	chr1	48881382	48881797	416	Lhx6_ChIPvsInput_p0.00001_peak_19	26	3.47394	8.42966	4.88553	258
chr1	50647162	50647518	merged_peak_67	y	n	n	NA	NA	NA	NA	chr1	50647162	50647518	357	GE_meis_IP_q0.01_peak_37	71	4.73068	10.84645	7.15164	208	NA	NA	NA	NA	NA	NA	NA	NA	NA	NA	NA	NA	NA	NA	NA	NA	NA	NA	NA	NA
chr1	51133273	51133482	merged_peak_68	y	n	n	NA	NA	NA	NA	chr1	51133273	51133482	210	GE_meis_IP_q0.01_peak_38	76	4.79362	11.32445	7.61677	100	NA	NA	NA	NA	NA	NA	NA	NA	NA	NA	NA	NA	NA	NA	NA	NA	NA	NA	NA	NA
chr1	51216274	51216657	merged_peak_69	n	y	n	NA	NA	NA	NA	NA	NA	NA	NA	NA	NA	NA	NA	NA	NA	chr1	51216274	51216657	384	Dlx5_e13.5_BG_WT_mrgdf_trim-vs.Input.no_model_peak_38	122	6.12471	12.21757	8.12511	263	NA	NA	NA	NA	NA	NA	NA	NA	NA	NA
chr1	51360104	51360453	merged_peak_70	n	n	y	NA	NA	NA	NA	NA	NA	NA	NA	NA	NA	NA	NA	NA	NA	NA	NA	NA	NA	NA	NA	NA	NA	NA	NA	chr1	51360104	51360453	350	Lhx6_ChIPvsInput_p0.00001_peak_20	37	4.88925	16.00964	12.18284	167
chr1	51600469	51600861	merged_peak_71	y	n	n	NA	NA	NA	NA	chr1	51600469	51600861	393	GE_meis_IP_q0.01_peak_39	186	6.96186	22.86778	18.63842	196	NA	NA	NA	NA	NA	NA	NA	NA	NA	NA	NA	NA	NA	NA	NA	NA	NA	NA	NA	NA
chr1	51633792	51634131	merged_peak_72	y	n	n	NA	NA	NA	NA	chr1	51633792	51634131	340	GE_meis_IP_q0.01_peak_40	153	6.70179	19.44757	15.33072	190	NA	NA	NA	NA	NA	NA	NA	NA	NA	NA	NA	NA	NA	NA	NA	NA	NA	NA	NA	NA
chr1	51650137	51650631	merged_peak_73	y	y	y	NA	NA	NA	NA	chr1	51650137	51650522	386	GE_meis_IP_q0.01_peak_41	171	7.09602	21.33111	17.14478	249	chr1	51650181	51650630	450	Dlx5_e13.5_BG_WT_mrgdf_trim-vs.Input.no_model_peak_40	162	7.34965	16.21173	11.9469	291	chr1	51650350	51650631	282	Lhx6_ChIPvsInput_p0.00001_peak_21	27	3.6026	9.05068	5.47727	118
chr1	51914962	51915172	merged_peak_74	n	y	n	NA	NA	Myo1b	NA	NA	NA	NA	NA	NA	NA	NA	NA	NA	NA	chr1	51914962	51915172	211	Dlx5_e13.5_BG_WT_mrgdf_trim-vs.Input.no_model_peak_41	68	4.28729	6.8818	3.19947	77	NA	NA	NA	NA	NA	NA	NA	NA	NA	NA
chr1	52306106	52306482	merged_peak_75	y	n	n	NA	NA	NA	NA	chr1	52306106	52306482	377	GE_meis_IP_q0.01_peak_42	410	11.62959	45.89389	41.04545	178	NA	NA	NA	NA	NA	NA	NA	NA	NA	NA	NA	NA	NA	NA	NA	NA	NA	NA	NA	NA
chr1	52332065	52332363	merged_peak_76	n	y	y	NA	NA	NA	Mstn	NA	NA	NA	NA	NA	NA	NA	NA	NA	NA	chr1	52332076	52332333	258	Dlx5_e13.5_BG_WT_mrgdf_trim-vs.Input.no_model_peak_42	141	6.73718	14.17637	9.99197	136	chr1	52332065	52332363	299	Lhx6_ChIPvsInput_p0.00001_peak_22	39	5.14657	17.54566	13.66982	152
chr1	55405728	55406059	merged_peak_77	y	n	n	NA	NA	Plcl1	NA	chr1	55405728	55406059	332	GE_meis_IP_q0.01_peak_43	199	7.68735	24.2443	19.95601	171	NA	NA	NA	NA	NA	NA	NA	NA	NA	NA	NA	NA	NA	NA	NA	NA	NA	NA	NA	NA
chr1	55887605	55887843	merged_peak_78	y	n	n	NA	NA	NA	NA	chr1	55887605	55887843	239	GE_meis_IP_q0.01_peak_44	103	5.42044	14.25159	10.36757	136	NA	NA	NA	NA	NA	NA	NA	NA	NA	NA	NA	NA	NA	NA	NA	NA	NA	NA	NA	NA
chr1	56345191	56345474	merged_peak_79	y	n	n	NA	NA	NA	NA	chr1	56345191	56345474	284	GE_meis_IP_q0.01_peak_45	135	6.30757	17.61403	13.57162	74	NA	NA	NA	NA	NA	NA	NA	NA	NA	NA	NA	NA	NA	NA	NA	NA	NA	NA	NA	NA
chr1	56832864	56833216	merged_peak_80	y	n	n	NA	NA	NA	NA	chr1	56832864	56833216	353	GE_meis_IP_q0.01_peak_46	399	11.43247	44.73245	39.90783	188	NA	NA	NA	NA	NA	NA	NA	NA	NA	NA	NA	NA	NA	NA	NA	NA	NA	NA	NA	NA
chr1	57330151	57330546	merged_peak_81	y	n	n	NA	NA	NA	NA	chr1	57330151	57330546	396	GE_meis_IP_q0.01_peak_47	332	10.2498	37.92394	33.2603	193	NA	NA	NA	NA	NA	NA	NA	NA	NA	NA	NA	NA	NA	NA	NA	NA	NA	NA	NA	NA
chr1	57347570	57347921	merged_peak_82	y	n	n	NA	NA	NA	NA	chr1	57347570	57347921	352	GE_meis_IP_q0.01_peak_48	135	6.30757	17.61403	13.57162	161	NA	NA	NA	NA	NA	NA	NA	NA	NA	NA	NA	NA	NA	NA	NA	NA	NA	NA	NA	NA
chr1	57428972	57429224	merged_peak_83	n	y	n	NA	NA	NA	Kctd18	NA	NA	NA	NA	NA	NA	NA	NA	NA	NA	chr1	57428972	57429224	253	Dlx5_e13.5_BG_WT_mrgdf_trim-vs.Input.no_model_peak_43	141	6.73718	14.17637	9.99197	115	NA	NA	NA	NA	NA	NA	NA	NA	NA	NA
chr1	57497474	57498073	merged_peak_84	n	y	y	NA	NA	NA	Kctd18	NA	NA	NA	NA	NA	NA	NA	NA	NA	NA	chr1	57497773	57498073	301	Dlx5_e13.5_BG_WT_mrgdf_trim-vs.Input.no_model_peak_44	45	3.36859	4.58913	1.2561	99	chr1	57497474	57497854	381	Lhx6_ChIPvsInput_p0.00001_peak_23	43	5.66123	20.74318	16.77435	180
chr1	58613766	58614213	merged_peak_85	n	n	y	NA	NA	NA	NA	NA	NA	NA	NA	NA	NA	NA	NA	NA	NA	NA	NA	NA	NA	NA	NA	NA	NA	NA	NA	chr1	58613766	58614213	448	Lhx6_ChIPvsInput_p0.00001_peak_24	33	4.37459	13.07384	9.34197	260
chr1	59341154	59341508	merged_peak_86	y	n	n	mm489	other_positive	NA	Nif3l1	chr1	59341154	59341508	355	GE_meis_IP_q0.01_peak_49	86	5.1249	12.44555	8.65789	241	NA	NA	NA	NA	NA	NA	NA	NA	NA	NA	NA	NA	NA	NA	NA	NA	NA	NA	NA	NA
chr1	59535448	59535680	merged_peak_87	y	n	n	NA	NA	NA	NA	chr1	59535448	59535680	233	GE_meis_IP_q0.01_peak_50	87	4.8733	12.53193	8.73944	83	NA	NA	NA	NA	NA	NA	NA	NA	NA	NA	NA	NA	NA	NA	NA	NA	NA	NA	NA	NA
chr1	59574764	59575069	merged_peak_88	n	y	n	NA	NA	NA	NA	NA	NA	NA	NA	NA	NA	NA	NA	NA	NA	chr1	59574764	59575069	306	Dlx5_e13.5_BG_WT_mrgdf_trim-vs.Input.no_model_peak_45	141	6.73718	14.17637	9.99197	166	NA	NA	NA	NA	NA	NA	NA	NA	NA	NA
chr1	59620340	59620564	merged_peak_89	y	n	n	NA	NA	NA	NA	chr1	59620340	59620564	225	GE_meis_IP_q0.01_peak_51	78	4.92779	11.63761	7.89595	132	NA	NA	NA	NA	NA	NA	NA	NA	NA	NA	NA	NA	NA	NA	NA	NA	NA	NA	NA	NA
chr1	59789022	59789316	merged_peak_90	y	n	n	NA	NA	NA	Fam117b	chr1	59789022	59789316	295	GE_meis_IP_q0.01_peak_52	94	5.32201	13.26967	9.43533	86	NA	NA	NA	NA	NA	NA	NA	NA	NA	NA	NA	NA	NA	NA	NA	NA	NA	NA	NA	NA
chr1	60645061	60645620	merged_peak_91	y	y	y	NA	NA	NA	Abi2	chr1	60645179	60645620	442	GE_meis_IP_q0.01_peak_53	543	11.93295	59.45449	54.33215	201	chr1	60645061	60645514	454	Dlx5_e13.5_BG_WT_mrgdf_trim-vs.Input.no_model_peak_46	122	6.12471	12.21757	8.12511	300	chr1	60645155	60645540	386	Lhx6_ChIPvsInput_p0.00001_peak_25	29	3.85993	10.33693	6.70758	145
chr1	60649059	60649269	merged_peak_92	y	n	n	NA	NA	NA	Abi2	chr1	60649059	60649269	211	GE_meis_IP_q0.01_peak_54	71	4.73068	10.84645	7.15164	87	NA	NA	NA	NA	NA	NA	NA	NA	NA	NA	NA	NA	NA	NA	NA	NA	NA	NA	NA	NA
chr1	60902639	60902852	merged_peak_93	n	y	n	NA	NA	NA	NA	NA	NA	NA	NA	NA	NA	NA	NA	NA	NA	chr1	60902639	60902852	214	Dlx5_e13.5_BG_WT_mrgdf_trim-vs.Input.no_model_peak_47	68	4.28729	6.8818	3.19947	100	NA	NA	NA	NA	NA	NA	NA	NA	NA	NA
chr1	61265811	61266116	merged_peak_94	y	n	n	NA	NA	NA	NA	chr1	61265811	61266116	306	GE_meis_IP_q0.01_peak_55	209	7.88446	25.23761	20.91928	160	NA	NA	NA	NA	NA	NA	NA	NA	NA	NA	NA	NA	NA	NA	NA	NA	NA	NA	NA	NA
chr1	61273948	61274316	merged_peak_95	y	n	n	NA	NA	NA	NA	chr1	61273948	61274316	369	GE_meis_IP_q0.01_peak_56	127	6.11046	16.71693	12.71473	176	NA	NA	NA	NA	NA	NA	NA	NA	NA	NA	NA	NA	NA	NA	NA	NA	NA	NA	NA	NA
chr1	61408526	61408738	merged_peak_96	n	y	n	NA	NA	NA	NA	NA	NA	NA	NA	NA	NA	NA	NA	NA	NA	chr1	61408526	61408738	213	Dlx5_e13.5_BG_WT_mrgdf_trim-vs.Input.no_model_peak_48	60	3.98106	6.08548	2.50168	85	NA	NA	NA	NA	NA	NA	NA	NA	NA	NA
chr1	61472215	61472415	merged_peak_97	n	y	n	NA	NA	NA	NA	NA	NA	NA	NA	NA	NA	NA	NA	NA	NA	chr1	61472215	61472415	201	Dlx5_e13.5_BG_WT_mrgdf_trim-vs.Input.no_model_peak_49	77	4.59353	7.70739	3.9362	77	NA	NA	NA	NA	NA	NA	NA	NA	NA	NA
chr1	61472428	61472798	merged_peak_98	y	n	n	NA	NA	NA	NA	chr1	61472428	61472798	371	GE_meis_IP_q0.01_peak_57	71	4.73068	10.84645	7.15164	190	NA	NA	NA	NA	NA	NA	NA	NA	NA	NA	NA	NA	NA	NA	NA	NA	NA	NA	NA	NA
chr1	61685286	61685689	merged_peak_99	y	n	n	NA	NA	NA	NA	chr1	61685286	61685689	404	GE_meis_IP_q0.01_peak_58	49	3.76624	8.49799	4.99646	62	NA	NA	NA	NA	NA	NA	NA	NA	NA	NA	NA	NA	NA	NA	NA	NA	NA	NA	NA	NA
chr1	62008866	62009213	merged_peak_100	n	n	y	NA	NA	NA	NA	NA	NA	NA	NA	NA	NA	NA	NA	NA	NA	NA	NA	NA	NA	NA	NA	NA	NA	NA	NA	chr1	62008866	62009213	348	Lhx6_ChIPvsInput_p0.00001_peak_26	39	5.14657	17.54566	13.66982	178
chr1	62244211	62244426	merged_peak_101	n	y	n	NA	NA	NA	Ino80d	NA	NA	NA	NA	NA	NA	NA	NA	NA	NA	chr1	62244211	62244426	216	Dlx5_e13.5_BG_WT_mrgdf_trim-vs.Input.no_model_peak_50	77	4.59353	7.70739	3.9362	97	NA	NA	NA	NA	NA	NA	NA	NA	NA	NA
chr1	62488874	62489206	merged_peak_102	y	n	n	NA	NA	NA	NA	chr1	62488874	62489206	333	GE_meis_IP_q0.01_peak_59	200	7.00206	24.38484	20.0952	178	NA	NA	NA	NA	NA	NA	NA	NA	NA	NA	NA	NA	NA	NA	NA	NA	NA	NA	NA	NA
chr1	62511931	62512208	merged_peak_103	y	n	n	NA	NA	NA	NA	chr1	62511931	62512208	278	GE_meis_IP_q0.01_peak_60	80	4.14351	11.75992	8.01124	195	NA	NA	NA	NA	NA	NA	NA	NA	NA	NA	NA	NA	NA	NA	NA	NA	NA	NA	NA	NA
chr1	62518663	62519216	merged_peak_104	y	y	n	NA	NA	NA	NA	chr1	62518739	62519216	478	GE_meis_IP_q0.01_peak_61	218	8.08158	26.24158	21.89192	275	chr1	62518663	62519102	440	Dlx5_e13.5_BG_WT_mrgdf_trim-vs.Input.no_model_peak_51	94	5.206	9.43932	5.51949	257	NA	NA	NA	NA	NA	NA	NA	NA	NA	NA
chr1	62566033	62566337	merged_peak_105	n	n	y	NA	NA	NA	NA	NA	NA	NA	NA	NA	NA	NA	NA	NA	NA	NA	NA	NA	NA	NA	NA	NA	NA	NA	NA	chr1	62566033	62566337	305	Lhx6_ChIPvsInput_p0.00001_peak_27	47	6.17589	24.09574	20.04678	155
chr1	62914345	62914931	merged_peak_106	y	y	n	NA	NA	NA	NA	chr1	62914345	62914931	587	GE_meis_IP_q0.01_peak_62	480	12.81225	53.0114	48.01604	286	chr1	62914498	62914824	327	Dlx5_e13.5_BG_WT_mrgdf_trim-vs.Input.no_model_peak_52	103	5.51224	10.34264	6.35957	173	NA	NA	NA	NA	NA	NA	NA	NA	NA	NA
chr1	63506409	63506609	merged_peak_107	n	y	n	NA	NA	NA	NA	NA	NA	NA	NA	NA	NA	NA	NA	NA	NA	chr1	63506409	63506609	201	Dlx5_e13.5_BG_WT_mrgdf_trim-vs.Input.no_model_peak_54	85	4.89976	8.56042	4.71056	90	NA	NA	NA	NA	NA	NA	NA	NA	NA	NA
chr1	63819595	63819884	merged_peak_108	y	n	n	NA	NA	NA	Zdbf2	chr1	63819595	63819884	290	GE_meis_IP_q0.01_peak_63	144	6.50468	18.52437	14.44393	165	NA	NA	NA	NA	NA	NA	NA	NA	NA	NA	NA	NA	NA	NA	NA	NA	NA	NA	NA	NA
chr1	64020811	64021045	merged_peak_109	n	y	n	NA	NA	NA	NA	NA	NA	NA	NA	NA	NA	NA	NA	NA	NA	chr1	64020811	64021045	235	Dlx5_e13.5_BG_WT_mrgdf_trim-vs.Input.no_model_peak_55	103	5.51224	10.34264	6.35957	124	NA	NA	NA	NA	NA	NA	NA	NA	NA	NA
chr1	64066771	64067433	merged_peak_110	n	y	n	NA	NA	NA	Adam23	NA	NA	NA	NA	NA	NA	NA	NA	NA	NA	chr1	64066771	64067433	663	Dlx5_e13.5_BG_WT_mrgdf_trim-vs.Input.no_model_peak_56	227	9.18706	22.71996	18.28591	209	NA	NA	NA	NA	NA	NA	NA	NA	NA	NA
chr1	64087865	64088470	merged_peak_111	y	y	y	NA	NA	NA	Mdh1b; Klf7	chr1	64088168	64088470	303	GE_meis_IP_q0.01_peak_64	180	7.29313	22.29076	18.07044	168	chr1	64087865	64088315	451	Dlx5_e13.5_BG_WT_mrgdf_trim-vs.Input.no_model_peak_57	183	7.96212	18.31748	13.98755	144	chr1	64087942	64088197	256	Lhx6_ChIPvsInput_p0.00001_peak_28	29	3.85993	10.33693	6.70758	122
chr1	64408999	64409587	merged_peak_112	y	y	n	NA	NA	NA	Zdbf2	chr1	64408999	64409548	550	GE_meis_IP_q0.01_peak_65	103	5.42044	14.25159	10.36757	160	chr1	64409347	64409587	241	Dlx5_e13.5_BG_WT_mrgdf_trim-vs.Input.no_model_peak_58	131	6.43094	13.18697	9.0459	125	NA	NA	NA	NA	NA	NA	NA	NA	NA	NA
chr1	64853726	64853959	merged_peak_113	y	n	n	NA	NA	NA	NA	chr1	64853726	64853959	234	GE_meis_IP_q0.01_peak_66	71	4.73068	10.84645	7.15164	129	NA	NA	NA	NA	NA	NA	NA	NA	NA	NA	NA	NA	NA	NA	NA	NA	NA	NA	NA	NA
chr1	64916934	64917197	merged_peak_114	y	n	n	NA	NA	NA	NA	chr1	64916934	64917197	264	GE_meis_IP_q0.01_peak_67	102	5.51912	14.10938	10.23211	116	NA	NA	NA	NA	NA	NA	NA	NA	NA	NA	NA	NA	NA	NA	NA	NA	NA	NA	NA	NA
chr1	66691783	66692123	merged_peak_115	y	n	n	NA	NA	NA	NA	chr1	66691783	66692123	341	GE_meis_IP_q0.01_peak_68	228	8.27869	27.25596	22.87473	169	NA	NA	NA	NA	NA	NA	NA	NA	NA	NA	NA	NA	NA	NA	NA	NA	NA	NA	NA	NA
chr1	67170208	67170780	merged_peak_116	n	n	y	NA	NA	NA	NA	NA	NA	NA	NA	NA	NA	NA	NA	NA	NA	NA	NA	NA	NA	NA	NA	NA	NA	NA	NA	chr1	67170208	67170780	573	Lhx6_ChIPvsInput_p0.00001_peak_29	63	8.23452	38.8303	34.5744	373
chr1	67223716	67223965	merged_peak_117	n	n	y	NA	NA	NA	NA	NA	NA	NA	NA	NA	NA	NA	NA	NA	NA	NA	NA	NA	NA	NA	NA	NA	NA	NA	NA	chr1	67223716	67223965	250	Lhx6_ChIPvsInput_p0.00001_peak_30	35	4.63192	14.51823	10.73815	119
chr1	67235495	67236194	merged_peak_118	n	y	n	NA	NA	NA	NA	NA	NA	NA	NA	NA	NA	NA	NA	NA	NA	chr1	67235495	67236194	700	Dlx5_e13.5_BG_WT_mrgdf_trim-vs.Input.no_model_peak_59b	151	7.04341	15.18489	10.95848	550	NA	NA	NA	NA	NA	NA	NA	NA	NA	NA
chr1	67268531	67268740	merged_peak_119	y	n	n	NA	NA	NA	NA	chr1	67268531	67268740	210	GE_meis_IP_q0.01_peak_69	103	5.42044	14.25159	10.36757	104	NA	NA	NA	NA	NA	NA	NA	NA	NA	NA	NA	NA	NA	NA	NA	NA	NA	NA	NA	NA
chr1	67386894	67387128	merged_peak_120	y	n	n	NA	NA	NA	NA	chr1	67386894	67387128	235	GE_meis_IP_q0.01_peak_70	94	5.32201	13.26967	9.43533	149	NA	NA	NA	NA	NA	NA	NA	NA	NA	NA	NA	NA	NA	NA	NA	NA	NA	NA	NA	NA
chr1	67558809	67559198	merged_peak_121	n	n	y	NA	NA	NA	NA	NA	NA	NA	NA	NA	NA	NA	NA	NA	NA	NA	NA	NA	NA	NA	NA	NA	NA	NA	NA	chr1	67558809	67559198	390	Lhx6_ChIPvsInput_p0.00001_peak_31	72	9.3925	47.90672	43.58406	198
chr1	67559286	67559486	merged_peak_122	n	y	n	NA	NA	NA	NA	NA	NA	NA	NA	NA	NA	NA	NA	NA	NA	chr1	67559286	67559486	201	Dlx5_e13.5_BG_WT_mrgdf_trim-vs.Input.no_model_peak_61	60	3.98106	6.08548	2.50168	94	NA	NA	NA	NA	NA	NA	NA	NA	NA	NA
chr1	67641311	67641635	merged_peak_123	y	n	n	NA	NA	NA	NA	chr1	67641311	67641635	325	GE_meis_IP_q0.01_peak_71	209	7.88446	25.23761	20.91928	142	NA	NA	NA	NA	NA	NA	NA	NA	NA	NA	NA	NA	NA	NA	NA	NA	NA	NA	NA	NA
chr1	68046863	68047132	merged_peak_124	n	y	n	hs1578	forebrain_positive	NA	NA	NA	NA	NA	NA	NA	NA	NA	NA	NA	NA	chr1	68046863	68047132	270	Dlx5_e13.5_BG_WT_mrgdf_trim-vs.Input.no_model_peak_62	112	5.81847	11.26911	7.22829	115	NA	NA	NA	NA	NA	NA	NA	NA	NA	NA
chr1	68574039	68574528	merged_peak_125	y	n	n	NA	NA	NA	NA	chr1	68574039	68574528	490	GE_meis_IP_q0.01_peak_72	57	4.33646	9.31717	5.72125	360	NA	NA	NA	NA	NA	NA	NA	NA	NA	NA	NA	NA	NA	NA	NA	NA	NA	NA	NA	NA
chr1	68666763	68667295	merged_peak_126	y	y	y	NA	NA	NA	NA	chr1	68666891	68667115	225	GE_meis_IP_q0.01_peak_73	68	3.81849	10.47444	6.81557	148	chr1	68666763	68667158	396	Dlx5_e13.5_BG_WT_mrgdf_trim-vs.Input.no_model_peak_63	273	10.412	27.3497	22.84056	224	chr1	68666891	68667295	405	Lhx6_ChIPvsInput_p0.00001_peak_32	61	7.97719	36.88463	32.64664	200
chr1	68680723	68681014	merged_peak_127	n	y	n	NA	NA	NA	NA	NA	NA	NA	NA	NA	NA	NA	NA	NA	NA	chr1	68680723	68681014	292	Dlx5_e13.5_BG_WT_mrgdf_trim-vs.Input.no_model_peak_64	77	4.59353	7.70739	3.9362	161	NA	NA	NA	NA	NA	NA	NA	NA	NA	NA
chr1	68917717	68918509	merged_peak_128	n	y	y	NA	NA	NA	NA	NA	NA	NA	NA	NA	NA	NA	NA	NA	NA	chr1	68917863	68918382	520	Dlx5_e13.5_BG_WT_mrgdf_trim-vs.Input.no_model_peak_65	68	4.28729	6.8818	3.19947	149	chr1	68917717	68918509	793	Lhx6_ChIPvsInput_p0.00001_peak_33a	52	6.81921	28.48546	24.35073	223
chr1	69010087	69010367	merged_peak_129	n	y	n	NA	NA	NA	NA	NA	NA	NA	NA	NA	NA	NA	NA	NA	NA	chr1	69010087	69010367	281	Dlx5_e13.5_BG_WT_mrgdf_trim-vs.Input.no_model_peak_66	85	4.89976	8.56042	4.71056	131	NA	NA	NA	NA	NA	NA	NA	NA	NA	NA
chr1	69145066	69145333	merged_peak_130	n	n	y	NA	NA	NA	NA	NA	NA	NA	NA	NA	NA	NA	NA	NA	NA	NA	NA	NA	NA	NA	NA	NA	NA	NA	NA	chr1	69145066	69145333	268	Lhx6_ChIPvsInput_p0.00001_peak_34	33	4.37459	13.07384	9.34197	140
chr1	69157300	69157846	merged_peak_131	y	n	n	NA	NA	NA	NA	chr1	69157300	69157846	547	GE_meis_IP_q0.01_peak_74	199	7.68735	24.2443	19.95601	224	NA	NA	NA	NA	NA	NA	NA	NA	NA	NA	NA	NA	NA	NA	NA	NA	NA	NA	NA	NA
chr1	69202826	69203054	merged_peak_132	y	n	n	NA	NA	NA	NA	chr1	69202826	69203054	229	GE_meis_IP_q0.01_peak_75	66	4.03925	10.3123	6.65488	56	NA	NA	NA	NA	NA	NA	NA	NA	NA	NA	NA	NA	NA	NA	NA	NA	NA	NA	NA	NA
chr1	69423770	69424285	merged_peak_133	y	y	n	NA	NA	NA	NA	chr1	69423770	69424285	516	GE_meis_IP_q0.01_peak_76	677	15.96604	73.10472	67.71481	328	chr1	69423977	69424211	235	Dlx5_e13.5_BG_WT_mrgdf_trim-vs.Input.no_model_peak_67	60	3.98106	6.08548	2.50168	114	NA	NA	NA	NA	NA	NA	NA	NA	NA	NA
chr1	70442512	70442988	merged_peak_134	n	y	y	NA	NA	NA	NA	NA	NA	NA	NA	NA	NA	NA	NA	NA	NA	chr1	70442512	70442985	474	Dlx5_e13.5_BG_WT_mrgdf_trim-vs.Input.no_model_peak_68	103	5.51224	10.34264	6.35957	160	chr1	70442713	70442988	276	Lhx6_ChIPvsInput_p0.00001_peak_35	32	4.24592	12.37008	8.66354	147
chr1	70997612	70997899	merged_peak_135	y	n	n	NA	NA	NA	NA	chr1	70997612	70997899	288	GE_meis_IP_q0.01_peak_77	102	5.51912	14.10938	10.23211	138	NA	NA	NA	NA	NA	NA	NA	NA	NA	NA	NA	NA	NA	NA	NA	NA	NA	NA	NA	NA
chr1	74587970	74588406	merged_peak_136	y	n	n	NA	NA	Zfp142; Bcs1l	NA	chr1	74587970	74588406	437	GE_meis_IP_q0.01_peak_78	94	5.32201	13.26967	9.43533	329	NA	NA	NA	NA	NA	NA	NA	NA	NA	NA	NA	NA	NA	NA	NA	NA	NA	NA	NA	NA
chr1	75191885	75192160	merged_peak_137	y	n	n	NA	NA	Atg9a; Ankzf1	NA	chr1	75191885	75192160	276	GE_meis_IP_q0.01_peak_79	135	6.30757	17.61403	13.57162	138	NA	NA	NA	NA	NA	NA	NA	NA	NA	NA	NA	NA	NA	NA	NA	NA	NA	NA	NA	NA
chr1	75317465	75318045	merged_peak_138	y	n	n	NA	NA	Dnpep	NA	chr1	75317465	75318045	581	GE_meis_IP_q0.01_peak_80	144	6.50468	18.52437	14.44393	361	NA	NA	NA	NA	NA	NA	NA	NA	NA	NA	NA	NA	NA	NA	NA	NA	NA	NA	NA	NA
chr1	75479320	75479641	merged_peak_139	y	n	n	NA	NA	Chpf; Tmem198	NA	chr1	75479320	75479641	322	GE_meis_IP_q0.01_peak_81	57	4.33646	9.31717	5.72125	198	NA	NA	NA	NA	NA	NA	NA	NA	NA	NA	NA	NA	NA	NA	NA	NA	NA	NA	NA	NA
chr1	75812408	75812967	merged_peak_140	y	y	y	NA	NA	NA	NA	chr1	75812663	75812967	305	GE_meis_IP_q0.01_peak_82	144	6.50468	18.52437	14.44393	130	chr1	75812408	75812803	396	Dlx5_e13.5_BG_WT_mrgdf_trim-vs.Input.no_model_peak_69	122	6.12471	12.21757	8.12511	208	chr1	75812512	75812875	364	Lhx6_ChIPvsInput_p0.00001_peak_36	32	4.24592	12.37008	8.66354	210
chr1	76053412	76053670	merged_peak_141	n	n	y	NA	NA	NA	NA	NA	NA	NA	NA	NA	NA	NA	NA	NA	NA	NA	NA	NA	NA	NA	NA	NA	NA	NA	NA	chr1	76053412	76053670	259	Lhx6_ChIPvsInput_p0.00001_peak_37	31	4.11726	11.67909	7.9974	139
chr1	76219526	76219735	merged_peak_142	y	n	n	NA	NA	NA	NA	chr1	76219526	76219735	210	GE_meis_IP_q0.01_peak_83	109	5.35051	14.8257	10.93526	129	NA	NA	NA	NA	NA	NA	NA	NA	NA	NA	NA	NA	NA	NA	NA	NA	NA	NA	NA	NA
chr1	76430454	76430667	merged_peak_143	n	y	n	NA	NA	NA	Epha4	NA	NA	NA	NA	NA	NA	NA	NA	NA	NA	chr1	76430454	76430667	214	Dlx5_e13.5_BG_WT_mrgdf_trim-vs.Input.no_model_peak_70	112	5.81847	11.26911	7.22829	106	NA	NA	NA	NA	NA	NA	NA	NA	NA	NA
chr1	76489892	76490118	merged_peak_144	y	n	n	NA	NA	NA	NA	chr1	76489892	76490118	227	GE_meis_IP_q0.01_peak_84	78	4.92779	11.63761	7.89595	97	NA	NA	NA	NA	NA	NA	NA	NA	NA	NA	NA	NA	NA	NA	NA	NA	NA	NA	NA	NA
chr1	76490614	76491651	merged_peak_145	y	y	n	NA	NA	NA	NA	chr1	76490614	76491651	1038	GE_meis_IP_q0.01_peak_85	498	12.70999	54.83733	49.81173	339	chr1	76491151	76491517	367	Dlx5_e13.5_BG_WT_mrgdf_trim-vs.Input.no_model_peak_71	85	4.89976	8.56042	4.71056	237	NA	NA	NA	NA	NA	NA	NA	NA	NA	NA
chr1	76637338	76637699	merged_peak_146	n	y	n	NA	NA	NA	NA	NA	NA	NA	NA	NA	NA	NA	NA	NA	NA	chr1	76637338	76637699	362	Dlx5_e13.5_BG_WT_mrgdf_trim-vs.Input.no_model_peak_72	112	5.81847	11.26911	7.22829	172	NA	NA	NA	NA	NA	NA	NA	NA	NA	NA
chr1	77444488	77444821	merged_peak_147	y	n	n	NA	NA	NA	NA	chr1	77444488	77444821	334	GE_meis_IP_q0.01_peak_86	118	5.91335	15.8335	11.87053	129	NA	NA	NA	NA	NA	NA	NA	NA	NA	NA	NA	NA	NA	NA	NA	NA	NA	NA	NA	NA
chr1	77516223	77516545	merged_peak_148	n	y	n	NA	NA	Epha4	NA	NA	NA	NA	NA	NA	NA	NA	NA	NA	NA	chr1	77516223	77516545	323	Dlx5_e13.5_BG_WT_mrgdf_trim-vs.Input.no_model_peak_73	68	4.28729	6.8818	3.19947	161	NA	NA	NA	NA	NA	NA	NA	NA	NA	NA
chr1	77528074	77528401	merged_peak_149	n	n	y	NA	NA	NA	NA	NA	NA	NA	NA	NA	NA	NA	NA	NA	NA	NA	NA	NA	NA	NA	NA	NA	NA	NA	NA	chr1	77528074	77528401	328	Lhx6_ChIPvsInput_p0.00001_peak_38	27	3.6026	9.05068	5.47727	173
chr1	77545858	77546097	merged_peak_150	n	y	n	NA	NA	NA	NA	NA	NA	NA	NA	NA	NA	NA	NA	NA	NA	chr1	77545858	77546097	240	Dlx5_e13.5_BG_WT_mrgdf_trim-vs.Input.no_model_peak_74	68	4.28729	6.8818	3.19947	99	NA	NA	NA	NA	NA	NA	NA	NA	NA	NA
chr1	77592100	77592555	merged_peak_151	y	n	n	NA	NA	NA	NA	chr1	77592100	77592555	456	GE_meis_IP_q0.01_peak_87	145	5.62609	18.66161	14.57706	120	NA	NA	NA	NA	NA	NA	NA	NA	NA	NA	NA	NA	NA	NA	NA	NA	NA	NA	NA	NA
chr1	77629450	77630462	merged_peak_152	y	y	n	NA	NA	NA	NA	chr1	77629450	77630147	698	GE_meis_IP_q0.01_peak_88	643	14.95293	69.63988	64.31866	171	chr1	77629899	77630462	564	Dlx5_e13.5_BG_WT_mrgdf_trim-vs.Input.no_model_peak_75a	77	4.59353	7.70739	3.9362	141	NA	NA	NA	NA	NA	NA	NA	NA	NA	NA
chr1	77972318	77972632	merged_peak_153	n	y	y	NA	NA	NA	NA	NA	NA	NA	NA	NA	NA	NA	NA	NA	NA	chr1	77972318	77972557	240	Dlx5_e13.5_BG_WT_mrgdf_trim-vs.Input.no_model_peak_76	122	6.12471	12.21757	8.12511	118	chr1	77972338	77972632	295	Lhx6_ChIPvsInput_p0.00001_peak_39	30	3.9886	11.00124	7.34516	142
chr1	78053624	78053977	merged_peak_154	n	n	y	NA	NA	NA	NA	NA	NA	NA	NA	NA	NA	NA	NA	NA	NA	NA	NA	NA	NA	NA	NA	NA	NA	NA	NA	chr1	78053624	78053977	354	Lhx6_ChIPvsInput_p0.00001_peak_40	47	6.17589	24.09574	20.04678	186
chr1	78120784	78120993	merged_peak_155	y	n	n	NA	NA	NA	Pax3	chr1	78120784	78120993	210	GE_meis_IP_q0.01_peak_89	59	4.29897	9.53016	5.92863	101	NA	NA	NA	NA	NA	NA	NA	NA	NA	NA	NA	NA	NA	NA	NA	NA	NA	NA	NA	NA
chr1	78760987	78761354	merged_peak_156	y	n	n	NA	NA	NA	Wdfy1	chr1	78760987	78761354	368	GE_meis_IP_q0.01_peak_90	209	7.88446	25.23761	20.91928	195	NA	NA	NA	NA	NA	NA	NA	NA	NA	NA	NA	NA	NA	NA	NA	NA	NA	NA	NA	NA
chr1	80033107	80033539	merged_peak_157	y	y	n	NA	NA	NA	NA	chr1	80033107	80033539	433	GE_meis_IP_q0.01_peak_91	343	10.44692	39.03894	34.34449	279	chr1	80033139	80033497	359	Dlx5_e13.5_BG_WT_mrgdf_trim-vs.Input.no_model_peak_78	141	6.73718	14.17637	9.99197	149	NA	NA	NA	NA	NA	NA	NA	NA	NA	NA
chr1	80408747	80409079	merged_peak_158	n	y	n	NA	NA	NA	NA	NA	NA	NA	NA	NA	NA	NA	NA	NA	NA	chr1	80408747	80409079	333	Dlx5_e13.5_BG_WT_mrgdf_trim-vs.Input.no_model_peak_79	112	5.81847	11.26911	7.22829	182	NA	NA	NA	NA	NA	NA	NA	NA	NA	NA
chr1	80460043	80460311	merged_peak_159	y	n	n	NA	NA	NA	NA	chr1	80460043	80460311	269	GE_meis_IP_q0.01_peak_92	190	7.49024	23.26192	19.00519	106	NA	NA	NA	NA	NA	NA	NA	NA	NA	NA	NA	NA	NA	NA	NA	NA	NA	NA	NA	NA
chr1	80589617	80589960	merged_peak_160	y	n	n	NA	NA	NA	NA	chr1	80589617	80589960	344	GE_meis_IP_q0.01_peak_93	135	6.30757	17.61403	13.57162	200	NA	NA	NA	NA	NA	NA	NA	NA	NA	NA	NA	NA	NA	NA	NA	NA	NA	NA	NA	NA
chr1	81593976	81594329	merged_peak_161	n	y	n	NA	NA	NA	NA	NA	NA	NA	NA	NA	NA	NA	NA	NA	NA	chr1	81593976	81594329	354	Dlx5_e13.5_BG_WT_mrgdf_trim-vs.Input.no_model_peak_80	94	5.206	9.43932	5.51949	140	NA	NA	NA	NA	NA	NA	NA	NA	NA	NA
chr1	82283147	82283378	merged_peak_162	n	y	n	NA	NA	NA	NA	NA	NA	NA	NA	NA	NA	NA	NA	NA	NA	chr1	82283147	82283378	232	Dlx5_e13.5_BG_WT_mrgdf_trim-vs.Input.no_model_peak_81	53	3.67482	5.32047	1.85089	102	NA	NA	NA	NA	NA	NA	NA	NA	NA	NA
chr1	82451693	82452440	merged_peak_163	y	n	n	NA	NA	NA	NA	chr1	82451693	82452440	748	GE_meis_IP_q0.01_peak_94	66	4.35116	10.25763	6.60709	93	NA	NA	NA	NA	NA	NA	NA	NA	NA	NA	NA	NA	NA	NA	NA	NA	NA	NA	NA	NA
chr1	82465525	82465823	merged_peak_164	y	n	n	NA	NA	NA	NA	chr1	82465525	82465823	299	GE_meis_IP_q0.01_peak_95	102	5.2214	14.12422	10.24443	106	NA	NA	NA	NA	NA	NA	NA	NA	NA	NA	NA	NA	NA	NA	NA	NA	NA	NA	NA	NA
chr1	82475251	82475568	merged_peak_165	y	n	n	NA	NA	NA	NA	chr1	82475251	82475568	318	GE_meis_IP_q0.01_peak_96	151	6.26568	19.22571	15.13433	138	NA	NA	NA	NA	NA	NA	NA	NA	NA	NA	NA	NA	NA	NA	NA	NA	NA	NA	NA	NA
chr1	82480106	82480385	merged_peak_166	y	n	n	NA	NA	NA	NA	chr1	82480106	82480385	280	GE_meis_IP_q0.01_peak_97	94	5.32201	13.26967	9.43533	108	NA	NA	NA	NA	NA	NA	NA	NA	NA	NA	NA	NA	NA	NA	NA	NA	NA	NA	NA	NA
chr1	82791189	82791503	merged_peak_167	y	n	n	NA	NA	NA	Mff	chr1	82791189	82791503	315	GE_meis_IP_q0.01_peak_98	171	7.09602	21.33111	17.14478	191	NA	NA	NA	NA	NA	NA	NA	NA	NA	NA	NA	NA	NA	NA	NA	NA	NA	NA	NA	NA
chr1	82839262	82839497	merged_peak_168	n	y	n	NA	NA	Agfg1	NA	NA	NA	NA	NA	NA	NA	NA	NA	NA	NA	chr1	82839262	82839497	236	Dlx5_e13.5_BG_WT_mrgdf_trim-vs.Input.no_model_peak_82	77	4.59353	7.70739	3.9362	119	NA	NA	NA	NA	NA	NA	NA	NA	NA	NA
chr1	83608159	83608373	merged_peak_169	y	n	n	NA	NA	NA	NA	chr1	83608159	83608373	215	GE_meis_IP_q0.01_peak_99	46	3.92514	8.09446	4.60347	86	NA	NA	NA	NA	NA	NA	NA	NA	NA	NA	NA	NA	NA	NA	NA	NA	NA	NA	NA	NA
chr1	84086500	84086810	merged_peak_170	y	y	n	NA	NA	NA	Dner; Slc16a14	chr1	84086514	84086792	279	GE_meis_IP_q0.01_peak_100	103	5.42044	14.25159	10.36757	159	chr1	84086500	84086810	311	Dlx5_e13.5_BG_WT_mrgdf_trim-vs.Input.no_model_peak_83	60	3.98106	6.08548	2.50168	107	NA	NA	NA	NA	NA	NA	NA	NA	NA	NA
chr1	84086898	84087185	merged_peak_171	y	n	n	NA	NA	NA	Dner; Slc16a14	chr1	84086898	84087185	288	GE_meis_IP_q0.01_peak_101	118	5.56949	15.7728	11.83712	194	NA	NA	NA	NA	NA	NA	NA	NA	NA	NA	NA	NA	NA	NA	NA	NA	NA	NA	NA	NA
chr1	84155137	84155469	merged_peak_172	y	n	n	NA	NA	NA	Dner	chr1	84155137	84155469	333	GE_meis_IP_q0.01_peak_102	78	4.92779	11.63761	7.89595	94	NA	NA	NA	NA	NA	NA	NA	NA	NA	NA	NA	NA	NA	NA	NA	NA	NA	NA	NA	NA
chr1	84839184	84839388	merged_peak_173	n	y	n	NA	NA	Trip12; Fbxo36	NA	NA	NA	NA	NA	NA	NA	NA	NA	NA	NA	chr1	84839184	84839388	205	Dlx5_e13.5_BG_WT_mrgdf_trim-vs.Input.no_model_peak_84	85	4.89976	8.56042	4.71056	100	NA	NA	NA	NA	NA	NA	NA	NA	NA	NA
chr1	86487290	86487611	merged_peak_174	n	y	n	mm558	negative	NA	NA	NA	NA	NA	NA	NA	NA	NA	NA	NA	NA	chr1	86487290	86487611	322	Dlx5_e13.5_BG_WT_mrgdf_trim-vs.Input.no_model_peak_85	60	3.98106	6.08548	2.50168	95	NA	NA	NA	NA	NA	NA	NA	NA	NA	NA
chr1	86525290	86525767	merged_peak_175	n	y	n	NA	NA	Ptma	NA	NA	NA	NA	NA	NA	NA	NA	NA	NA	NA	chr1	86525290	86525767	478	Dlx5_e13.5_BG_WT_mrgdf_trim-vs.Input.no_model_peak_86	162	7.34965	16.21173	11.9469	233	NA	NA	NA	NA	NA	NA	NA	NA	NA	NA
chr1	87175994	87176238	merged_peak_176	n	y	n	NA	NA	NA	NA	NA	NA	NA	NA	NA	NA	NA	NA	NA	NA	chr1	87175994	87176238	245	Dlx5_e13.5_BG_WT_mrgdf_trim-vs.Input.no_model_peak_88	85	4.89976	8.56042	4.71056	115	NA	NA	NA	NA	NA	NA	NA	NA	NA	NA
chr1	88594547	88594747	merged_peak_177	n	y	n	NA	NA	NA	NA	NA	NA	NA	NA	NA	NA	NA	NA	NA	NA	chr1	88594547	88594747	201	Dlx5_e13.5_BG_WT_mrgdf_trim-vs.Input.no_model_peak_91	45	3.36859	4.58913	1.2561	96	NA	NA	NA	NA	NA	NA	NA	NA	NA	NA
chr1	88752370	88752635	merged_peak_178	n	y	n	NA	NA	Platr5	NA	NA	NA	NA	NA	NA	NA	NA	NA	NA	NA	chr1	88752370	88752635	266	Dlx5_e13.5_BG_WT_mrgdf_trim-vs.Input.no_model_peak_92	141	6.73718	14.17637	9.99197	136	NA	NA	NA	NA	NA	NA	NA	NA	NA	NA
chr1	88774369	88774569	merged_peak_179	n	y	n	NA	NA	NA	NA	NA	NA	NA	NA	NA	NA	NA	NA	NA	NA	chr1	88774369	88774569	201	Dlx5_e13.5_BG_WT_mrgdf_trim-vs.Input.no_model_peak_93	77	4.59353	7.70739	3.9362	133	NA	NA	NA	NA	NA	NA	NA	NA	NA	NA
chr1	88795033	88795348	merged_peak_180	y	n	n	NA	NA	NA	NA	chr1	88795033	88795348	316	GE_meis_IP_q0.01_peak_103	57	4.33646	9.31717	5.72125	144	NA	NA	NA	NA	NA	NA	NA	NA	NA	NA	NA	NA	NA	NA	NA	NA	NA	NA	NA	NA
chr1	88964413	88964698	merged_peak_181	y	n	n	NA	NA	NA	NA	chr1	88964413	88964698	286	GE_meis_IP_q0.01_peak_104	121	5.68532	16.07084	12.10359	171	NA	NA	NA	NA	NA	NA	NA	NA	NA	NA	NA	NA	NA	NA	NA	NA	NA	NA	NA	NA
chr1	89442968	89443315	merged_peak_182	n	n	y	NA	NA	NA	NA	NA	NA	NA	NA	NA	NA	NA	NA	NA	NA	NA	NA	NA	NA	NA	NA	NA	NA	NA	NA	chr1	89442968	89443315	348	Lhx6_ChIPvsInput_p0.00001_peak_90	47	6.17589	24.09574	20.04678	159
chr1	89510722	89511029	merged_peak_183	n	n	y	NA	NA	NA	NA	NA	NA	NA	NA	NA	NA	NA	NA	NA	NA	NA	NA	NA	NA	NA	NA	NA	NA	NA	NA	chr1	89510722	89511029	308	Lhx6_ChIPvsInput_p0.00001_peak_91	43	5.66123	20.74318	16.77435	161
chr1	89550323	89550597	merged_peak_184	y	n	n	NA	NA	NA	NA	chr1	89550323	89550597	275	GE_meis_IP_q0.01_peak_105	64	4.53357	10.07273	6.42581	86	NA	NA	NA	NA	NA	NA	NA	NA	NA	NA	NA	NA	NA	NA	NA	NA	NA	NA	NA	NA
chr1	89576898	89577108	merged_peak_185	y	n	n	NA	NA	NA	NA	chr1	89576898	89577108	211	GE_meis_IP_q0.01_peak_106	64	4.53357	10.07273	6.42581	89	NA	NA	NA	NA	NA	NA	NA	NA	NA	NA	NA	NA	NA	NA	NA	NA	NA	NA	NA	NA
chr1	89671338	89671975	merged_peak_186	y	y	y	NA	NA	NA	NA	chr1	89671338	89671650	313	GE_meis_IP_q0.01_peak_107	28	3.30689	6.18081	2.87391	64	chr1	89671342	89671913	572	Dlx5_e13.5_BG_WT_mrgdf_trim-vs.Input.no_model_peak_94	172	7.65588	17.25615	12.95681	382	chr1	89671639	89671975	337	Lhx6_ChIPvsInput_p0.00001_peak_92	47	6.17589	24.09574	20.04678	158
chr1	89674714	89674971	merged_peak_187	n	n	y	NA	NA	NA	Gbx2; Agap1	NA	NA	NA	NA	NA	NA	NA	NA	NA	NA	NA	NA	NA	NA	NA	NA	NA	NA	NA	NA	chr1	89674714	89674971	258	Lhx6_ChIPvsInput_p0.00001_peak_93	32	4.24592	12.37008	8.66354	124
chr1	89700196	89700474	merged_peak_188	y	y	n	NA	NA	NA	NA	chr1	89700240	89700449	210	GE_meis_IP_q0.01_peak_108	94	5.32201	13.26967	9.43533	75	chr1	89700196	89700474	279	Dlx5_e13.5_BG_WT_mrgdf_trim-vs.Input.no_model_peak_95	273	10.412	27.3497	22.84056	141	NA	NA	NA	NA	NA	NA	NA	NA	NA	NA
chr1	89717606	89717885	merged_peak_189	y	n	n	NA	NA	NA	NA	chr1	89717606	89717885	280	GE_meis_IP_q0.01_peak_109	153	6.70179	19.44757	15.33072	114	NA	NA	NA	NA	NA	NA	NA	NA	NA	NA	NA	NA	NA	NA	NA	NA	NA	NA	NA	NA
chr1	89739230	89739555	merged_peak_190	n	y	y	NA	NA	NA	NA	NA	NA	NA	NA	NA	NA	NA	NA	NA	NA	chr1	89739248	89739555	308	Dlx5_e13.5_BG_WT_mrgdf_trim-vs.Input.no_model_peak_96	77	4.59353	7.70739	3.9362	143	chr1	89739230	89739530	301	Lhx6_ChIPvsInput_p0.00001_peak_94	50	6.56188	26.70426	22.60167	144
chr1	89750657	89751543	merged_peak_191	y	y	y	NA	NA	NA	NA	chr1	89750874	89751424	551	GE_meis_IP_q0.01_peak_110	741	16.9516	79.67739	74.1801	317	chr1	89750657	89751543	887	Dlx5_e13.5_BG_WT_mrgdf_trim-vs.Input.no_model_peak_97b	204	8.57459	20.4884	16.10336	570	chr1	89750751	89751348	598	Lhx6_ChIPvsInput_p0.00001_peak_95	37	4.88925	16.00964	12.18284	399
chr1	89848283	89848558	merged_peak_192	n	y	y	hs921	forebrain_positive	NA	NA	NA	NA	NA	NA	NA	NA	NA	NA	NA	NA	chr1	89848316	89848558	243	Dlx5_e13.5_BG_WT_mrgdf_trim-vs.Input.no_model_peak_98	94	5.206	9.43932	5.51949	112	chr1	89848283	89848553	271	Lhx6_ChIPvsInput_p0.00001_peak_96	41	5.4039	19.12416	15.20173	126
chr1	90007390	90007663	merged_peak_193	n	n	y	hs1243	negative	NA	NA	NA	NA	NA	NA	NA	NA	NA	NA	NA	NA	NA	NA	NA	NA	NA	NA	NA	NA	NA	NA	chr1	90007390	90007663	274	Lhx6_ChIPvsInput_p0.00001_peak_97	40	5.27524	18.32973	14.43031	135
chr1	90009159	90009486	merged_peak_194	n	y	y	NA	NA	NA	NA	NA	NA	NA	NA	NA	NA	NA	NA	NA	NA	chr1	90009247	90009486	240	Dlx5_e13.5_BG_WT_mrgdf_trim-vs.Input.no_model_peak_99	122	6.12471	12.21757	8.12511	118	chr1	90009159	90009468	310	Lhx6_ChIPvsInput_p0.00001_peak_98	41	5.4039	19.12416	15.20173	154
chr1	90041022	90041377	merged_peak_195	n	n	y	NA	NA	NA	NA	NA	NA	NA	NA	NA	NA	NA	NA	NA	NA	NA	NA	NA	NA	NA	NA	NA	NA	NA	NA	chr1	90041022	90041377	356	Lhx6_ChIPvsInput_p0.00001_peak_99	32	4.24592	12.37008	8.66354	166
chr1	90113666	90113939	merged_peak_196	n	y	y	NA	NA	NA	NA	NA	NA	NA	NA	NA	NA	NA	NA	NA	NA	chr1	90113693	90113906	214	Dlx5_e13.5_BG_WT_mrgdf_trim-vs.Input.no_model_peak_100	112	5.81847	11.26911	7.22829	118	chr1	90113666	90113939	274	Lhx6_ChIPvsInput_p0.00001_peak_100	30	3.9886	11.00124	7.34516	132
chr1	90208924	90209463	merged_peak_197	n	y	y	NA	NA	Ackr3	NA	NA	NA	NA	NA	NA	NA	NA	NA	NA	NA	chr1	90208945	90209411	467	Dlx5_e13.5_BG_WT_mrgdf_trim-vs.Input.no_model_peak_101	141	6.73718	14.17637	9.99197	218	chr1	90208924	90209463	540	Lhx6_ChIPvsInput_p0.00001_peak_101	54	7.07654	30.29896	26.13688	283
chr1	90311560	90311891	merged_peak_198	y	n	n	NA	NA	NA	NA	chr1	90311560	90311891	332	GE_meis_IP_q0.01_peak_111	171	6.91573	21.3508	17.16228	184	NA	NA	NA	NA	NA	NA	NA	NA	NA	NA	NA	NA	NA	NA	NA	NA	NA	NA	NA	NA
chr1	90372982	90373324	merged_peak_199	n	n	y	NA	NA	NA	NA	NA	NA	NA	NA	NA	NA	NA	NA	NA	NA	NA	NA	NA	NA	NA	NA	NA	NA	NA	NA	chr1	90372982	90373324	343	Lhx6_ChIPvsInput_p0.00001_peak_102	67	8.74918	42.80133	38.51273	169
chr1	90374522	90374775	merged_peak_200	n	n	y	NA	NA	NA	NA	NA	NA	NA	NA	NA	NA	NA	NA	NA	NA	NA	NA	NA	NA	NA	NA	NA	NA	NA	NA	chr1	90374522	90374775	254	Lhx6_ChIPvsInput_p0.00001_peak_103	32	4.24592	12.37008	8.66354	121
chr1	91414118	91414330	merged_peak_201	y	n	n	NA	NA	Hes6	NA	chr1	91414118	91414330	213	GE_meis_IP_q0.01_peak_112	64	4.53357	10.07273	6.42581	100	NA	NA	NA	NA	NA	NA	NA	NA	NA	NA	NA	NA	NA	NA	NA	NA	NA	NA	NA	NA
chr1	92698954	92699405	merged_peak_202	y	n	n	NA	NA	NA	Gpc1	chr1	92698954	92699405	452	GE_meis_IP_q0.01_peak_113	480	12.81225	53.0114	48.01604	197	NA	NA	NA	NA	NA	NA	NA	NA	NA	NA	NA	NA	NA	NA	NA	NA	NA	NA	NA	NA
chr1	92737683	92738087	merged_peak_203	y	y	n	NA	NA	NA	NA	chr1	92737683	92738053	371	GE_meis_IP_q0.01_peak_114	144	6.50468	18.52437	14.44393	195	chr1	92737753	92738087	335	Dlx5_e13.5_BG_WT_mrgdf_trim-vs.Input.no_model_peak_102	131	6.43094	13.18697	9.0459	170	NA	NA	NA	NA	NA	NA	NA	NA	NA	NA
chr1	92749286	92749727	merged_peak_204	y	n	n	NA	NA	NA	NA	chr1	92749286	92749727	442	GE_meis_IP_q0.01_peak_115	153	6.70179	19.44757	15.33072	154	NA	NA	NA	NA	NA	NA	NA	NA	NA	NA	NA	NA	NA	NA	NA	NA	NA	NA	NA	NA
chr1	93754681	93754922	merged_peak_205	n	y	n	NA	NA	Thap4; Atg4b	NA	NA	NA	NA	NA	NA	NA	NA	NA	NA	NA	chr1	93754681	93754922	242	Dlx5_e13.5_BG_WT_mrgdf_trim-vs.Input.no_model_peak_103	68	4.28729	6.8818	3.19947	95	NA	NA	NA	NA	NA	NA	NA	NA	NA	NA
chr1	94503383	94504409	merged_peak_206	y	y	n	NA	NA	NA	St8sia4	chr1	94503383	94504409	1027	GE_meis_IP_q0.01_peak_116	267	8.78485	31.25116	26.77326	788	chr1	94503479	94503960	482	Dlx5_e13.5_BG_WT_mrgdf_trim-vs.Input.no_model_peak_104	141	6.73718	14.17637	9.99197	155	NA	NA	NA	NA	NA	NA	NA	NA	NA	NA
chr1	94970496	94970851	merged_peak_207	y	n	n	NA	NA	NA	NA	chr1	94970496	94970851	356	GE_meis_IP_q0.01_peak_117	135	6.30757	17.61403	13.57162	188	NA	NA	NA	NA	NA	NA	NA	NA	NA	NA	NA	NA	NA	NA	NA	NA	NA	NA	NA	NA
chr1	95223113	95223587	merged_peak_208	y	n	n	NA	NA	NA	NA	chr1	95223113	95223587	475	GE_meis_IP_q0.01_peak_118	109	5.21083	14.82611	10.93526	271	NA	NA	NA	NA	NA	NA	NA	NA	NA	NA	NA	NA	NA	NA	NA	NA	NA	NA	NA	NA
chr1	95451798	95452137	merged_peak_209	n	y	y	NA	NA	NA	NA	NA	NA	NA	NA	NA	NA	NA	NA	NA	NA	chr1	95451798	95452137	340	Dlx5_e13.5_BG_WT_mrgdf_trim-vs.Input.no_model_peak_105	131	6.43094	13.18697	9.0459	157	chr1	95451815	95452069	255	Lhx6_ChIPvsInput_p0.00001_peak_104	30	3.9886	11.00124	7.34516	121
chr1	96346516	96346928	merged_peak_210	y	y	y	NA	NA	NA	St8sia4	chr1	96346516	96346788	273	GE_meis_IP_q0.01_peak_119	102	5.51912	14.10938	10.23211	113	chr1	96346540	96346902	363	Dlx5_e13.5_BG_WT_mrgdf_trim-vs.Input.no_model_peak_106	77	4.59353	7.70739	3.9362	192	chr1	96346590	96346928	339	Lhx6_ChIPvsInput_p0.00001_peak_105	46	6.04723	23.24379	19.21344	167
chr1	97623112	97623323	merged_peak_211	n	y	n	NA	NA	NA	D1Ertd622e	NA	NA	NA	NA	NA	NA	NA	NA	NA	NA	chr1	97623112	97623323	212	Dlx5_e13.5_BG_WT_mrgdf_trim-vs.Input.no_model_peak_107	68	4.28729	6.8818	3.19947	108	NA	NA	NA	NA	NA	NA	NA	NA	NA	NA
chr1	98048349	98049078	merged_peak_212	y	y	n	NA	NA	B230216N24Rik	NA	chr1	98048349	98049078	730	GE_meis_IP_q0.01_peak_120	433	12.02381	48.2385	43.33852	426	chr1	98048624	98048855	232	Dlx5_e13.5_BG_WT_mrgdf_trim-vs.Input.no_model_peak_108	68	4.28729	6.8818	3.19947	98	NA	NA	NA	NA	NA	NA	NA	NA	NA	NA
chr1	98167237	98167563	merged_peak_213	n	y	y	NA	NA	NA	NA	NA	NA	NA	NA	NA	NA	NA	NA	NA	NA	chr1	98167290	98167490	201	Dlx5_e13.5_BG_WT_mrgdf_trim-vs.Input.no_model_peak_109	103	5.51224	10.34264	6.35957	97	chr1	98167237	98167563	327	Lhx6_ChIPvsInput_p0.00001_peak_106	50	6.56188	26.70426	22.60167	166
chr1	99599814	99600032	merged_peak_214	n	y	n	NA	NA	NA	NA	NA	NA	NA	NA	NA	NA	NA	NA	NA	NA	chr1	99599814	99600032	219	Dlx5_e13.5_BG_WT_mrgdf_trim-vs.Input.no_model_peak_110	53	3.67482	5.32047	1.85089	95	NA	NA	NA	NA	NA	NA	NA	NA	NA	NA
chr1	99993575	99993778	merged_peak_215	n	y	n	NA	NA	NA	NA	NA	NA	NA	NA	NA	NA	NA	NA	NA	NA	chr1	99993575	99993778	204	Dlx5_e13.5_BG_WT_mrgdf_trim-vs.Input.no_model_peak_111	94	5.206	9.43932	5.51949	141	NA	NA	NA	NA	NA	NA	NA	NA	NA	NA
chr1	103851904	103852138	merged_peak_216	n	y	n	NA	NA	NA	NA	NA	NA	NA	NA	NA	NA	NA	NA	NA	NA	chr1	103851904	103852138	235	Dlx5_e13.5_BG_WT_mrgdf_trim-vs.Input.no_model_peak_112	112	5.81847	11.26911	7.22829	121	NA	NA	NA	NA	NA	NA	NA	NA	NA	NA
chr1	106199701	106199968	merged_peak_217	n	y	n	NA	NA	NA	Phlpp1	NA	NA	NA	NA	NA	NA	NA	NA	NA	NA	chr1	106199701	106199968	268	Dlx5_e13.5_BG_WT_mrgdf_trim-vs.Input.no_model_peak_114	53	3.67482	5.32047	1.85089	109	NA	NA	NA	NA	NA	NA	NA	NA	NA	NA
chr1	106231784	106231984	merged_peak_218	n	y	n	NA	NA	NA	NA	NA	NA	NA	NA	NA	NA	NA	NA	NA	NA	chr1	106231784	106231984	201	Dlx5_e13.5_BG_WT_mrgdf_trim-vs.Input.no_model_peak_115	85	4.89976	8.56042	4.71056	93	NA	NA	NA	NA	NA	NA	NA	NA	NA	NA
chr1	106759777	106760026	merged_peak_219	n	y	n	NA	NA	Kdsr	NA	NA	NA	NA	NA	NA	NA	NA	NA	NA	NA	chr1	106759777	106760026	250	Dlx5_e13.5_BG_WT_mrgdf_trim-vs.Input.no_model_peak_116	77	4.59353	7.70739	3.9362	157	NA	NA	NA	NA	NA	NA	NA	NA	NA	NA
chr1	107642742	107643148	merged_peak_220	n	y	y	NA	NA	NA	NA	NA	NA	NA	NA	NA	NA	NA	NA	NA	NA	chr1	107642742	107643060	319	Dlx5_e13.5_BG_WT_mrgdf_trim-vs.Input.no_model_peak_117	151	7.04341	15.18489	10.95848	155	chr1	107642787	107643148	362	Lhx6_ChIPvsInput_p0.00001_peak_107	39	5.14657	17.54566	13.66982	189
chr1	108181741	108181972	merged_peak_221	y	n	n	NA	NA	NA	NA	chr1	108181741	108181972	232	GE_meis_IP_q0.01_peak_121	78	4.92779	11.63761	7.89595	103	NA	NA	NA	NA	NA	NA	NA	NA	NA	NA	NA	NA	NA	NA	NA	NA	NA	NA	NA	NA
chr1	108254117	108254317	merged_peak_222	n	y	n	NA	NA	NA	NA	NA	NA	NA	NA	NA	NA	NA	NA	NA	NA	chr1	108254117	108254317	201	Dlx5_e13.5_BG_WT_mrgdf_trim-vs.Input.no_model_peak_118	85	4.89976	8.56042	4.71056	151	NA	NA	NA	NA	NA	NA	NA	NA	NA	NA
chr1	108342063	108342329	merged_peak_223	n	n	y	NA	NA	NA	NA	NA	NA	NA	NA	NA	NA	NA	NA	NA	NA	NA	NA	NA	NA	NA	NA	NA	NA	NA	NA	chr1	108342063	108342329	267	Lhx6_ChIPvsInput_p0.00001_peak_108	32	4.24592	12.37008	8.66354	122
chr1	109170796	109171224	merged_peak_224	y	n	n	NA	NA	NA	NA	chr1	109170796	109171224	429	GE_meis_IP_q0.01_peak_122	86	5.1249	12.44555	8.65789	334	NA	NA	NA	NA	NA	NA	NA	NA	NA	NA	NA	NA	NA	NA	NA	NA	NA	NA	NA	NA
chr1	112243031	112243312	merged_peak_225	n	y	n	NA	NA	NA	NA	NA	NA	NA	NA	NA	NA	NA	NA	NA	NA	chr1	112243031	112243312	282	Dlx5_e13.5_BG_WT_mrgdf_trim-vs.Input.no_model_peak_119	250	9.79953	25.00821	20.53482	129	NA	NA	NA	NA	NA	NA	NA	NA	NA	NA
chr1	113383662	113383926	merged_peak_226	y	n	n	NA	NA	NA	NA	chr1	113383662	113383926	265	GE_meis_IP_q0.01_peak_123	64	4.53357	10.07273	6.42581	153	NA	NA	NA	NA	NA	NA	NA	NA	NA	NA	NA	NA	NA	NA	NA	NA	NA	NA	NA	NA
chr1	113395391	113395724	merged_peak_227	y	n	n	NA	NA	NA	NA	chr1	113395391	113395724	334	GE_meis_IP_q0.01_peak_124	39	3.73823	7.4058	3.97272	140	NA	NA	NA	NA	NA	NA	NA	NA	NA	NA	NA	NA	NA	NA	NA	NA	NA	NA	NA	NA
chr1	113920853	113921070	merged_peak_228	n	y	n	NA	NA	NA	NA	NA	NA	NA	NA	NA	NA	NA	NA	NA	NA	chr1	113920853	113921070	218	Dlx5_e13.5_BG_WT_mrgdf_trim-vs.Input.no_model_peak_120	103	5.51224	10.34264	6.35957	104	NA	NA	NA	NA	NA	NA	NA	NA	NA	NA
chr1	116149839	116150155	merged_peak_229	y	n	n	NA	NA	NA	NA	chr1	116149839	116150155	317	GE_meis_IP_q0.01_peak_125	102	5.51912	14.10938	10.23211	132	NA	NA	NA	NA	NA	NA	NA	NA	NA	NA	NA	NA	NA	NA	NA	NA	NA	NA	NA	NA
chr1	118311248	118311449	merged_peak_230	n	y	n	NA	NA	Tsn	NA	NA	NA	NA	NA	NA	NA	NA	NA	NA	NA	chr1	118311248	118311449	202	Dlx5_e13.5_BG_WT_mrgdf_trim-vs.Input.no_model_peak_121	77	4.59353	7.70739	3.9362	146	NA	NA	NA	NA	NA	NA	NA	NA	NA	NA
chr1	118480691	118481167	merged_peak_231	y	y	y	NA	NA	NA	NA	chr1	118480839	118481089	251	GE_meis_IP_q0.01_peak_126	111	5.60735	15.09254	11.1659	83	chr1	118480691	118481106	416	Dlx5_e13.5_BG_WT_mrgdf_trim-vs.Input.no_model_peak_122	321	11.63694	32.18049	27.59931	173	chr1	118480794	118481167	374	Lhx6_ChIPvsInput_p0.00001_peak_109	53	6.94788	29.38825	25.23953	184
chr1	119328855	119329228	merged_peak_232	y	n	n	NA	NA	NA	NA	chr1	119328855	119329228	374	GE_meis_IP_q0.01_peak_127	64	4.53357	10.07273	6.42581	126	NA	NA	NA	NA	NA	NA	NA	NA	NA	NA	NA	NA	NA	NA	NA	NA	NA	NA	NA	NA
chr1	119681945	119682215	merged_peak_233	n	n	y	NA	NA	NA	NA	NA	NA	NA	NA	NA	NA	NA	NA	NA	NA	NA	NA	NA	NA	NA	NA	NA	NA	NA	NA	chr1	119681945	119682215	271	Lhx6_ChIPvsInput_p0.00001_peak_110	42	5.53257	19.92872	15.98263	123
chr1	120912137	120912359	merged_peak_234	n	y	n	NA	NA	NA	NA	NA	NA	NA	NA	NA	NA	NA	NA	NA	NA	chr1	120912137	120912359	223	Dlx5_e13.5_BG_WT_mrgdf_trim-vs.Input.no_model_peak_123	94	5.206	9.43932	5.51949	123	NA	NA	NA	NA	NA	NA	NA	NA	NA	NA
chr1	121136417	121136667	merged_peak_235	n	n	y	NA	NA	NA	NA	NA	NA	NA	NA	NA	NA	NA	NA	NA	NA	NA	NA	NA	NA	NA	NA	NA	NA	NA	NA	chr1	121136417	121136667	251	Lhx6_ChIPvsInput_p0.00001_peak_111	26	3.47394	8.42966	4.88553	120
chr1	122095843	122096072	merged_peak_236	y	n	n	NA	NA	NA	NA	chr1	122095843	122096072	230	GE_meis_IP_q0.01_peak_128	71	4.73068	10.84645	7.15164	127	NA	NA	NA	NA	NA	NA	NA	NA	NA	NA	NA	NA	NA	NA	NA	NA	NA	NA	NA	NA
chr1	122356987	122357424	merged_peak_237	n	n	y	NA	NA	NA	NA	NA	NA	NA	NA	NA	NA	NA	NA	NA	NA	NA	NA	NA	NA	NA	NA	NA	NA	NA	NA	chr1	122356987	122357424	438	Lhx6_ChIPvsInput_p0.00001_peak_112	50	6.56188	26.70426	22.60167	234
chr1	123107476	123107725	merged_peak_238	n	n	y	NA	NA	NA	NA	NA	NA	NA	NA	NA	NA	NA	NA	NA	NA	NA	NA	NA	NA	NA	NA	NA	NA	NA	NA	chr1	123107476	123107725	250	Lhx6_ChIPvsInput_p0.00001_peak_113	30	3.9886	11.00124	7.34516	139
chr1	124526285	124526567	merged_peak_239	y	n	n	NA	NA	NA	NA	chr1	124526285	124526567	283	GE_meis_IP_q0.01_peak_129	215	7.52909	25.83355	21.50893	119	NA	NA	NA	NA	NA	NA	NA	NA	NA	NA	NA	NA	NA	NA	NA	NA	NA	NA	NA	NA
chr1	124576660	124576882	merged_peak_240	y	n	n	NA	NA	NA	NA	chr1	124576660	124576882	223	GE_meis_IP_q0.01_peak_130	93	5.12518	13.16021	9.35984	101	NA	NA	NA	NA	NA	NA	NA	NA	NA	NA	NA	NA	NA	NA	NA	NA	NA	NA	NA	NA
chr1	124652235	124652447	merged_peak_241	n	y	n	NA	NA	NA	NA	NA	NA	NA	NA	NA	NA	NA	NA	NA	NA	chr1	124652235	124652447	213	Dlx5_e13.5_BG_WT_mrgdf_trim-vs.Input.no_model_peak_125	77	4.59353	7.70739	3.9362	114	NA	NA	NA	NA	NA	NA	NA	NA	NA	NA
chr1	125351409	125351832	merged_peak_242	y	y	n	NA	NA	NA	NA	chr1	125351515	125351758	244	GE_meis_IP_q0.01_peak_131	86	5.1249	12.44555	8.65789	80	chr1	125351409	125351832	424	Dlx5_e13.5_BG_WT_mrgdf_trim-vs.Input.no_model_peak_126	131	6.43094	13.18697	9.0459	266	NA	NA	NA	NA	NA	NA	NA	NA	NA	NA
chr1	125623847	125624056	merged_peak_243	y	n	n	NA	NA	NA	NA	chr1	125623847	125624056	210	GE_meis_IP_q0.01_peak_132	43	3.94223	7.86371	4.37842	68	NA	NA	NA	NA	NA	NA	NA	NA	NA	NA	NA	NA	NA	NA	NA	NA	NA	NA	NA	NA
chr1	125639913	125640242	merged_peak_244	n	y	n	NA	NA	NA	Lypd1	NA	NA	NA	NA	NA	NA	NA	NA	NA	NA	chr1	125639913	125640242	330	Dlx5_e13.5_BG_WT_mrgdf_trim-vs.Input.no_model_peak_127	60	3.98106	6.08548	2.50168	33	NA	NA	NA	NA	NA	NA	NA	NA	NA	NA
chr1	125910747	125911016	merged_peak_245	n	y	n	NA	NA	Lypd1	NA	NA	NA	NA	NA	NA	NA	NA	NA	NA	NA	chr1	125910747	125911016	270	Dlx5_e13.5_BG_WT_mrgdf_trim-vs.Input.no_model_peak_128	131	6.43094	13.18697	9.0459	137	NA	NA	NA	NA	NA	NA	NA	NA	NA	NA
chr1	126011715	126011941	merged_peak_246	n	y	n	NA	NA	NA	NA	NA	NA	NA	NA	NA	NA	NA	NA	NA	NA	chr1	126011715	126011941	227	Dlx5_e13.5_BG_WT_mrgdf_trim-vs.Input.no_model_peak_129	53	3.67482	5.32047	1.85089	117	NA	NA	NA	NA	NA	NA	NA	NA	NA	NA
chr1	126391179	126391526	merged_peak_247	y	y	n	NA	NA	NA	NA	chr1	126391228	126391526	299	GE_meis_IP_q0.01_peak_133	79	4.23067	11.73	7.98455	113	chr1	126391179	126391520	342	Dlx5_e13.5_BG_WT_mrgdf_trim-vs.Input.no_model_peak_130	410	13.78059	41.05772	36.332	180	NA	NA	NA	NA	NA	NA	NA	NA	NA	NA
chr1	126726867	126727076	merged_peak_248	n	y	n	NA	NA	NA	NA	NA	NA	NA	NA	NA	NA	NA	NA	NA	NA	chr1	126726867	126727076	210	Dlx5_e13.5_BG_WT_mrgdf_trim-vs.Input.no_model_peak_131	85	4.89976	8.56042	4.71056	142	NA	NA	NA	NA	NA	NA	NA	NA	NA	NA
chr1	127015242	127015641	merged_peak_249	y	n	n	NA	NA	NA	NA	chr1	127015242	127015641	400	GE_meis_IP_q0.01_peak_134	279	9.26425	32.47591	27.95119	196	NA	NA	NA	NA	NA	NA	NA	NA	NA	NA	NA	NA	NA	NA	NA	NA	NA	NA	NA	NA
chr1	127531100	127531555	merged_peak_250	n	y	n	hs1728	negative	NA	NA	NA	NA	NA	NA	NA	NA	NA	NA	NA	NA	chr1	127531100	127531555	456	Dlx5_e13.5_BG_WT_mrgdf_trim-vs.Input.no_model_peak_132	94	5.206	9.43932	5.51949	186	NA	NA	NA	NA	NA	NA	NA	NA	NA	NA
chr1	128405060	128405430	merged_peak_251	y	n	n	NA	NA	NA	Cxcr4	chr1	128405060	128405430	371	GE_meis_IP_q0.01_peak_135	86	4.47202	12.43367	8.65789	191	NA	NA	NA	NA	NA	NA	NA	NA	NA	NA	NA	NA	NA	NA	NA	NA	NA	NA	NA	NA
chr1	128532757	128533006	merged_peak_252	n	n	y	NA	NA	NA	NA	NA	NA	NA	NA	NA	NA	NA	NA	NA	NA	NA	NA	NA	NA	NA	NA	NA	NA	NA	NA	chr1	128532757	128533006	250	Lhx6_ChIPvsInput_p0.00001_peak_114	30	3.9886	11.00124	7.34516	124
chr1	128758776	128759040	merged_peak_253	y	n	n	NA	NA	NA	NA	chr1	128758776	128759040	265	GE_meis_IP_q0.01_peak_136	71	4.73068	10.84645	7.15164	115	NA	NA	NA	NA	NA	NA	NA	NA	NA	NA	NA	NA	NA	NA	NA	NA	NA	NA	NA	NA
chr1	128817333	128817574	merged_peak_254	n	y	n	NA	NA	NA	NA	NA	NA	NA	NA	NA	NA	NA	NA	NA	NA	chr1	128817333	128817574	242	Dlx5_e13.5_BG_WT_mrgdf_trim-vs.Input.no_model_peak_133	131	6.43094	13.18697	9.0459	114	NA	NA	NA	NA	NA	NA	NA	NA	NA	NA
chr1	128951457	128951757	merged_peak_255	n	y	y	NA	NA	NA	NA	NA	NA	NA	NA	NA	NA	NA	NA	NA	NA	chr1	128951457	128951741	285	Dlx5_e13.5_BG_WT_mrgdf_trim-vs.Input.no_model_peak_134	68	4.28729	6.8818	3.19947	116	chr1	128951502	128951757	256	Lhx6_ChIPvsInput_p0.00001_peak_115	30	3.9886	11.00124	7.34516	123
chr1	129047831	129048086	merged_peak_256	y	n	n	NA	NA	NA	NA	chr1	129047831	129048086	256	GE_meis_IP_q0.01_peak_137	59	4.07096	9.55233	5.94687	174	NA	NA	NA	NA	NA	NA	NA	NA	NA	NA	NA	NA	NA	NA	NA	NA	NA	NA	NA	NA
chr1	130715958	130716167	merged_peak_257	y	n	n	NA	NA	Pfkfb2; Yod1	NA	chr1	130715958	130716167	210	GE_meis_IP_q0.01_peak_138	64	4.53357	10.07273	6.42581	58	NA	NA	NA	NA	NA	NA	NA	NA	NA	NA	NA	NA	NA	NA	NA	NA	NA	NA	NA	NA
chr1	131351535	131351931	merged_peak_258	n	y	n	NA	NA	NA	NA	NA	NA	NA	NA	NA	NA	NA	NA	NA	NA	chr1	131351535	131351931	397	Dlx5_e13.5_BG_WT_mrgdf_trim-vs.Input.no_model_peak_135	85	4.89976	8.56042	4.71056	109	NA	NA	NA	NA	NA	NA	NA	NA	NA	NA
chr1	131462782	131463100	merged_peak_259	n	y	y	NA	NA	NA	NA	NA	NA	NA	NA	NA	NA	NA	NA	NA	NA	chr1	131462782	131463041	260	Dlx5_e13.5_BG_WT_mrgdf_trim-vs.Input.no_model_peak_136	122	6.12471	12.21757	8.12511	133	chr1	131462811	131463100	290	Lhx6_ChIPvsInput_p0.00001_peak_116	32	4.24592	12.37008	8.66354	145
chr1	131473787	131474007	merged_peak_260	y	n	n	NA	NA	NA	NA	chr1	131473787	131474007	221	GE_meis_IP_q0.01_peak_139	46	3.74529	8.18756	4.69125	162	NA	NA	NA	NA	NA	NA	NA	NA	NA	NA	NA	NA	NA	NA	NA	NA	NA	NA	NA	NA
chr1	132351324	132351756	merged_peak_261	y	n	n	NA	NA	NA	NA	chr1	132351324	132351756	433	GE_meis_IP_q0.01_peak_140	252	7.64933	29.67593	25.23142	168	NA	NA	NA	NA	NA	NA	NA	NA	NA	NA	NA	NA	NA	NA	NA	NA	NA	NA	NA	NA
chr1	132477053	132477289	merged_peak_262	n	y	n	NA	NA	Rbbp5	NA	NA	NA	NA	NA	NA	NA	NA	NA	NA	NA	chr1	132477053	132477289	237	Dlx5_e13.5_BG_WT_mrgdf_trim-vs.Input.no_model_peak_137	60	3.98106	6.08548	2.50168	70	NA	NA	NA	NA	NA	NA	NA	NA	NA	NA
chr1	132765925	132766170	merged_peak_263	y	n	n	NA	NA	NA	Lemd1	chr1	132765925	132766170	246	GE_meis_IP_q0.01_peak_141	127	6.11046	16.71693	12.71473	136	NA	NA	NA	NA	NA	NA	NA	NA	NA	NA	NA	NA	NA	NA	NA	NA	NA	NA	NA	NA
chr1	132913100	132913327	merged_peak_264	y	n	n	NA	NA	NA	NA	chr1	132913100	132913327	228	GE_meis_IP_q0.01_peak_142	110	5.71624	14.96416	11.04152	143	NA	NA	NA	NA	NA	NA	NA	NA	NA	NA	NA	NA	NA	NA	NA	NA	NA	NA	NA	NA
chr1	133181196	133181405	merged_peak_265	y	n	n	mm971	forebrain_positive	NA	NA	chr1	133181196	133181405	210	GE_meis_IP_q0.01_peak_143	71	4.73068	10.84645	7.15164	87	NA	NA	NA	NA	NA	NA	NA	NA	NA	NA	NA	NA	NA	NA	NA	NA	NA	NA	NA	NA
chr1	133196207	133196646	merged_peak_266	y	y	y	NA	NA	NA	NA	chr1	133196208	133196564	357	GE_meis_IP_q0.01_peak_144	127	6.11046	16.71693	12.71473	171	chr1	133196258	133196646	389	Dlx5_e13.5_BG_WT_mrgdf_trim-vs.Input.no_model_peak_138	761	21.43647	76.1872	70.88908	186	chr1	133196207	133196468	262	Lhx6_ChIPvsInput_p0.00001_peak_117	33	4.37459	13.07384	9.34197	127
chr1	134048813	134049080	merged_peak_267	y	n	n	NA	NA	NA	NA	chr1	134048813	134049080	268	GE_meis_IP_q0.01_peak_145	86	5.1249	12.44555	8.65789	110	NA	NA	NA	NA	NA	NA	NA	NA	NA	NA	NA	NA	NA	NA	NA	NA	NA	NA	NA	NA
chr1	134071360	134071620	merged_peak_268	y	n	n	NA	NA	NA	Btg2	chr1	134071360	134071620	261	GE_meis_IP_q0.01_peak_146	71	4.73068	10.84645	7.15164	104	NA	NA	NA	NA	NA	NA	NA	NA	NA	NA	NA	NA	NA	NA	NA	NA	NA	NA	NA	NA
chr1	134797329	134797774	merged_peak_269	n	y	y	NA	NA	NA	Ppp1r12b	NA	NA	NA	NA	NA	NA	NA	NA	NA	NA	chr1	134797353	134797675	323	Dlx5_e13.5_BG_WT_mrgdf_trim-vs.Input.no_model_peak_139	122	6.12471	12.21757	8.12511	160	chr1	134797329	134797774	446	Lhx6_ChIPvsInput_p0.00001_peak_118	39	5.14657	17.54566	13.66982	259
chr1	135603221	135603453	merged_peak_270	y	n	n	NA	NA	Nav1	NA	chr1	135603221	135603453	233	GE_meis_IP_q0.01_peak_147	94	5.32201	13.26967	9.43533	124	NA	NA	NA	NA	NA	NA	NA	NA	NA	NA	NA	NA	NA	NA	NA	NA	NA	NA	NA	NA
chr1	136624661	136624972	merged_peak_271	y	n	n	NA	NA	Zfp281	NA	chr1	136624661	136624972	312	GE_meis_IP_q0.01_peak_148	180	7.29313	22.29076	18.07044	153	NA	NA	NA	NA	NA	NA	NA	NA	NA	NA	NA	NA	NA	NA	NA	NA	NA	NA	NA	NA
chr1	136777703	136778016	merged_peak_272	n	n	y	NA	NA	NA	NA	NA	NA	NA	NA	NA	NA	NA	NA	NA	NA	NA	NA	NA	NA	NA	NA	NA	NA	NA	NA	chr1	136777703	136778016	314	Lhx6_ChIPvsInput_p0.00001_peak_119	33	4.37459	13.07384	9.34197	172
chr1	136909525	136909738	merged_peak_273	y	n	n	NA	NA	NA	NA	chr1	136909525	136909738	214	GE_meis_IP_q0.01_peak_149	78	4.92779	11.63761	7.89595	83	NA	NA	NA	NA	NA	NA	NA	NA	NA	NA	NA	NA	NA	NA	NA	NA	NA	NA	NA	NA
chr1	137255117	137255386	merged_peak_274	y	n	n	NA	NA	NA	NA	chr1	137255117	137255386	270	GE_meis_IP_q0.01_peak_150	48	4.02664	8.32632	4.82699	101	NA	NA	NA	NA	NA	NA	NA	NA	NA	NA	NA	NA	NA	NA	NA	NA	NA	NA	NA	NA
chr1	137261971	137262608	merged_peak_275	y	n	n	NA	NA	NA	NA	chr1	137261971	137262608	638	GE_meis_IP_q0.01_peak_151	218	7.85029	26.17365	21.84482	372	NA	NA	NA	NA	NA	NA	NA	NA	NA	NA	NA	NA	NA	NA	NA	NA	NA	NA	NA	NA
chr1	137262979	137263588	merged_peak_276	y	y	n	NA	NA	NA	NA	chr1	137263071	137263588	518	GE_meis_IP_q0.01_peak_152	834	18.33138	89.08832	83.43253	255	chr1	137262979	137263247	269	Dlx5_e13.5_BG_WT_mrgdf_trim-vs.Input.no_model_peak_143	45	3.36859	4.58913	1.2561	105	NA	NA	NA	NA	NA	NA	NA	NA	NA	NA
chr1	137378338	137378540	merged_peak_277	n	y	n	mm1732	forebrain_positive	NA	NA	NA	NA	NA	NA	NA	NA	NA	NA	NA	NA	chr1	137378338	137378540	203	Dlx5_e13.5_BG_WT_mrgdf_trim-vs.Input.no_model_peak_144	68	4.28729	6.8818	3.19947	191	NA	NA	NA	NA	NA	NA	NA	NA	NA	NA
chr1	137453857	137454188	merged_peak_278	y	n	n	NA	NA	NA	NA	chr1	137453857	137454188	332	GE_meis_IP_q0.01_peak_153	199	7.68735	24.2443	19.95601	204	NA	NA	NA	NA	NA	NA	NA	NA	NA	NA	NA	NA	NA	NA	NA	NA	NA	NA	NA	NA
chr1	137496188	137496424	merged_peak_279	n	y	n	NA	NA	NA	NA	NA	NA	NA	NA	NA	NA	NA	NA	NA	NA	chr1	137496188	137496424	237	Dlx5_e13.5_BG_WT_mrgdf_trim-vs.Input.no_model_peak_145	112	5.81847	11.26911	7.22829	112	NA	NA	NA	NA	NA	NA	NA	NA	NA	NA
chr1	137657178	137657618	merged_peak_280	y	n	n	NA	NA	NA	NA	chr1	137657178	137657618	441	GE_meis_IP_q0.01_peak_154	349	9.1792	39.68919	34.99126	252	NA	NA	NA	NA	NA	NA	NA	NA	NA	NA	NA	NA	NA	NA	NA	NA	NA	NA	NA	NA
chr1	137692559	137692770	merged_peak_281	y	n	n	NA	NA	NA	NA	chr1	137692559	137692770	212	GE_meis_IP_q0.01_peak_155	86	4.94213	12.35993	8.60393	120	NA	NA	NA	NA	NA	NA	NA	NA	NA	NA	NA	NA	NA	NA	NA	NA	NA	NA	NA	NA
chr1	137742281	137742805	merged_peak_282	y	n	n	NA	NA	NA	NA	chr1	137742281	137742805	525	GE_meis_IP_q0.01_peak_156	110	5.71624	14.96416	11.04152	343	NA	NA	NA	NA	NA	NA	NA	NA	NA	NA	NA	NA	NA	NA	NA	NA	NA	NA	NA	NA
chr1	137838288	137838683	merged_peak_283	y	y	n	NA	NA	NA	NA	chr1	137838288	137838683	396	GE_meis_IP_q0.01_peak_157	102	5.51912	14.10938	10.23211	191	chr1	137838343	137838566	224	Dlx5_e13.5_BG_WT_mrgdf_trim-vs.Input.no_model_peak_146	103	5.51224	10.34264	6.35957	114	NA	NA	NA	NA	NA	NA	NA	NA	NA	NA
chr1	137899922	137900411	merged_peak_284	n	y	n	NA	NA	NA	NA	NA	NA	NA	NA	NA	NA	NA	NA	NA	NA	chr1	137899922	137900411	490	Dlx5_e13.5_BG_WT_mrgdf_trim-vs.Input.no_model_peak_147	103	5.51224	10.34264	6.35957	154	NA	NA	NA	NA	NA	NA	NA	NA	NA	NA
chr1	137942289	137942508	merged_peak_285	y	n	n	NA	NA	NA	NA	chr1	137942289	137942508	220	GE_meis_IP_q0.01_peak_158	94	5.32201	13.26967	9.43533	96	NA	NA	NA	NA	NA	NA	NA	NA	NA	NA	NA	NA	NA	NA	NA	NA	NA	NA	NA	NA
chr1	138022002	138022506	merged_peak_286	y	y	y	NA	NA	NA	NA	chr1	138022112	138022336	225	GE_meis_IP_q0.01_peak_159	78	4.92779	11.63761	7.89595	65	chr1	138022103	138022397	295	Dlx5_e13.5_BG_WT_mrgdf_trim-vs.Input.no_model_peak_148	112	5.81847	11.26911	7.22829	148	chr1	138022002	138022506	505	Lhx6_ChIPvsInput_p0.00001_peak_120	85	11.06514	61.84772	57.45448	194
chr1	138496983	138497492	merged_peak_287	n	y	y	NA	NA	NA	NA	NA	NA	NA	NA	NA	NA	NA	NA	NA	NA	chr1	138497019	138497492	474	Dlx5_e13.5_BG_WT_mrgdf_trim-vs.Input.no_model_peak_149	77	4.59353	7.70739	3.9362	357	chr1	138496983	138497247	265	Lhx6_ChIPvsInput_p0.00001_peak_121	33	4.37459	13.07384	9.34197	149
chr1	138500154	138500604	merged_peak_288	y	n	n	hs1322	forebrain_positive	NA	NA	chr1	138500154	138500604	451	GE_meis_IP_q0.01_peak_160	208	7.66338	25.18775	20.88947	156	NA	NA	NA	NA	NA	NA	NA	NA	NA	NA	NA	NA	NA	NA	NA	NA	NA	NA	NA	NA
chr1	139203194	139203470	merged_peak_289	y	n	n	NA	NA	NA	NA	chr1	139203194	139203470	277	GE_meis_IP_q0.01_peak_161	110	5.71624	14.96416	11.04152	109	NA	NA	NA	NA	NA	NA	NA	NA	NA	NA	NA	NA	NA	NA	NA	NA	NA	NA	NA	NA
chr1	140838811	140839139	merged_peak_290	n	n	y	NA	NA	NA	NA	NA	NA	NA	NA	NA	NA	NA	NA	NA	NA	NA	NA	NA	NA	NA	NA	NA	NA	NA	NA	chr1	140838811	140839139	329	Lhx6_ChIPvsInput_p0.00001_peak_122	52	6.81921	28.48546	24.35073	161
chr1	143334779	143335041	merged_peak_291	y	n	n	NA	NA	NA	NA	chr1	143334779	143335041	263	GE_meis_IP_q0.01_peak_162	86	4.36714	12.43708	8.65789	193	NA	NA	NA	NA	NA	NA	NA	NA	NA	NA	NA	NA	NA	NA	NA	NA	NA	NA	NA	NA
chr1	143540228	143540849	merged_peak_292	y	n	n	NA	NA	NA	NA	chr1	143540228	143540849	622	GE_meis_IP_q0.01_peak_163	248	7.3572	29.2812	24.85935	230	NA	NA	NA	NA	NA	NA	NA	NA	NA	NA	NA	NA	NA	NA	NA	NA	NA	NA	NA	NA
chr1	143710394	143710607	merged_peak_293	n	y	n	NA	NA	NA	NA	NA	NA	NA	NA	NA	NA	NA	NA	NA	NA	chr1	143710394	143710607	214	Dlx5_e13.5_BG_WT_mrgdf_trim-vs.Input.no_model_peak_150	94	5.206	9.43932	5.51949	112	NA	NA	NA	NA	NA	NA	NA	NA	NA	NA
chr1	143742390	143742607	merged_peak_294	y	n	n	NA	NA	Glrx2	NA	chr1	143742390	143742607	218	GE_meis_IP_q0.01_peak_164	94	5.32201	13.26967	9.43533	92	NA	NA	NA	NA	NA	NA	NA	NA	NA	NA	NA	NA	NA	NA	NA	NA	NA	NA	NA	NA
chr1	143777121	143777354	merged_peak_295	y	n	n	NA	NA	Trove2; Uchl5	NA	chr1	143777121	143777354	234	GE_meis_IP_q0.01_peak_165	110	5.71624	14.96416	11.04152	82	NA	NA	NA	NA	NA	NA	NA	NA	NA	NA	NA	NA	NA	NA	NA	NA	NA	NA	NA	NA
chr1	144502252	144502465	merged_peak_296	y	n	n	NA	NA	NA	NA	chr1	144502252	144502465	214	GE_meis_IP_q0.01_peak_166	59	4.29897	9.53016	5.92863	120	NA	NA	NA	NA	NA	NA	NA	NA	NA	NA	NA	NA	NA	NA	NA	NA	NA	NA	NA	NA
chr1	145376082	145376546	merged_peak_297	n	n	y	NA	NA	NA	NA	NA	NA	NA	NA	NA	NA	NA	NA	NA	NA	NA	NA	NA	NA	NA	NA	NA	NA	NA	NA	chr1	145376082	145376546	465	Lhx6_ChIPvsInput_p0.00001_peak_123	80	10.42181	56.37803	52.01083	228
chr1	146278987	146279203	merged_peak_298	n	y	n	NA	NA	NA	NA	NA	NA	NA	NA	NA	NA	NA	NA	NA	NA	chr1	146278987	146279203	217	Dlx5_e13.5_BG_WT_mrgdf_trim-vs.Input.no_model_peak_151	131	6.43094	13.18697	9.0459	95	NA	NA	NA	NA	NA	NA	NA	NA	NA	NA
chr1	147281259	147281624	merged_peak_299	n	y	y	NA	NA	NA	NA	NA	NA	NA	NA	NA	NA	NA	NA	NA	NA	chr1	147281322	147281578	257	Dlx5_e13.5_BG_WT_mrgdf_trim-vs.Input.no_model_peak_152	77	4.59353	7.70739	3.9362	96	chr1	147281259	147281624	366	Lhx6_ChIPvsInput_p0.00001_peak_124	41	5.4039	19.12416	15.20173	166
chr1	149085256	149085490	merged_peak_300	y	n	n	NA	NA	NA	NA	chr1	149085256	149085490	235	GE_meis_IP_q0.01_peak_167	110	5.57561	15.01439	11.0913	98	NA	NA	NA	NA	NA	NA	NA	NA	NA	NA	NA	NA	NA	NA	NA	NA	NA	NA	NA	NA
chr1	149199078	149199319	merged_peak_301	y	n	n	NA	NA	NA	NA	chr1	149199078	149199319	242	GE_meis_IP_q0.01_peak_168	43	3.94223	7.86371	4.37842	201	NA	NA	NA	NA	NA	NA	NA	NA	NA	NA	NA	NA	NA	NA	NA	NA	NA	NA	NA	NA
chr1	149349967	149350189	merged_peak_302	y	n	n	NA	NA	NA	NA	chr1	149349967	149350189	223	GE_meis_IP_q0.01_peak_169	64	4.53357	10.07273	6.42581	139	NA	NA	NA	NA	NA	NA	NA	NA	NA	NA	NA	NA	NA	NA	NA	NA	NA	NA	NA	NA
chr1	150320971	150321171	merged_peak_303	n	y	n	NA	NA	Pdc	NA	NA	NA	NA	NA	NA	NA	NA	NA	NA	NA	chr1	150320971	150321171	201	Dlx5_e13.5_BG_WT_mrgdf_trim-vs.Input.no_model_peak_153	68	4.28729	6.8818	3.19947	68	NA	NA	NA	NA	NA	NA	NA	NA	NA	NA
chr1	150913670	150913921	merged_peak_304	y	n	n	NA	NA	NA	NA	chr1	150913670	150913921	252	GE_meis_IP_q0.01_peak_170	162	6.89891	20.38327	16.23092	142	NA	NA	NA	NA	NA	NA	NA	NA	NA	NA	NA	NA	NA	NA	NA	NA	NA	NA	NA	NA
chr1	151138589	151139004	merged_peak_305	y	n	n	NA	NA	NA	NA	chr1	151138589	151139004	416	GE_meis_IP_q0.01_peak_171	190	7.28955	23.24741	19.00519	140	NA	NA	NA	NA	NA	NA	NA	NA	NA	NA	NA	NA	NA	NA	NA	NA	NA	NA	NA	NA
chr1	151158042	151158269	merged_peak_306	n	y	n	NA	NA	NA	Ivns1abp	NA	NA	NA	NA	NA	NA	NA	NA	NA	NA	chr1	151158042	151158269	228	Dlx5_e13.5_BG_WT_mrgdf_trim-vs.Input.no_model_peak_154	94	5.206	9.43932	5.51949	126	NA	NA	NA	NA	NA	NA	NA	NA	NA	NA
chr1	151614370	151614595	merged_peak_307	y	n	n	NA	NA	NA	NA	chr1	151614370	151614595	226	GE_meis_IP_q0.01_peak_172	86	5.1249	12.44555	8.65789	157	NA	NA	NA	NA	NA	NA	NA	NA	NA	NA	NA	NA	NA	NA	NA	NA	NA	NA	NA	NA
chr1	152703140	152703360	merged_peak_308	y	n	n	NA	NA	NA	NA	chr1	152703140	152703360	221	GE_meis_IP_q0.01_peak_173	86	5.1249	12.44555	8.65789	75	NA	NA	NA	NA	NA	NA	NA	NA	NA	NA	NA	NA	NA	NA	NA	NA	NA	NA	NA	NA
chr1	155083205	155083487	merged_peak_309	n	y	n	NA	NA	Gm9530	NA	NA	NA	NA	NA	NA	NA	NA	NA	NA	NA	chr1	155083205	155083487	283	Dlx5_e13.5_BG_WT_mrgdf_trim-vs.Input.no_model_peak_155	103	5.51224	10.34264	6.35957	156	NA	NA	NA	NA	NA	NA	NA	NA	NA	NA
chr1	155500152	155500352	merged_peak_310	n	y	n	NA	NA	NA	NA	NA	NA	NA	NA	NA	NA	NA	NA	NA	NA	chr1	155500152	155500352	201	Dlx5_e13.5_BG_WT_mrgdf_trim-vs.Input.no_model_peak_156	77	4.59353	7.70739	3.9362	103	NA	NA	NA	NA	NA	NA	NA	NA	NA	NA
chr1	155576462	155576672	merged_peak_311	y	n	n	NA	NA	NA	NA	chr1	155576462	155576672	211	GE_meis_IP_q0.01_peak_174	43	3.94223	7.86371	4.37842	25	NA	NA	NA	NA	NA	NA	NA	NA	NA	NA	NA	NA	NA	NA	NA	NA	NA	NA	NA	NA
chr1	156779713	156779965	merged_peak_312	y	n	n	NA	NA	NA	Angptl1	chr1	156779713	156779965	253	GE_meis_IP_q0.01_peak_175	151	6.26568	19.22571	15.13433	115	NA	NA	NA	NA	NA	NA	NA	NA	NA	NA	NA	NA	NA	NA	NA	NA	NA	NA	NA	NA
chr1	156938723	156938934	merged_peak_313	n	y	n	NA	NA	Ralgps2	NA	NA	NA	NA	NA	NA	NA	NA	NA	NA	NA	chr1	156938723	156938934	212	Dlx5_e13.5_BG_WT_mrgdf_trim-vs.Input.no_model_peak_157	85	4.89976	8.56042	4.71056	101	NA	NA	NA	NA	NA	NA	NA	NA	NA	NA
chr1	157440431	157440745	merged_peak_314	y	n	n	NA	NA	NA	Rasal2	chr1	157440431	157440745	315	GE_meis_IP_q0.01_peak_176	71	4.73068	10.84645	7.15164	163	NA	NA	NA	NA	NA	NA	NA	NA	NA	NA	NA	NA	NA	NA	NA	NA	NA	NA	NA	NA
chr1	157804841	157805090	merged_peak_315	n	n	y	NA	NA	NA	NA	NA	NA	NA	NA	NA	NA	NA	NA	NA	NA	NA	NA	NA	NA	NA	NA	NA	NA	NA	NA	chr1	157804841	157805090	250	Lhx6_ChIPvsInput_p0.00001_peak_125	24	3.21661	7.23442	3.75121	123
chr1	157937930	157938130	merged_peak_316	n	y	n	NA	NA	NA	NA	NA	NA	NA	NA	NA	NA	NA	NA	NA	NA	chr1	157937930	157938130	201	Dlx5_e13.5_BG_WT_mrgdf_trim-vs.Input.no_model_peak_158	60	3.98106	6.08548	2.50168	78	NA	NA	NA	NA	NA	NA	NA	NA	NA	NA
chr1	157940286	157940776	merged_peak_317	n	y	n	NA	NA	NA	NA	NA	NA	NA	NA	NA	NA	NA	NA	NA	NA	chr1	157940286	157940776	491	Dlx5_e13.5_BG_WT_mrgdf_trim-vs.Input.no_model_peak_159	94	5.206	9.43932	5.51949	214	NA	NA	NA	NA	NA	NA	NA	NA	NA	NA
chr1	157969594	157969961	merged_peak_318	y	y	n	NA	NA	NA	NA	chr1	157969696	157969961	266	GE_meis_IP_q0.01_peak_177	135	6.30757	17.61403	13.57162	153	chr1	157969594	157969901	308	Dlx5_e13.5_BG_WT_mrgdf_trim-vs.Input.no_model_peak_160	103	5.51224	10.34264	6.35957	140	NA	NA	NA	NA	NA	NA	NA	NA	NA	NA
chr1	157985764	157985977	merged_peak_319	n	y	n	NA	NA	NA	NA	NA	NA	NA	NA	NA	NA	NA	NA	NA	NA	chr1	157985764	157985977	214	Dlx5_e13.5_BG_WT_mrgdf_trim-vs.Input.no_model_peak_161	94	5.206	9.43932	5.51949	83	NA	NA	NA	NA	NA	NA	NA	NA	NA	NA
chr1	159442355	159442565	merged_peak_320	y	n	n	NA	NA	NA	NA	chr1	159442355	159442565	211	GE_meis_IP_q0.01_peak_178	43	3.94223	7.86371	4.37842	19	NA	NA	NA	NA	NA	NA	NA	NA	NA	NA	NA	NA	NA	NA	NA	NA	NA	NA	NA	NA
chr1	159523657	159523867	merged_peak_321	n	y	n	NA	NA	Tnr	NA	NA	NA	NA	NA	NA	NA	NA	NA	NA	NA	chr1	159523657	159523867	211	Dlx5_e13.5_BG_WT_mrgdf_trim-vs.Input.no_model_peak_162	112	5.81847	11.26911	7.22829	110	NA	NA	NA	NA	NA	NA	NA	NA	NA	NA
chr1	160194765	160195052	merged_peak_322	y	n	n	NA	NA	Mrps14	NA	chr1	160194765	160195052	288	GE_meis_IP_q0.01_peak_179	144	6.50468	18.52437	14.44393	159	NA	NA	NA	NA	NA	NA	NA	NA	NA	NA	NA	NA	NA	NA	NA	NA	NA	NA	NA	NA
chr1	160674813	160675043	merged_peak_323	y	n	n	NA	NA	NA	NA	chr1	160674813	160675043	231	GE_meis_IP_q0.01_peak_180	102	5.2214	14.12422	10.24443	89	NA	NA	NA	NA	NA	NA	NA	NA	NA	NA	NA	NA	NA	NA	NA	NA	NA	NA	NA	NA
chr1	161195866	161196161	merged_peak_324	y	n	n	NA	NA	NA	NA	chr1	161195866	161196161	296	GE_meis_IP_q0.01_peak_181	57	4.33646	9.31717	5.72125	102	NA	NA	NA	NA	NA	NA	NA	NA	NA	NA	NA	NA	NA	NA	NA	NA	NA	NA	NA	NA
chr1	163641028	163641277	merged_peak_325	n	n	y	NA	NA	NA	NA	NA	NA	NA	NA	NA	NA	NA	NA	NA	NA	NA	NA	NA	NA	NA	NA	NA	NA	NA	NA	chr1	163641028	163641277	250	Lhx6_ChIPvsInput_p0.00001_peak_126	24	3.21661	7.23442	3.75121	123
chr1	164590165	164590636	merged_peak_326	y	y	n	NA	NA	NA	NA	chr1	164590165	164590479	315	GE_meis_IP_q0.01_peak_182	78	4.92779	11.63761	7.89595	132	chr1	164590275	164590636	362	Dlx5_e13.5_BG_WT_mrgdf_trim-vs.Input.no_model_peak_163	103	5.51224	10.34264	6.35957	175	NA	NA	NA	NA	NA	NA	NA	NA	NA	NA
chr1	165099654	165100027	merged_peak_327	n	n	y	NA	NA	NA	NA	NA	NA	NA	NA	NA	NA	NA	NA	NA	NA	NA	NA	NA	NA	NA	NA	NA	NA	NA	NA	chr1	165099654	165100027	374	Lhx6_ChIPvsInput_p0.00001_peak_127	52	6.81921	28.48546	24.35073	188
chr1	165301569	165301778	merged_peak_328	y	n	n	NA	NA	NA	NA	chr1	165301569	165301778	210	GE_meis_IP_q0.01_peak_183	50	4.13934	8.58055	5.0388	70	NA	NA	NA	NA	NA	NA	NA	NA	NA	NA	NA	NA	NA	NA	NA	NA	NA	NA	NA	NA
chr1	165634317	165634517	merged_peak_329	n	y	n	NA	NA	Mpzl1	NA	NA	NA	NA	NA	NA	NA	NA	NA	NA	NA	chr1	165634317	165634517	201	Dlx5_e13.5_BG_WT_mrgdf_trim-vs.Input.no_model_peak_164	85	4.89976	8.56042	4.71056	96	NA	NA	NA	NA	NA	NA	NA	NA	NA	NA
chr1	165913994	165914398	merged_peak_330	n	y	n	NA	NA	NA	NA	NA	NA	NA	NA	NA	NA	NA	NA	NA	NA	chr1	165913994	165914398	405	Dlx5_e13.5_BG_WT_mrgdf_trim-vs.Input.no_model_peak_165	215	8.88082	21.59685	17.18714	267	NA	NA	NA	NA	NA	NA	NA	NA	NA	NA
chr1	165934952	165935703	merged_peak_331	y	y	y	hs1331	forebrain_positive	Pou2f1	NA	chr1	165934952	165935505	554	GE_meis_IP_q0.01_peak_184	228	8.05357	27.21186	22.85217	207	chr1	165935155	165935703	549	Dlx5_e13.5_BG_WT_mrgdf_trim-vs.Input.no_model_peak_166a	112	5.81847	11.26911	7.22829	162	chr1	165935036	165935544	509	Lhx6_ChIPvsInput_p0.00001_peak_128	90	11.70846	67.44274	63.02718	191
chr1	165966634	165966932	merged_peak_332	y	n	n	NA	NA	NA	Gpr161	chr1	165966634	165966932	299	GE_meis_IP_q0.01_peak_185	133	6.04039	17.37779	13.36645	123	NA	NA	NA	NA	NA	NA	NA	NA	NA	NA	NA	NA	NA	NA	NA	NA	NA	NA	NA	NA
chr1	166002419	166002708	merged_peak_333	n	y	n	NA	NA	Pou2f1; KY467518	NA	NA	NA	NA	NA	NA	NA	NA	NA	NA	NA	chr1	166002419	166002708	290	Dlx5_e13.5_BG_WT_mrgdf_trim-vs.Input.no_model_peak_167	172	7.65588	17.25615	12.95681	135	NA	NA	NA	NA	NA	NA	NA	NA	NA	NA
chr1	166002750	166003096	merged_peak_334	y	n	n	NA	NA	Pou2f1; KY467518	NA	chr1	166002750	166003096	347	GE_meis_IP_q0.01_peak_186	190	7.49024	23.26192	19.00519	165	NA	NA	NA	NA	NA	NA	NA	NA	NA	NA	NA	NA	NA	NA	NA	NA	NA	NA	NA	NA
chr1	166088600	166088859	merged_peak_335	y	n	n	NA	NA	NA	Gpr161	chr1	166088600	166088859	260	GE_meis_IP_q0.01_peak_187	64	4.53357	10.07273	6.42581	124	NA	NA	NA	NA	NA	NA	NA	NA	NA	NA	NA	NA	NA	NA	NA	NA	NA	NA	NA	NA
chr1	166139059	166139320	merged_peak_336	y	n	n	NA	NA	NA	Rcsd1	chr1	166139059	166139320	262	GE_meis_IP_q0.01_peak_188	31	3.54801	6.4931	3.12906	223	NA	NA	NA	NA	NA	NA	NA	NA	NA	NA	NA	NA	NA	NA	NA	NA	NA	NA	NA	NA
chr1	167082611	167082886	merged_peak_337	y	n	n	NA	NA	NA	NA	chr1	167082611	167082886	276	GE_meis_IP_q0.01_peak_189	78	4.92779	11.63761	7.89595	166	NA	NA	NA	NA	NA	NA	NA	NA	NA	NA	NA	NA	NA	NA	NA	NA	NA	NA	NA	NA
chr1	167119604	167119867	merged_peak_338	y	n	n	NA	NA	NA	NA	chr1	167119604	167119867	264	GE_meis_IP_q0.01_peak_190	86	5.1249	12.44555	8.65789	73	NA	NA	NA	NA	NA	NA	NA	NA	NA	NA	NA	NA	NA	NA	NA	NA	NA	NA	NA	NA
chr1	167448558	167448969	merged_peak_339	y	n	n	NA	NA	NA	NA	chr1	167448558	167448969	412	GE_meis_IP_q0.01_peak_191	199	7.68735	24.2443	19.95601	278	NA	NA	NA	NA	NA	NA	NA	NA	NA	NA	NA	NA	NA	NA	NA	NA	NA	NA	NA	NA
chr1	167606718	167606980	merged_peak_340	n	n	y	NA	NA	NA	NA	NA	NA	NA	NA	NA	NA	NA	NA	NA	NA	NA	NA	NA	NA	NA	NA	NA	NA	NA	NA	chr1	167606718	167606980	263	Lhx6_ChIPvsInput_p0.00001_peak_129	28	3.73127	9.68659	6.08501	134
chr1	168094610	168094946	merged_peak_341	y	n	n	NA	NA	NA	NA	chr1	168094610	168094946	337	GE_meis_IP_q0.01_peak_192	279	9.26425	32.47591	27.95119	178	NA	NA	NA	NA	NA	NA	NA	NA	NA	NA	NA	NA	NA	NA	NA	NA	NA	NA	NA	NA
chr1	168169227	168169783	merged_peak_342	y	y	n	hs1191	forebrain_positive	NA	Pbx1	chr1	168169258	168169783	526	GE_meis_IP_q0.01_peak_193	527	13.6007	57.89023	52.79319	215	chr1	168169227	168169726	500	Dlx5_e13.5_BG_WT_mrgdf_trim-vs.Input.no_model_peak_168	193	8.26835	19.39509	15.0371	319	NA	NA	NA	NA	NA	NA	NA	NA	NA	NA
chr1	168241441	168241800	merged_peak_343	y	n	n	NA	NA	NA	Pbx1	chr1	168241441	168241800	360	GE_meis_IP_q0.01_peak_194	626	15.17759	67.94203	62.65155	164	NA	NA	NA	NA	NA	NA	NA	NA	NA	NA	NA	NA	NA	NA	NA	NA	NA	NA	NA	NA
chr1	168245535	168245890	merged_peak_344	y	n	n	NA	NA	NA	NA	chr1	168245535	168245890	356	GE_meis_IP_q0.01_peak_195	86	4.5896	12.44621	8.65789	271	NA	NA	NA	NA	NA	NA	NA	NA	NA	NA	NA	NA	NA	NA	NA	NA	NA	NA	NA	NA
chr1	168246860	168247144	merged_peak_345	y	n	n	NA	NA	NA	NA	chr1	168246860	168247144	285	GE_meis_IP_q0.01_peak_196	180	7.29313	22.29076	18.07044	143	NA	NA	NA	NA	NA	NA	NA	NA	NA	NA	NA	NA	NA	NA	NA	NA	NA	NA	NA	NA
chr1	168269000	168269548	merged_peak_346	y	y	n	hs1136	negative	NA	NA	chr1	168269000	168269450	451	GE_meis_IP_q0.01_peak_197	139	5.6605	17.97538	13.92718	258	chr1	168269054	168269548	495	Dlx5_e13.5_BG_WT_mrgdf_trim-vs.Input.no_model_peak_169	172	7.65588	17.25615	12.95681	141	NA	NA	NA	NA	NA	NA	NA	NA	NA	NA
chr1	168275822	168276119	merged_peak_347	y	n	n	NA	NA	NA	NA	chr1	168275822	168276119	298	GE_meis_IP_q0.01_peak_198	94	5.32201	13.26967	9.43533	172	NA	NA	NA	NA	NA	NA	NA	NA	NA	NA	NA	NA	NA	NA	NA	NA	NA	NA	NA	NA
chr1	168342007	168342323	merged_peak_348	y	n	n	hs1235	other_positive	NA	NA	chr1	168342007	168342323	317	GE_meis_IP_q0.01_peak_199	153	6.70179	19.44757	15.33072	166	NA	NA	NA	NA	NA	NA	NA	NA	NA	NA	NA	NA	NA	NA	NA	NA	NA	NA	NA	NA
chr1	168473710	168474131	merged_peak_349	y	n	n	NA	NA	NA	NA	chr1	168473710	168474131	422	GE_meis_IP_q0.01_peak_200	199	7.68735	24.2443	19.95601	171	NA	NA	NA	NA	NA	NA	NA	NA	NA	NA	NA	NA	NA	NA	NA	NA	NA	NA	NA	NA
chr1	168570155	168570510	merged_peak_350	y	n	n	NA	NA	NA	NA	chr1	168570155	168570510	356	GE_meis_IP_q0.01_peak_201	149	6.04136	19.04468	14.9562	155	NA	NA	NA	NA	NA	NA	NA	NA	NA	NA	NA	NA	NA	NA	NA	NA	NA	NA	NA	NA
chr1	168676710	168677252	merged_peak_351	y	n	n	NA	NA	NA	NA	chr1	168676710	168677252	543	GE_meis_IP_q0.01_peak_202	238	8.4758	28.28051	23.86862	314	NA	NA	NA	NA	NA	NA	NA	NA	NA	NA	NA	NA	NA	NA	NA	NA	NA	NA	NA	NA
chr1	168908667	168909110	merged_peak_352	n	y	y	hs202	negative	NA	NA	NA	NA	NA	NA	NA	NA	NA	NA	NA	NA	chr1	168908715	168909110	396	Dlx5_e13.5_BG_WT_mrgdf_trim-vs.Input.no_model_peak_170	215	8.88082	21.59685	17.18714	200	chr1	168908667	168909016	350	Lhx6_ChIPvsInput_p0.00001_peak_130	36	4.76058	15.25821	11.45469	162
chr1	168918426	168919038	merged_peak_353	y	y	n	NA	NA	NA	NA	chr1	168918472	168919038	567	GE_meis_IP_q0.01_peak_203	79	4.55948	11.72332	7.97818	248	chr1	168918426	168918626	201	Dlx5_e13.5_BG_WT_mrgdf_trim-vs.Input.no_model_peak_171	85	4.89976	8.56042	4.71056	159	NA	NA	NA	NA	NA	NA	NA	NA	NA	NA
chr1	169283444	169283845	merged_peak_354	n	y	n	NA	NA	NA	NA	NA	NA	NA	NA	NA	NA	NA	NA	NA	NA	chr1	169283444	169283845	402	Dlx5_e13.5_BG_WT_mrgdf_trim-vs.Input.no_model_peak_172	85	4.89976	8.56042	4.71056	238	NA	NA	NA	NA	NA	NA	NA	NA	NA	NA
chr1	170367224	170367607	merged_peak_355	y	n	n	NA	NA	NA	NA	chr1	170367224	170367607	384	GE_meis_IP_q0.01_peak_204	247	7.81625	29.14812	24.72881	196	NA	NA	NA	NA	NA	NA	NA	NA	NA	NA	NA	NA	NA	NA	NA	NA	NA	NA	NA	NA
chr1	170477772	170478000	merged_peak_356	y	n	n	NA	NA	NA	Gm7694	chr1	170477772	170478000	229	GE_meis_IP_q0.01_peak_205	78	4.92779	11.63761	7.89595	148	NA	NA	NA	NA	NA	NA	NA	NA	NA	NA	NA	NA	NA	NA	NA	NA	NA	NA	NA	NA
chr1	171329240	171329621	merged_peak_357	n	y	n	NA	NA	NA	NA	NA	NA	NA	NA	NA	NA	NA	NA	NA	NA	chr1	171329240	171329621	382	Dlx5_e13.5_BG_WT_mrgdf_trim-vs.Input.no_model_peak_174	85	4.89976	8.56042	4.71056	134	NA	NA	NA	NA	NA	NA	NA	NA	NA	NA
chr1	171410825	171411231	merged_peak_358	n	y	n	NA	NA	Usf1	NA	NA	NA	NA	NA	NA	NA	NA	NA	NA	NA	chr1	171410825	171411231	407	Dlx5_e13.5_BG_WT_mrgdf_trim-vs.Input.no_model_peak_175	162	7.34965	16.21173	11.9469	130	NA	NA	NA	NA	NA	NA	NA	NA	NA	NA
chr1	171513867	171514143	merged_peak_359	n	n	y	NA	NA	NA	NA	NA	NA	NA	NA	NA	NA	NA	NA	NA	NA	NA	NA	NA	NA	NA	NA	NA	NA	NA	NA	chr1	171513867	171514143	277	Lhx6_ChIPvsInput_p0.00001_peak_131	20	2.70195	5.04783	1.71823	145
chr1	171540646	171541245	merged_peak_360	n	y	n	NA	NA	NA	NA	NA	NA	NA	NA	NA	NA	NA	NA	NA	NA	chr1	171540646	171541245	600	Dlx5_e13.5_BG_WT_mrgdf_trim-vs.Input.no_model_peak_177	60	3.98106	6.08548	2.50168	176	NA	NA	NA	NA	NA	NA	NA	NA	NA	NA
chr1	172393865	172394161	merged_peak_361	y	n	n	NA	NA	NA	NA	chr1	172393865	172394161	297	GE_meis_IP_q0.01_peak_206	71	4.73068	10.84645	7.15164	162	NA	NA	NA	NA	NA	NA	NA	NA	NA	NA	NA	NA	NA	NA	NA	NA	NA	NA	NA	NA
chr1	172586096	172586347	merged_peak_362	n	y	n	NA	NA	Slamf8	NA	NA	NA	NA	NA	NA	NA	NA	NA	NA	NA	chr1	172586096	172586347	252	Dlx5_e13.5_BG_WT_mrgdf_trim-vs.Input.no_model_peak_180	68	4.28729	6.8818	3.19947	124	NA	NA	NA	NA	NA	NA	NA	NA	NA	NA
chr1	172633080	172633320	merged_peak_363	n	y	n	NA	NA	Dusp23	NA	NA	NA	NA	NA	NA	NA	NA	NA	NA	NA	chr1	172633080	172633320	241	Dlx5_e13.5_BG_WT_mrgdf_trim-vs.Input.no_model_peak_181	112	5.81847	11.26911	7.22829	129	NA	NA	NA	NA	NA	NA	NA	NA	NA	NA
chr1	173390147	173390347	merged_peak_364	n	y	n	NA	NA	NA	NA	NA	NA	NA	NA	NA	NA	NA	NA	NA	NA	chr1	173390147	173390347	201	Dlx5_e13.5_BG_WT_mrgdf_trim-vs.Input.no_model_peak_182	77	4.59353	7.70739	3.9362	93	NA	NA	NA	NA	NA	NA	NA	NA	NA	NA
chr1	173952128	173952377	merged_peak_365	n	n	y	NA	NA	NA	NA	NA	NA	NA	NA	NA	NA	NA	NA	NA	NA	NA	NA	NA	NA	NA	NA	NA	NA	NA	NA	chr1	173952128	173952377	250	Lhx6_ChIPvsInput_p0.00001_peak_165	28	3.73127	9.68659	6.08501	204
chr1	175222011	175222211	merged_peak_366	n	y	n	NA	NA	NA	NA	NA	NA	NA	NA	NA	NA	NA	NA	NA	NA	chr1	175222011	175222211	201	Dlx5_e13.5_BG_WT_mrgdf_trim-vs.Input.no_model_peak_183	85	4.89976	8.56042	4.71056	94	NA	NA	NA	NA	NA	NA	NA	NA	NA	NA
chr1	176754470	176754754	merged_peak_367	n	n	y	NA	NA	Cep170	NA	NA	NA	NA	NA	NA	NA	NA	NA	NA	NA	NA	NA	NA	NA	NA	NA	NA	NA	NA	NA	chr1	176754470	176754754	285	Lhx6_ChIPvsInput_p0.00001_peak_166	33	4.37459	13.07384	9.34197	143
chr1	176970810	176971035	merged_peak_368	n	y	n	NA	NA	NA	NA	NA	NA	NA	NA	NA	NA	NA	NA	NA	NA	chr1	176970810	176971035	226	Dlx5_e13.5_BG_WT_mrgdf_trim-vs.Input.no_model_peak_184	68	4.28729	6.8818	3.19947	93	NA	NA	NA	NA	NA	NA	NA	NA	NA	NA
chr1	177150223	177151057	merged_peak_369	y	y	n	hs545	forebrain_positive	NA	Akt3; Zbtb18	chr1	177150270	177151057	788	GE_meis_IP_q0.01_peak_207	527	13.6007	57.89023	52.79319	451	chr1	177150223	177150954	732	Dlx5_e13.5_BG_WT_mrgdf_trim-vs.Input.no_model_peak_185	122	6.12471	12.21757	8.12511	129	NA	NA	NA	NA	NA	NA	NA	NA	NA	NA
chr1	177373492	177373692	merged_peak_370	n	y	n	NA	NA	NA	Akt3; Zbtb18	NA	NA	NA	NA	NA	NA	NA	NA	NA	NA	chr1	177373492	177373692	201	Dlx5_e13.5_BG_WT_mrgdf_trim-vs.Input.no_model_peak_186	60	3.98106	6.08548	2.50168	99	NA	NA	NA	NA	NA	NA	NA	NA	NA	NA
chr1	177418075	177418383	merged_peak_371	n	n	y	NA	NA	NA	NA	NA	NA	NA	NA	NA	NA	NA	NA	NA	NA	NA	NA	NA	NA	NA	NA	NA	NA	NA	NA	chr1	177418075	177418383	309	Lhx6_ChIPvsInput_p0.00001_peak_167	33	4.37459	13.07384	9.34197	144
chr1	177443151	177443460	merged_peak_372	y	n	n	NA	NA	Zbtb18	NA	chr1	177443151	177443460	310	GE_meis_IP_q0.01_peak_208	102	5.51912	14.10938	10.23211	206	NA	NA	NA	NA	NA	NA	NA	NA	NA	NA	NA	NA	NA	NA	NA	NA	NA	NA	NA	NA
chr1	177718728	177719129	merged_peak_373	y	y	y	NA	NA	NA	NA	chr1	177718766	177719125	360	GE_meis_IP_q0.01_peak_209	190	7.49024	23.26192	19.00519	161	chr1	177718728	177719129	402	Dlx5_e13.5_BG_WT_mrgdf_trim-vs.Input.no_model_peak_187	371	12.86188	37.19149	32.53429	223	chr1	177718791	177719078	288	Lhx6_ChIPvsInput_p0.00001_peak_168	41	5.4039	19.12416	15.20173	148
chr1	178318078	178318428	merged_peak_374	y	n	n	NA	NA	AK046316; Cox20	NA	chr1	178318078	178318428	351	GE_meis_IP_q0.01_peak_210	86	5.1249	12.44555	8.65789	153	NA	NA	NA	NA	NA	NA	NA	NA	NA	NA	NA	NA	NA	NA	NA	NA	NA	NA	NA	NA
chr1	178318831	178319060	merged_peak_375	n	y	n	NA	NA	AK046316; Cox20	NA	NA	NA	NA	NA	NA	NA	NA	NA	NA	NA	chr1	178318831	178319060	230	Dlx5_e13.5_BG_WT_mrgdf_trim-vs.Input.no_model_peak_188	53	3.67482	5.32047	1.85089	133	NA	NA	NA	NA	NA	NA	NA	NA	NA	NA
chr1	178848774	178849028	merged_peak_376	y	n	n	NA	NA	NA	NA	chr1	178848774	178849028	255	GE_meis_IP_q0.01_peak_211	110	5.71624	14.96416	11.04152	143	NA	NA	NA	NA	NA	NA	NA	NA	NA	NA	NA	NA	NA	NA	NA	NA	NA	NA	NA	NA
chr1	179046350	179046696	merged_peak_377	y	n	n	NA	NA	NA	NA	chr1	179046350	179046696	347	GE_meis_IP_q0.01_peak_212	77	4.87081	11.50517	7.79609	186	NA	NA	NA	NA	NA	NA	NA	NA	NA	NA	NA	NA	NA	NA	NA	NA	NA	NA	NA	NA
chr1	179108829	179109059	merged_peak_378	y	n	n	NA	NA	NA	Kif26b	chr1	179108829	179109059	231	GE_meis_IP_q0.01_peak_213	119	5.79426	15.94757	11.9807	91	NA	NA	NA	NA	NA	NA	NA	NA	NA	NA	NA	NA	NA	NA	NA	NA	NA	NA	NA	NA
chr1	179238638	179239065	merged_peak_379	y	n	n	NA	NA	NA	NA	chr1	179238638	179239065	428	GE_meis_IP_q0.01_peak_214	576	14.38915	62.86891	57.68332	197	NA	NA	NA	NA	NA	NA	NA	NA	NA	NA	NA	NA	NA	NA	NA	NA	NA	NA	NA	NA
chr1	179571161	179571496	merged_peak_380	y	n	n	NA	NA	NA	NA	chr1	179571161	179571496	336	GE_meis_IP_q0.01_peak_215	248	8.67291	29.31499	24.87377	171	NA	NA	NA	NA	NA	NA	NA	NA	NA	NA	NA	NA	NA	NA	NA	NA	NA	NA	NA	NA
chr1	179581417	179581862	merged_peak_381	y	n	n	NA	NA	NA	Adck3	chr1	179581417	179581862	446	GE_meis_IP_q0.01_peak_216	66	4.03925	10.3123	6.65488	319	NA	NA	NA	NA	NA	NA	NA	NA	NA	NA	NA	NA	NA	NA	NA	NA	NA	NA	NA	NA
chr1	180313277	180313566	merged_peak_382	n	y	n	NA	NA	NA	NA	NA	NA	NA	NA	NA	NA	NA	NA	NA	NA	chr1	180313277	180313566	290	Dlx5_e13.5_BG_WT_mrgdf_trim-vs.Input.no_model_peak_190	77	4.59353	7.70739	3.9362	176	NA	NA	NA	NA	NA	NA	NA	NA	NA	NA
chr1	180813695	180814021	merged_peak_383	n	y	n	NA	NA	H3f3a	NA	NA	NA	NA	NA	NA	NA	NA	NA	NA	NA	chr1	180813695	180814021	327	Dlx5_e13.5_BG_WT_mrgdf_trim-vs.Input.no_model_peak_191	94	5.206	9.43932	5.51949	158	NA	NA	NA	NA	NA	NA	NA	NA	NA	NA
chr1	180848626	180848909	merged_peak_384	y	n	n	NA	NA	Sde2	NA	chr1	180848626	180848909	284	GE_meis_IP_q0.01_peak_217	71	4.73068	10.84645	7.15164	99	NA	NA	NA	NA	NA	NA	NA	NA	NA	NA	NA	NA	NA	NA	NA	NA	NA	NA	NA	NA
chr1	180850945	180851208	merged_peak_385	y	n	n	NA	NA	Sde2	NA	chr1	180850945	180851208	264	GE_meis_IP_q0.01_peak_218	102	5.51912	14.10938	10.23211	125	NA	NA	NA	NA	NA	NA	NA	NA	NA	NA	NA	NA	NA	NA	NA	NA	NA	NA	NA	NA
chr1	182823861	182824207	merged_peak_386	n	n	y	NA	NA	NA	NA	NA	NA	NA	NA	NA	NA	NA	NA	NA	NA	NA	NA	NA	NA	NA	NA	NA	NA	NA	NA	chr1	182823861	182824207	347	Lhx6_ChIPvsInput_p0.00001_peak_169	47	6.17589	24.09574	20.04678	168
chr1	183075411	183075651	merged_peak_387	y	n	n	NA	NA	NA	NA	chr1	183075411	183075651	241	GE_meis_IP_q0.01_peak_219	94	5.32201	13.26967	9.43533	137	NA	NA	NA	NA	NA	NA	NA	NA	NA	NA	NA	NA	NA	NA	NA	NA	NA	NA	NA	NA
chr1	183118597	183118849	merged_peak_388	y	n	n	NA	NA	NA	NA	chr1	183118597	183118849	253	GE_meis_IP_q0.01_peak_220	127	6.11046	16.71693	12.71473	110	NA	NA	NA	NA	NA	NA	NA	NA	NA	NA	NA	NA	NA	NA	NA	NA	NA	NA	NA	NA
chr1	183147452	183147661	merged_peak_389	y	n	n	NA	NA	Disp1	NA	chr1	183147452	183147661	210	GE_meis_IP_q0.01_peak_221	94	5.32201	13.26967	9.43533	92	NA	NA	NA	NA	NA	NA	NA	NA	NA	NA	NA	NA	NA	NA	NA	NA	NA	NA	NA	NA
chr1	183183583	183183792	merged_peak_390	y	n	n	NA	NA	NA	NA	chr1	183183583	183183792	210	GE_meis_IP_q0.01_peak_222	64	4.53357	10.07273	6.42581	109	NA	NA	NA	NA	NA	NA	NA	NA	NA	NA	NA	NA	NA	NA	NA	NA	NA	NA	NA	NA
chr1	184906219	184906487	merged_peak_391	y	n	n	NA	NA	NA	NA	chr1	184906219	184906487	269	GE_meis_IP_q0.01_peak_224	100	4.76054	13.91658	10.0728	114	NA	NA	NA	NA	NA	NA	NA	NA	NA	NA	NA	NA	NA	NA	NA	NA	NA	NA	NA	NA
chr1	185439054	185439593	merged_peak_392	y	n	n	NA	NA	9630028B13Rik	Slc30a10	chr1	185439054	185439593	540	GE_meis_IP_q0.01_peak_225	237	8.22411	28.17572	23.78562	153	NA	NA	NA	NA	NA	NA	NA	NA	NA	NA	NA	NA	NA	NA	NA	NA	NA	NA	NA	NA
chr1	186772579	186772898	merged_peak_393	y	n	n	NA	NA	NA	NA	chr1	186772579	186772898	320	GE_meis_IP_q0.01_peak_226	153	6.50488	19.40698	15.314	117	NA	NA	NA	NA	NA	NA	NA	NA	NA	NA	NA	NA	NA	NA	NA	NA	NA	NA	NA	NA
chr1	186860751	186861389	merged_peak_394	n	y	y	NA	NA	NA	NA	NA	NA	NA	NA	NA	NA	NA	NA	NA	NA	chr1	186860957	186861207	251	Dlx5_e13.5_BG_WT_mrgdf_trim-vs.Input.no_model_peak_192	53	3.67482	5.32047	1.85089	113	chr1	186860751	186861389	639	Lhx6_ChIPvsInput_p0.00001_peak_170	68	8.87784	43.81012	39.51381	391
chr1	186988246	186988833	merged_peak_395	y	n	n	NA	NA	NA	NA	chr1	186988246	186988833	588	GE_meis_IP_q0.01_peak_227	314	8.36701	36.05587	31.44664	283	NA	NA	NA	NA	NA	NA	NA	NA	NA	NA	NA	NA	NA	NA	NA	NA	NA	NA	NA	NA
chr1	187965873	187966444	merged_peak_396	y	y	n	NA	NA	NA	Esrrg	chr1	187965873	187966444	572	GE_meis_IP_q0.01_peak_228	1212	23.65339	127.38637	121.21315	241	chr1	187965929	187966208	280	Dlx5_e13.5_BG_WT_mrgdf_trim-vs.Input.no_model_peak_194	94	5.206	9.43932	5.51949	146	NA	NA	NA	NA	NA	NA	NA	NA	NA	NA
chr1	188000387	188000596	merged_peak_397	y	n	n	NA	NA	Esrrg	NA	chr1	188000387	188000596	210	GE_meis_IP_q0.01_peak_229	64	4.53357	10.07273	6.42581	96	NA	NA	NA	NA	NA	NA	NA	NA	NA	NA	NA	NA	NA	NA	NA	NA	NA	NA	NA	NA
chr1	188035876	188036449	merged_peak_398	y	y	n	NA	NA	NA	NA	chr1	188035876	188036449	574	GE_meis_IP_q0.01_peak_230	794	17.74005	85.02619	79.43328	281	chr1	188036044	188036310	267	Dlx5_e13.5_BG_WT_mrgdf_trim-vs.Input.no_model_peak_195	162	7.34965	16.21173	11.9469	131	NA	NA	NA	NA	NA	NA	NA	NA	NA	NA
chr1	188085408	188086019	merged_peak_399	y	n	n	NA	NA	NA	NA	chr1	188085408	188086019	612	GE_meis_IP_q0.01_peak_231	1555	28.18696	162.12065	155.52831	271	NA	NA	NA	NA	NA	NA	NA	NA	NA	NA	NA	NA	NA	NA	NA	NA	NA	NA	NA	NA
chr1	188154638	188154877	merged_peak_400	y	n	n	NA	NA	NA	NA	chr1	188154638	188154877	240	GE_meis_IP_q0.01_peak_232	59	4.29897	9.53016	5.92863	75	NA	NA	NA	NA	NA	NA	NA	NA	NA	NA	NA	NA	NA	NA	NA	NA	NA	NA	NA	NA
chr1	188154930	188155130	merged_peak_401	n	y	n	NA	NA	NA	NA	NA	NA	NA	NA	NA	NA	NA	NA	NA	NA	chr1	188154930	188155130	201	Dlx5_e13.5_BG_WT_mrgdf_trim-vs.Input.no_model_peak_196	60	3.98106	6.08548	2.50168	82	NA	NA	NA	NA	NA	NA	NA	NA	NA	NA
chr1	188260467	188260820	merged_peak_402	y	n	n	NA	NA	Ush2a	NA	chr1	188260467	188260820	354	GE_meis_IP_q0.01_peak_233	145	6.35499	18.59295	14.50909	231	NA	NA	NA	NA	NA	NA	NA	NA	NA	NA	NA	NA	NA	NA	NA	NA	NA	NA	NA	NA
chr1	188269093	188269369	merged_peak_403	y	n	n	NA	NA	NA	NA	chr1	188269093	188269369	277	GE_meis_IP_q0.01_peak_234	91	5.04879	12.97153	9.17284	121	NA	NA	NA	NA	NA	NA	NA	NA	NA	NA	NA	NA	NA	NA	NA	NA	NA	NA	NA	NA
chr1	188456259	188456545	merged_peak_404	n	n	y	NA	NA	NA	NA	NA	NA	NA	NA	NA	NA	NA	NA	NA	NA	NA	NA	NA	NA	NA	NA	NA	NA	NA	NA	chr1	188456259	188456545	287	Lhx6_ChIPvsInput_p0.00001_peak_171	21	2.83062	5.56733	2.19222	271
chr1	188457268	188457507	merged_peak_405	n	y	n	NA	NA	NA	NA	NA	NA	NA	NA	NA	NA	NA	NA	NA	NA	chr1	188457268	188457507	240	Dlx5_e13.5_BG_WT_mrgdf_trim-vs.Input.no_model_peak_197	68	4.28729	6.8818	3.19947	99	NA	NA	NA	NA	NA	NA	NA	NA	NA	NA
chr1	189185586	189185877	merged_peak_406	n	n	y	NA	NA	NA	NA	NA	NA	NA	NA	NA	NA	NA	NA	NA	NA	NA	NA	NA	NA	NA	NA	NA	NA	NA	NA	chr1	189185586	189185877	292	Lhx6_ChIPvsInput_p0.00001_peak_172	27	3.6026	9.05068	5.47727	132
chr1	189623769	189624843	merged_peak_407	y	n	n	NA	NA	NA	NA	chr1	189623769	189624843	1075	GE_meis_IP_q0.01_peak_235	2151	35.87431	224.57031	215.13535	534	NA	NA	NA	NA	NA	NA	NA	NA	NA	NA	NA	NA	NA	NA	NA	NA	NA	NA	NA	NA
chr1	190334171	190334437	merged_peak_408	y	n	n	NA	NA	NA	NA	chr1	190334171	190334437	267	GE_meis_IP_q0.01_peak_236	59	3.97765	9.58727	5.98066	96	NA	NA	NA	NA	NA	NA	NA	NA	NA	NA	NA	NA	NA	NA	NA	NA	NA	NA	NA	NA
chr1	190654164	190654752	merged_peak_409	y	y	y	hs204	forebrain_positive	NA	NA	chr1	190654294	190654675	382	GE_meis_IP_q0.01_peak_237	271	8.52828	31.66366	27.16366	235	chr1	190654164	190654752	589	Dlx5_e13.5_BG_WT_mrgdf_trim-vs.Input.no_model_peak_200a	162	7.34965	16.21173	11.9469	170	chr1	190654197	190654691	495	Lhx6_ChIPvsInput_p0.00001_peak_173	42	5.53257	19.92872	15.98263	235
chr1	190713733	190714065	merged_peak_410	n	y	n	NA	NA	NA	NA	NA	NA	NA	NA	NA	NA	NA	NA	NA	NA	chr1	190713733	190714065	333	Dlx5_e13.5_BG_WT_mrgdf_trim-vs.Input.no_model_peak_201	68	4.28729	6.8818	3.19947	184	NA	NA	NA	NA	NA	NA	NA	NA	NA	NA
chr1	190728187	190728787	merged_peak_411	y	y	y	hs1324	forebrain_positive	NA	NA	chr1	190728276	190728787	512	GE_meis_IP_q0.01_peak_238	180	7.29313	22.29076	18.07044	349	chr1	190728236	190728767	532	Dlx5_e13.5_BG_WT_mrgdf_trim-vs.Input.no_model_peak_202b	85	4.89976	8.56042	4.71056	423	chr1	190728187	190728741	555	Lhx6_ChIPvsInput_p0.00001_peak_174	53	6.94788	29.38825	25.23953	186
chr1	190729558	190729891	merged_peak_412	n	y	n	hs1324	forebrain_positive	NA	NA	NA	NA	NA	NA	NA	NA	NA	NA	NA	NA	chr1	190729558	190729891	334	Dlx5_e13.5_BG_WT_mrgdf_trim-vs.Input.no_model_peak_203	122	6.12471	12.21757	8.12511	146	NA	NA	NA	NA	NA	NA	NA	NA	NA	NA
chr1	190751908	190752130	merged_peak_413	y	y	n	NA	NA	NA	NA	chr1	190751917	190752130	214	GE_meis_IP_q0.01_peak_239	71	4.73068	10.84645	7.15164	58	chr1	190751908	190752119	212	Dlx5_e13.5_BG_WT_mrgdf_trim-vs.Input.no_model_peak_204	60	3.98106	6.08548	2.50168	181	NA	NA	NA	NA	NA	NA	NA	NA	NA	NA
chr1	190798700	190799069	merged_peak_414	n	y	n	NA	NA	NA	NA	NA	NA	NA	NA	NA	NA	NA	NA	NA	NA	chr1	190798700	190799069	370	Dlx5_e13.5_BG_WT_mrgdf_trim-vs.Input.no_model_peak_205	141	6.73718	14.17637	9.99197	176	NA	NA	NA	NA	NA	NA	NA	NA	NA	NA
chr1	191397525	191397734	merged_peak_415	y	n	n	NA	NA	Ppp2r5a	NA	chr1	191397525	191397734	210	GE_meis_IP_q0.01_peak_240	94	5.32201	13.26967	9.43533	91	NA	NA	NA	NA	NA	NA	NA	NA	NA	NA	NA	NA	NA	NA	NA	NA	NA	NA	NA	NA
chr1	193671805	193672504	merged_peak_416	y	n	n	NA	NA	NA	NA	chr1	193671805	193672504	700	GE_meis_IP_q0.01_peak_241	468	12.61514	51.80799	46.83555	441	NA	NA	NA	NA	NA	NA	NA	NA	NA	NA	NA	NA	NA	NA	NA	NA	NA	NA	NA	NA
chr1	193790655	193790997	merged_peak_417	n	y	y	NA	NA	NA	NA	NA	NA	NA	NA	NA	NA	NA	NA	NA	NA	chr1	193790724	193790976	253	Dlx5_e13.5_BG_WT_mrgdf_trim-vs.Input.no_model_peak_206	94	5.206	9.43932	5.51949	121	chr1	193790655	193790997	343	Lhx6_ChIPvsInput_p0.00001_peak_175	40	5.27524	18.32973	14.43031	166
chr1	194034249	194034490	merged_peak_418	y	n	n	NA	NA	NA	NA	chr1	194034249	194034490	242	GE_meis_IP_q0.01_peak_242	57	4.33646	9.31717	5.72125	115	NA	NA	NA	NA	NA	NA	NA	NA	NA	NA	NA	NA	NA	NA	NA	NA	NA	NA	NA	NA
chr1	194114414	194114869	merged_peak_419	y	y	n	NA	NA	NA	NA	chr1	194114484	194114869	386	GE_meis_IP_q0.01_peak_243	368	10.04001	41.62478	36.87671	198	chr1	194114414	194114629	216	Dlx5_e13.5_BG_WT_mrgdf_trim-vs.Input.no_model_peak_207	94	5.206	9.43932	5.51949	96	NA	NA	NA	NA	NA	NA	NA	NA	NA	NA
chr1	194160741	194161061	merged_peak_420	y	n	n	NA	NA	NA	Plxna2	chr1	194160741	194161061	321	GE_meis_IP_q0.01_peak_244	52	4.00307	8.82414	5.27402	169	NA	NA	NA	NA	NA	NA	NA	NA	NA	NA	NA	NA	NA	NA	NA	NA	NA	NA	NA	NA
chr1	194208248	194208470	merged_peak_421	n	y	n	NA	NA	NA	Plxna2	NA	NA	NA	NA	NA	NA	NA	NA	NA	NA	chr1	194208248	194208470	223	Dlx5_e13.5_BG_WT_mrgdf_trim-vs.Input.no_model_peak_208	112	5.81847	11.26911	7.22829	108	NA	NA	NA	NA	NA	NA	NA	NA	NA	NA
chr1	194226847	194227316	merged_peak_422	n	y	y	NA	NA	NA	Plxna2	NA	NA	NA	NA	NA	NA	NA	NA	NA	NA	chr1	194226847	194227244	398	Dlx5_e13.5_BG_WT_mrgdf_trim-vs.Input.no_model_peak_209	141	6.73718	14.17637	9.99197	163	chr1	194227067	194227316	250	Lhx6_ChIPvsInput_p0.00001_peak_176	27	3.6026	9.05068	5.47727	216
chr1	194231284	194231600	merged_peak_423	n	y	y	NA	NA	NA	Plxna2; Camk1g	NA	NA	NA	NA	NA	NA	NA	NA	NA	NA	chr1	194231329	194231529	201	Dlx5_e13.5_BG_WT_mrgdf_trim-vs.Input.no_model_peak_210	94	5.206	9.43932	5.51949	89	chr1	194231284	194231600	317	Lhx6_ChIPvsInput_p0.00001_peak_177	46	6.04723	23.24379	19.21344	144
chr1	194342716	194343021	merged_peak_424	y	n	n	NA	NA	NA	NA	chr1	194342716	194343021	306	GE_meis_IP_q0.01_peak_245	135	6.30757	17.61403	13.57162	160	NA	NA	NA	NA	NA	NA	NA	NA	NA	NA	NA	NA	NA	NA	NA	NA	NA	NA	NA	NA
chr1	194618939	194619157	merged_peak_425	y	n	n	NA	NA	Plxna2	NA	chr1	194618939	194619157	219	GE_meis_IP_q0.01_peak_246	43	3.94223	7.86371	4.37842	60	NA	NA	NA	NA	NA	NA	NA	NA	NA	NA	NA	NA	NA	NA	NA	NA	NA	NA	NA	NA
chr1	194619544	194619744	merged_peak_426	n	y	n	NA	NA	Plxna2	NA	NA	NA	NA	NA	NA	NA	NA	NA	NA	NA	chr1	194619544	194619744	201	Dlx5_e13.5_BG_WT_mrgdf_trim-vs.Input.no_model_peak_211	68	4.28729	6.8818	3.19947	100	NA	NA	NA	NA	NA	NA	NA	NA	NA	NA
chr1	194637522	194638211	merged_peak_427	y	y	n	NA	NA	NA	Plxna2	chr1	194637522	194638211	690	GE_meis_IP_q0.01_peak_247	718	16.0744	77.34014	71.88263	343	chr1	194637607	194638166	560	Dlx5_e13.5_BG_WT_mrgdf_trim-vs.Input.no_model_peak_212	112	5.81847	11.26911	7.22829	191	NA	NA	NA	NA	NA	NA	NA	NA	NA	NA
chr1	194689844	194690053	merged_peak_428	y	n	n	NA	NA	NA	NA	chr1	194689844	194690053	210	GE_meis_IP_q0.01_peak_248	64	4.53357	10.07273	6.42581	83	NA	NA	NA	NA	NA	NA	NA	NA	NA	NA	NA	NA	NA	NA	NA	NA	NA	NA	NA	NA
chr10	6871493	6871756	merged_peak_429	y	n	n	NA	NA	NA	NA	chr10	6871493	6871756	264	GE_meis_IP_q0.01_peak_249	94	5.04735	13.32081	9.48418	120	NA	NA	NA	NA	NA	NA	NA	NA	NA	NA	NA	NA	NA	NA	NA	NA	NA	NA	NA	NA
chr10	8886097	8886334	merged_peak_430	n	y	n	NA	NA	Sash1	NA	NA	NA	NA	NA	NA	NA	NA	NA	NA	NA	chr10	8886097	8886334	238	Dlx5_e13.5_BG_WT_mrgdf_trim-vs.Input.no_model_peak_214	85	4.89976	8.56042	4.71056	108	NA	NA	NA	NA	NA	NA	NA	NA	NA	NA
chr10	9164270	9164523	merged_peak_431	n	y	n	NA	NA	NA	Lrp11	NA	NA	NA	NA	NA	NA	NA	NA	NA	NA	chr10	9164270	9164523	254	Dlx5_e13.5_BG_WT_mrgdf_trim-vs.Input.no_model_peak_215	112	5.81847	11.26911	7.22829	123	NA	NA	NA	NA	NA	NA	NA	NA	NA	NA
chr10	9242580	9242853	merged_peak_432	y	n	n	NA	NA	NA	Lrp11	chr10	9242580	9242853	274	GE_meis_IP_q0.01_peak_250	73	4.01403	11.07893	7.3732	112	NA	NA	NA	NA	NA	NA	NA	NA	NA	NA	NA	NA	NA	NA	NA	NA	NA	NA	NA	NA
chr10	9534374	9534772	merged_peak_433	y	y	n	NA	NA	NA	NA	chr10	9534374	9534746	373	GE_meis_IP_q0.01_peak_251	190	7.49024	23.26192	19.00519	241	chr10	9534474	9534772	299	Dlx5_e13.5_BG_WT_mrgdf_trim-vs.Input.no_model_peak_216	77	4.59353	7.70739	3.9362	123	NA	NA	NA	NA	NA	NA	NA	NA	NA	NA
chr10	9665011	9665211	merged_peak_434	n	y	n	NA	NA	NA	NA	NA	NA	NA	NA	NA	NA	NA	NA	NA	NA	chr10	9665011	9665211	201	Dlx5_e13.5_BG_WT_mrgdf_trim-vs.Input.no_model_peak_217	77	4.59353	7.70739	3.9362	114	NA	NA	NA	NA	NA	NA	NA	NA	NA	NA
chr10	9805360	9805569	merged_peak_435	y	n	n	NA	NA	NA	NA	chr10	9805360	9805569	210	GE_meis_IP_q0.01_peak_252	64	4.53357	10.07273	6.42581	121	NA	NA	NA	NA	NA	NA	NA	NA	NA	NA	NA	NA	NA	NA	NA	NA	NA	NA	NA	NA
chr10	11387897	11388347	merged_peak_436	y	n	n	NA	NA	NA	NA	chr10	11387897	11388347	451	GE_meis_IP_q0.01_peak_253	110	5.71624	14.96416	11.04152	269	NA	NA	NA	NA	NA	NA	NA	NA	NA	NA	NA	NA	NA	NA	NA	NA	NA	NA	NA	NA
chr10	12107059	12107362	merged_peak_437	y	n	n	NA	NA	NA	NA	chr10	12107059	12107362	304	GE_meis_IP_q0.01_peak_254	153	6.70179	19.44757	15.33072	151	NA	NA	NA	NA	NA	NA	NA	NA	NA	NA	NA	NA	NA	NA	NA	NA	NA	NA	NA	NA
chr10	12879362	12879686	merged_peak_438	y	n	n	NA	NA	NA	NA	chr10	12879362	12879686	325	GE_meis_IP_q0.01_peak_255	601	14.78337	65.39398	60.15509	153	NA	NA	NA	NA	NA	NA	NA	NA	NA	NA	NA	NA	NA	NA	NA	NA	NA	NA	NA	NA
chr10	13108133	13108433	merged_peak_439	y	n	n	NA	NA	NA	Plagl1	chr10	13108133	13108433	301	GE_meis_IP_q0.01_peak_256	71	4.73068	10.84645	7.15164	175	NA	NA	NA	NA	NA	NA	NA	NA	NA	NA	NA	NA	NA	NA	NA	NA	NA	NA	NA	NA
chr10	13236775	13237026	merged_peak_440	n	y	n	NA	NA	NA	NA	NA	NA	NA	NA	NA	NA	NA	NA	NA	NA	chr10	13236775	13237026	252	Dlx5_e13.5_BG_WT_mrgdf_trim-vs.Input.no_model_peak_218	94	5.206	9.43932	5.51949	112	NA	NA	NA	NA	NA	NA	NA	NA	NA	NA
chr10	13569804	13570273	merged_peak_441	y	y	n	NA	NA	NA	NA	chr10	13569917	13570273	357	GE_meis_IP_q0.01_peak_257	57	4.33646	9.31717	5.72125	190	chr10	13569804	13570089	286	Dlx5_e13.5_BG_WT_mrgdf_trim-vs.Input.no_model_peak_219	94	5.206	9.43932	5.51949	164	NA	NA	NA	NA	NA	NA	NA	NA	NA	NA
chr10	14229227	14229447	merged_peak_442	y	n	n	NA	NA	NA	NA	chr10	14229227	14229447	221	GE_meis_IP_q0.01_peak_258	102	5.51912	14.10938	10.23211	138	NA	NA	NA	NA	NA	NA	NA	NA	NA	NA	NA	NA	NA	NA	NA	NA	NA	NA	NA	NA
chr10	14703244	14703584	merged_peak_443	y	y	n	NA	NA	Vta1; 1700016L04Rik	Vta1	chr10	14703244	14703584	341	GE_meis_IP_q0.01_peak_259	67	3.88454	10.41149	6.75282	230	chr10	14703319	14703544	226	Dlx5_e13.5_BG_WT_mrgdf_trim-vs.Input.no_model_peak_220	103	5.51224	10.34264	6.35957	108	NA	NA	NA	NA	NA	NA	NA	NA	NA	NA
chr10	14953071	14953334	merged_peak_444	n	y	n	NA	NA	NA	NA	NA	NA	NA	NA	NA	NA	NA	NA	NA	NA	chr10	14953071	14953334	264	Dlx5_e13.5_BG_WT_mrgdf_trim-vs.Input.no_model_peak_221	183	7.96212	18.31748	13.98755	136	NA	NA	NA	NA	NA	NA	NA	NA	NA	NA
chr10	15249802	15250039	merged_peak_445	n	y	n	NA	NA	NA	NA	NA	NA	NA	NA	NA	NA	NA	NA	NA	NA	chr10	15249802	15250039	238	Dlx5_e13.5_BG_WT_mrgdf_trim-vs.Input.no_model_peak_222	53	3.67482	5.32047	1.85089	139	NA	NA	NA	NA	NA	NA	NA	NA	NA	NA
chr10	15392554	15392837	merged_peak_446	n	n	y	NA	NA	NA	NA	NA	NA	NA	NA	NA	NA	NA	NA	NA	NA	NA	NA	NA	NA	NA	NA	NA	NA	NA	NA	chr10	15392554	15392837	284	Lhx6_ChIPvsInput_p0.00001_peak_179	30	3.9886	11.00124	7.34516	134
chr10	16441213	16441482	merged_peak_447	y	n	n	NA	NA	NA	NA	chr10	16441213	16441482	270	GE_meis_IP_q0.01_peak_260	71	4.73068	10.84645	7.15164	112	NA	NA	NA	NA	NA	NA	NA	NA	NA	NA	NA	NA	NA	NA	NA	NA	NA	NA	NA	NA
chr10	17630968	17631180	merged_peak_448	y	n	n	NA	NA	NA	Vta1	chr10	17630968	17631180	213	GE_meis_IP_q0.01_peak_261	59	4.17712	9.53219	5.92863	73	NA	NA	NA	NA	NA	NA	NA	NA	NA	NA	NA	NA	NA	NA	NA	NA	NA	NA	NA	NA
chr10	17631937	17632283	merged_peak_449	n	y	n	NA	NA	NA	Vta1	NA	NA	NA	NA	NA	NA	NA	NA	NA	NA	chr10	17631937	17632283	347	Dlx5_e13.5_BG_WT_mrgdf_trim-vs.Input.no_model_peak_223	112	5.81847	11.26911	7.22829	199	NA	NA	NA	NA	NA	NA	NA	NA	NA	NA
chr10	17722107	17722489	merged_peak_450	n	y	n	NA	NA	Cited2	NA	NA	NA	NA	NA	NA	NA	NA	NA	NA	NA	chr10	17722107	17722489	383	Dlx5_e13.5_BG_WT_mrgdf_trim-vs.Input.no_model_peak_224	85	4.89976	8.56042	4.71056	249	NA	NA	NA	NA	NA	NA	NA	NA	NA	NA
chr10	18020375	18020694	merged_peak_451	n	y	n	NA	NA	Abracl	NA	NA	NA	NA	NA	NA	NA	NA	NA	NA	NA	chr10	18020375	18020694	320	Dlx5_e13.5_BG_WT_mrgdf_trim-vs.Input.no_model_peak_225	141	6.73718	14.17637	9.99197	130	NA	NA	NA	NA	NA	NA	NA	NA	NA	NA
chr10	19310075	19310530	merged_peak_452	y	y	n	NA	NA	NA	Olig3	chr10	19310117	19310425	309	GE_meis_IP_q0.01_peak_262	248	8.67291	29.31499	24.87377	157	chr10	19310075	19310530	456	Dlx5_e13.5_BG_WT_mrgdf_trim-vs.Input.no_model_peak_226	122	6.12471	12.21757	8.12511	216	NA	NA	NA	NA	NA	NA	NA	NA	NA	NA
chr10	19396631	19397138	merged_peak_453	y	y	y	NA	NA	NA	NA	chr10	19396631	19397138	508	GE_meis_IP_q0.01_peak_263	94	5.32201	13.26967	9.43533	304	chr10	19396777	19396977	201	Dlx5_e13.5_BG_WT_mrgdf_trim-vs.Input.no_model_peak_227	94	5.206	9.43932	5.51949	96	chr10	19396681	19396943	263	Lhx6_ChIPvsInput_p0.00001_peak_180	34	4.50325	13.79	10.03351	136
chr10	19514423	19515065	merged_peak_454	y	n	n	NA	NA	NA	NA	chr10	19514423	19515065	643	GE_meis_IP_q0.01_peak_264	94	5.32201	13.26967	9.43533	451	NA	NA	NA	NA	NA	NA	NA	NA	NA	NA	NA	NA	NA	NA	NA	NA	NA	NA	NA	NA
chr10	20285625	20285905	merged_peak_455	y	n	n	hs2320	negative	NA	NA	chr10	20285625	20285905	281	GE_meis_IP_q0.01_peak_265	64	4.53357	10.07273	6.42581	128	NA	NA	NA	NA	NA	NA	NA	NA	NA	NA	NA	NA	NA	NA	NA	NA	NA	NA	NA	NA
chr10	20474958	20475182	merged_peak_456	n	y	n	NA	NA	NA	NA	NA	NA	NA	NA	NA	NA	NA	NA	NA	NA	chr10	20474958	20475182	225	Dlx5_e13.5_BG_WT_mrgdf_trim-vs.Input.no_model_peak_228	151	7.04341	15.18489	10.95848	106	NA	NA	NA	NA	NA	NA	NA	NA	NA	NA
chr10	20550004	20550438	merged_peak_457	y	n	n	NA	NA	NA	Pde7b	chr10	20550004	20550438	435	GE_meis_IP_q0.01_peak_266	178	7.2088	22.08334	17.88671	242	NA	NA	NA	NA	NA	NA	NA	NA	NA	NA	NA	NA	NA	NA	NA	NA	NA	NA	NA	NA
chr10	20737231	20737504	merged_peak_458	y	n	n	NA	NA	NA	Mtfr2	chr10	20737231	20737504	274	GE_meis_IP_q0.01_peak_267	127	6.11046	16.71693	12.71473	155	NA	NA	NA	NA	NA	NA	NA	NA	NA	NA	NA	NA	NA	NA	NA	NA	NA	NA	NA	NA
chr10	21082439	21082724	merged_peak_459	y	n	n	hs1351	other_positive	NA	Ahi1	chr10	21082439	21082724	286	GE_meis_IP_q0.01_peak_268	131	5.50752	17.14844	13.13997	109	NA	NA	NA	NA	NA	NA	NA	NA	NA	NA	NA	NA	NA	NA	NA	NA	NA	NA	NA	NA
chr10	21109333	21109620	merged_peak_460	y	n	n	NA	NA	NA	NA	chr10	21109333	21109620	288	GE_meis_IP_q0.01_peak_269	94	5.32201	13.26967	9.43533	108	NA	NA	NA	NA	NA	NA	NA	NA	NA	NA	NA	NA	NA	NA	NA	NA	NA	NA	NA	NA
chr10	21179198	21179501	merged_peak_461	n	y	n	NA	NA	NA	NA	NA	NA	NA	NA	NA	NA	NA	NA	NA	NA	chr10	21179198	21179501	304	Dlx5_e13.5_BG_WT_mrgdf_trim-vs.Input.no_model_peak_229	204	8.57459	20.4884	16.10336	163	NA	NA	NA	NA	NA	NA	NA	NA	NA	NA
chr10	21455985	21456194	merged_peak_462	y	n	n	NA	NA	NA	NA	chr10	21455985	21456194	210	GE_meis_IP_q0.01_peak_270	57	4.33646	9.31717	5.72125	108	NA	NA	NA	NA	NA	NA	NA	NA	NA	NA	NA	NA	NA	NA	NA	NA	NA	NA	NA	NA
chr10	22323136	22323419	merged_peak_463	n	n	y	NA	NA	NA	NA	NA	NA	NA	NA	NA	NA	NA	NA	NA	NA	NA	NA	NA	NA	NA	NA	NA	NA	NA	NA	chr10	22323136	22323419	284	Lhx6_ChIPvsInput_p0.00001_peak_187	26	3.47394	8.42966	4.88553	156
chr10	23216803	23217068	merged_peak_464	y	n	n	NA	NA	NA	NA	chr10	23216803	23217068	266	GE_meis_IP_q0.01_peak_271	71	4.73068	10.84645	7.15164	160	NA	NA	NA	NA	NA	NA	NA	NA	NA	NA	NA	NA	NA	NA	NA	NA	NA	NA	NA	NA
chr10	23674821	23675039	merged_peak_465	y	n	n	NA	NA	NA	Tbpl1	chr10	23674821	23675039	219	GE_meis_IP_q0.01_peak_272	78	4.92779	11.63761	7.89595	136	NA	NA	NA	NA	NA	NA	NA	NA	NA	NA	NA	NA	NA	NA	NA	NA	NA	NA	NA	NA
chr10	23787247	23787447	merged_peak_466	n	y	n	NA	NA	Snord100; Rps12	NA	NA	NA	NA	NA	NA	NA	NA	NA	NA	NA	chr10	23787247	23787447	201	Dlx5_e13.5_BG_WT_mrgdf_trim-vs.Input.no_model_peak_231	45	3.36859	4.58913	1.2561	84	NA	NA	NA	NA	NA	NA	NA	NA	NA	NA
chr10	23898611	23898837	merged_peak_467	n	y	n	NA	NA	Vnn1	NA	NA	NA	NA	NA	NA	NA	NA	NA	NA	NA	chr10	23898611	23898837	227	Dlx5_e13.5_BG_WT_mrgdf_trim-vs.Input.no_model_peak_232	141	6.73718	14.17637	9.99197	114	NA	NA	NA	NA	NA	NA	NA	NA	NA	NA
chr10	24381312	24381530	merged_peak_468	n	y	n	NA	NA	NA	NA	NA	NA	NA	NA	NA	NA	NA	NA	NA	NA	chr10	24381312	24381530	219	Dlx5_e13.5_BG_WT_mrgdf_trim-vs.Input.no_model_peak_233	122	6.12471	12.21757	8.12511	101	NA	NA	NA	NA	NA	NA	NA	NA	NA	NA
chr10	25023839	25024079	merged_peak_469	y	n	n	NA	NA	NA	NA	chr10	25023839	25024079	241	GE_meis_IP_q0.01_peak_273	87	4.8733	12.53193	8.73944	100	NA	NA	NA	NA	NA	NA	NA	NA	NA	NA	NA	NA	NA	NA	NA	NA	NA	NA	NA	NA
chr10	25571323	25571659	merged_peak_470	n	n	y	NA	NA	NA	NA	NA	NA	NA	NA	NA	NA	NA	NA	NA	NA	NA	NA	NA	NA	NA	NA	NA	NA	NA	NA	chr10	25571323	25571659	337	Lhx6_ChIPvsInput_p0.00001_peak_188	31	4.11726	11.67909	7.9974	159
chr10	26695206	26695523	merged_peak_471	n	y	n	NA	NA	NA	NA	NA	NA	NA	NA	NA	NA	NA	NA	NA	NA	chr10	26695206	26695523	318	Dlx5_e13.5_BG_WT_mrgdf_trim-vs.Input.no_model_peak_234	141	6.73718	14.17637	9.99197	164	NA	NA	NA	NA	NA	NA	NA	NA	NA	NA
chr10	28073666	28074064	merged_peak_472	y	n	n	NA	NA	Ptprk	NA	chr10	28073666	28074064	399	GE_meis_IP_q0.01_peak_274	190	7.49024	23.26192	19.00519	153	NA	NA	NA	NA	NA	NA	NA	NA	NA	NA	NA	NA	NA	NA	NA	NA	NA	NA	NA	NA
chr10	28159823	28160094	merged_peak_473	y	n	n	NA	NA	NA	NA	chr10	28159823	28160094	272	GE_meis_IP_q0.01_peak_275	89	5.09634	12.73368	8.9365	118	NA	NA	NA	NA	NA	NA	NA	NA	NA	NA	NA	NA	NA	NA	NA	NA	NA	NA	NA	NA
chr10	29175657	29175891	merged_peak_474	y	n	n	NA	NA	NA	NA	chr10	29175657	29175891	235	GE_meis_IP_q0.01_peak_276	64	4.53357	10.07273	6.42581	64	NA	NA	NA	NA	NA	NA	NA	NA	NA	NA	NA	NA	NA	NA	NA	NA	NA	NA	NA	NA
chr10	29661760	29662274	merged_peak_475	y	y	y	NA	NA	NA	NA	chr10	29661760	29662006	247	GE_meis_IP_q0.01_peak_277	102	5.51912	14.10938	10.23211	109	chr10	29661854	29662263	410	Dlx5_e13.5_BG_WT_mrgdf_trim-vs.Input.no_model_peak_235	131	6.43094	13.18697	9.0459	147	chr10	29661876	29662274	399	Lhx6_ChIPvsInput_p0.00001_peak_189	22	2.95928	6.10541	2.69093	122
chr10	32208070	32208290	merged_peak_476	y	n	n	NA	NA	NA	NA	chr10	32208070	32208290	221	GE_meis_IP_q0.01_peak_278	110	5.71624	14.96416	11.04152	103	NA	NA	NA	NA	NA	NA	NA	NA	NA	NA	NA	NA	NA	NA	NA	NA	NA	NA	NA	NA
chr10	33180320	33180571	merged_peak_477	y	n	n	NA	NA	NA	NA	chr10	33180320	33180571	252	GE_meis_IP_q0.01_peak_279	102	5.51912	14.10938	10.23211	94	NA	NA	NA	NA	NA	NA	NA	NA	NA	NA	NA	NA	NA	NA	NA	NA	NA	NA	NA	NA
chr10	34281943	34282200	merged_peak_478	y	n	n	NA	NA	Tspyl1	NA	chr10	34281943	34282200	258	GE_meis_IP_q0.01_peak_280	153	6.70179	19.44757	15.33072	118	NA	NA	NA	NA	NA	NA	NA	NA	NA	NA	NA	NA	NA	NA	NA	NA	NA	NA	NA	NA
chr10	34297380	34297623	merged_peak_479	y	n	n	NA	NA	Tspyl4	NA	chr10	34297380	34297623	244	GE_meis_IP_q0.01_peak_281	86	5.1249	12.44555	8.65789	120	NA	NA	NA	NA	NA	NA	NA	NA	NA	NA	NA	NA	NA	NA	NA	NA	NA	NA	NA	NA
chr10	34871941	34872205	merged_peak_480	y	n	n	NA	NA	NA	NA	chr10	34871941	34872205	265	GE_meis_IP_q0.01_peak_282	145	6.35499	18.59295	14.50909	180	NA	NA	NA	NA	NA	NA	NA	NA	NA	NA	NA	NA	NA	NA	NA	NA	NA	NA	NA	NA
chr10	36515242	36515532	merged_peak_481	y	n	n	NA	NA	NA	NA	chr10	36515242	36515532	291	GE_meis_IP_q0.01_peak_283	135	6.30757	17.61403	13.57162	150	NA	NA	NA	NA	NA	NA	NA	NA	NA	NA	NA	NA	NA	NA	NA	NA	NA	NA	NA	NA
chr10	37138999	37139360	merged_peak_482	n	y	n	NA	NA	Marcks	NA	NA	NA	NA	NA	NA	NA	NA	NA	NA	NA	chr10	37138999	37139360	362	Dlx5_e13.5_BG_WT_mrgdf_trim-vs.Input.no_model_peak_236	112	5.81847	11.26911	7.22829	155	NA	NA	NA	NA	NA	NA	NA	NA	NA	NA
chr10	37140815	37141029	merged_peak_483	y	n	n	NA	NA	Marcks	NA	chr10	37140815	37141029	215	GE_meis_IP_q0.01_peak_284	37	3.74512	7.16756	3.74069	20	NA	NA	NA	NA	NA	NA	NA	NA	NA	NA	NA	NA	NA	NA	NA	NA	NA	NA	NA	NA
chr10	37666645	37667000	merged_peak_484	y	n	n	NA	NA	NA	Hdac2	chr10	37666645	37667000	356	GE_meis_IP_q0.01_peak_285	127	6.11046	16.71693	12.71473	107	NA	NA	NA	NA	NA	NA	NA	NA	NA	NA	NA	NA	NA	NA	NA	NA	NA	NA	NA	NA
chr10	37803391	37803678	merged_peak_485	y	y	n	NA	NA	NA	NA	chr10	37803391	37803628	238	GE_meis_IP_q0.01_peak_286	59	4.07096	9.55233	5.94687	106	chr10	37803473	37803678	206	Dlx5_e13.5_BG_WT_mrgdf_trim-vs.Input.no_model_peak_238	60	3.98106	6.08548	2.50168	95	NA	NA	NA	NA	NA	NA	NA	NA	NA	NA
chr10	38357763	38358160	merged_peak_486	n	y	n	NA	NA	NA	Hdac2	NA	NA	NA	NA	NA	NA	NA	NA	NA	NA	chr10	38357763	38358160	398	Dlx5_e13.5_BG_WT_mrgdf_trim-vs.Input.no_model_peak_239	141	6.73718	14.17637	9.99197	210	NA	NA	NA	NA	NA	NA	NA	NA	NA	NA
chr10	38553533	38553762	merged_peak_487	y	n	n	hs1302	forebrain_positive	NA	Marcks	chr10	38553533	38553762	230	GE_meis_IP_q0.01_peak_287	64	4.53357	10.07273	6.42581	57	NA	NA	NA	NA	NA	NA	NA	NA	NA	NA	NA	NA	NA	NA	NA	NA	NA	NA	NA	NA
chr10	38553773	38553977	merged_peak_488	n	y	n	hs1302	forebrain_positive	NA	Marcks	NA	NA	NA	NA	NA	NA	NA	NA	NA	NA	chr10	38553773	38553977	205	Dlx5_e13.5_BG_WT_mrgdf_trim-vs.Input.no_model_peak_241	68	4.28729	6.8818	3.19947	133	NA	NA	NA	NA	NA	NA	NA	NA	NA	NA
chr10	39171186	39171473	merged_peak_489	y	n	n	NA	NA	NA	NA	chr10	39171186	39171473	288	GE_meis_IP_q0.01_peak_288	180	7.29313	22.29076	18.07044	166	NA	NA	NA	NA	NA	NA	NA	NA	NA	NA	NA	NA	NA	NA	NA	NA	NA	NA	NA	NA
chr10	39171789	39172007	merged_peak_490	y	n	n	NA	NA	NA	Fam229b; Rev3l	chr10	39171789	39172007	219	GE_meis_IP_q0.01_peak_289	86	5.1249	12.44555	8.65789	112	NA	NA	NA	NA	NA	NA	NA	NA	NA	NA	NA	NA	NA	NA	NA	NA	NA	NA	NA	NA
chr10	39369298	39369657	merged_peak_491	y	n	n	NA	NA	Fyn	NA	chr10	39369298	39369657	360	GE_meis_IP_q0.01_peak_290	258	8.87002	30.3592	25.89031	186	NA	NA	NA	NA	NA	NA	NA	NA	NA	NA	NA	NA	NA	NA	NA	NA	NA	NA	NA	NA
chr10	39484377	39484735	merged_peak_492	y	y	n	NA	NA	NA	Fam229b; Fyn	chr10	39484377	39484735	359	GE_meis_IP_q0.01_peak_291	66	4.13064	10.27926	6.62251	168	chr10	39484400	39484669	270	Dlx5_e13.5_BG_WT_mrgdf_trim-vs.Input.no_model_peak_242	103	5.51224	10.34264	6.35957	151	NA	NA	NA	NA	NA	NA	NA	NA	NA	NA
chr10	40302164	40302373	merged_peak_493	y	n	n	NA	NA	Amd1	NA	chr10	40302164	40302373	210	GE_meis_IP_q0.01_peak_292	102	5.51912	14.10938	10.23211	141	NA	NA	NA	NA	NA	NA	NA	NA	NA	NA	NA	NA	NA	NA	NA	NA	NA	NA	NA	NA
chr10	40521808	40522129	merged_peak_494	y	n	n	NA	NA	NA	NA	chr10	40521808	40522129	322	GE_meis_IP_q0.01_peak_293	78	4.92779	11.63761	7.89595	224	NA	NA	NA	NA	NA	NA	NA	NA	NA	NA	NA	NA	NA	NA	NA	NA	NA	NA	NA	NA
chr10	41476970	41477183	merged_peak_495	y	n	n	NA	NA	Mical1	NA	chr10	41476970	41477183	214	GE_meis_IP_q0.01_peak_294	94	5.32201	13.26967	9.43533	105	NA	NA	NA	NA	NA	NA	NA	NA	NA	NA	NA	NA	NA	NA	NA	NA	NA	NA	NA	NA
chr10	41544310	41544574	merged_peak_496	y	n	n	NA	NA	NA	NA	chr10	41544310	41544574	265	GE_meis_IP_q0.01_peak_295	64	4.53357	10.07273	6.42581	99	NA	NA	NA	NA	NA	NA	NA	NA	NA	NA	NA	NA	NA	NA	NA	NA	NA	NA	NA	NA
chr10	41809572	41809926	merged_peak_497	y	n	n	NA	NA	Cep57l1; Sesn1	NA	chr10	41809572	41809926	355	GE_meis_IP_q0.01_peak_296	248	8.67291	29.31499	24.87377	159	NA	NA	NA	NA	NA	NA	NA	NA	NA	NA	NA	NA	NA	NA	NA	NA	NA	NA	NA	NA
chr10	42277547	42277970	merged_peak_498	y	n	n	NA	NA	Foxo3	NA	chr10	42277547	42277970	424	GE_meis_IP_q0.01_peak_297	71	4.73068	10.84645	7.15164	279	NA	NA	NA	NA	NA	NA	NA	NA	NA	NA	NA	NA	NA	NA	NA	NA	NA	NA	NA	NA
chr10	42339892	42340434	merged_peak_499	n	y	y	NA	NA	NA	Sobp	NA	NA	NA	NA	NA	NA	NA	NA	NA	NA	chr10	42339986	42340227	242	Dlx5_e13.5_BG_WT_mrgdf_trim-vs.Input.no_model_peak_244	45	3.36859	4.58913	1.2561	110	chr10	42339892	42340434	543	Lhx6_ChIPvsInput_p0.00001_peak_190	96	12.48044	74.31264	69.87257	297
chr10	42583474	42583753	merged_peak_500	n	y	n	NA	NA	Nr2e1	NA	NA	NA	NA	NA	NA	NA	NA	NA	NA	NA	chr10	42583474	42583753	280	Dlx5_e13.5_BG_WT_mrgdf_trim-vs.Input.no_model_peak_245	53	3.67482	5.32047	1.85089	142	NA	NA	NA	NA	NA	NA	NA	NA	NA	NA
chr10	42636240	42636619	merged_peak_501	n	n	y	hs1033	negative	NA	NA	NA	NA	NA	NA	NA	NA	NA	NA	NA	NA	NA	NA	NA	NA	NA	NA	NA	NA	NA	NA	chr10	42636240	42636619	380	Lhx6_ChIPvsInput_p0.00001_peak_191	58	7.5912	34.01833	29.80826	175
chr10	42872802	42873100	merged_peak_502	y	n	n	NA	NA	Scml4	Sobp	chr10	42872802	42873100	299	GE_meis_IP_q0.01_peak_298	110	5.71624	14.96416	11.04152	135	NA	NA	NA	NA	NA	NA	NA	NA	NA	NA	NA	NA	NA	NA	NA	NA	NA	NA	NA	NA
chr10	43221327	43221638	merged_peak_503	n	y	n	NA	NA	Pdss2	NA	NA	NA	NA	NA	NA	NA	NA	NA	NA	NA	chr10	43221327	43221638	312	Dlx5_e13.5_BG_WT_mrgdf_trim-vs.Input.no_model_peak_246	60	3.98106	6.08548	2.50168	210	NA	NA	NA	NA	NA	NA	NA	NA	NA	NA
chr10	43317656	43318013	merged_peak_504	y	y	n	NA	NA	NA	Sobp	chr10	43317754	43318013	260	GE_meis_IP_q0.01_peak_299	31	3.54801	6.4931	3.12906	100	chr10	43317656	43317856	201	Dlx5_e13.5_BG_WT_mrgdf_trim-vs.Input.no_model_peak_247	60	3.98106	6.08548	2.50168	177	NA	NA	NA	NA	NA	NA	NA	NA	NA	NA
chr10	43887659	43888124	merged_peak_505	y	n	n	NA	NA	NA	NA	chr10	43887659	43888124	466	GE_meis_IP_q0.01_peak_300	247	7.81625	29.14812	24.72881	278	NA	NA	NA	NA	NA	NA	NA	NA	NA	NA	NA	NA	NA	NA	NA	NA	NA	NA	NA	NA
chr10	44228429	44228837	merged_peak_506	n	n	y	NA	NA	NA	NA	NA	NA	NA	NA	NA	NA	NA	NA	NA	NA	NA	NA	NA	NA	NA	NA	NA	NA	NA	NA	chr10	44228429	44228837	409	Lhx6_ChIPvsInput_p0.00001_peak_192	36	4.76058	15.25821	11.45469	214
chr10	44232135	44232489	merged_peak_507	n	n	y	NA	NA	NA	NA	NA	NA	NA	NA	NA	NA	NA	NA	NA	NA	NA	NA	NA	NA	NA	NA	NA	NA	NA	NA	chr10	44232135	44232489	355	Lhx6_ChIPvsInput_p0.00001_peak_193	41	5.4039	19.12416	15.20173	151
chr10	44238617	44238945	merged_peak_508	n	y	y	NA	NA	NA	NA	NA	NA	NA	NA	NA	NA	NA	NA	NA	NA	chr10	44238665	44238920	256	Dlx5_e13.5_BG_WT_mrgdf_trim-vs.Input.no_model_peak_248	77	4.59353	7.70739	3.9362	108	chr10	44238617	44238945	329	Lhx6_ChIPvsInput_p0.00001_peak_194	41	5.4039	19.12416	15.20173	191
chr10	44493184	44493601	merged_peak_509	n	y	y	NA	NA	NA	NA	NA	NA	NA	NA	NA	NA	NA	NA	NA	NA	chr10	44493191	44493467	277	Dlx5_e13.5_BG_WT_mrgdf_trim-vs.Input.no_model_peak_249	103	5.51224	10.34264	6.35957	158	chr10	44493184	44493601	418	Lhx6_ChIPvsInput_p0.00001_peak_195	103	13.38109	82.52935	78.0597	217
chr10	44785472	44785741	merged_peak_510	n	y	n	NA	NA	NA	NA	NA	NA	NA	NA	NA	NA	NA	NA	NA	NA	chr10	44785472	44785741	270	Dlx5_e13.5_BG_WT_mrgdf_trim-vs.Input.no_model_peak_250	193	8.26835	19.39509	15.0371	132	NA	NA	NA	NA	NA	NA	NA	NA	NA	NA
chr10	44796729	44796999	merged_peak_511	n	n	y	NA	NA	NA	NA	NA	NA	NA	NA	NA	NA	NA	NA	NA	NA	NA	NA	NA	NA	NA	NA	NA	NA	NA	NA	chr10	44796729	44796999	271	Lhx6_ChIPvsInput_p0.00001_peak_196	29	3.85993	10.33693	6.70758	132
chr10	45103293	45103556	merged_peak_512	y	n	n	NA	NA	NA	NA	chr10	45103293	45103556	264	GE_meis_IP_q0.01_peak_301	64	4.53357	10.07273	6.42581	170	NA	NA	NA	NA	NA	NA	NA	NA	NA	NA	NA	NA	NA	NA	NA	NA	NA	NA	NA	NA
chr10	45812717	45813021	merged_peak_513	y	n	n	NA	NA	NA	NA	chr10	45812717	45813021	305	GE_meis_IP_q0.01_peak_302	110	5.71624	14.96416	11.04152	144	NA	NA	NA	NA	NA	NA	NA	NA	NA	NA	NA	NA	NA	NA	NA	NA	NA	NA	NA	NA
chr10	45823574	45824017	merged_peak_514	y	n	n	NA	NA	NA	NA	chr10	45823574	45824017	444	GE_meis_IP_q0.01_peak_303	218	8.08158	26.24158	21.89192	255	NA	NA	NA	NA	NA	NA	NA	NA	NA	NA	NA	NA	NA	NA	NA	NA	NA	NA	NA	NA
chr10	46226896	46227196	merged_peak_515	y	n	n	NA	NA	NA	Grik2	chr10	46226896	46227196	301	GE_meis_IP_q0.01_peak_304	102	5.51912	14.10938	10.23211	105	NA	NA	NA	NA	NA	NA	NA	NA	NA	NA	NA	NA	NA	NA	NA	NA	NA	NA	NA	NA
chr10	46718312	46718659	merged_peak_516	n	y	y	NA	NA	NA	Grik2	NA	NA	NA	NA	NA	NA	NA	NA	NA	NA	chr10	46718312	46718565	254	Dlx5_e13.5_BG_WT_mrgdf_trim-vs.Input.no_model_peak_251	77	4.59353	7.70739	3.9362	117	chr10	46718357	46718659	303	Lhx6_ChIPvsInput_p0.00001_peak_197	41	5.4039	19.12416	15.20173	155
chr10	46826733	46827042	merged_peak_517	y	y	n	NA	NA	NA	Grik2	chr10	46826733	46827042	310	GE_meis_IP_q0.01_peak_305	94	5.04735	13.32081	9.48418	141	chr10	46826800	46827000	201	Dlx5_e13.5_BG_WT_mrgdf_trim-vs.Input.no_model_peak_252	94	5.206	9.43932	5.51949	145	NA	NA	NA	NA	NA	NA	NA	NA	NA	NA
chr10	47262979	47263420	merged_peak_518	y	y	y	NA	NA	NA	NA	chr10	47263059	47263398	340	GE_meis_IP_q0.01_peak_306	169	6.65361	21.12991	16.96733	151	chr10	47263005	47263389	385	Dlx5_e13.5_BG_WT_mrgdf_trim-vs.Input.no_model_peak_253	238	9.49329	23.85722	19.40179	225	chr10	47262979	47263420	442	Lhx6_ChIPvsInput_p0.00001_peak_198	90	11.70846	67.44274	63.02718	221
chr10	48135749	48136080	merged_peak_519	y	y	n	NA	NA	NA	NA	chr10	48135820	48136064	245	GE_meis_IP_q0.01_peak_307	114	4.79094	15.35477	11.42668	123	chr10	48135749	48136080	332	Dlx5_e13.5_BG_WT_mrgdf_trim-vs.Input.no_model_peak_254	227	9.18706	22.71996	18.28591	147	NA	NA	NA	NA	NA	NA	NA	NA	NA	NA
chr10	48443816	48444165	merged_peak_520	y	n	n	NA	NA	NA	NA	chr10	48443816	48444165	350	GE_meis_IP_q0.01_peak_308	118	5.56949	15.7728	11.83712	110	NA	NA	NA	NA	NA	NA	NA	NA	NA	NA	NA	NA	NA	NA	NA	NA	NA	NA	NA	NA
chr10	49322338	49322826	merged_peak_521	y	n	n	NA	NA	NA	NA	chr10	49322338	49322826	489	GE_meis_IP_q0.01_peak_309	143	6.12833	18.44007	14.3854	155	NA	NA	NA	NA	NA	NA	NA	NA	NA	NA	NA	NA	NA	NA	NA	NA	NA	NA	NA	NA
chr10	49714966	49715257	merged_peak_522	n	n	y	NA	NA	NA	NA	NA	NA	NA	NA	NA	NA	NA	NA	NA	NA	NA	NA	NA	NA	NA	NA	NA	NA	NA	NA	chr10	49714966	49715257	292	Lhx6_ChIPvsInput_p0.00001_peak_199	47	6.17589	24.09574	20.04678	143
chr10	51153298	51153983	merged_peak_523	y	y	y	NA	NA	NA	Sim1	chr10	51153523	51153967	445	GE_meis_IP_q0.01_peak_310	218	8.08158	26.24158	21.89192	267	chr10	51153453	51153983	531	Dlx5_e13.5_BG_WT_mrgdf_trim-vs.Input.no_model_peak_255	103	5.51224	10.34264	6.35957	338	chr10	51153298	51153729	432	Lhx6_ChIPvsInput_p0.00001_peak_200	43	5.66123	20.74318	16.77435	162
chr10	52274333	52274542	merged_peak_524	y	n	n	NA	NA	NA	NA	chr10	52274333	52274542	210	GE_meis_IP_q0.01_peak_311	37	3.74512	7.16756	3.74069	88	NA	NA	NA	NA	NA	NA	NA	NA	NA	NA	NA	NA	NA	NA	NA	NA	NA	NA	NA	NA
chr10	52417283	52417675	merged_peak_525	n	y	n	NA	NA	Nus1	NA	NA	NA	NA	NA	NA	NA	NA	NA	NA	NA	chr10	52417283	52417675	393	Dlx5_e13.5_BG_WT_mrgdf_trim-vs.Input.no_model_peak_256	85	4.89976	8.56042	4.71056	132	NA	NA	NA	NA	NA	NA	NA	NA	NA	NA
chr10	52577909	52578159	merged_peak_526	n	n	y	NA	NA	NA	Slc35f1	NA	NA	NA	NA	NA	NA	NA	NA	NA	NA	NA	NA	NA	NA	NA	NA	NA	NA	NA	NA	chr10	52577909	52578159	251	Lhx6_ChIPvsInput_p0.00001_peak_201	26	3.47394	8.42966	4.88553	110
chr10	53115924	53116235	merged_peak_527	n	n	y	NA	NA	NA	Slc35f1	NA	NA	NA	NA	NA	NA	NA	NA	NA	NA	NA	NA	NA	NA	NA	NA	NA	NA	NA	NA	chr10	53115924	53116235	312	Lhx6_ChIPvsInput_p0.00001_peak_202	32	4.24592	12.37008	8.66354	168
chr10	53429853	53430076	merged_peak_528	y	n	n	NA	NA	NA	NA	chr10	53429853	53430076	224	GE_meis_IP_q0.01_peak_312	93	4.74258	13.19722	9.39491	126	NA	NA	NA	NA	NA	NA	NA	NA	NA	NA	NA	NA	NA	NA	NA	NA	NA	NA	NA	NA
chr10	54972163	54972380	merged_peak_529	y	n	n	NA	NA	NA	NA	chr10	54972163	54972380	218	GE_meis_IP_q0.01_peak_313	71	4.73068	10.84645	7.15164	118	NA	NA	NA	NA	NA	NA	NA	NA	NA	NA	NA	NA	NA	NA	NA	NA	NA	NA	NA	NA
chr10	54973428	54973659	merged_peak_530	y	n	n	NA	NA	NA	NA	chr10	54973428	54973659	232	GE_meis_IP_q0.01_peak_314	50	4.13934	8.58055	5.0388	92	NA	NA	NA	NA	NA	NA	NA	NA	NA	NA	NA	NA	NA	NA	NA	NA	NA	NA	NA	NA
chr10	57448042	57448242	merged_peak_531	n	y	n	NA	NA	NA	NA	NA	NA	NA	NA	NA	NA	NA	NA	NA	NA	chr10	57448042	57448242	201	Dlx5_e13.5_BG_WT_mrgdf_trim-vs.Input.no_model_peak_257	45	3.36859	4.58913	1.2561	71	NA	NA	NA	NA	NA	NA	NA	NA	NA	NA
chr10	58651837	58652167	merged_peak_532	n	y	n	NA	NA	NA	Ccdc138; 43718	NA	NA	NA	NA	NA	NA	NA	NA	NA	NA	chr10	58651837	58652167	331	Dlx5_e13.5_BG_WT_mrgdf_trim-vs.Input.no_model_peak_258	85	4.89976	8.56042	4.71056	141	NA	NA	NA	NA	NA	NA	NA	NA	NA	NA
chr10	58739728	58739980	merged_peak_533	y	n	n	NA	NA	NA	NA	chr10	58739728	58739980	253	GE_meis_IP_q0.01_peak_315	110	5.57561	15.01439	11.0913	166	NA	NA	NA	NA	NA	NA	NA	NA	NA	NA	NA	NA	NA	NA	NA	NA	NA	NA	NA	NA
chr10	58949722	58950307	merged_peak_534	y	y	n	NA	NA	NA	NA	chr10	58949722	58950307	586	GE_meis_IP_q0.01_peak_316	300	9.65847	34.62906	30.0514	156	chr10	58949770	58950223	454	Dlx5_e13.5_BG_WT_mrgdf_trim-vs.Input.no_model_peak_259	103	5.51224	10.34264	6.35957	162	NA	NA	NA	NA	NA	NA	NA	NA	NA	NA
chr10	58982697	58983051	merged_peak_535	y	n	n	NA	NA	NA	Sh3rf3	chr10	58982697	58983051	355	GE_meis_IP_q0.01_peak_317	289	9.46136	33.54802	28.99743	182	NA	NA	NA	NA	NA	NA	NA	NA	NA	NA	NA	NA	NA	NA	NA	NA	NA	NA	NA	NA
chr10	59019496	59019816	merged_peak_536	n	n	y	NA	NA	NA	NA	NA	NA	NA	NA	NA	NA	NA	NA	NA	NA	NA	NA	NA	NA	NA	NA	NA	NA	NA	NA	chr10	59019496	59019816	321	Lhx6_ChIPvsInput_p0.00001_peak_216	42	5.53257	19.92872	15.98263	146
chr10	59090211	59090517	merged_peak_537	y	n	n	NA	NA	NA	NA	chr10	59090211	59090517	307	GE_meis_IP_q0.01_peak_318	162	6.89891	20.38327	16.23092	165	NA	NA	NA	NA	NA	NA	NA	NA	NA	NA	NA	NA	NA	NA	NA	NA	NA	NA	NA	NA
chr10	59090625	59091000	merged_peak_538	y	n	n	NA	NA	NA	NA	chr10	59090625	59091000	376	GE_meis_IP_q0.01_peak_319	88	5.04661	12.61384	8.81726	149	NA	NA	NA	NA	NA	NA	NA	NA	NA	NA	NA	NA	NA	NA	NA	NA	NA	NA	NA	NA
chr10	59899547	59899986	merged_peak_539	y	n	n	NA	NA	NA	NA	chr10	59899547	59899986	440	GE_meis_IP_q0.01_peak_320	94	5.32201	13.26967	9.43533	121	NA	NA	NA	NA	NA	NA	NA	NA	NA	NA	NA	NA	NA	NA	NA	NA	NA	NA	NA	NA
chr10	60592898	60593340	merged_peak_540	y	y	n	NA	NA	NA	NA	chr10	60592898	60593257	360	GE_meis_IP_q0.01_peak_321	300	9.65847	34.62906	30.0514	162	chr10	60593004	60593340	337	Dlx5_e13.5_BG_WT_mrgdf_trim-vs.Input.no_model_peak_260	77	4.59353	7.70739	3.9362	166	NA	NA	NA	NA	NA	NA	NA	NA	NA	NA
chr10	61517586	61518016	merged_peak_541	y	n	n	NA	NA	NA	Lrrc20	chr10	61517586	61518016	431	GE_meis_IP_q0.01_peak_322	269	9.06713	31.4129	26.91541	167	NA	NA	NA	NA	NA	NA	NA	NA	NA	NA	NA	NA	NA	NA	NA	NA	NA	NA	NA	NA
chr10	61570356	61570593	merged_peak_542	y	n	n	NA	NA	NA	NA	chr10	61570356	61570593	238	GE_meis_IP_q0.01_peak_323	50	4.13934	8.58055	5.0388	104	NA	NA	NA	NA	NA	NA	NA	NA	NA	NA	NA	NA	NA	NA	NA	NA	NA	NA	NA	NA
chr10	61662306	61662854	merged_peak_543	n	y	y	NA	NA	NA	NA	NA	NA	NA	NA	NA	NA	NA	NA	NA	NA	chr10	61662591	61662854	264	Dlx5_e13.5_BG_WT_mrgdf_trim-vs.Input.no_model_peak_261	103	5.51224	10.34264	6.35957	123	chr10	61662306	61662654	349	Lhx6_ChIPvsInput_p0.00001_peak_217	29	3.85993	10.33693	6.70758	163
chr10	61787662	61787909	merged_peak_544	y	n	n	NA	NA	H2afy2	Stox1	chr10	61787662	61787909	248	GE_meis_IP_q0.01_peak_324	86	5.1249	12.44555	8.65789	144	NA	NA	NA	NA	NA	NA	NA	NA	NA	NA	NA	NA	NA	NA	NA	NA	NA	NA	NA	NA
chr10	62578445	62578706	merged_peak_545	y	n	n	NA	NA	Kif1bp	NA	chr10	62578445	62578706	262	GE_meis_IP_q0.01_peak_325	64	4.53357	10.07273	6.42581	111	NA	NA	NA	NA	NA	NA	NA	NA	NA	NA	NA	NA	NA	NA	NA	NA	NA	NA	NA	NA
chr10	62920495	62920753	merged_peak_546	y	n	n	NA	NA	Slc25a16	NA	chr10	62920495	62920753	259	GE_meis_IP_q0.01_peak_326	78	4.92779	11.63761	7.89595	162	NA	NA	NA	NA	NA	NA	NA	NA	NA	NA	NA	NA	NA	NA	NA	NA	NA	NA	NA	NA
chr10	63025764	63025973	merged_peak_547	y	n	n	NA	NA	Hnrnph3	NA	chr10	63025764	63025973	210	GE_meis_IP_q0.01_peak_327	37	3.74512	7.16756	3.74069	94	NA	NA	NA	NA	NA	NA	NA	NA	NA	NA	NA	NA	NA	NA	NA	NA	NA	NA	NA	NA
chr10	65325054	65325426	merged_peak_548	y	n	n	NA	NA	NA	NA	chr10	65325054	65325426	373	GE_meis_IP_q0.01_peak_328	165	6.3507	20.75176	16.59332	109	NA	NA	NA	NA	NA	NA	NA	NA	NA	NA	NA	NA	NA	NA	NA	NA	NA	NA	NA	NA
chr10	65562673	65563098	merged_peak_549	n	n	y	NA	NA	NA	NA	NA	NA	NA	NA	NA	NA	NA	NA	NA	NA	NA	NA	NA	NA	NA	NA	NA	NA	NA	NA	chr10	65562673	65563098	426	Lhx6_ChIPvsInput_p0.00001_peak_218	69	9.00651	44.82515	40.52167	202
chr10	66177461	66177708	merged_peak_550	y	n	n	NA	NA	NA	NA	chr10	66177461	66177708	248	GE_meis_IP_q0.01_peak_329	94	5.04735	13.32081	9.48418	145	NA	NA	NA	NA	NA	NA	NA	NA	NA	NA	NA	NA	NA	NA	NA	NA	NA	NA	NA	NA
chr10	66270946	66271212	merged_peak_551	n	n	y	NA	NA	NA	Lrrtm3	NA	NA	NA	NA	NA	NA	NA	NA	NA	NA	NA	NA	NA	NA	NA	NA	NA	NA	NA	NA	chr10	66270946	66271212	267	Lhx6_ChIPvsInput_p0.00001_peak_219	29	3.85993	10.33693	6.70758	123
chr10	66295028	66295265	merged_peak_552	n	y	n	NA	NA	NA	NA	NA	NA	NA	NA	NA	NA	NA	NA	NA	NA	chr10	66295028	66295265	238	Dlx5_e13.5_BG_WT_mrgdf_trim-vs.Input.no_model_peak_262	68	4.28729	6.8818	3.19947	141	NA	NA	NA	NA	NA	NA	NA	NA	NA	NA
chr10	66305267	66305566	merged_peak_553	y	n	n	NA	NA	NA	NA	chr10	66305267	66305566	300	GE_meis_IP_q0.01_peak_330	102	5.51912	14.10938	10.23211	182	NA	NA	NA	NA	NA	NA	NA	NA	NA	NA	NA	NA	NA	NA	NA	NA	NA	NA	NA	NA
chr10	66546709	66547046	merged_peak_554	y	n	n	NA	NA	NA	NA	chr10	66546709	66547046	338	GE_meis_IP_q0.01_peak_331	351	10.28014	39.84027	35.14091	136	NA	NA	NA	NA	NA	NA	NA	NA	NA	NA	NA	NA	NA	NA	NA	NA	NA	NA	NA	NA
chr10	66548012	66548364	merged_peak_555	y	n	n	NA	NA	NA	NA	chr10	66548012	66548364	353	GE_meis_IP_q0.01_peak_332	160	5.73187	20.17521	16.04757	177	NA	NA	NA	NA	NA	NA	NA	NA	NA	NA	NA	NA	NA	NA	NA	NA	NA	NA	NA	NA
chr10	66920630	66920843	merged_peak_556	n	y	n	NA	NA	1110002J07Rik	NA	NA	NA	NA	NA	NA	NA	NA	NA	NA	NA	chr10	66920630	66920843	214	Dlx5_e13.5_BG_WT_mrgdf_trim-vs.Input.no_model_peak_263	68	4.28729	6.8818	3.19947	96	NA	NA	NA	NA	NA	NA	NA	NA	NA	NA
chr10	66924734	66924969	merged_peak_557	y	n	n	NA	NA	1110002J07Rik	NA	chr10	66924734	66924969	236	GE_meis_IP_q0.01_peak_333	110	5.71624	14.96416	11.04152	155	NA	NA	NA	NA	NA	NA	NA	NA	NA	NA	NA	NA	NA	NA	NA	NA	NA	NA	NA	NA
chr10	67003878	67004191	merged_peak_558	y	n	n	mm1692	forebrain_positive	NA	NA	chr10	67003878	67004191	314	GE_meis_IP_q0.01_peak_334	94	5.32201	13.26967	9.43533	120	NA	NA	NA	NA	NA	NA	NA	NA	NA	NA	NA	NA	NA	NA	NA	NA	NA	NA	NA	NA
chr10	67559661	67560284	merged_peak_559	y	y	n	NA	NA	NA	NA	chr10	67559661	67559996	336	GE_meis_IP_q0.01_peak_335	50	4.13934	8.58055	5.0388	206	chr10	67559772	67560284	513	Dlx5_e13.5_BG_WT_mrgdf_trim-vs.Input.no_model_peak_264	215	8.88082	21.59685	17.18714	191	NA	NA	NA	NA	NA	NA	NA	NA	NA	NA
chr10	68165664	68165902	merged_peak_560	n	y	n	NA	NA	NA	1700040L02Rik	NA	NA	NA	NA	NA	NA	NA	NA	NA	NA	chr10	68165664	68165902	239	Dlx5_e13.5_BG_WT_mrgdf_trim-vs.Input.no_model_peak_265	94	5.206	9.43932	5.51949	118	NA	NA	NA	NA	NA	NA	NA	NA	NA	NA
chr10	68192187	68192460	merged_peak_561	y	n	n	NA	NA	NA	1700040L02Rik	chr10	68192187	68192460	274	GE_meis_IP_q0.01_peak_336	135	6.30757	17.61403	13.57162	165	NA	NA	NA	NA	NA	NA	NA	NA	NA	NA	NA	NA	NA	NA	NA	NA	NA	NA	NA	NA
chr10	68585201	68585401	merged_peak_562	n	y	n	NA	NA	NA	NA	NA	NA	NA	NA	NA	NA	NA	NA	NA	NA	chr10	68585201	68585401	201	Dlx5_e13.5_BG_WT_mrgdf_trim-vs.Input.no_model_peak_266	103	5.51224	10.34264	6.35957	93	NA	NA	NA	NA	NA	NA	NA	NA	NA	NA
chr10	68673149	68673425	merged_peak_563	y	n	n	NA	NA	NA	NA	chr10	68673149	68673425	277	GE_meis_IP_q0.01_peak_337	94	5.32201	13.26967	9.43533	155	NA	NA	NA	NA	NA	NA	NA	NA	NA	NA	NA	NA	NA	NA	NA	NA	NA	NA	NA	NA
chr10	68909078	68909293	merged_peak_564	y	n	n	NA	NA	NA	NA	chr10	68909078	68909293	216	GE_meis_IP_q0.01_peak_338	86	5.1249	12.44555	8.65789	141	NA	NA	NA	NA	NA	NA	NA	NA	NA	NA	NA	NA	NA	NA	NA	NA	NA	NA	NA	NA
chr10	68967975	68968484	merged_peak_565	y	y	n	NA	NA	NA	NA	chr10	68967975	68968484	510	GE_meis_IP_q0.01_peak_339	86	5.1249	12.44555	8.65789	332	chr10	68968161	68968476	316	Dlx5_e13.5_BG_WT_mrgdf_trim-vs.Input.no_model_peak_267	60	3.98106	6.08548	2.50168	96	NA	NA	NA	NA	NA	NA	NA	NA	NA	NA
chr10	69465923	69466123	merged_peak_566	n	y	n	NA	NA	NA	Ube2d1; Phyhipl	NA	NA	NA	NA	NA	NA	NA	NA	NA	NA	chr10	69465923	69466123	201	Dlx5_e13.5_BG_WT_mrgdf_trim-vs.Input.no_model_peak_268	103	5.51224	10.34264	6.35957	102	NA	NA	NA	NA	NA	NA	NA	NA	NA	NA
chr10	69719451	69719686	merged_peak_567	y	n	n	NA	NA	NA	Phyhipl; Ank3	chr10	69719451	69719686	236	GE_meis_IP_q0.01_peak_340	132	5.69935	17.29354	13.28277	106	NA	NA	NA	NA	NA	NA	NA	NA	NA	NA	NA	NA	NA	NA	NA	NA	NA	NA	NA	NA
chr10	69859211	69859594	merged_peak_568	y	n	n	NA	NA	NA	Fam13c	chr10	69859211	69859594	384	GE_meis_IP_q0.01_peak_341	258	8.87002	30.3592	25.89031	186	NA	NA	NA	NA	NA	NA	NA	NA	NA	NA	NA	NA	NA	NA	NA	NA	NA	NA	NA	NA
chr10	70861191	70861597	merged_peak_569	y	n	n	NA	NA	NA	Fam13c	chr10	70861191	70861597	407	GE_meis_IP_q0.01_peak_342	64	4.53357	10.07273	6.42581	111	NA	NA	NA	NA	NA	NA	NA	NA	NA	NA	NA	NA	NA	NA	NA	NA	NA	NA	NA	NA
chr10	71857629	71857893	merged_peak_570	n	n	y	NA	NA	NA	NA	NA	NA	NA	NA	NA	NA	NA	NA	NA	NA	NA	NA	NA	NA	NA	NA	NA	NA	NA	NA	chr10	71857629	71857893	265	Lhx6_ChIPvsInput_p0.00001_peak_220	36	4.76058	15.25821	11.45469	129
chr10	72003043	72003243	merged_peak_571	n	y	n	NA	NA	NA	NA	NA	NA	NA	NA	NA	NA	NA	NA	NA	NA	chr10	72003043	72003243	201	Dlx5_e13.5_BG_WT_mrgdf_trim-vs.Input.no_model_peak_269	94	5.206	9.43932	5.51949	120	NA	NA	NA	NA	NA	NA	NA	NA	NA	NA
chr10	74577490	74577700	merged_peak_572	y	n	n	NA	NA	NA	NA	chr10	74577490	74577700	211	GE_meis_IP_q0.01_peak_343	86	5.1249	12.44555	8.65789	71	NA	NA	NA	NA	NA	NA	NA	NA	NA	NA	NA	NA	NA	NA	NA	NA	NA	NA	NA	NA
chr10	75994709	75995018	merged_peak_573	y	n	n	NA	NA	NA	NA	chr10	75994709	75995018	310	GE_meis_IP_q0.01_peak_344	144	6.50468	18.52437	14.44393	174	NA	NA	NA	NA	NA	NA	NA	NA	NA	NA	NA	NA	NA	NA	NA	NA	NA	NA	NA	NA
chr10	76442600	76442819	merged_peak_574	y	n	n	NA	NA	Pcnt	NA	chr10	76442600	76442819	220	GE_meis_IP_q0.01_peak_345	50	4.13934	8.58055	5.0388	108	NA	NA	NA	NA	NA	NA	NA	NA	NA	NA	NA	NA	NA	NA	NA	NA	NA	NA	NA	NA
chr10	77288570	77288915	merged_peak_575	y	n	n	NA	NA	NA	Adarb1	chr10	77288570	77288915	346	GE_meis_IP_q0.01_peak_346	115	5.58974	15.43693	11.50827	190	NA	NA	NA	NA	NA	NA	NA	NA	NA	NA	NA	NA	NA	NA	NA	NA	NA	NA	NA	NA
chr10	78009666	78009956	merged_peak_576	y	n	n	NA	NA	Pfkl	NA	chr10	78009666	78009956	291	GE_meis_IP_q0.01_peak_347	118	5.91335	15.8335	11.87053	203	NA	NA	NA	NA	NA	NA	NA	NA	NA	NA	NA	NA	NA	NA	NA	NA	NA	NA	NA	NA
chr10	79669004	79669592	merged_peak_577	n	y	n	NA	NA	Madcam1; Tpgs1	NA	NA	NA	NA	NA	NA	NA	NA	NA	NA	NA	chr10	79669004	79669592	589	Dlx5_e13.5_BG_WT_mrgdf_trim-vs.Input.no_model_peak_271	215	8.88082	21.59685	17.18714	370	NA	NA	NA	NA	NA	NA	NA	NA	NA	NA
chr10	79854316	79854584	merged_peak_578	y	n	n	NA	NA	Ptbp1; AK148204	NA	chr10	79854316	79854584	269	GE_meis_IP_q0.01_peak_348	135	6.30757	17.61403	13.57162	141	NA	NA	NA	NA	NA	NA	NA	NA	NA	NA	NA	NA	NA	NA	NA	NA	NA	NA	NA	NA
chr10	79985245	79985445	merged_peak_579	n	y	n	NA	NA	Tmem259; Cnn2	NA	NA	NA	NA	NA	NA	NA	NA	NA	NA	NA	chr10	79985245	79985445	201	Dlx5_e13.5_BG_WT_mrgdf_trim-vs.Input.no_model_peak_272	85	4.89976	8.56042	4.71056	120	NA	NA	NA	NA	NA	NA	NA	NA	NA	NA
chr10	80115471	80115680	merged_peak_580	y	n	n	NA	NA	Stk11	NA	chr10	80115471	80115680	210	GE_meis_IP_q0.01_peak_349	43	3.94223	7.86371	4.37842	51	NA	NA	NA	NA	NA	NA	NA	NA	NA	NA	NA	NA	NA	NA	NA	NA	NA	NA	NA	NA
chr10	80316333	80316585	merged_peak_581	n	y	n	NA	NA	2310011J03Rik	NA	NA	NA	NA	NA	NA	NA	NA	NA	NA	NA	chr10	80316333	80316585	253	Dlx5_e13.5_BG_WT_mrgdf_trim-vs.Input.no_model_peak_274	112	5.81847	11.26911	7.22829	122	NA	NA	NA	NA	NA	NA	NA	NA	NA	NA
chr10	80433851	80434263	merged_peak_582	y	n	n	NA	NA	Tcf3	NA	chr10	80433851	80434263	413	GE_meis_IP_q0.01_peak_350	64	4.53357	10.07273	6.42581	151	NA	NA	NA	NA	NA	NA	NA	NA	NA	NA	NA	NA	NA	NA	NA	NA	NA	NA	NA	NA
chr10	81060256	81060527	merged_peak_583	y	n	n	NA	NA	Sgta	NA	chr10	81060256	81060527	272	GE_meis_IP_q0.01_peak_351	127	6.11046	16.71693	12.71473	165	NA	NA	NA	NA	NA	NA	NA	NA	NA	NA	NA	NA	NA	NA	NA	NA	NA	NA	NA	NA
chr10	81320478	81320780	merged_peak_584	y	n	n	NA	NA	Cactin	NA	chr10	81320478	81320780	303	GE_meis_IP_q0.01_peak_352	102	5.51912	14.10938	10.23211	116	NA	NA	NA	NA	NA	NA	NA	NA	NA	NA	NA	NA	NA	NA	NA	NA	NA	NA	NA	NA
chr10	81570881	81571249	merged_peak_585	y	n	n	NA	NA	Tle2	NA	chr10	81570881	81571249	369	GE_meis_IP_q0.01_peak_353	300	9.65847	34.62906	30.0514	163	NA	NA	NA	NA	NA	NA	NA	NA	NA	NA	NA	NA	NA	NA	NA	NA	NA	NA	NA	NA
chr10	81600993	81601244	merged_peak_586	y	n	n	NA	NA	Tle6	NA	chr10	81600993	81601244	252	GE_meis_IP_q0.01_peak_354	110	5.71624	14.96416	11.04152	121	NA	NA	NA	NA	NA	NA	NA	NA	NA	NA	NA	NA	NA	NA	NA	NA	NA	NA	NA	NA
chr10	82439682	82440065	merged_peak_587	y	n	n	NA	NA	NA	NA	chr10	82439682	82440065	384	GE_meis_IP_q0.01_peak_355	104	5.47385	14.38184	10.49735	148	NA	NA	NA	NA	NA	NA	NA	NA	NA	NA	NA	NA	NA	NA	NA	NA	NA	NA	NA	NA
chr10	82440160	82440451	merged_peak_588	y	n	n	NA	NA	NA	NA	chr10	82440160	82440451	292	GE_meis_IP_q0.01_peak_356	57	4.33646	9.31717	5.72125	119	NA	NA	NA	NA	NA	NA	NA	NA	NA	NA	NA	NA	NA	NA	NA	NA	NA	NA	NA	NA
chr10	83106220	83106602	merged_peak_589	y	y	n	NA	NA	NA	NA	chr10	83106220	83106602	383	GE_meis_IP_q0.01_peak_357	86	5.1249	12.44555	8.65789	200	chr10	83106257	83106507	251	Dlx5_e13.5_BG_WT_mrgdf_trim-vs.Input.no_model_peak_281	122	6.12471	12.21757	8.12511	132	NA	NA	NA	NA	NA	NA	NA	NA	NA	NA
chr10	84710715	84711060	merged_peak_590	y	n	y	NA	NA	NA	Rfx4	chr10	84710715	84711037	323	GE_meis_IP_q0.01_peak_358	127	6.11046	16.71693	12.71473	144	NA	NA	NA	NA	NA	NA	NA	NA	NA	NA	chr10	84710776	84711060	285	Lhx6_ChIPvsInput_p0.00001_peak_224	37	4.88925	16.00964	12.18284	146
chr10	84917132	84917349	merged_peak_591	y	n	n	NA	NA	Ric8b	NA	chr10	84917132	84917349	218	GE_meis_IP_q0.01_peak_359	110	5.71624	14.96416	11.04152	72	NA	NA	NA	NA	NA	NA	NA	NA	NA	NA	NA	NA	NA	NA	NA	NA	NA	NA	NA	NA
chr10	85023035	85023260	merged_peak_592	n	y	n	NA	NA	NA	Ric8b; Rfx4	NA	NA	NA	NA	NA	NA	NA	NA	NA	NA	chr10	85023035	85023260	226	Dlx5_e13.5_BG_WT_mrgdf_trim-vs.Input.no_model_peak_282	60	3.98106	6.08548	2.50168	122	NA	NA	NA	NA	NA	NA	NA	NA	NA	NA
chr10	85673753	85674038	merged_peak_593	y	n	n	NA	NA	NA	NA	chr10	85673753	85674038	286	GE_meis_IP_q0.01_peak_360	135	6.30757	17.61403	13.57162	137	NA	NA	NA	NA	NA	NA	NA	NA	NA	NA	NA	NA	NA	NA	NA	NA	NA	NA	NA	NA
chr10	86188667	86189040	merged_peak_594	y	n	n	NA	NA	NA	NA	chr10	86188667	86189040	374	GE_meis_IP_q0.01_peak_361	110	5.71624	14.96416	11.04152	177	NA	NA	NA	NA	NA	NA	NA	NA	NA	NA	NA	NA	NA	NA	NA	NA	NA	NA	NA	NA
chr10	86498724	86498949	merged_peak_595	n	y	n	NA	NA	Syn3	NA	NA	NA	NA	NA	NA	NA	NA	NA	NA	NA	chr10	86498724	86498949	226	Dlx5_e13.5_BG_WT_mrgdf_trim-vs.Input.no_model_peak_283	112	5.81847	11.26911	7.22829	108	NA	NA	NA	NA	NA	NA	NA	NA	NA	NA
chr10	86836859	86837231	merged_peak_596	n	y	n	NA	NA	NA	NA	NA	NA	NA	NA	NA	NA	NA	NA	NA	NA	chr10	86836859	86837231	373	Dlx5_e13.5_BG_WT_mrgdf_trim-vs.Input.no_model_peak_284	53	3.67482	5.32047	1.85089	234	NA	NA	NA	NA	NA	NA	NA	NA	NA	NA
chr10	86961822	86962197	merged_peak_597	y	n	n	NA	NA	NA	NA	chr10	86961822	86962197	376	GE_meis_IP_q0.01_peak_362	209	7.88446	25.23761	20.91928	205	NA	NA	NA	NA	NA	NA	NA	NA	NA	NA	NA	NA	NA	NA	NA	NA	NA	NA	NA	NA
chr10	87035745	87036152	merged_peak_598	y	n	n	NA	NA	NA	Ascl1	chr10	87035745	87036152	408	GE_meis_IP_q0.01_peak_363	78	4.92779	11.63761	7.89595	260	NA	NA	NA	NA	NA	NA	NA	NA	NA	NA	NA	NA	NA	NA	NA	NA	NA	NA	NA	NA
chr10	87058328	87058584	merged_peak_599	y	n	n	NA	NA	1700113H08Rik	NA	chr10	87058328	87058584	257	GE_meis_IP_q0.01_peak_364	142	6.09163	18.34394	14.28973	132	NA	NA	NA	NA	NA	NA	NA	NA	NA	NA	NA	NA	NA	NA	NA	NA	NA	NA	NA	NA
chr10	87389172	87389523	merged_peak_600	n	y	y	hs967	forebrain_positive	NA	NA	NA	NA	NA	NA	NA	NA	NA	NA	NA	NA	chr10	87389172	87389523	352	Dlx5_e13.5_BG_WT_mrgdf_trim-vs.Input.no_model_peak_285	172	7.65588	17.25615	12.95681	182	chr10	87389180	87389514	335	Lhx6_ChIPvsInput_p0.00001_peak_225	41	5.4039	19.12416	15.20173	145
chr10	87446810	87447025	merged_peak_601	n	y	n	hs1354;hs1540;hs998	forebrain_positive;forebrain_positive;forebrain_positive	NA	Ascl1	NA	NA	NA	NA	NA	NA	NA	NA	NA	NA	chr10	87446810	87447025	216	Dlx5_e13.5_BG_WT_mrgdf_trim-vs.Input.no_model_peak_286	85	4.89976	8.56042	4.71056	106	NA	NA	NA	NA	NA	NA	NA	NA	NA	NA
chr10	87488820	87489094	merged_peak_602	y	n	n	NA	NA	Ascl1	Ascl1	chr10	87488820	87489094	275	GE_meis_IP_q0.01_peak_365	153	6.70179	19.44757	15.33072	90	NA	NA	NA	NA	NA	NA	NA	NA	NA	NA	NA	NA	NA	NA	NA	NA	NA	NA	NA	NA
chr10	87504020	87504313	merged_peak_603	n	y	n	NA	NA	NA	NA	NA	NA	NA	NA	NA	NA	NA	NA	NA	NA	chr10	87504020	87504313	294	Dlx5_e13.5_BG_WT_mrgdf_trim-vs.Input.no_model_peak_287	77	4.59353	7.70739	3.9362	169	NA	NA	NA	NA	NA	NA	NA	NA	NA	NA
chr10	89391877	89392123	merged_peak_604	n	y	n	NA	NA	NA	NA	NA	NA	NA	NA	NA	NA	NA	NA	NA	NA	chr10	89391877	89392123	247	Dlx5_e13.5_BG_WT_mrgdf_trim-vs.Input.no_model_peak_288	85	4.89976	8.56042	4.71056	135	NA	NA	NA	NA	NA	NA	NA	NA	NA	NA
chr10	89508175	89508384	merged_peak_605	y	n	n	NA	NA	Nr1h4	NA	chr10	89508175	89508384	210	GE_meis_IP_q0.01_peak_366	50	4.13934	8.58055	5.0388	87	NA	NA	NA	NA	NA	NA	NA	NA	NA	NA	NA	NA	NA	NA	NA	NA	NA	NA	NA	NA
chr10	90004417	90004651	merged_peak_606	y	n	n	NA	NA	NA	Actr6	chr10	90004417	90004651	235	GE_meis_IP_q0.01_peak_367	99	5.36885	13.7519	9.9097	85	NA	NA	NA	NA	NA	NA	NA	NA	NA	NA	NA	NA	NA	NA	NA	NA	NA	NA	NA	NA
chr10	90456471	90456674	merged_peak_607	n	y	n	NA	NA	NA	NA	NA	NA	NA	NA	NA	NA	NA	NA	NA	NA	chr10	90456471	90456674	204	Dlx5_e13.5_BG_WT_mrgdf_trim-vs.Input.no_model_peak_289	85	4.89976	8.56042	4.71056	123	NA	NA	NA	NA	NA	NA	NA	NA	NA	NA
chr10	90576339	90576848	merged_peak_608	y	y	n	NA	NA	Anks1b	NA	chr10	90576339	90576660	322	GE_meis_IP_q0.01_peak_368	127	6.11046	16.71693	12.71473	146	chr10	90576474	90576848	375	Dlx5_e13.5_BG_WT_mrgdf_trim-vs.Input.no_model_peak_290	68	4.28729	6.8818	3.19947	115	NA	NA	NA	NA	NA	NA	NA	NA	NA	NA
chr10	91326859	91327084	merged_peak_609	y	n	n	NA	NA	NA	NA	chr10	91326859	91327084	226	GE_meis_IP_q0.01_peak_369	111	5.60735	15.09254	11.1659	98	NA	NA	NA	NA	NA	NA	NA	NA	NA	NA	NA	NA	NA	NA	NA	NA	NA	NA	NA	NA
chr10	91514821	91515053	merged_peak_610	y	n	n	NA	NA	NA	NA	chr10	91514821	91515053	233	GE_meis_IP_q0.01_peak_370	94	5.32201	13.26967	9.43533	113	NA	NA	NA	NA	NA	NA	NA	NA	NA	NA	NA	NA	NA	NA	NA	NA	NA	NA	NA	NA
chr10	91521083	91521487	merged_peak_611	y	n	n	NA	NA	NA	NA	chr10	91521083	91521487	405	GE_meis_IP_q0.01_peak_371	147	6.12611	18.85539	14.76936	262	NA	NA	NA	NA	NA	NA	NA	NA	NA	NA	NA	NA	NA	NA	NA	NA	NA	NA	NA	NA
chr10	91881133	91882083	merged_peak_612	y	y	y	NA	NA	NA	NA	chr10	91881749	91882081	333	GE_meis_IP_q0.01_peak_372	72	4.52521	10.9998	7.29888	195	chr10	91881133	91882083	951	Dlx5_e13.5_BG_WT_mrgdf_trim-vs.Input.no_model_peak_291a	309	11.33071	30.95516	26.391	391	chr10	91881496	91881848	353	Lhx6_ChIPvsInput_p0.00001_peak_226	23	3.08794	6.66133	3.2113	109
chr10	91990914	91991123	merged_peak_613	y	n	n	NA	NA	NA	NA	chr10	91990914	91991123	210	GE_meis_IP_q0.01_peak_373	57	4.33646	9.31717	5.72125	93	NA	NA	NA	NA	NA	NA	NA	NA	NA	NA	NA	NA	NA	NA	NA	NA	NA	NA	NA	NA
chr10	92097037	92097498	merged_peak_614	n	y	y	NA	NA	NA	NA	NA	NA	NA	NA	NA	NA	NA	NA	NA	NA	chr10	92097037	92097477	441	Dlx5_e13.5_BG_WT_mrgdf_trim-vs.Input.no_model_peak_292	141	6.73718	14.17637	9.99197	262	chr10	92097168	92097498	331	Lhx6_ChIPvsInput_p0.00001_peak_227	46	6.04723	23.24379	19.21344	165
chr10	92426603	92426824	merged_peak_615	n	y	n	NA	NA	NA	NA	NA	NA	NA	NA	NA	NA	NA	NA	NA	NA	chr10	92426603	92426824	222	Dlx5_e13.5_BG_WT_mrgdf_trim-vs.Input.no_model_peak_293	122	6.12471	12.21757	8.12511	107	NA	NA	NA	NA	NA	NA	NA	NA	NA	NA
chr10	92556706	92557124	merged_peak_616	y	n	n	hs1341	forebrain_positive	NA	NA	chr10	92556706	92557124	419	GE_meis_IP_q0.01_peak_374	64	4.53357	10.07273	6.42581	251	NA	NA	NA	NA	NA	NA	NA	NA	NA	NA	NA	NA	NA	NA	NA	NA	NA	NA	NA	NA
chr10	93374389	93374789	merged_peak_617	y	n	n	NA	NA	NA	Ntn4	chr10	93374389	93374789	401	GE_meis_IP_q0.01_peak_375	365	10.84114	41.29306	36.54636	214	NA	NA	NA	NA	NA	NA	NA	NA	NA	NA	NA	NA	NA	NA	NA	NA	NA	NA	NA	NA
chr10	93639217	93639505	merged_peak_618	y	n	n	NA	NA	Ntn4	NA	chr10	93639217	93639505	289	GE_meis_IP_q0.01_peak_376	110	5.71624	14.96416	11.04152	170	NA	NA	NA	NA	NA	NA	NA	NA	NA	NA	NA	NA	NA	NA	NA	NA	NA	NA	NA	NA
chr10	93695052	93695308	merged_peak_619	y	n	n	NA	NA	NA	NA	chr10	93695052	93695308	257	GE_meis_IP_q0.01_peak_377	118	5.91335	15.8335	11.87053	116	NA	NA	NA	NA	NA	NA	NA	NA	NA	NA	NA	NA	NA	NA	NA	NA	NA	NA	NA	NA
chr10	94129716	94129975	merged_peak_620	n	y	n	NA	NA	NA	NA	NA	NA	NA	NA	NA	NA	NA	NA	NA	NA	chr10	94129716	94129975	260	Dlx5_e13.5_BG_WT_mrgdf_trim-vs.Input.no_model_peak_294	94	5.206	9.43932	5.51949	119	NA	NA	NA	NA	NA	NA	NA	NA	NA	NA
chr10	94794847	94795252	merged_peak_621	n	n	y	NA	NA	NA	NA	NA	NA	NA	NA	NA	NA	NA	NA	NA	NA	NA	NA	NA	NA	NA	NA	NA	NA	NA	NA	chr10	94794847	94795252	406	Lhx6_ChIPvsInput_p0.00001_peak_228	68	8.87784	43.81012	39.51381	204
chr10	95239260	95239959	merged_peak_622	y	y	n	NA	NA	NA	NA	chr10	95239260	95239882	623	GE_meis_IP_q0.01_peak_378	376	11.03825	42.4319	37.65895	374	chr10	95239489	95239959	471	Dlx5_e13.5_BG_WT_mrgdf_trim-vs.Input.no_model_peak_295	112	5.81847	11.26911	7.22829	304	NA	NA	NA	NA	NA	NA	NA	NA	NA	NA
chr10	95323990	95324304	merged_peak_623	n	y	n	NA	NA	Cradd	NA	NA	NA	NA	NA	NA	NA	NA	NA	NA	NA	chr10	95323990	95324304	315	Dlx5_e13.5_BG_WT_mrgdf_trim-vs.Input.no_model_peak_296	227	9.18706	22.71996	18.28591	163	NA	NA	NA	NA	NA	NA	NA	NA	NA	NA
chr10	95373367	95373758	merged_peak_624	y	n	n	NA	NA	NA	NA	chr10	95373367	95373758	392	GE_meis_IP_q0.01_peak_379	190	7.49024	23.26192	19.00519	136	NA	NA	NA	NA	NA	NA	NA	NA	NA	NA	NA	NA	NA	NA	NA	NA	NA	NA	NA	NA
chr10	95515007	95515216	merged_peak_625	y	n	n	NA	NA	Ube2n	NA	chr10	95515007	95515216	210	GE_meis_IP_q0.01_peak_380	64	4.53357	10.07273	6.42581	39	NA	NA	NA	NA	NA	NA	NA	NA	NA	NA	NA	NA	NA	NA	NA	NA	NA	NA	NA	NA
chr10	95618502	95619084	merged_peak_626	n	y	n	NA	NA	NA	Ube2n	NA	NA	NA	NA	NA	NA	NA	NA	NA	NA	chr10	95618502	95619084	583	Dlx5_e13.5_BG_WT_mrgdf_trim-vs.Input.no_model_peak_297	112	5.81847	11.26911	7.22829	221	NA	NA	NA	NA	NA	NA	NA	NA	NA	NA
chr10	95619578	95620028	merged_peak_627	y	y	y	NA	NA	NA	Ube2n	chr10	95619596	95619957	362	GE_meis_IP_q0.01_peak_381	180	7.29313	22.29076	18.07044	144	chr10	95619578	95620000	423	Dlx5_e13.5_BG_WT_mrgdf_trim-vs.Input.no_model_peak_298	238	9.49329	23.85722	19.40179	205	chr10	95619671	95620028	358	Lhx6_ChIPvsInput_p0.00001_peak_229	35	4.63192	14.51823	10.73815	164
chr10	95940513	95940766	merged_peak_628	y	n	n	NA	NA	Eea1	NA	chr10	95940513	95940766	254	GE_meis_IP_q0.01_peak_382	110	5.71624	14.96416	11.04152	169	NA	NA	NA	NA	NA	NA	NA	NA	NA	NA	NA	NA	NA	NA	NA	NA	NA	NA	NA	NA
chr10	96747387	96747622	merged_peak_629	y	n	n	NA	NA	NA	NA	chr10	96747387	96747622	236	GE_meis_IP_q0.01_peak_383	97	5.03428	13.63997	9.79848	140	NA	NA	NA	NA	NA	NA	NA	NA	NA	NA	NA	NA	NA	NA	NA	NA	NA	NA	NA	NA
chr10	96955528	96956508	merged_peak_630	y	y	n	NA	NA	NA	NA	chr10	96955528	96956096	569	GE_meis_IP_q0.01_peak_384	218	8.08158	26.24158	21.89192	206	chr10	96955593	96956508	916	Dlx5_e13.5_BG_WT_mrgdf_trim-vs.Input.no_model_peak_299b	103	5.51224	10.34264	6.35957	709	NA	NA	NA	NA	NA	NA	NA	NA	NA	NA
chr10	96980793	96981060	merged_peak_631	n	y	n	NA	NA	NA	NA	NA	NA	NA	NA	NA	NA	NA	NA	NA	NA	chr10	96980793	96981060	268	Dlx5_e13.5_BG_WT_mrgdf_trim-vs.Input.no_model_peak_300	60	3.98106	6.08548	2.50168	138	NA	NA	NA	NA	NA	NA	NA	NA	NA	NA
chr10	97009897	97010250	merged_peak_632	y	n	n	NA	NA	NA	NA	chr10	97009897	97010250	354	GE_meis_IP_q0.01_peak_385	76	4.79362	11.32445	7.61677	160	NA	NA	NA	NA	NA	NA	NA	NA	NA	NA	NA	NA	NA	NA	NA	NA	NA	NA	NA	NA
chr10	97178559	97178769	merged_peak_633	y	n	n	NA	NA	NA	NA	chr10	97178559	97178769	211	GE_meis_IP_q0.01_peak_386	72	4.52521	10.9998	7.29888	145	NA	NA	NA	NA	NA	NA	NA	NA	NA	NA	NA	NA	NA	NA	NA	NA	NA	NA	NA	NA
chr10	97313671	97313979	merged_peak_634	y	n	n	NA	NA	NA	Btg1	chr10	97313671	97313979	309	GE_meis_IP_q0.01_peak_387	128	5.98117	16.81626	12.81053	201	NA	NA	NA	NA	NA	NA	NA	NA	NA	NA	NA	NA	NA	NA	NA	NA	NA	NA	NA	NA
chr10	97492545	97492890	merged_peak_635	n	y	y	NA	NA	NA	NA	NA	NA	NA	NA	NA	NA	NA	NA	NA	NA	chr10	97492564	97492890	327	Dlx5_e13.5_BG_WT_mrgdf_trim-vs.Input.no_model_peak_301	94	5.206	9.43932	5.51949	173	chr10	97492545	97492835	291	Lhx6_ChIPvsInput_p0.00001_peak_230	35	4.63192	14.51823	10.73815	155
chr10	98007172	98007372	merged_peak_636	n	y	n	NA	NA	NA	NA	NA	NA	NA	NA	NA	NA	NA	NA	NA	NA	chr10	98007172	98007372	201	Dlx5_e13.5_BG_WT_mrgdf_trim-vs.Input.no_model_peak_302	103	5.51224	10.34264	6.35957	112	NA	NA	NA	NA	NA	NA	NA	NA	NA	NA
chr10	99419520	99419906	merged_peak_637	n	y	y	NA	NA	NA	NA	NA	NA	NA	NA	NA	NA	NA	NA	NA	NA	chr10	99419520	99419789	270	Dlx5_e13.5_BG_WT_mrgdf_trim-vs.Input.no_model_peak_303	103	5.51224	10.34264	6.35957	131	chr10	99419550	99419906	357	Lhx6_ChIPvsInput_p0.00001_peak_231	57	7.46253	33.07728	28.87902	179
chr10	99560527	99560732	merged_peak_638	n	y	n	NA	NA	NA	NA	NA	NA	NA	NA	NA	NA	NA	NA	NA	NA	chr10	99560527	99560732	206	Dlx5_e13.5_BG_WT_mrgdf_trim-vs.Input.no_model_peak_304	112	5.81847	11.26911	7.22829	115	NA	NA	NA	NA	NA	NA	NA	NA	NA	NA
chr10	99901068	99901470	merged_peak_639	n	y	y	NA	NA	NA	NA	NA	NA	NA	NA	NA	NA	NA	NA	NA	NA	chr10	99901134	99901375	242	Dlx5_e13.5_BG_WT_mrgdf_trim-vs.Input.no_model_peak_305	112	5.81847	11.26911	7.22829	130	chr10	99901068	99901470	403	Lhx6_ChIPvsInput_p0.00001_peak_232	38	5.01791	16.77221	12.9213	195
chr10	99948480	99948680	merged_peak_640	n	y	n	NA	NA	NA	NA	NA	NA	NA	NA	NA	NA	NA	NA	NA	NA	chr10	99948480	99948680	201	Dlx5_e13.5_BG_WT_mrgdf_trim-vs.Input.no_model_peak_306	85	4.89976	8.56042	4.71056	100	NA	NA	NA	NA	NA	NA	NA	NA	NA	NA
chr10	99952606	99952945	merged_peak_641	n	n	y	NA	NA	NA	NA	NA	NA	NA	NA	NA	NA	NA	NA	NA	NA	NA	NA	NA	NA	NA	NA	NA	NA	NA	NA	chr10	99952606	99952945	340	Lhx6_ChIPvsInput_p0.00001_peak_233	44	5.7899	21.56731	17.57778	149
chr10	101827905	101828149	merged_peak_642	y	n	n	NA	NA	NA	NA	chr10	101827905	101828149	245	GE_meis_IP_q0.01_peak_388	78	4.92779	11.63761	7.89595	165	NA	NA	NA	NA	NA	NA	NA	NA	NA	NA	NA	NA	NA	NA	NA	NA	NA	NA	NA	NA
chr10	102238636	102238951	merged_peak_643	n	y	n	NA	NA	NA	NA	NA	NA	NA	NA	NA	NA	NA	NA	NA	NA	chr10	102238636	102238951	316	Dlx5_e13.5_BG_WT_mrgdf_trim-vs.Input.no_model_peak_307	68	4.28729	6.8818	3.19947	163	NA	NA	NA	NA	NA	NA	NA	NA	NA	NA
chr10	102244593	102244871	merged_peak_644	n	y	n	NA	NA	NA	NA	NA	NA	NA	NA	NA	NA	NA	NA	NA	NA	chr10	102244593	102244871	279	Dlx5_e13.5_BG_WT_mrgdf_trim-vs.Input.no_model_peak_308	141	6.73718	14.17637	9.99197	149	NA	NA	NA	NA	NA	NA	NA	NA	NA	NA
chr10	102689894	102690121	merged_peak_645	y	n	n	NA	NA	NA	NA	chr10	102689894	102690121	228	GE_meis_IP_q0.01_peak_389	78	4.92779	11.63761	7.89595	101	NA	NA	NA	NA	NA	NA	NA	NA	NA	NA	NA	NA	NA	NA	NA	NA	NA	NA	NA	NA
chr10	102895995	102896252	merged_peak_646	n	y	n	NA	NA	NA	NA	NA	NA	NA	NA	NA	NA	NA	NA	NA	NA	chr10	102895995	102896252	258	Dlx5_e13.5_BG_WT_mrgdf_trim-vs.Input.no_model_peak_309	77	4.59353	7.70739	3.9362	107	NA	NA	NA	NA	NA	NA	NA	NA	NA	NA
chr10	103181933	103182160	merged_peak_647	n	y	n	NA	NA	NA	NA	NA	NA	NA	NA	NA	NA	NA	NA	NA	NA	chr10	103181933	103182160	228	Dlx5_e13.5_BG_WT_mrgdf_trim-vs.Input.no_model_peak_310	103	5.51224	10.34264	6.35957	110	NA	NA	NA	NA	NA	NA	NA	NA	NA	NA
chr10	103299730	103299967	merged_peak_648	y	n	n	NA	NA	NA	NA	chr10	103299730	103299967	238	GE_meis_IP_q0.01_peak_390	86	5.1249	12.44555	8.65789	89	NA	NA	NA	NA	NA	NA	NA	NA	NA	NA	NA	NA	NA	NA	NA	NA	NA	NA	NA	NA
chr10	103309463	103309782	merged_peak_649	y	n	n	NA	NA	NA	NA	chr10	103309463	103309782	320	GE_meis_IP_q0.01_peak_391	238	8.4758	28.28051	23.86862	176	NA	NA	NA	NA	NA	NA	NA	NA	NA	NA	NA	NA	NA	NA	NA	NA	NA	NA	NA	NA
chr10	103726732	103726970	merged_peak_650	y	n	n	NA	NA	NA	NA	chr10	103726732	103726970	239	GE_meis_IP_q0.01_peak_392	80	3.99349	11.84998	8.09765	145	NA	NA	NA	NA	NA	NA	NA	NA	NA	NA	NA	NA	NA	NA	NA	NA	NA	NA	NA	NA
chr10	104351178	104351396	merged_peak_651	y	n	n	NA	NA	NA	NA	chr10	104351178	104351396	219	GE_meis_IP_q0.01_peak_393	59	3.97765	9.58727	5.98066	102	NA	NA	NA	NA	NA	NA	NA	NA	NA	NA	NA	NA	NA	NA	NA	NA	NA	NA	NA	NA
chr10	104661808	104662058	merged_peak_652	n	y	n	NA	NA	NA	Slc6a15	NA	NA	NA	NA	NA	NA	NA	NA	NA	NA	chr10	104661808	104662058	251	Dlx5_e13.5_BG_WT_mrgdf_trim-vs.Input.no_model_peak_311	122	6.12471	12.21757	8.12511	139	NA	NA	NA	NA	NA	NA	NA	NA	NA	NA
chr10	105101718	105102040	merged_peak_653	y	y	n	NA	NA	NA	NA	chr10	105101718	105101977	260	GE_meis_IP_q0.01_peak_394	99	5.22911	13.77895	9.9365	129	chr10	105101825	105102040	216	Dlx5_e13.5_BG_WT_mrgdf_trim-vs.Input.no_model_peak_312	122	6.12471	12.21757	8.12511	110	NA	NA	NA	NA	NA	NA	NA	NA	NA	NA
chr10	105183804	105184062	merged_peak_654	y	n	n	NA	NA	NA	NA	chr10	105183804	105184062	259	GE_meis_IP_q0.01_peak_395	80	4.69926	11.75809	8.00959	141	NA	NA	NA	NA	NA	NA	NA	NA	NA	NA	NA	NA	NA	NA	NA	NA	NA	NA	NA	NA
chr10	105318893	105319373	merged_peak_655	y	y	n	NA	NA	NA	NA	chr10	105318933	105319373	441	GE_meis_IP_q0.01_peak_396	186	6.96186	22.86778	18.63842	187	chr10	105318893	105319173	281	Dlx5_e13.5_BG_WT_mrgdf_trim-vs.Input.no_model_peak_313	77	4.59353	7.70739	3.9362	127	NA	NA	NA	NA	NA	NA	NA	NA	NA	NA
chr10	105364498	105364816	merged_peak_656	y	n	n	NA	NA	NA	Slc6a15	chr10	105364498	105364816	319	GE_meis_IP_q0.01_peak_397	190	7.28955	23.24741	19.00519	144	NA	NA	NA	NA	NA	NA	NA	NA	NA	NA	NA	NA	NA	NA	NA	NA	NA	NA	NA	NA
chr10	105402368	105402846	merged_peak_657	y	n	n	NA	NA	NA	Slc6a15	chr10	105402368	105402846	479	GE_meis_IP_q0.01_peak_398	376	11.03825	42.4319	37.65895	298	NA	NA	NA	NA	NA	NA	NA	NA	NA	NA	NA	NA	NA	NA	NA	NA	NA	NA	NA	NA
chr10	105531154	105531606	merged_peak_658	n	y	y	NA	NA	NA	NA	NA	NA	NA	NA	NA	NA	NA	NA	NA	NA	chr10	105531210	105531606	397	Dlx5_e13.5_BG_WT_mrgdf_trim-vs.Input.no_model_peak_314	77	4.59353	7.70739	3.9362	151	chr10	105531154	105531487	334	Lhx6_ChIPvsInput_p0.00001_peak_234	32	4.24592	12.37008	8.66354	145
chr10	105727446	105728022	merged_peak_659	n	y	n	NA	NA	NA	NA	NA	NA	NA	NA	NA	NA	NA	NA	NA	NA	chr10	105727446	105728022	577	Dlx5_e13.5_BG_WT_mrgdf_trim-vs.Input.no_model_peak_315b	151	7.04341	15.18489	10.95848	428	NA	NA	NA	NA	NA	NA	NA	NA	NA	NA
chr10	107759655	107759918	merged_peak_660	y	n	n	NA	NA	NA	NA	chr10	107759655	107759918	264	GE_meis_IP_q0.01_peak_399	42	3.46221	7.69603	4.25372	81	NA	NA	NA	NA	NA	NA	NA	NA	NA	NA	NA	NA	NA	NA	NA	NA	NA	NA	NA	NA
chr10	107834478	107834735	merged_peak_661	y	n	n	NA	NA	NA	NA	chr10	107834478	107834735	258	GE_meis_IP_q0.01_peak_400	93	4.74258	13.19722	9.39491	159	NA	NA	NA	NA	NA	NA	NA	NA	NA	NA	NA	NA	NA	NA	NA	NA	NA	NA	NA	NA
chr10	108062146	108062362	merged_peak_662	y	n	n	NA	NA	NA	NA	chr10	108062146	108062362	217	GE_meis_IP_q0.01_peak_401	86	5.1249	12.44555	8.65789	92	NA	NA	NA	NA	NA	NA	NA	NA	NA	NA	NA	NA	NA	NA	NA	NA	NA	NA	NA	NA
chr10	108532313	108532615	merged_peak_663	y	n	n	NA	NA	NA	NA	chr10	108532313	108532615	303	GE_meis_IP_q0.01_peak_402	354	10.64403	40.16203	35.44064	155	NA	NA	NA	NA	NA	NA	NA	NA	NA	NA	NA	NA	NA	NA	NA	NA	NA	NA	NA	NA
chr10	108559331	108559656	merged_peak_664	y	n	n	NA	NA	NA	NA	chr10	108559331	108559656	326	GE_meis_IP_q0.01_peak_403	144	6.50468	18.52437	14.44393	157	NA	NA	NA	NA	NA	NA	NA	NA	NA	NA	NA	NA	NA	NA	NA	NA	NA	NA	NA	NA
chr10	108753230	108753768	merged_peak_665	n	y	y	NA	NA	NA	NA	NA	NA	NA	NA	NA	NA	NA	NA	NA	NA	chr10	108753475	108753768	294	Dlx5_e13.5_BG_WT_mrgdf_trim-vs.Input.no_model_peak_316	68	4.28729	6.8818	3.19947	189	chr10	108753230	108753682	453	Lhx6_ChIPvsInput_p0.00001_peak_235	49	6.43322	25.82615	21.74063	270
chr10	109732263	109732556	merged_peak_666	y	n	n	NA	NA	NA	NA	chr10	109732263	109732556	294	GE_meis_IP_q0.01_peak_404	170	6.87659	21.25154	17.0877	116	NA	NA	NA	NA	NA	NA	NA	NA	NA	NA	NA	NA	NA	NA	NA	NA	NA	NA	NA	NA
chr10	110383847	110384245	merged_peak_667	y	y	n	NA	NA	NA	Nav3	chr10	110383847	110384245	399	GE_meis_IP_q0.01_peak_405	626	15.17759	67.94203	62.65155	168	chr10	110383942	110384185	244	Dlx5_e13.5_BG_WT_mrgdf_trim-vs.Input.no_model_peak_317	112	5.81847	11.26911	7.22829	125	NA	NA	NA	NA	NA	NA	NA	NA	NA	NA
chr10	110647595	110648012	merged_peak_668	y	y	y	NA	NA	NA	NA	chr10	110647597	110647806	210	GE_meis_IP_q0.01_peak_406	64	4.53357	10.07273	6.42581	85	chr10	110647730	110647945	216	Dlx5_e13.5_BG_WT_mrgdf_trim-vs.Input.no_model_peak_318	53	3.67482	5.32047	1.85089	96	chr10	110647595	110648012	418	Lhx6_ChIPvsInput_p0.00001_peak_236	85	11.06514	61.84772	57.45448	203
chr10	111080338	111080676	merged_peak_669	n	y	n	NA	NA	NA	NA	NA	NA	NA	NA	NA	NA	NA	NA	NA	NA	chr10	111080338	111080676	339	Dlx5_e13.5_BG_WT_mrgdf_trim-vs.Input.no_model_peak_319	141	6.73718	14.17637	9.99197	155	NA	NA	NA	NA	NA	NA	NA	NA	NA	NA
chr10	111100014	111100387	merged_peak_670	y	n	n	NA	NA	NA	Zdhhc17	chr10	111100014	111100387	374	GE_meis_IP_q0.01_peak_407	512	13.2486	56.25913	51.20736	185	NA	NA	NA	NA	NA	NA	NA	NA	NA	NA	NA	NA	NA	NA	NA	NA	NA	NA	NA	NA
chr10	111519691	111519960	merged_peak_671	y	n	n	NA	NA	NA	Osbpl8	chr10	111519691	111519960	270	GE_meis_IP_q0.01_peak_408	43	3.94223	7.86371	4.37842	131	NA	NA	NA	NA	NA	NA	NA	NA	NA	NA	NA	NA	NA	NA	NA	NA	NA	NA	NA	NA
chr10	111624608	111624845	merged_peak_672	y	n	n	NA	NA	NA	NA	chr10	111624608	111624845	238	GE_meis_IP_q0.01_peak_409	135	6.13318	17.61099	13.57162	105	NA	NA	NA	NA	NA	NA	NA	NA	NA	NA	NA	NA	NA	NA	NA	NA	NA	NA	NA	NA
chr10	111701400	111701615	merged_peak_673	y	n	n	NA	NA	NA	NA	chr10	111701400	111701615	216	GE_meis_IP_q0.01_peak_410	57	4.33646	9.31717	5.72125	158	NA	NA	NA	NA	NA	NA	NA	NA	NA	NA	NA	NA	NA	NA	NA	NA	NA	NA	NA	NA
chr10	111867272	111867490	merged_peak_674	y	n	n	NA	NA	NA	NA	chr10	111867272	111867490	219	GE_meis_IP_q0.01_peak_411	94	5.32201	13.26967	9.43533	137	NA	NA	NA	NA	NA	NA	NA	NA	NA	NA	NA	NA	NA	NA	NA	NA	NA	NA	NA	NA
chr10	111901518	111901783	merged_peak_675	n	n	y	NA	NA	NA	NA	NA	NA	NA	NA	NA	NA	NA	NA	NA	NA	NA	NA	NA	NA	NA	NA	NA	NA	NA	NA	chr10	111901518	111901783	266	Lhx6_ChIPvsInput_p0.00001_peak_237	32	4.24592	12.37008	8.66354	135
chr10	112377334	112377666	merged_peak_676	n	n	y	NA	NA	NA	NA	NA	NA	NA	NA	NA	NA	NA	NA	NA	NA	NA	NA	NA	NA	NA	NA	NA	NA	NA	NA	chr10	112377334	112377666	333	Lhx6_ChIPvsInput_p0.00001_peak_238	49	6.43322	25.82615	21.74063	159
chr10	112572208	112572797	merged_peak_677	n	n	y	NA	NA	NA	Kcnc2	NA	NA	NA	NA	NA	NA	NA	NA	NA	NA	NA	NA	NA	NA	NA	NA	NA	NA	NA	NA	chr10	112572208	112572797	590	Lhx6_ChIPvsInput_p0.00001_peak_239	51	6.69055	27.59075	23.47124	210
chr10	113353205	113353432	merged_peak_678	y	n	n	NA	NA	NA	NA	chr10	113353205	113353432	228	GE_meis_IP_q0.01_peak_412	57	4.33646	9.31717	5.72125	69	NA	NA	NA	NA	NA	NA	NA	NA	NA	NA	NA	NA	NA	NA	NA	NA	NA	NA	NA	NA
chr10	113759093	113759399	merged_peak_679	y	n	n	NA	NA	NA	NA	chr10	113759093	113759399	307	GE_meis_IP_q0.01_peak_413	219	7.32773	26.26187	21.91086	155	NA	NA	NA	NA	NA	NA	NA	NA	NA	NA	NA	NA	NA	NA	NA	NA	NA	NA	NA	NA
chr10	115382863	115383332	merged_peak_680	y	y	n	NA	NA	Thap2; Zfc3h1	NA	chr10	115382995	115383332	338	GE_meis_IP_q0.01_peak_414	59	4.17712	9.53219	5.92863	131	chr10	115382863	115383104	242	Dlx5_e13.5_BG_WT_mrgdf_trim-vs.Input.no_model_peak_320	60	3.98106	6.08548	2.50168	91	NA	NA	NA	NA	NA	NA	NA	NA	NA	NA
chr10	115384397	115384636	merged_peak_681	n	y	n	NA	NA	Thap2; Zfc3h1	NA	NA	NA	NA	NA	NA	NA	NA	NA	NA	NA	chr10	115384397	115384636	240	Dlx5_e13.5_BG_WT_mrgdf_trim-vs.Input.no_model_peak_321	85	4.89976	8.56042	4.71056	131	NA	NA	NA	NA	NA	NA	NA	NA	NA	NA
chr10	115469181	115469460	merged_peak_682	n	y	n	NA	NA	NA	A930009A15Rik	NA	NA	NA	NA	NA	NA	NA	NA	NA	NA	chr10	115469181	115469460	280	Dlx5_e13.5_BG_WT_mrgdf_trim-vs.Input.no_model_peak_322	193	8.26835	19.39509	15.0371	132	NA	NA	NA	NA	NA	NA	NA	NA	NA	NA
chr10	115651406	115651731	merged_peak_683	y	n	n	NA	NA	NA	NA	chr10	115651406	115651731	326	GE_meis_IP_q0.01_peak_415	153	6.70179	19.44757	15.33072	170	NA	NA	NA	NA	NA	NA	NA	NA	NA	NA	NA	NA	NA	NA	NA	NA	NA	NA	NA	NA
chr10	116408079	116408385	merged_peak_684	n	n	y	NA	NA	NA	Kcnmb4	NA	NA	NA	NA	NA	NA	NA	NA	NA	NA	NA	NA	NA	NA	NA	NA	NA	NA	NA	NA	chr10	116408079	116408385	307	Lhx6_ChIPvsInput_p0.00001_peak_240	46	6.04723	23.24379	19.21344	152
chr10	116783020	116783273	merged_peak_685	y	n	n	NA	NA	NA	NA	chr10	116783020	116783273	254	GE_meis_IP_q0.01_peak_416	64	4.53357	10.07273	6.42581	126	NA	NA	NA	NA	NA	NA	NA	NA	NA	NA	NA	NA	NA	NA	NA	NA	NA	NA	NA	NA
chr10	119529529	119529788	merged_peak_686	n	n	y	NA	NA	NA	NA	NA	NA	NA	NA	NA	NA	NA	NA	NA	NA	NA	NA	NA	NA	NA	NA	NA	NA	NA	NA	chr10	119529529	119529788	260	Lhx6_ChIPvsInput_p0.00001_peak_242	33	4.37459	13.07384	9.34197	137
chr10	119691605	119691872	merged_peak_687	n	y	n	NA	NA	NA	Grip1	NA	NA	NA	NA	NA	NA	NA	NA	NA	NA	chr10	119691605	119691872	268	Dlx5_e13.5_BG_WT_mrgdf_trim-vs.Input.no_model_peak_323	85	4.89976	8.56042	4.71056	126	NA	NA	NA	NA	NA	NA	NA	NA	NA	NA
chr10	119735438	119735849	merged_peak_688	y	n	n	NA	NA	NA	NA	chr10	119735438	119735849	412	GE_meis_IP_q0.01_peak_417	144	6.50468	18.52437	14.44393	272	NA	NA	NA	NA	NA	NA	NA	NA	NA	NA	NA	NA	NA	NA	NA	NA	NA	NA	NA	NA
chr10	119846617	119846930	merged_peak_689	y	n	n	NA	NA	Grip1os1; Grip1	NA	chr10	119846617	119846930	314	GE_meis_IP_q0.01_peak_418	135	6.30757	17.61403	13.57162	139	NA	NA	NA	NA	NA	NA	NA	NA	NA	NA	NA	NA	NA	NA	NA	NA	NA	NA	NA	NA
chr10	120377386	120377822	merged_peak_690	y	n	n	NA	NA	NA	4921513I03Rik	chr10	120377386	120377822	437	GE_meis_IP_q0.01_peak_419	94	5.04735	13.32081	9.48418	114	NA	NA	NA	NA	NA	NA	NA	NA	NA	NA	NA	NA	NA	NA	NA	NA	NA	NA	NA	NA
chr10	120899911	120900127	merged_peak_691	n	y	n	NA	NA	Msrb3	NA	NA	NA	NA	NA	NA	NA	NA	NA	NA	NA	chr10	120899911	120900127	217	Dlx5_e13.5_BG_WT_mrgdf_trim-vs.Input.no_model_peak_324	103	5.51224	10.34264	6.35957	107	NA	NA	NA	NA	NA	NA	NA	NA	NA	NA
chr10	120955398	120955656	merged_peak_692	n	n	y	NA	NA	NA	NA	NA	NA	NA	NA	NA	NA	NA	NA	NA	NA	NA	NA	NA	NA	NA	NA	NA	NA	NA	NA	chr10	120955398	120955656	259	Lhx6_ChIPvsInput_p0.00001_peak_243	26	3.47394	8.42966	4.88553	115
chr10	121055735	121055945	merged_peak_693	y	n	n	NA	NA	NA	4921513I03Rik; Wif1	chr10	121055735	121055945	211	GE_meis_IP_q0.01_peak_420	64	4.53357	10.07273	6.42581	84	NA	NA	NA	NA	NA	NA	NA	NA	NA	NA	NA	NA	NA	NA	NA	NA	NA	NA	NA	NA
chr10	121290834	121291167	merged_peak_694	n	y	n	NA	NA	NA	Tbc1d30	NA	NA	NA	NA	NA	NA	NA	NA	NA	NA	chr10	121290834	121291167	334	Dlx5_e13.5_BG_WT_mrgdf_trim-vs.Input.no_model_peak_325	261	10.10576	26.1725	21.68156	156	NA	NA	NA	NA	NA	NA	NA	NA	NA	NA
chr10	121467492	121467718	merged_peak_695	n	y	n	NA	NA	NA	Rassf3	NA	NA	NA	NA	NA	NA	NA	NA	NA	NA	chr10	121467492	121467718	227	Dlx5_e13.5_BG_WT_mrgdf_trim-vs.Input.no_model_peak_326	122	6.12471	12.21757	8.12511	103	NA	NA	NA	NA	NA	NA	NA	NA	NA	NA
chr10	122148631	122148990	merged_peak_696	y	n	y	NA	NA	NA	NA	chr10	122148682	122148942	261	GE_meis_IP_q0.01_peak_421	153	6.70179	19.44757	15.33072	119	NA	NA	NA	NA	NA	NA	NA	NA	NA	NA	chr10	122148631	122148990	360	Lhx6_ChIPvsInput_p0.00001_peak_244	57	7.46253	33.07728	28.87902	183
chr10	123307232	123307542	merged_peak_697	n	y	n	NA	NA	NA	NA	NA	NA	NA	NA	NA	NA	NA	NA	NA	NA	chr10	123307232	123307542	311	Dlx5_e13.5_BG_WT_mrgdf_trim-vs.Input.no_model_peak_327	94	5.206	9.43932	5.51949	173	NA	NA	NA	NA	NA	NA	NA	NA	NA	NA
chr10	123397997	123398248	merged_peak_698	y	n	n	NA	NA	NA	NA	chr10	123397997	123398248	252	GE_meis_IP_q0.01_peak_422	94	5.32201	13.26967	9.43533	82	NA	NA	NA	NA	NA	NA	NA	NA	NA	NA	NA	NA	NA	NA	NA	NA	NA	NA	NA	NA
chr10	123839939	123840315	merged_peak_699	y	n	n	NA	NA	NA	Fam19a2	chr10	123839939	123840315	377	GE_meis_IP_q0.01_peak_423	135	6.30757	17.61403	13.57162	172	NA	NA	NA	NA	NA	NA	NA	NA	NA	NA	NA	NA	NA	NA	NA	NA	NA	NA	NA	NA
chr10	123997423	123997678	merged_peak_700	n	y	n	NA	NA	NA	NA	NA	NA	NA	NA	NA	NA	NA	NA	NA	NA	chr10	123997423	123997678	256	Dlx5_e13.5_BG_WT_mrgdf_trim-vs.Input.no_model_peak_328	103	5.51224	10.34264	6.35957	129	NA	NA	NA	NA	NA	NA	NA	NA	NA	NA
chr10	125586627	125587091	merged_peak_701	y	n	n	NA	NA	NA	NA	chr10	125586627	125587091	465	GE_meis_IP_q0.01_peak_424	411	10.09712	46.04931	41.19984	208	NA	NA	NA	NA	NA	NA	NA	NA	NA	NA	NA	NA	NA	NA	NA	NA	NA	NA	NA	NA
chr10	125607811	125608361	merged_peak_702	n	y	n	NA	NA	NA	NA	NA	NA	NA	NA	NA	NA	NA	NA	NA	NA	chr10	125607811	125608361	551	Dlx5_e13.5_BG_WT_mrgdf_trim-vs.Input.no_model_peak_329	261	10.10576	26.1725	21.68156	284	NA	NA	NA	NA	NA	NA	NA	NA	NA	NA
chr10	125762610	125762898	merged_peak_703	n	n	y	NA	NA	NA	NA	NA	NA	NA	NA	NA	NA	NA	NA	NA	NA	NA	NA	NA	NA	NA	NA	NA	NA	NA	NA	chr10	125762610	125762898	289	Lhx6_ChIPvsInput_p0.00001_peak_245	28	3.73127	9.68659	6.08501	149
chr10	126526265	126526540	merged_peak_704	y	y	n	NA	NA	NA	NA	chr10	126526314	126526540	227	GE_meis_IP_q0.01_peak_425	47	3.67168	8.25207	4.75437	141	chr10	126526265	126526480	216	Dlx5_e13.5_BG_WT_mrgdf_trim-vs.Input.no_model_peak_330	85	4.89976	8.56042	4.71056	104	NA	NA	NA	NA	NA	NA	NA	NA	NA	NA
chr10	126580640	126580898	merged_peak_705	y	n	n	NA	NA	NA	NA	chr10	126580640	126580898	259	GE_meis_IP_q0.01_peak_426	118	5.91335	15.8335	11.87053	152	NA	NA	NA	NA	NA	NA	NA	NA	NA	NA	NA	NA	NA	NA	NA	NA	NA	NA	NA	NA
chr10	126651392	126651655	merged_peak_706	y	n	n	NA	NA	NA	NA	chr10	126651392	126651655	264	GE_meis_IP_q0.01_peak_427	110	5.71624	14.96416	11.04152	132	NA	NA	NA	NA	NA	NA	NA	NA	NA	NA	NA	NA	NA	NA	NA	NA	NA	NA	NA	NA
chr10	126709324	126709574	merged_peak_707	y	n	n	NA	NA	NA	NA	chr10	126709324	126709574	251	GE_meis_IP_q0.01_peak_428	101	5.04799	14.02955	10.18209	133	NA	NA	NA	NA	NA	NA	NA	NA	NA	NA	NA	NA	NA	NA	NA	NA	NA	NA	NA	NA
chr10	127058298	127058526	merged_peak_708	y	n	n	NA	NA	March9	NA	chr10	127058298	127058526	229	GE_meis_IP_q0.01_peak_429	86	5.1249	12.44555	8.65789	70	NA	NA	NA	NA	NA	NA	NA	NA	NA	NA	NA	NA	NA	NA	NA	NA	NA	NA	NA	NA
chr10	127070246	127070480	merged_peak_709	y	n	n	NA	NA	Tspan31	NA	chr10	127070246	127070480	235	GE_meis_IP_q0.01_peak_430	135	6.30757	17.61403	13.57162	117	NA	NA	NA	NA	NA	NA	NA	NA	NA	NA	NA	NA	NA	NA	NA	NA	NA	NA	NA	NA
chr10	127312300	127312572	merged_peak_710	y	n	n	NA	NA	Mars	NA	chr10	127312300	127312572	273	GE_meis_IP_q0.01_peak_431	135	6.30757	17.61403	13.57162	151	NA	NA	NA	NA	NA	NA	NA	NA	NA	NA	NA	NA	NA	NA	NA	NA	NA	NA	NA	NA
chr10	128188470	128188769	merged_peak_711	y	n	n	NA	NA	NA	Atp5b; Pa2g4	chr10	128188470	128188769	300	GE_meis_IP_q0.01_peak_432	107	4.66145	14.61164	10.72558	111	NA	NA	NA	NA	NA	NA	NA	NA	NA	NA	NA	NA	NA	NA	NA	NA	NA	NA	NA	NA
chr10	128368812	128369037	merged_peak_712	y	n	n	NA	NA	Coq10a	NA	chr10	128368812	128369037	226	GE_meis_IP_q0.01_peak_433	64	4.53357	10.07273	6.42581	160	NA	NA	NA	NA	NA	NA	NA	NA	NA	NA	NA	NA	NA	NA	NA	NA	NA	NA	NA	NA
chr11	3133478	3133687	merged_peak_713	y	n	n	NA	NA	NA	NA	chr11	3133478	3133687	210	GE_meis_IP_q0.01_peak_434	37	1.69549	7.14724	3.74069	136	NA	NA	NA	NA	NA	NA	NA	NA	NA	NA	NA	NA	NA	NA	NA	NA	NA	NA	NA	NA
chr11	3142236	3142688	merged_peak_714	y	n	n	NA	NA	NA	NA	chr11	3142236	3142688	453	GE_meis_IP_q0.01_peak_435	41	1.70187	7.6023	4.16312	266	NA	NA	NA	NA	NA	NA	NA	NA	NA	NA	NA	NA	NA	NA	NA	NA	NA	NA	NA	NA
chr11	3147541	3147759	merged_peak_715	y	n	n	NA	NA	NA	NA	chr11	3147541	3147759	219	GE_meis_IP_q0.01_peak_436	86	2.10833	12.45651	8.668	99	NA	NA	NA	NA	NA	NA	NA	NA	NA	NA	NA	NA	NA	NA	NA	NA	NA	NA	NA	NA
chr11	3156593	3156804	merged_peak_716	y	n	n	NA	NA	Sfi1	NA	chr11	3156593	3156804	212	GE_meis_IP_q0.01_peak_437	60	1.78684	9.68458	6.0766	114	NA	NA	NA	NA	NA	NA	NA	NA	NA	NA	NA	NA	NA	NA	NA	NA	NA	NA	NA	NA
chr11	3166509	3166762	merged_peak_717	y	n	n	NA	NA	NA	NA	chr11	3166509	3166762	254	GE_meis_IP_q0.01_peak_438	82	1.91146	12.03965	8.28629	150	NA	NA	NA	NA	NA	NA	NA	NA	NA	NA	NA	NA	NA	NA	NA	NA	NA	NA	NA	NA
chr11	3177874	3178129	merged_peak_718	y	n	n	NA	NA	NA	NA	chr11	3177874	3178129	256	GE_meis_IP_q0.01_peak_439	44	1.69879	7.98554	4.49931	93	NA	NA	NA	NA	NA	NA	NA	NA	NA	NA	NA	NA	NA	NA	NA	NA	NA	NA	NA	NA
chr11	4388054	4388267	merged_peak_719	y	n	n	NA	NA	NA	NA	chr11	4388054	4388267	214	GE_meis_IP_q0.01_peak_440	110	5.71624	14.96416	11.04152	70	NA	NA	NA	NA	NA	NA	NA	NA	NA	NA	NA	NA	NA	NA	NA	NA	NA	NA	NA	NA
chr11	4849431	4849745	merged_peak_720	y	n	n	NA	NA	Nf2	NA	chr11	4849431	4849745	315	GE_meis_IP_q0.01_peak_441	71	4.73068	10.84645	7.15164	181	NA	NA	NA	NA	NA	NA	NA	NA	NA	NA	NA	NA	NA	NA	NA	NA	NA	NA	NA	NA
chr11	5255608	5256112	merged_peak_721	y	y	n	NA	NA	NA	Kremen1	chr11	5255608	5256076	469	GE_meis_IP_q0.01_peak_442	86	4.18803	12.48269	8.69251	319	chr11	5255800	5256112	313	Dlx5_e13.5_BG_WT_mrgdf_trim-vs.Input.no_model_peak_348	172	7.65588	17.25615	12.95681	139	NA	NA	NA	NA	NA	NA	NA	NA	NA	NA
chr11	5390966	5391227	merged_peak_722	n	y	n	NA	NA	NA	NA	NA	NA	NA	NA	NA	NA	NA	NA	NA	NA	chr11	5390966	5391227	262	Dlx5_e13.5_BG_WT_mrgdf_trim-vs.Input.no_model_peak_349	77	4.59353	7.70739	3.9362	115	NA	NA	NA	NA	NA	NA	NA	NA	NA	NA
chr11	6416547	6416884	merged_peak_723	y	n	n	NA	NA	Ppia	NA	chr11	6416547	6416884	338	GE_meis_IP_q0.01_peak_443	190	7.49024	23.26192	19.00519	170	NA	NA	NA	NA	NA	NA	NA	NA	NA	NA	NA	NA	NA	NA	NA	NA	NA	NA	NA	NA
chr11	6701484	6701836	merged_peak_724	y	n	n	NA	NA	NA	NA	chr11	6701484	6701836	353	GE_meis_IP_q0.01_peak_444	190	7.49024	23.26192	19.00519	169	NA	NA	NA	NA	NA	NA	NA	NA	NA	NA	NA	NA	NA	NA	NA	NA	NA	NA	NA	NA
chr11	9574969	9575189	merged_peak_725	y	n	n	NA	NA	NA	NA	chr11	9574969	9575189	221	GE_meis_IP_q0.01_peak_445	43	3.94223	7.86371	4.37842	128	NA	NA	NA	NA	NA	NA	NA	NA	NA	NA	NA	NA	NA	NA	NA	NA	NA	NA	NA	NA
chr11	11014315	11014801	merged_peak_726	y	y	n	NA	NA	NA	NA	chr11	11014315	11014528	214	GE_meis_IP_q0.01_peak_446	57	4.33646	9.31717	5.72125	183	chr11	11014342	11014801	460	Dlx5_e13.5_BG_WT_mrgdf_trim-vs.Input.no_model_peak_351b	103	5.51224	10.34264	6.35957	323	NA	NA	NA	NA	NA	NA	NA	NA	NA	NA
chr11	11242779	11243005	merged_peak_727	y	n	n	NA	NA	NA	NA	chr11	11242779	11243005	227	GE_meis_IP_q0.01_peak_447	50	4.13934	8.58055	5.0388	114	NA	NA	NA	NA	NA	NA	NA	NA	NA	NA	NA	NA	NA	NA	NA	NA	NA	NA	NA	NA
chr11	11868233	11868472	merged_peak_728	y	n	n	NA	NA	1700042O10Rik	NA	chr11	11868233	11868472	240	GE_meis_IP_q0.01_peak_448	43	3.94223	7.86371	4.37842	70	NA	NA	NA	NA	NA	NA	NA	NA	NA	NA	NA	NA	NA	NA	NA	NA	NA	NA	NA	NA
chr11	12430423	12430848	merged_peak_729	y	n	n	NA	NA	NA	NA	chr11	12430423	12430848	426	GE_meis_IP_q0.01_peak_449	243	8.43676	28.72034	24.30438	164	NA	NA	NA	NA	NA	NA	NA	NA	NA	NA	NA	NA	NA	NA	NA	NA	NA	NA	NA	NA
chr11	13516615	13516841	merged_peak_730	y	n	n	NA	NA	NA	NA	chr11	13516615	13516841	227	GE_meis_IP_q0.01_peak_450	64	4.53357	10.07273	6.42581	85	NA	NA	NA	NA	NA	NA	NA	NA	NA	NA	NA	NA	NA	NA	NA	NA	NA	NA	NA	NA
chr11	14197326	14197609	merged_peak_731	y	n	n	NA	NA	NA	NA	chr11	14197326	14197609	284	GE_meis_IP_q0.01_peak_451	199	7.68735	24.2443	19.95601	115	NA	NA	NA	NA	NA	NA	NA	NA	NA	NA	NA	NA	NA	NA	NA	NA	NA	NA	NA	NA
chr11	14350712	14351015	merged_peak_732	y	y	n	NA	NA	NA	Vstm2a	chr11	14350765	14351015	251	GE_meis_IP_q0.01_peak_452	109	5.65014	14.80676	10.91764	137	chr11	14350712	14351008	297	Dlx5_e13.5_BG_WT_mrgdf_trim-vs.Input.no_model_peak_352	103	5.51224	10.34264	6.35957	151	NA	NA	NA	NA	NA	NA	NA	NA	NA	NA
chr11	15649107	15649570	merged_peak_733	y	n	n	NA	NA	NA	NA	chr11	15649107	15649570	464	GE_meis_IP_q0.01_peak_453	322	9.39852	36.86552	32.22952	293	NA	NA	NA	NA	NA	NA	NA	NA	NA	NA	NA	NA	NA	NA	NA	NA	NA	NA	NA	NA
chr11	16366891	16367239	merged_peak_734	n	n	y	NA	NA	NA	NA	NA	NA	NA	NA	NA	NA	NA	NA	NA	NA	NA	NA	NA	NA	NA	NA	NA	NA	NA	NA	chr11	16366891	16367239	349	Lhx6_ChIPvsInput_p0.00001_peak_258	63	8.23452	38.8303	34.5744	171
chr11	16374226	16374571	merged_peak_735	y	n	n	NA	NA	NA	NA	chr11	16374226	16374571	346	GE_meis_IP_q0.01_peak_454	144	6.50468	18.52437	14.44393	151	NA	NA	NA	NA	NA	NA	NA	NA	NA	NA	NA	NA	NA	NA	NA	NA	NA	NA	NA	NA
chr11	18163673	18164009	merged_peak_736	y	y	n	hs1565	negative	NA	NA	chr11	18163673	18164009	337	GE_meis_IP_q0.01_peak_455	94	5.32201	13.26967	9.43533	190	chr11	18163718	18163952	235	Dlx5_e13.5_BG_WT_mrgdf_trim-vs.Input.no_model_peak_353	60	3.98106	6.08548	2.50168	102	NA	NA	NA	NA	NA	NA	NA	NA	NA	NA
chr11	18171283	18171612	merged_peak_737	n	n	y	hs1584	negative	NA	NA	NA	NA	NA	NA	NA	NA	NA	NA	NA	NA	NA	NA	NA	NA	NA	NA	NA	NA	NA	NA	chr11	18171283	18171612	330	Lhx6_ChIPvsInput_p0.00001_peak_259	44	5.7899	21.56731	17.57778	156
chr11	18266087	18266358	merged_peak_738	n	y	n	NA	NA	NA	NA	NA	NA	NA	NA	NA	NA	NA	NA	NA	NA	chr11	18266087	18266358	272	Dlx5_e13.5_BG_WT_mrgdf_trim-vs.Input.no_model_peak_354	151	7.04341	15.18489	10.95848	129	NA	NA	NA	NA	NA	NA	NA	NA	NA	NA
chr11	18313642	18313906	merged_peak_739	y	n	n	NA	NA	NA	NA	chr11	18313642	18313906	265	GE_meis_IP_q0.01_peak_456	94	5.04735	13.32081	9.48418	204	NA	NA	NA	NA	NA	NA	NA	NA	NA	NA	NA	NA	NA	NA	NA	NA	NA	NA	NA	NA
chr11	18429128	18429387	merged_peak_740	n	y	n	NA	NA	NA	NA	NA	NA	NA	NA	NA	NA	NA	NA	NA	NA	chr11	18429128	18429387	260	Dlx5_e13.5_BG_WT_mrgdf_trim-vs.Input.no_model_peak_355	53	3.67482	5.32047	1.85089	214	NA	NA	NA	NA	NA	NA	NA	NA	NA	NA
chr11	18495185	18495394	merged_peak_741	y	n	n	NA	NA	NA	NA	chr11	18495185	18495394	210	GE_meis_IP_q0.01_peak_457	42	3.46221	7.69603	4.25372	23	NA	NA	NA	NA	NA	NA	NA	NA	NA	NA	NA	NA	NA	NA	NA	NA	NA	NA	NA	NA
chr11	18669360	18669596	merged_peak_742	y	n	n	NA	NA	NA	NA	chr11	18669360	18669596	237	GE_meis_IP_q0.01_peak_458	78	4.92779	11.63761	7.89595	119	NA	NA	NA	NA	NA	NA	NA	NA	NA	NA	NA	NA	NA	NA	NA	NA	NA	NA	NA	NA
chr11	18752399	18752777	merged_peak_743	y	n	n	NA	NA	NA	C1d	chr11	18752399	18752777	379	GE_meis_IP_q0.01_peak_459	151	6.26568	19.22571	15.13433	152	NA	NA	NA	NA	NA	NA	NA	NA	NA	NA	NA	NA	NA	NA	NA	NA	NA	NA	NA	NA
chr11	18916566	18917063	merged_peak_744	n	y	n	hs1210	forebrain_positive	NA	NA	NA	NA	NA	NA	NA	NA	NA	NA	NA	NA	chr11	18916566	18917063	498	Dlx5_e13.5_BG_WT_mrgdf_trim-vs.Input.no_model_peak_356	193	8.26835	19.39509	15.0371	309	NA	NA	NA	NA	NA	NA	NA	NA	NA	NA
chr11	18917620	18917826	merged_peak_745	n	y	n	hs1210	forebrain_positive	NA	NA	NA	NA	NA	NA	NA	NA	NA	NA	NA	NA	chr11	18917620	18917826	207	Dlx5_e13.5_BG_WT_mrgdf_trim-vs.Input.no_model_peak_357	112	5.81847	11.26911	7.22829	132	NA	NA	NA	NA	NA	NA	NA	NA	NA	NA
chr11	18919476	18919690	merged_peak_746	y	n	n	NA	NA	NA	NA	chr11	18919476	18919690	215	GE_meis_IP_q0.01_peak_460	43	3.94223	7.86371	4.37842	104	NA	NA	NA	NA	NA	NA	NA	NA	NA	NA	NA	NA	NA	NA	NA	NA	NA	NA	NA	NA
chr11	19018433	19018761	merged_peak_747	y	n	n	NA	NA	AK144295; Meis1	NA	chr11	19018433	19018761	329	GE_meis_IP_q0.01_peak_461	248	8.67291	29.31499	24.87377	186	NA	NA	NA	NA	NA	NA	NA	NA	NA	NA	NA	NA	NA	NA	NA	NA	NA	NA	NA	NA
chr11	19018984	19019186	merged_peak_748	n	y	n	NA	NA	Meis1	NA	NA	NA	NA	NA	NA	NA	NA	NA	NA	NA	chr11	19018984	19019186	203	Dlx5_e13.5_BG_WT_mrgdf_trim-vs.Input.no_model_peak_358	45	3.36859	4.58913	1.2561	84	NA	NA	NA	NA	NA	NA	NA	NA	NA	NA
chr11	19351287	19351628	merged_peak_749	y	y	n	hs205	other_positive	NA	NA	chr11	19351322	19351628	307	GE_meis_IP_q0.01_peak_462	118	5.91335	15.8335	11.87053	143	chr11	19351287	19351556	270	Dlx5_e13.5_BG_WT_mrgdf_trim-vs.Input.no_model_peak_359	131	6.43094	13.18697	9.0459	128	NA	NA	NA	NA	NA	NA	NA	NA	NA	NA
chr11	19936135	19936474	merged_peak_750	y	n	n	NA	NA	NA	NA	chr11	19936135	19936474	340	GE_meis_IP_q0.01_peak_463	103	5.42044	14.25159	10.36757	112	NA	NA	NA	NA	NA	NA	NA	NA	NA	NA	NA	NA	NA	NA	NA	NA	NA	NA	NA	NA
chr11	21571919	21572213	merged_peak_751	y	n	n	NA	NA	Mdh1; Wdpcp	NA	chr11	21571919	21572213	295	GE_meis_IP_q0.01_peak_464	218	8.08158	26.24158	21.89192	148	NA	NA	NA	NA	NA	NA	NA	NA	NA	NA	NA	NA	NA	NA	NA	NA	NA	NA	NA	NA
chr11	22017432	22017732	merged_peak_752	y	n	y	NA	NA	NA	NA	chr11	22017458	22017726	269	GE_meis_IP_q0.01_peak_465	162	6.72882	20.41959	16.26459	146	NA	NA	NA	NA	NA	NA	NA	NA	NA	NA	chr11	22017432	22017732	301	Lhx6_ChIPvsInput_p0.00001_peak_260	39	5.14657	17.54566	13.66982	153
chr11	22864340	22864602	merged_peak_753	n	y	y	NA	NA	B3gnt2	NA	NA	NA	NA	NA	NA	NA	NA	NA	NA	NA	chr11	22864340	22864553	214	Dlx5_e13.5_BG_WT_mrgdf_trim-vs.Input.no_model_peak_360	112	5.81847	11.26911	7.22829	120	chr11	22864353	22864602	250	Lhx6_ChIPvsInput_p0.00001_peak_261	35	4.63192	14.51823	10.73815	122
chr11	22972271	22972615	merged_peak_754	n	y	n	NA	NA	Zrsr1	NA	NA	NA	NA	NA	NA	NA	NA	NA	NA	NA	chr11	22972271	22972615	345	Dlx5_e13.5_BG_WT_mrgdf_trim-vs.Input.no_model_peak_361	112	5.81847	11.26911	7.22829	161	NA	NA	NA	NA	NA	NA	NA	NA	NA	NA
chr11	23255473	23255896	merged_peak_755	y	y	n	NA	NA	Xpo1	NA	chr11	23255473	23255747	275	GE_meis_IP_q0.01_peak_466	94	5.32201	13.26967	9.43533	165	chr11	23255644	23255896	253	Dlx5_e13.5_BG_WT_mrgdf_trim-vs.Input.no_model_peak_362	85	4.89976	8.56042	4.71056	110	NA	NA	NA	NA	NA	NA	NA	NA	NA	NA
chr11	24095647	24096290	merged_peak_756	n	y	y	hs957	forebrain_positive	NA	Bcl11a	NA	NA	NA	NA	NA	NA	NA	NA	NA	NA	chr11	24095647	24095997	351	Dlx5_e13.5_BG_WT_mrgdf_trim-vs.Input.no_model_peak_364	122	6.12471	12.21757	8.12511	194	chr11	24095694	24096290	597	Lhx6_ChIPvsInput_p0.00001_peak_262	61	7.97719	36.88463	32.64664	175
chr11	24305205	24305422	merged_peak_757	y	n	n	NA	NA	NA	NA	chr11	24305205	24305422	218	GE_meis_IP_q0.01_peak_467	50	4.13934	8.58055	5.0388	124	NA	NA	NA	NA	NA	NA	NA	NA	NA	NA	NA	NA	NA	NA	NA	NA	NA	NA	NA	NA
chr11	24370524	24370838	merged_peak_758	n	y	n	hs399	forebrain_positive	NA	5730522E02Rik	NA	NA	NA	NA	NA	NA	NA	NA	NA	NA	chr11	24370524	24370838	315	Dlx5_e13.5_BG_WT_mrgdf_trim-vs.Input.no_model_peak_365	141	6.73718	14.17637	9.99197	147	NA	NA	NA	NA	NA	NA	NA	NA	NA	NA
chr11	24739950	24740433	merged_peak_759	y	n	n	NA	NA	NA	5730522E02Rik	chr11	24739950	24740433	484	GE_meis_IP_q0.01_peak_468	171	7.09602	21.33111	17.14478	277	NA	NA	NA	NA	NA	NA	NA	NA	NA	NA	NA	NA	NA	NA	NA	NA	NA	NA	NA	NA
chr11	24981407	24981672	merged_peak_760	n	n	y	hs1057	negative	NA	5730522E02Rik; Bcl11a	NA	NA	NA	NA	NA	NA	NA	NA	NA	NA	NA	NA	NA	NA	NA	NA	NA	NA	NA	NA	chr11	24981407	24981672	266	Lhx6_ChIPvsInput_p0.00001_peak_263	32	4.24592	12.37008	8.66354	129
chr11	25100085	25100348	merged_peak_761	n	n	y	mm698	negative	NA	NA	NA	NA	NA	NA	NA	NA	NA	NA	NA	NA	NA	NA	NA	NA	NA	NA	NA	NA	NA	NA	chr11	25100085	25100348	264	Lhx6_ChIPvsInput_p0.00001_peak_264	25	3.34527	7.82406	4.30991	147
chr11	25156728	25156966	merged_peak_762	y	n	n	NA	NA	NA	5730522E02Rik	chr11	25156728	25156966	239	GE_meis_IP_q0.01_peak_469	101	5.04799	14.02955	10.18209	111	NA	NA	NA	NA	NA	NA	NA	NA	NA	NA	NA	NA	NA	NA	NA	NA	NA	NA	NA	NA
chr11	25641533	25641811	merged_peak_763	y	n	n	hs1077	negative	NA	NA	chr11	25641533	25641811	279	GE_meis_IP_q0.01_peak_470	144	6.50468	18.52437	14.44393	149	NA	NA	NA	NA	NA	NA	NA	NA	NA	NA	NA	NA	NA	NA	NA	NA	NA	NA	NA	NA
chr11	25696250	25696727	merged_peak_764	y	n	n	NA	NA	NA	5730522E02Rik	chr11	25696250	25696727	478	GE_meis_IP_q0.01_peak_471	190	7.49024	23.26192	19.00519	118	NA	NA	NA	NA	NA	NA	NA	NA	NA	NA	NA	NA	NA	NA	NA	NA	NA	NA	NA	NA
chr11	25854209	25854513	merged_peak_765	y	n	n	NA	NA	NA	5730522E02Rik	chr11	25854209	25854513	305	GE_meis_IP_q0.01_peak_472	64	4.53357	10.07273	6.42581	204	NA	NA	NA	NA	NA	NA	NA	NA	NA	NA	NA	NA	NA	NA	NA	NA	NA	NA	NA	NA
chr11	25873075	25873417	merged_peak_766	y	y	n	hs1067	other_positive	NA	5730522E02Rik	chr11	25873075	25873417	343	GE_meis_IP_q0.01_peak_473	295	8.63044	34.13453	29.57922	167	chr11	25873117	25873385	269	Dlx5_e13.5_BG_WT_mrgdf_trim-vs.Input.no_model_peak_366	103	5.51224	10.34264	6.35957	130	NA	NA	NA	NA	NA	NA	NA	NA	NA	NA
chr11	25903417	25903779	merged_peak_767	n	n	y	NA	NA	NA	NA	NA	NA	NA	NA	NA	NA	NA	NA	NA	NA	NA	NA	NA	NA	NA	NA	NA	NA	NA	NA	chr11	25903417	25903779	363	Lhx6_ChIPvsInput_p0.00001_peak_265	67	8.74918	42.80133	38.51273	173
chr11	26210395	26210693	merged_peak_768	n	y	n	NA	NA	5730522E02Rik	NA	NA	NA	NA	NA	NA	NA	NA	NA	NA	NA	chr11	26210395	26210693	299	Dlx5_e13.5_BG_WT_mrgdf_trim-vs.Input.no_model_peak_367	77	4.59353	7.70739	3.9362	166	NA	NA	NA	NA	NA	NA	NA	NA	NA	NA
chr11	26481716	26481965	merged_peak_769	n	y	n	NA	NA	NA	Bcl11a	NA	NA	NA	NA	NA	NA	NA	NA	NA	NA	chr11	26481716	26481965	250	Dlx5_e13.5_BG_WT_mrgdf_trim-vs.Input.no_model_peak_368	68	4.28729	6.8818	3.19947	108	NA	NA	NA	NA	NA	NA	NA	NA	NA	NA
chr11	27219957	27220202	merged_peak_770	n	y	n	NA	NA	NA	NA	NA	NA	NA	NA	NA	NA	NA	NA	NA	NA	chr11	27219957	27220202	246	Dlx5_e13.5_BG_WT_mrgdf_trim-vs.Input.no_model_peak_369	94	5.206	9.43932	5.51949	115	NA	NA	NA	NA	NA	NA	NA	NA	NA	NA
chr11	29314798	29315084	merged_peak_771	n	n	y	NA	NA	NA	NA	NA	NA	NA	NA	NA	NA	NA	NA	NA	NA	NA	NA	NA	NA	NA	NA	NA	NA	NA	NA	chr11	29314798	29315084	287	Lhx6_ChIPvsInput_p0.00001_peak_266	35	4.63192	14.51823	10.73815	140
chr11	29373471	29373775	merged_peak_772	n	y	n	NA	NA	NA	NA	NA	NA	NA	NA	NA	NA	NA	NA	NA	NA	chr11	29373471	29373775	305	Dlx5_e13.5_BG_WT_mrgdf_trim-vs.Input.no_model_peak_370	112	5.81847	11.26911	7.22829	158	NA	NA	NA	NA	NA	NA	NA	NA	NA	NA
chr11	29448766	29449170	merged_peak_773	y	y	n	NA	NA	NA	NA	chr11	29448777	29449170	394	GE_meis_IP_q0.01_peak_474	332	10.2498	37.92394	33.2603	227	chr11	29448766	29449115	350	Dlx5_e13.5_BG_WT_mrgdf_trim-vs.Input.no_model_peak_371	321	11.63694	32.18049	27.59931	165	NA	NA	NA	NA	NA	NA	NA	NA	NA	NA
chr11	32000359	32000718	merged_peak_774	n	y	n	NA	NA	Nsg2	NA	NA	NA	NA	NA	NA	NA	NA	NA	NA	NA	chr11	32000359	32000718	360	Dlx5_e13.5_BG_WT_mrgdf_trim-vs.Input.no_model_peak_372	68	4.28729	6.8818	3.19947	310	NA	NA	NA	NA	NA	NA	NA	NA	NA	NA
chr11	32027765	32027965	merged_peak_775	n	y	n	NA	NA	NA	Nsg2	NA	NA	NA	NA	NA	NA	NA	NA	NA	NA	chr11	32027765	32027965	201	Dlx5_e13.5_BG_WT_mrgdf_trim-vs.Input.no_model_peak_373	68	4.28729	6.8818	3.19947	118	NA	NA	NA	NA	NA	NA	NA	NA	NA	NA
chr11	32063792	32064142	merged_peak_776	y	n	n	NA	NA	NA	Gpr75	chr11	32063792	32064142	351	GE_meis_IP_q0.01_peak_475	110	5.71624	14.96416	11.04152	184	NA	NA	NA	NA	NA	NA	NA	NA	NA	NA	NA	NA	NA	NA	NA	NA	NA	NA	NA	NA
chr11	32141936	32142181	merged_peak_777	n	y	n	NA	NA	NA	NA	NA	NA	NA	NA	NA	NA	NA	NA	NA	NA	chr11	32141936	32142181	246	Dlx5_e13.5_BG_WT_mrgdf_trim-vs.Input.no_model_peak_374	68	4.28729	6.8818	3.19947	155	NA	NA	NA	NA	NA	NA	NA	NA	NA	NA
chr11	32157880	32158542	merged_peak_778	y	y	y	NA	NA	NA	NA	chr11	32157880	32158409	530	GE_meis_IP_q0.01_peak_476	199	7.68735	24.2443	19.95601	383	chr11	32157916	32158542	627	Dlx5_e13.5_BG_WT_mrgdf_trim-vs.Input.no_model_peak_375	183	7.96212	18.31748	13.98755	366	chr11	32158087	32158424	338	Lhx6_ChIPvsInput_p0.00001_peak_267	37	4.88925	16.00964	12.18284	171
chr11	33228439	33228815	merged_peak_779	y	n	n	NA	NA	NA	NA	chr11	33228439	33228815	377	GE_meis_IP_q0.01_peak_477	162	6.89891	20.38327	16.23092	180	NA	NA	NA	NA	NA	NA	NA	NA	NA	NA	NA	NA	NA	NA	NA	NA	NA	NA	NA	NA
chr11	33332200	33332434	merged_peak_780	y	n	n	NA	NA	NA	NA	chr11	33332200	33332434	235	GE_meis_IP_q0.01_peak_478	111	5.60735	15.09254	11.1659	121	NA	NA	NA	NA	NA	NA	NA	NA	NA	NA	NA	NA	NA	NA	NA	NA	NA	NA	NA	NA
chr11	33361925	33362158	merged_peak_781	y	n	n	NA	NA	NA	Kcnip1	chr11	33361925	33362158	234	GE_meis_IP_q0.01_peak_479	155	5.96648	19.6634	15.54166	92	NA	NA	NA	NA	NA	NA	NA	NA	NA	NA	NA	NA	NA	NA	NA	NA	NA	NA	NA	NA
chr11	33756675	33757017	merged_peak_782	n	n	y	NA	NA	Kcnip1	NA	NA	NA	NA	NA	NA	NA	NA	NA	NA	NA	NA	NA	NA	NA	NA	NA	NA	NA	NA	NA	chr11	33756675	33757017	343	Lhx6_ChIPvsInput_p0.00001_peak_268	60	7.84853	35.92213	31.69265	172
chr11	34139399	34139702	merged_peak_783	n	n	y	NA	NA	NA	NA	NA	NA	NA	NA	NA	NA	NA	NA	NA	NA	NA	NA	NA	NA	NA	NA	NA	NA	NA	NA	chr11	34139399	34139702	304	Lhx6_ChIPvsInput_p0.00001_peak_269	49	6.43322	25.82615	21.74063	150
chr11	34276472	34276720	merged_peak_784	y	n	n	NA	NA	NA	NA	chr11	34276472	34276720	249	GE_meis_IP_q0.01_peak_480	102	5.51912	14.10938	10.23211	149	NA	NA	NA	NA	NA	NA	NA	NA	NA	NA	NA	NA	NA	NA	NA	NA	NA	NA	NA	NA
chr11	34544526	34545062	merged_peak_785	n	n	y	NA	NA	NA	NA	NA	NA	NA	NA	NA	NA	NA	NA	NA	NA	NA	NA	NA	NA	NA	NA	NA	NA	NA	NA	chr11	34544526	34545062	537	Lhx6_ChIPvsInput_p0.00001_peak_270	37	4.88925	16.00964	12.18284	332
chr11	34681629	34682344	merged_peak_786	n	y	y	NA	NA	NA	NA	NA	NA	NA	NA	NA	NA	NA	NA	NA	NA	chr11	34681682	34682095	414	Dlx5_e13.5_BG_WT_mrgdf_trim-vs.Input.no_model_peak_376	285	10.71824	28.53944	24.01201	214	chr11	34681629	34682344	716	Lhx6_ChIPvsInput_p0.00001_peak_271	133	17.24103	119.90083	115.28182	269
chr11	34738624	34738881	merged_peak_787	y	n	n	NA	NA	NA	NA	chr11	34738624	34738881	258	GE_meis_IP_q0.01_peak_481	50	4.13934	8.58055	5.0388	54	NA	NA	NA	NA	NA	NA	NA	NA	NA	NA	NA	NA	NA	NA	NA	NA	NA	NA	NA	NA
chr11	35048650	35048979	merged_peak_788	y	n	n	NA	NA	NA	NA	chr11	35048650	35048979	330	GE_meis_IP_q0.01_peak_482	86	5.1249	12.44555	8.65789	144	NA	NA	NA	NA	NA	NA	NA	NA	NA	NA	NA	NA	NA	NA	NA	NA	NA	NA	NA	NA
chr11	35286869	35287069	merged_peak_789	n	y	n	NA	NA	NA	NA	NA	NA	NA	NA	NA	NA	NA	NA	NA	NA	chr11	35286869	35287069	201	Dlx5_e13.5_BG_WT_mrgdf_trim-vs.Input.no_model_peak_377	53	3.67482	5.32047	1.85089	97	NA	NA	NA	NA	NA	NA	NA	NA	NA	NA
chr11	35306949	35307311	merged_peak_790	y	y	n	NA	NA	NA	NA	chr11	35306949	35307260	312	GE_meis_IP_q0.01_peak_483	107	4.66145	14.61164	10.72558	126	chr11	35307073	35307311	239	Dlx5_e13.5_BG_WT_mrgdf_trim-vs.Input.no_model_peak_378	94	5.206	9.43932	5.51949	114	NA	NA	NA	NA	NA	NA	NA	NA	NA	NA
chr11	35517388	35517588	merged_peak_791	n	y	n	NA	NA	NA	NA	NA	NA	NA	NA	NA	NA	NA	NA	NA	NA	chr11	35517388	35517588	201	Dlx5_e13.5_BG_WT_mrgdf_trim-vs.Input.no_model_peak_379	103	5.51224	10.34264	6.35957	103	NA	NA	NA	NA	NA	NA	NA	NA	NA	NA
chr11	35556170	35556528	merged_peak_792	y	y	n	NA	NA	NA	Pank3	chr11	35556221	35556528	308	GE_meis_IP_q0.01_peak_484	78	4.92779	11.63761	7.89595	172	chr11	35556170	35556506	337	Dlx5_e13.5_BG_WT_mrgdf_trim-vs.Input.no_model_peak_380	141	6.73718	14.17637	9.99197	175	NA	NA	NA	NA	NA	NA	NA	NA	NA	NA
chr11	36410926	36411264	merged_peak_793	y	n	n	NA	NA	NA	NA	chr11	36410926	36411264	339	GE_meis_IP_q0.01_peak_485	78	4.92779	11.63761	7.89595	193	NA	NA	NA	NA	NA	NA	NA	NA	NA	NA	NA	NA	NA	NA	NA	NA	NA	NA	NA	NA
chr11	36553399	36553738	merged_peak_794	n	n	y	NA	NA	NA	Tenm2	NA	NA	NA	NA	NA	NA	NA	NA	NA	NA	NA	NA	NA	NA	NA	NA	NA	NA	NA	NA	chr11	36553399	36553738	340	Lhx6_ChIPvsInput_p0.00001_peak_272	29	3.85993	10.33693	6.70758	145
chr11	36573994	36574240	merged_peak_795	y	n	n	NA	NA	NA	NA	chr11	36573994	36574240	247	GE_meis_IP_q0.01_peak_486	110	5.71624	14.96416	11.04152	121	NA	NA	NA	NA	NA	NA	NA	NA	NA	NA	NA	NA	NA	NA	NA	NA	NA	NA	NA	NA
chr11	36696987	36697471	merged_peak_796	y	n	n	NA	NA	NA	Tenm2	chr11	36696987	36697471	485	GE_meis_IP_q0.01_peak_487	677	15.96604	73.10472	67.71481	290	NA	NA	NA	NA	NA	NA	NA	NA	NA	NA	NA	NA	NA	NA	NA	NA	NA	NA	NA	NA
chr11	36727694	36728033	merged_peak_797	y	n	n	NA	NA	NA	NA	chr11	36727694	36728033	340	GE_meis_IP_q0.01_peak_488	289	9.46136	33.54802	28.99743	176	NA	NA	NA	NA	NA	NA	NA	NA	NA	NA	NA	NA	NA	NA	NA	NA	NA	NA	NA	NA
chr11	36746398	36746675	merged_peak_798	y	n	n	NA	NA	NA	NA	chr11	36746398	36746675	278	GE_meis_IP_q0.01_peak_489	118	5.91335	15.8335	11.87053	151	NA	NA	NA	NA	NA	NA	NA	NA	NA	NA	NA	NA	NA	NA	NA	NA	NA	NA	NA	NA
chr11	37474124	37474526	merged_peak_799	y	n	n	NA	NA	NA	NA	chr11	37474124	37474526	403	GE_meis_IP_q0.01_peak_490	332	9.57256	37.93032	33.26511	195	NA	NA	NA	NA	NA	NA	NA	NA	NA	NA	NA	NA	NA	NA	NA	NA	NA	NA	NA	NA
chr11	37600557	37600843	merged_peak_800	y	n	n	NA	NA	NA	NA	chr11	37600557	37600843	287	GE_meis_IP_q0.01_peak_491	93	5.12518	13.16021	9.35984	189	NA	NA	NA	NA	NA	NA	NA	NA	NA	NA	NA	NA	NA	NA	NA	NA	NA	NA	NA	NA
chr11	38193697	38194196	merged_peak_801	y	y	n	NA	NA	NA	NA	chr11	38193697	38194196	500	GE_meis_IP_q0.01_peak_492	580	11.26517	63.21154	58.0219	263	chr11	38193930	38194130	201	Dlx5_e13.5_BG_WT_mrgdf_trim-vs.Input.no_model_peak_381	103	5.51224	10.34264	6.35957	139	NA	NA	NA	NA	NA	NA	NA	NA	NA	NA
chr11	38224428	38224637	merged_peak_802	y	n	n	NA	NA	NA	NA	chr11	38224428	38224637	210	GE_meis_IP_q0.01_peak_493	72	4.39664	10.98394	7.28656	78	NA	NA	NA	NA	NA	NA	NA	NA	NA	NA	NA	NA	NA	NA	NA	NA	NA	NA	NA	NA
chr11	38406050	38406396	merged_peak_803	y	n	n	NA	NA	NA	NA	chr11	38406050	38406396	347	GE_meis_IP_q0.01_peak_494	248	8.67291	29.31499	24.87377	204	NA	NA	NA	NA	NA	NA	NA	NA	NA	NA	NA	NA	NA	NA	NA	NA	NA	NA	NA	NA
chr11	38764280	38764528	merged_peak_804	y	n	n	NA	NA	NA	NA	chr11	38764280	38764528	249	GE_meis_IP_q0.01_peak_495	37	3.74512	7.16756	3.74069	90	NA	NA	NA	NA	NA	NA	NA	NA	NA	NA	NA	NA	NA	NA	NA	NA	NA	NA	NA	NA
chr11	39596344	39596919	merged_peak_805	n	y	y	NA	NA	NA	NA	NA	NA	NA	NA	NA	NA	NA	NA	NA	NA	chr11	39596425	39596919	495	Dlx5_e13.5_BG_WT_mrgdf_trim-vs.Input.no_model_peak_382	77	4.59353	7.70739	3.9362	146	chr11	39596344	39596810	467	Lhx6_ChIPvsInput_p0.00001_peak_273	123	15.95438	107.08463	102.5237	227
chr11	40362011	40362286	merged_peak_806	n	y	n	NA	NA	NA	NA	NA	NA	NA	NA	NA	NA	NA	NA	NA	NA	chr11	40362011	40362286	276	Dlx5_e13.5_BG_WT_mrgdf_trim-vs.Input.no_model_peak_383	112	5.81847	11.26911	7.22829	122	NA	NA	NA	NA	NA	NA	NA	NA	NA	NA
chr11	40850755	40851006	merged_peak_807	y	n	n	NA	NA	NA	NA	chr11	40850755	40851006	252	GE_meis_IP_q0.01_peak_496	64	4.53357	10.07273	6.42581	169	NA	NA	NA	NA	NA	NA	NA	NA	NA	NA	NA	NA	NA	NA	NA	NA	NA	NA	NA	NA
chr11	41532422	41532856	merged_peak_808	y	n	n	NA	NA	NA	Gabrb2	chr11	41532422	41532856	435	GE_meis_IP_q0.01_peak_497	365	10.84114	41.29306	36.54636	265	NA	NA	NA	NA	NA	NA	NA	NA	NA	NA	NA	NA	NA	NA	NA	NA	NA	NA	NA	NA
chr11	41533022	41533353	merged_peak_809	y	y	n	NA	NA	NA	Gabrb2	chr11	41533082	41533353	272	GE_meis_IP_q0.01_peak_498	72	4.39664	10.98394	7.28656	98	chr11	41533022	41533300	279	Dlx5_e13.5_BG_WT_mrgdf_trim-vs.Input.no_model_peak_384	85	4.89976	8.56042	4.71056	153	NA	NA	NA	NA	NA	NA	NA	NA	NA	NA
chr11	42654296	42654675	merged_peak_810	y	y	n	NA	NA	NA	NA	chr11	42654334	42654675	342	GE_meis_IP_q0.01_peak_499	279	9.26425	32.47591	27.95119	179	chr11	42654296	42654579	284	Dlx5_e13.5_BG_WT_mrgdf_trim-vs.Input.no_model_peak_385	53	3.67482	5.32047	1.85089	269	NA	NA	NA	NA	NA	NA	NA	NA	NA	NA
chr11	43022343	43022626	merged_peak_811	y	n	n	NA	NA	NA	NA	chr11	43022343	43022626	284	GE_meis_IP_q0.01_peak_500	59	4.17712	9.53219	5.92863	113	NA	NA	NA	NA	NA	NA	NA	NA	NA	NA	NA	NA	NA	NA	NA	NA	NA	NA	NA	NA
chr11	43217041	43217415	merged_peak_812	n	n	y	NA	NA	NA	NA	NA	NA	NA	NA	NA	NA	NA	NA	NA	NA	NA	NA	NA	NA	NA	NA	NA	NA	NA	NA	chr11	43217041	43217415	375	Lhx6_ChIPvsInput_p0.00001_peak_274	63	8.23452	38.8303	34.5744	190
chr11	43681785	43682015	merged_peak_813	y	n	n	NA	NA	Pwwp2a	NA	chr11	43681785	43682015	231	GE_meis_IP_q0.01_peak_501	64	4.53357	10.07273	6.42581	99	NA	NA	NA	NA	NA	NA	NA	NA	NA	NA	NA	NA	NA	NA	NA	NA	NA	NA	NA	NA
chr11	43748063	43748304	merged_peak_814	y	n	n	NA	NA	Ttc1	NA	chr11	43748063	43748304	242	GE_meis_IP_q0.01_peak_502	102	5.51912	14.10938	10.23211	141	NA	NA	NA	NA	NA	NA	NA	NA	NA	NA	NA	NA	NA	NA	NA	NA	NA	NA	NA	NA
chr11	44657098	44657552	merged_peak_815	n	y	n	hs1022	forebrain_positive	NA	Ebf1	NA	NA	NA	NA	NA	NA	NA	NA	NA	NA	chr11	44657098	44657552	455	Dlx5_e13.5_BG_WT_mrgdf_trim-vs.Input.no_model_peak_386	151	7.04341	15.18489	10.95848	230	NA	NA	NA	NA	NA	NA	NA	NA	NA	NA
chr11	44785028	44785249	merged_peak_816	n	y	n	NA	NA	NA	Ebf1	NA	NA	NA	NA	NA	NA	NA	NA	NA	NA	chr11	44785028	44785249	222	Dlx5_e13.5_BG_WT_mrgdf_trim-vs.Input.no_model_peak_387	94	5.206	9.43932	5.51949	103	NA	NA	NA	NA	NA	NA	NA	NA	NA	NA
chr11	44832849	44833315	merged_peak_817	y	n	n	NA	NA	NA	Ebf1	chr11	44832849	44833315	467	GE_meis_IP_q0.01_peak_503	102	5.51912	14.10938	10.23211	157	NA	NA	NA	NA	NA	NA	NA	NA	NA	NA	NA	NA	NA	NA	NA	NA	NA	NA	NA	NA
chr11	44887787	44888026	merged_peak_818	y	n	n	NA	NA	NA	Ebf1	chr11	44887787	44888026	240	GE_meis_IP_q0.01_peak_504	78	4.92779	11.63761	7.89595	128	NA	NA	NA	NA	NA	NA	NA	NA	NA	NA	NA	NA	NA	NA	NA	NA	NA	NA	NA	NA
chr11	44900616	44900937	merged_peak_819	y	n	n	NA	NA	NA	Ebf1	chr11	44900616	44900937	322	GE_meis_IP_q0.01_peak_505	94	5.32201	13.26967	9.43533	174	NA	NA	NA	NA	NA	NA	NA	NA	NA	NA	NA	NA	NA	NA	NA	NA	NA	NA	NA	NA
chr11	45055995	45056503	merged_peak_820	y	n	n	NA	NA	NA	NA	chr11	45055995	45056503	509	GE_meis_IP_q0.01_peak_506	86	4.72232	12.4777	8.68761	353	NA	NA	NA	NA	NA	NA	NA	NA	NA	NA	NA	NA	NA	NA	NA	NA	NA	NA	NA	NA
chr11	45057417	45057653	merged_peak_821	y	n	n	NA	NA	NA	NA	chr11	45057417	45057653	237	GE_meis_IP_q0.01_peak_507	53	4.15257	8.89672	5.34407	138	NA	NA	NA	NA	NA	NA	NA	NA	NA	NA	NA	NA	NA	NA	NA	NA	NA	NA	NA	NA
chr11	45191336	45191928	merged_peak_822	y	n	n	NA	NA	NA	NA	chr11	45191336	45191928	593	GE_meis_IP_q0.01_peak_508	579	13.40159	63.12133	57.93198	264	NA	NA	NA	NA	NA	NA	NA	NA	NA	NA	NA	NA	NA	NA	NA	NA	NA	NA	NA	NA
chr11	45222030	45222320	merged_peak_823	y	n	n	NA	NA	NA	NA	chr11	45222030	45222320	291	GE_meis_IP_q0.01_peak_509	218	8.08158	26.24158	21.89192	146	NA	NA	NA	NA	NA	NA	NA	NA	NA	NA	NA	NA	NA	NA	NA	NA	NA	NA	NA	NA
chr11	45396270	45396606	merged_peak_824	y	n	n	NA	NA	NA	Ebf1	chr11	45396270	45396606	337	GE_meis_IP_q0.01_peak_510	73	4.18351	11.00511	7.30356	133	NA	NA	NA	NA	NA	NA	NA	NA	NA	NA	NA	NA	NA	NA	NA	NA	NA	NA	NA	NA
chr11	45475556	45475868	merged_peak_825	y	n	n	NA	NA	NA	NA	chr11	45475556	45475868	313	GE_meis_IP_q0.01_peak_511	190	7.49024	23.26192	19.00519	161	NA	NA	NA	NA	NA	NA	NA	NA	NA	NA	NA	NA	NA	NA	NA	NA	NA	NA	NA	NA
chr11	45955450	45955683	merged_peak_826	y	n	n	NA	NA	Thg1l	NA	chr11	45955450	45955683	234	GE_meis_IP_q0.01_peak_512	119	5.79426	15.94757	11.9807	92	NA	NA	NA	NA	NA	NA	NA	NA	NA	NA	NA	NA	NA	NA	NA	NA	NA	NA	NA	NA
chr11	46312311	46312599	merged_peak_827	y	n	n	NA	NA	Cyfip2	NA	chr11	46312311	46312599	289	GE_meis_IP_q0.01_peak_513	78	4.92779	11.63761	7.89595	66	NA	NA	NA	NA	NA	NA	NA	NA	NA	NA	NA	NA	NA	NA	NA	NA	NA	NA	NA	NA
chr11	47069788	47070282	merged_peak_828	y	n	n	NA	NA	NA	NA	chr11	47069788	47070282	495	GE_meis_IP_q0.01_peak_514	186	6.34739	22.91885	18.68896	286	NA	NA	NA	NA	NA	NA	NA	NA	NA	NA	NA	NA	NA	NA	NA	NA	NA	NA	NA	NA
chr11	47343512	47343818	merged_peak_829	y	n	n	NA	NA	NA	NA	chr11	47343512	47343818	307	GE_meis_IP_q0.01_peak_515	123	5.6156	16.28209	12.31325	143	NA	NA	NA	NA	NA	NA	NA	NA	NA	NA	NA	NA	NA	NA	NA	NA	NA	NA	NA	NA
chr11	47459061	47459554	merged_peak_830	n	y	y	NA	NA	NA	NA	NA	NA	NA	NA	NA	NA	NA	NA	NA	NA	chr11	47459080	47459554	475	Dlx5_e13.5_BG_WT_mrgdf_trim-vs.Input.no_model_peak_388	162	7.34965	16.21173	11.9469	340	chr11	47459061	47459423	363	Lhx6_ChIPvsInput_p0.00001_peak_275	40	5.27524	18.32973	14.43031	163
chr11	47765894	47766198	merged_peak_831	y	n	n	NA	NA	NA	NA	chr11	47765894	47766198	305	GE_meis_IP_q0.01_peak_516	180	7.29313	22.29076	18.07044	168	NA	NA	NA	NA	NA	NA	NA	NA	NA	NA	NA	NA	NA	NA	NA	NA	NA	NA	NA	NA
chr11	47777859	47778123	merged_peak_832	y	n	n	NA	NA	NA	NA	chr11	47777859	47778123	265	GE_meis_IP_q0.01_peak_517	50	4.13934	8.58055	5.0388	124	NA	NA	NA	NA	NA	NA	NA	NA	NA	NA	NA	NA	NA	NA	NA	NA	NA	NA	NA	NA
chr11	49712595	49712803	merged_peak_833	n	y	n	NA	NA	Cnot6	NA	NA	NA	NA	NA	NA	NA	NA	NA	NA	NA	chr11	49712595	49712803	209	Dlx5_e13.5_BG_WT_mrgdf_trim-vs.Input.no_model_peak_389	53	3.67482	5.32047	1.85089	119	NA	NA	NA	NA	NA	NA	NA	NA	NA	NA
chr11	49712955	49713211	merged_peak_834	y	n	n	NA	NA	Cnot6	NA	chr11	49712955	49713211	257	GE_meis_IP_q0.01_peak_518	78	4.92779	11.63761	7.89595	104	NA	NA	NA	NA	NA	NA	NA	NA	NA	NA	NA	NA	NA	NA	NA	NA	NA	NA	NA	NA
chr11	49738733	49738985	merged_peak_835	n	y	n	NA	NA	NA	NA	NA	NA	NA	NA	NA	NA	NA	NA	NA	NA	chr11	49738733	49738985	253	Dlx5_e13.5_BG_WT_mrgdf_trim-vs.Input.no_model_peak_390	112	5.81847	11.26911	7.22829	124	NA	NA	NA	NA	NA	NA	NA	NA	NA	NA
chr11	50292443	50292660	merged_peak_836	y	n	n	NA	NA	Maml1	NA	chr11	50292443	50292660	218	GE_meis_IP_q0.01_peak_519	57	4.33646	9.31717	5.72125	137	NA	NA	NA	NA	NA	NA	NA	NA	NA	NA	NA	NA	NA	NA	NA	NA	NA	NA	NA	NA
chr11	51688802	51689084	merged_peak_837	n	y	n	NA	NA	0610009B22Rik	NA	NA	NA	NA	NA	NA	NA	NA	NA	NA	NA	chr11	51688802	51689084	283	Dlx5_e13.5_BG_WT_mrgdf_trim-vs.Input.no_model_peak_392	77	4.59353	7.70739	3.9362	128	NA	NA	NA	NA	NA	NA	NA	NA	NA	NA
chr11	52086233	52086463	merged_peak_838	y	n	n	NA	NA	NA	Fstl4; Cdkl3	chr11	52086233	52086463	231	GE_meis_IP_q0.01_peak_520	31	3.54801	6.4931	3.12906	129	NA	NA	NA	NA	NA	NA	NA	NA	NA	NA	NA	NA	NA	NA	NA	NA	NA	NA	NA	NA
chr11	52661459	52661662	merged_peak_839	n	y	n	NA	NA	NA	Cdkl3	NA	NA	NA	NA	NA	NA	NA	NA	NA	NA	chr11	52661459	52661662	204	Dlx5_e13.5_BG_WT_mrgdf_trim-vs.Input.no_model_peak_393	85	4.89976	8.56042	4.71056	93	NA	NA	NA	NA	NA	NA	NA	NA	NA	NA
chr11	52910807	52911154	merged_peak_840	y	n	n	NA	NA	NA	Fstl4	chr11	52910807	52911154	348	GE_meis_IP_q0.01_peak_521	321	10.05269	36.81718	32.18283	169	NA	NA	NA	NA	NA	NA	NA	NA	NA	NA	NA	NA	NA	NA	NA	NA	NA	NA	NA	NA
chr11	54139841	54140844	merged_peak_841	n	y	y	NA	NA	NA	NA	NA	NA	NA	NA	NA	NA	NA	NA	NA	NA	chr11	54140430	54140800	371	Dlx5_e13.5_BG_WT_mrgdf_trim-vs.Input.no_model_peak_395	172	7.65588	17.25615	12.95681	215	chr11	54139841	54140844	1004	Lhx6_ChIPvsInput_p0.00001_peak_276a	63	8.23452	38.8303	34.5744	364
chr11	56020643	56020884	merged_peak_842	y	n	n	NA	NA	NA	NA	chr11	56020643	56020884	242	GE_meis_IP_q0.01_peak_522	94	5.32201	13.26967	9.43533	99	NA	NA	NA	NA	NA	NA	NA	NA	NA	NA	NA	NA	NA	NA	NA	NA	NA	NA	NA	NA
chr11	56169693	56170006	merged_peak_843	n	n	y	NA	NA	NA	Gria1	NA	NA	NA	NA	NA	NA	NA	NA	NA	NA	NA	NA	NA	NA	NA	NA	NA	NA	NA	NA	chr11	56169693	56170006	314	Lhx6_ChIPvsInput_p0.00001_peak_277	51	6.69055	27.59075	23.47124	147
chr11	56351992	56352354	merged_peak_844	n	n	y	NA	NA	NA	NA	NA	NA	NA	NA	NA	NA	NA	NA	NA	NA	NA	NA	NA	NA	NA	NA	NA	NA	NA	NA	chr11	56351992	56352354	363	Lhx6_ChIPvsInput_p0.00001_peak_278	40	5.27524	18.32973	14.43031	171
chr11	57420999	57421235	merged_peak_845	y	n	n	NA	NA	NA	NA	chr11	57420999	57421235	237	GE_meis_IP_q0.01_peak_523	110	5.71624	14.96416	11.04152	124	NA	NA	NA	NA	NA	NA	NA	NA	NA	NA	NA	NA	NA	NA	NA	NA	NA	NA	NA	NA
chr11	58307038	58307238	merged_peak_846	n	y	n	NA	NA	Zfp692	NA	NA	NA	NA	NA	NA	NA	NA	NA	NA	NA	chr11	58307038	58307238	201	Dlx5_e13.5_BG_WT_mrgdf_trim-vs.Input.no_model_peak_396	53	3.67482	5.32047	1.85089	94	NA	NA	NA	NA	NA	NA	NA	NA	NA	NA
chr11	58330389	58330606	merged_peak_847	n	y	n	NA	NA	Zfp672; Sh3bp5l	NA	NA	NA	NA	NA	NA	NA	NA	NA	NA	NA	chr11	58330389	58330606	218	Dlx5_e13.5_BG_WT_mrgdf_trim-vs.Input.no_model_peak_397	141	6.73718	14.17637	9.99197	111	NA	NA	NA	NA	NA	NA	NA	NA	NA	NA
chr11	58954446	58954655	merged_peak_848	y	n	n	NA	NA	Hist3h2bb-ps; Trim17	NA	chr11	58954446	58954655	210	GE_meis_IP_q0.01_peak_524	94	5.32201	13.26967	9.43533	82	NA	NA	NA	NA	NA	NA	NA	NA	NA	NA	NA	NA	NA	NA	NA	NA	NA	NA	NA	NA
chr11	60177053	60177721	merged_peak_849	y	y	n	NA	NA	NA	Tom1l2	chr11	60177377	60177721	345	GE_meis_IP_q0.01_peak_525	53	3.82467	8.91134	5.35762	142	chr11	60177053	60177538	486	Dlx5_e13.5_BG_WT_mrgdf_trim-vs.Input.no_model_peak_398	141	6.73718	14.17637	9.99197	201	NA	NA	NA	NA	NA	NA	NA	NA	NA	NA
chr11	60210263	60210530	merged_peak_850	y	n	n	NA	NA	NA	NA	chr11	60210263	60210530	268	GE_meis_IP_q0.01_peak_526	127	6.11046	16.71693	12.71473	153	NA	NA	NA	NA	NA	NA	NA	NA	NA	NA	NA	NA	NA	NA	NA	NA	NA	NA	NA	NA
chr11	60537420	60537679	merged_peak_851	y	y	n	NA	NA	Alkbh5	NA	chr11	60537460	60537679	220	GE_meis_IP_q0.01_peak_527	57	4.33646	9.31717	5.72125	140	chr11	60537420	60537662	243	Dlx5_e13.5_BG_WT_mrgdf_trim-vs.Input.no_model_peak_399	68	4.28729	6.8818	3.19947	131	NA	NA	NA	NA	NA	NA	NA	NA	NA	NA
chr11	60879618	60879889	merged_peak_852	y	n	n	NA	NA	Tmem11; AK140192	NA	chr11	60879618	60879889	272	GE_meis_IP_q0.01_peak_528	171	7.09602	21.33111	17.14478	160	NA	NA	NA	NA	NA	NA	NA	NA	NA	NA	NA	NA	NA	NA	NA	NA	NA	NA	NA	NA
chr11	63453859	63454173	merged_peak_853	y	n	n	NA	NA	NA	NA	chr11	63453859	63454173	315	GE_meis_IP_q0.01_peak_529	373	10.65396	42.06858	37.31662	169	NA	NA	NA	NA	NA	NA	NA	NA	NA	NA	NA	NA	NA	NA	NA	NA	NA	NA	NA	NA
chr11	63705010	63705275	merged_peak_854	y	n	n	NA	NA	NA	NA	chr11	63705010	63705275	266	GE_meis_IP_q0.01_peak_530	94	5.32201	13.26967	9.43533	139	NA	NA	NA	NA	NA	NA	NA	NA	NA	NA	NA	NA	NA	NA	NA	NA	NA	NA	NA	NA
chr11	64490065	64490290	merged_peak_855	n	y	n	NA	NA	NA	Zfp287	NA	NA	NA	NA	NA	NA	NA	NA	NA	NA	chr11	64490065	64490290	226	Dlx5_e13.5_BG_WT_mrgdf_trim-vs.Input.no_model_peak_400	77	4.59353	7.70739	3.9362	99	NA	NA	NA	NA	NA	NA	NA	NA	NA	NA
chr11	64978775	64979043	merged_peak_856	y	n	n	NA	NA	Elac2	NA	chr11	64978775	64979043	269	GE_meis_IP_q0.01_peak_531	110	5.71624	14.96416	11.04152	177	NA	NA	NA	NA	NA	NA	NA	NA	NA	NA	NA	NA	NA	NA	NA	NA	NA	NA	NA	NA
chr11	66723569	66723831	merged_peak_857	y	n	n	NA	NA	NA	NA	chr11	66723569	66723831	263	GE_meis_IP_q0.01_peak_532	118	5.91335	15.8335	11.87053	142	NA	NA	NA	NA	NA	NA	NA	NA	NA	NA	NA	NA	NA	NA	NA	NA	NA	NA	NA	NA
chr11	68485419	68485670	merged_peak_858	n	y	n	NA	NA	NA	Ntn1	NA	NA	NA	NA	NA	NA	NA	NA	NA	NA	chr11	68485419	68485670	252	Dlx5_e13.5_BG_WT_mrgdf_trim-vs.Input.no_model_peak_401	94	5.206	9.43932	5.51949	120	NA	NA	NA	NA	NA	NA	NA	NA	NA	NA
chr11	69040928	69041161	merged_peak_859	y	n	n	NA	NA	Aurkb	NA	chr11	69040928	69041161	234	GE_meis_IP_q0.01_peak_533	64	4.53357	10.07273	6.42581	145	NA	NA	NA	NA	NA	NA	NA	NA	NA	NA	NA	NA	NA	NA	NA	NA	NA	NA	NA	NA
chr11	69059435	69059680	merged_peak_860	y	n	n	NA	NA	Borcs6	NA	chr11	69059435	69059680	246	GE_meis_IP_q0.01_peak_534	71	4.73068	10.84645	7.15164	134	NA	NA	NA	NA	NA	NA	NA	NA	NA	NA	NA	NA	NA	NA	NA	NA	NA	NA	NA	NA
chr11	69094898	69095220	merged_peak_861	y	n	n	NA	NA	Per1	NA	chr11	69094898	69095220	323	GE_meis_IP_q0.01_peak_535	57	4.33646	9.31717	5.72125	121	NA	NA	NA	NA	NA	NA	NA	NA	NA	NA	NA	NA	NA	NA	NA	NA	NA	NA	NA	NA
chr11	69366492	69366889	merged_peak_862	n	y	n	NA	NA	Chd3	NA	NA	NA	NA	NA	NA	NA	NA	NA	NA	NA	chr11	69366492	69366889	398	Dlx5_e13.5_BG_WT_mrgdf_trim-vs.Input.no_model_peak_403	112	5.81847	11.26911	7.22829	260	NA	NA	NA	NA	NA	NA	NA	NA	NA	NA
chr11	69632452	69632896	merged_peak_863	n	y	n	NA	NA	Fxr2	NA	NA	NA	NA	NA	NA	NA	NA	NA	NA	NA	chr11	69632452	69632896	445	Dlx5_e13.5_BG_WT_mrgdf_trim-vs.Input.no_model_peak_404	103	5.51224	10.34264	6.35957	128	NA	NA	NA	NA	NA	NA	NA	NA	NA	NA
chr11	69901583	69901855	merged_peak_864	n	y	n	NA	NA	2810408A11Rik; Neurl4	NA	NA	NA	NA	NA	NA	NA	NA	NA	NA	NA	chr11	69901583	69901855	273	Dlx5_e13.5_BG_WT_mrgdf_trim-vs.Input.no_model_peak_405	122	6.12471	12.21757	8.12511	116	NA	NA	NA	NA	NA	NA	NA	NA	NA	NA
chr11	69921451	69921773	merged_peak_865	y	n	n	NA	NA	Eif5a	NA	chr11	69921451	69921773	323	GE_meis_IP_q0.01_peak_536	171	7.09602	21.33111	17.14478	126	NA	NA	NA	NA	NA	NA	NA	NA	NA	NA	NA	NA	NA	NA	NA	NA	NA	NA	NA	NA
chr11	70220876	70221134	merged_peak_866	n	y	n	NA	NA	Slc16a13	NA	NA	NA	NA	NA	NA	NA	NA	NA	NA	NA	chr11	70220876	70221134	259	Dlx5_e13.5_BG_WT_mrgdf_trim-vs.Input.no_model_peak_406	68	4.28729	6.8818	3.19947	144	NA	NA	NA	NA	NA	NA	NA	NA	NA	NA
chr11	71440102	71440302	merged_peak_867	n	y	n	NA	NA	NA	NA	NA	NA	NA	NA	NA	NA	NA	NA	NA	NA	chr11	71440102	71440302	201	Dlx5_e13.5_BG_WT_mrgdf_trim-vs.Input.no_model_peak_407	77	4.59353	7.70739	3.9362	116	NA	NA	NA	NA	NA	NA	NA	NA	NA	NA
chr11	72011410	72011755	merged_peak_868	n	n	y	NA	NA	NA	NA	NA	NA	NA	NA	NA	NA	NA	NA	NA	NA	NA	NA	NA	NA	NA	NA	NA	NA	NA	NA	chr11	72011410	72011755	346	Lhx6_ChIPvsInput_p0.00001_peak_279	57	7.46253	33.07728	28.87902	180
chr11	72606990	72607222	merged_peak_869	n	y	n	NA	NA	Ube2g1	NA	NA	NA	NA	NA	NA	NA	NA	NA	NA	NA	chr11	72606990	72607222	233	Dlx5_e13.5_BG_WT_mrgdf_trim-vs.Input.no_model_peak_408	68	4.28729	6.8818	3.19947	106	NA	NA	NA	NA	NA	NA	NA	NA	NA	NA
chr11	74830305	74830614	merged_peak_870	y	n	n	NA	NA	Mnt	NA	chr11	74830305	74830614	310	GE_meis_IP_q0.01_peak_537	110	5.71624	14.96416	11.04152	171	NA	NA	NA	NA	NA	NA	NA	NA	NA	NA	NA	NA	NA	NA	NA	NA	NA	NA	NA	NA
chr11	75678996	75679214	merged_peak_871	y	n	n	NA	NA	Crk	NA	chr11	75678996	75679214	219	GE_meis_IP_q0.01_peak_538	50	4.13934	8.58055	5.0388	191	NA	NA	NA	NA	NA	NA	NA	NA	NA	NA	NA	NA	NA	NA	NA	NA	NA	NA	NA	NA
chr11	75732876	75733450	merged_peak_872	n	y	n	NA	NA	Ywhae	NA	NA	NA	NA	NA	NA	NA	NA	NA	NA	NA	chr11	75732876	75733450	575	Dlx5_e13.5_BG_WT_mrgdf_trim-vs.Input.no_model_peak_409	77	4.59353	7.70739	3.9362	154	NA	NA	NA	NA	NA	NA	NA	NA	NA	NA
chr11	76646869	76647292	merged_peak_873	n	y	y	NA	NA	NA	Ankrd13b; Abr	NA	NA	NA	NA	NA	NA	NA	NA	NA	NA	chr11	76646869	76647288	420	Dlx5_e13.5_BG_WT_mrgdf_trim-vs.Input.no_model_peak_410	103	5.51224	10.34264	6.35957	231	chr11	76647017	76647292	276	Lhx6_ChIPvsInput_p0.00001_peak_280	31	4.11726	11.67909	7.9974	133
chr11	76763398	76763682	merged_peak_874	n	y	n	NA	NA	Gosr1	NA	NA	NA	NA	NA	NA	NA	NA	NA	NA	NA	chr11	76763398	76763682	285	Dlx5_e13.5_BG_WT_mrgdf_trim-vs.Input.no_model_peak_411	112	5.81847	11.26911	7.22829	140	NA	NA	NA	NA	NA	NA	NA	NA	NA	NA
chr11	77377444	77377739	merged_peak_875	y	n	n	NA	NA	NA	Ssh2; Coro6	chr11	77377444	77377739	296	GE_meis_IP_q0.01_peak_539	71	4.73068	10.84645	7.15164	185	NA	NA	NA	NA	NA	NA	NA	NA	NA	NA	NA	NA	NA	NA	NA	NA	NA	NA	NA	NA
chr11	77947943	77948250	merged_peak_876	n	y	n	NA	NA	NA	Ankrd13b	NA	NA	NA	NA	NA	NA	NA	NA	NA	NA	chr11	77947943	77948250	308	Dlx5_e13.5_BG_WT_mrgdf_trim-vs.Input.no_model_peak_412	131	6.43094	13.18697	9.0459	138	NA	NA	NA	NA	NA	NA	NA	NA	NA	NA
chr11	77956504	77956707	merged_peak_877	n	y	n	NA	NA	NA	Sez6; Abr	NA	NA	NA	NA	NA	NA	NA	NA	NA	NA	chr11	77956504	77956707	204	Dlx5_e13.5_BG_WT_mrgdf_trim-vs.Input.no_model_peak_413	77	4.59353	7.70739	3.9362	104	NA	NA	NA	NA	NA	NA	NA	NA	NA	NA
chr11	77965243	77965632	merged_peak_878	n	y	n	NA	NA	Sez6	Ankrd13b	NA	NA	NA	NA	NA	NA	NA	NA	NA	NA	chr11	77965243	77965632	390	Dlx5_e13.5_BG_WT_mrgdf_trim-vs.Input.no_model_peak_414	60	3.98106	6.08548	2.50168	342	NA	NA	NA	NA	NA	NA	NA	NA	NA	NA
chr11	78129573	78129849	merged_peak_879	n	y	n	NA	NA	NA	Myo18a; Dhrs13	NA	NA	NA	NA	NA	NA	NA	NA	NA	NA	chr11	78129573	78129849	277	Dlx5_e13.5_BG_WT_mrgdf_trim-vs.Input.no_model_peak_415	103	5.51224	10.34264	6.35957	149	NA	NA	NA	NA	NA	NA	NA	NA	NA	NA
chr11	78597252	78597534	merged_peak_880	n	n	y	NA	NA	NA	Unc119	NA	NA	NA	NA	NA	NA	NA	NA	NA	NA	NA	NA	NA	NA	NA	NA	NA	NA	NA	NA	chr11	78597252	78597534	283	Lhx6_ChIPvsInput_p0.00001_peak_281	34	4.50325	13.79	10.03351	147
chr11	78658815	78659536	merged_peak_881	y	n	n	NA	NA	NA	NA	chr11	78658815	78659536	722	GE_meis_IP_q0.01_peak_540	289	9.46136	33.54802	28.99743	290	NA	NA	NA	NA	NA	NA	NA	NA	NA	NA	NA	NA	NA	NA	NA	NA	NA	NA	NA	NA
chr11	78697879	78698127	merged_peak_882	y	n	n	NA	NA	Nlk	NA	chr11	78697879	78698127	249	GE_meis_IP_q0.01_peak_541	37	3.74512	7.16756	3.74069	200	NA	NA	NA	NA	NA	NA	NA	NA	NA	NA	NA	NA	NA	NA	NA	NA	NA	NA	NA	NA
chr11	78736968	78737475	merged_peak_883	y	y	n	NA	NA	NA	NA	chr11	78736968	78737475	508	GE_meis_IP_q0.01_peak_542	901	19.31694	95.95072	90.19428	304	chr11	78737059	78737363	305	Dlx5_e13.5_BG_WT_mrgdf_trim-vs.Input.no_model_peak_416	68	4.28729	6.8818	3.19947	126	NA	NA	NA	NA	NA	NA	NA	NA	NA	NA
chr11	78742013	78742409	merged_peak_884	y	y	n	NA	NA	NA	Nlk; Rab11fip4	chr11	78742089	78742409	321	GE_meis_IP_q0.01_peak_543	110	5.71624	14.96416	11.04152	125	chr11	78742013	78742295	283	Dlx5_e13.5_BG_WT_mrgdf_trim-vs.Input.no_model_peak_417	122	6.12471	12.21757	8.12511	148	NA	NA	NA	NA	NA	NA	NA	NA	NA	NA
chr11	78742527	78742780	merged_peak_885	y	n	n	NA	NA	NA	Nlk; Rab11fip4	chr11	78742527	78742780	254	GE_meis_IP_q0.01_peak_544	64	4.53357	10.07273	6.42581	127	NA	NA	NA	NA	NA	NA	NA	NA	NA	NA	NA	NA	NA	NA	NA	NA	NA	NA	NA	NA
chr11	78803694	78804038	merged_peak_886	y	n	n	NA	NA	NA	Lyrm9; Poldip2	chr11	78803694	78804038	345	GE_meis_IP_q0.01_peak_545	199	7.47646	24.21225	19.94523	157	NA	NA	NA	NA	NA	NA	NA	NA	NA	NA	NA	NA	NA	NA	NA	NA	NA	NA	NA	NA
chr11	78816196	78816659	merged_peak_887	n	y	y	NA	NA	NA	Sarm1	NA	NA	NA	NA	NA	NA	NA	NA	NA	NA	chr11	78816250	78816659	410	Dlx5_e13.5_BG_WT_mrgdf_trim-vs.Input.no_model_peak_418	60	3.98106	6.08548	2.50168	295	chr11	78816196	78816578	383	Lhx6_ChIPvsInput_p0.00001_peak_282	53	6.94788	29.38825	25.23953	183
chr11	78817358	78817652	merged_peak_888	n	y	n	NA	NA	NA	Sarm1	NA	NA	NA	NA	NA	NA	NA	NA	NA	NA	chr11	78817358	78817652	295	Dlx5_e13.5_BG_WT_mrgdf_trim-vs.Input.no_model_peak_419	131	6.43094	13.18697	9.0459	127	NA	NA	NA	NA	NA	NA	NA	NA	NA	NA
chr11	80080907	80081117	merged_peak_889	y	n	n	NA	NA	Crlf3	NA	chr11	80080907	80081117	211	GE_meis_IP_q0.01_peak_546	64	4.53357	10.07273	6.42581	160	NA	NA	NA	NA	NA	NA	NA	NA	NA	NA	NA	NA	NA	NA	NA	NA	NA	NA	NA	NA
chr11	80383015	80383343	merged_peak_890	n	y	n	NA	NA	Zfp207	NA	NA	NA	NA	NA	NA	NA	NA	NA	NA	NA	chr11	80383015	80383343	329	Dlx5_e13.5_BG_WT_mrgdf_trim-vs.Input.no_model_peak_420	141	6.73718	14.17637	9.99197	152	NA	NA	NA	NA	NA	NA	NA	NA	NA	NA
chr11	80504025	80504295	merged_peak_891	n	y	n	NA	NA	NA	Cdk5r1	NA	NA	NA	NA	NA	NA	NA	NA	NA	NA	chr11	80504025	80504295	271	Dlx5_e13.5_BG_WT_mrgdf_trim-vs.Input.no_model_peak_421	94	5.206	9.43932	5.51949	133	NA	NA	NA	NA	NA	NA	NA	NA	NA	NA
chr11	80518483	80519027	merged_peak_892	y	y	n	NA	NA	NA	Cdk5r1	chr11	80518483	80519027	545	GE_meis_IP_q0.01_peak_547	1082	21.87939	114.29548	108.27298	260	chr11	80518558	80518935	378	Dlx5_e13.5_BG_WT_mrgdf_trim-vs.Input.no_model_peak_422	122	6.12471	12.21757	8.12511	226	NA	NA	NA	NA	NA	NA	NA	NA	NA	NA
chr11	80577823	80578333	merged_peak_893	y	y	n	NA	NA	NA	Cdk5r1	chr11	80577823	80578185	363	GE_meis_IP_q0.01_peak_548	289	9.46136	33.54802	28.99743	180	chr11	80577953	80578333	381	Dlx5_e13.5_BG_WT_mrgdf_trim-vs.Input.no_model_peak_423	122	6.12471	12.21757	8.12511	179	NA	NA	NA	NA	NA	NA	NA	NA	NA	NA
chr11	80622582	80623141	merged_peak_894	y	y	y	NA	NA	NA	Cdk5r1	chr11	80622678	80623141	464	GE_meis_IP_q0.01_peak_549	421	11.8267	47.06262	42.18864	214	chr11	80622615	80622862	248	Dlx5_e13.5_BG_WT_mrgdf_trim-vs.Input.no_model_peak_424	162	7.34965	16.21173	11.9469	130	chr11	80622582	80622931	350	Lhx6_ChIPvsInput_p0.00001_peak_283	51	6.69055	27.59075	23.47124	160
chr11	81270566	81270916	merged_peak_895	y	n	n	NA	NA	NA	NA	chr11	81270566	81270916	351	GE_meis_IP_q0.01_peak_550	190	7.49024	23.26192	19.00519	162	NA	NA	NA	NA	NA	NA	NA	NA	NA	NA	NA	NA	NA	NA	NA	NA	NA	NA	NA	NA
chr11	81531940	81532150	merged_peak_896	y	n	n	NA	NA	NA	Cdk5r1	chr11	81531940	81532150	211	GE_meis_IP_q0.01_peak_551	71	4.73068	10.84645	7.15164	116	NA	NA	NA	NA	NA	NA	NA	NA	NA	NA	NA	NA	NA	NA	NA	NA	NA	NA	NA	NA
chr11	81570462	81570846	merged_peak_897	y	n	n	NA	NA	1700071K01Rik	NA	chr11	81570462	81570846	385	GE_meis_IP_q0.01_peak_552	162	6.89891	20.38327	16.23092	90	NA	NA	NA	NA	NA	NA	NA	NA	NA	NA	NA	NA	NA	NA	NA	NA	NA	NA	NA	NA
chr11	81579715	81580174	merged_peak_898	y	y	n	NA	NA	NA	Cdk5r1	chr11	81579715	81580174	460	GE_meis_IP_q0.01_peak_553	321	10.05269	36.81718	32.18283	220	chr11	81579777	81580030	254	Dlx5_e13.5_BG_WT_mrgdf_trim-vs.Input.no_model_peak_425	103	5.51224	10.34264	6.35957	147	NA	NA	NA	NA	NA	NA	NA	NA	NA	NA
chr11	81613126	81613458	merged_peak_899	n	y	n	hs1725	forebrain_positive	NA	Cdk5r1	NA	NA	NA	NA	NA	NA	NA	NA	NA	NA	chr11	81613126	81613458	333	Dlx5_e13.5_BG_WT_mrgdf_trim-vs.Input.no_model_peak_426	238	9.49329	23.85722	19.40179	177	NA	NA	NA	NA	NA	NA	NA	NA	NA	NA
chr11	81680565	81680903	merged_peak_900	y	n	n	NA	NA	NA	NA	chr11	81680565	81680903	339	GE_meis_IP_q0.01_peak_554	269	9.06713	31.4129	26.91541	166	NA	NA	NA	NA	NA	NA	NA	NA	NA	NA	NA	NA	NA	NA	NA	NA	NA	NA	NA	NA
chr11	81767782	81768107	merged_peak_901	y	n	n	NA	NA	NA	Cdk5r1	chr11	81767782	81768107	326	GE_meis_IP_q0.01_peak_555	135	6.30757	17.61403	13.57162	128	NA	NA	NA	NA	NA	NA	NA	NA	NA	NA	NA	NA	NA	NA	NA	NA	NA	NA	NA	NA
chr11	81897577	81897799	merged_peak_902	y	n	n	NA	NA	NA	Cdk5r1	chr11	81897577	81897799	223	GE_meis_IP_q0.01_peak_556	31	3.54801	6.4931	3.12906	148	NA	NA	NA	NA	NA	NA	NA	NA	NA	NA	NA	NA	NA	NA	NA	NA	NA	NA	NA	NA
chr11	82631330	82631625	merged_peak_903	n	y	n	NA	NA	NA	NA	NA	NA	NA	NA	NA	NA	NA	NA	NA	NA	chr11	82631330	82631625	296	Dlx5_e13.5_BG_WT_mrgdf_trim-vs.Input.no_model_peak_427	151	7.04341	15.18489	10.95848	145	NA	NA	NA	NA	NA	NA	NA	NA	NA	NA
chr11	82863027	82863374	merged_peak_904	n	y	n	NA	NA	NA	Rffl	NA	NA	NA	NA	NA	NA	NA	NA	NA	NA	chr11	82863027	82863374	348	Dlx5_e13.5_BG_WT_mrgdf_trim-vs.Input.no_model_peak_428	94	5.206	9.43932	5.51949	181	NA	NA	NA	NA	NA	NA	NA	NA	NA	NA
chr11	83395182	83395454	merged_peak_905	y	n	n	NA	NA	NA	NA	chr11	83395182	83395454	273	GE_meis_IP_q0.01_peak_557	153	6.70179	19.44757	15.33072	115	NA	NA	NA	NA	NA	NA	NA	NA	NA	NA	NA	NA	NA	NA	NA	NA	NA	NA	NA	NA
chr11	83964207	83964528	merged_peak_906	y	n	n	NA	NA	Synrg	NA	chr11	83964207	83964528	322	GE_meis_IP_q0.01_peak_558	64	4.53357	10.07273	6.42581	183	NA	NA	NA	NA	NA	NA	NA	NA	NA	NA	NA	NA	NA	NA	NA	NA	NA	NA	NA	NA
chr11	83999043	83999353	merged_peak_907	n	y	n	NA	NA	NA	NA	NA	NA	NA	NA	NA	NA	NA	NA	NA	NA	chr11	83999043	83999353	311	Dlx5_e13.5_BG_WT_mrgdf_trim-vs.Input.no_model_peak_429	141	6.73718	14.17637	9.99197	132	NA	NA	NA	NA	NA	NA	NA	NA	NA	NA
chr11	84303990	84304375	merged_peak_908	n	y	y	NA	NA	NA	NA	NA	NA	NA	NA	NA	NA	NA	NA	NA	NA	chr11	84304156	84304357	202	Dlx5_e13.5_BG_WT_mrgdf_trim-vs.Input.no_model_peak_430	103	5.51224	10.34264	6.35957	103	chr11	84303990	84304375	386	Lhx6_ChIPvsInput_p0.00001_peak_284	72	9.3925	47.90672	43.58406	202
chr11	84579108	84579440	merged_peak_909	y	n	n	NA	NA	NA	Lhx1; Acaca	chr11	84579108	84579440	333	GE_meis_IP_q0.01_peak_559	162	6.89891	20.38327	16.23092	177	NA	NA	NA	NA	NA	NA	NA	NA	NA	NA	NA	NA	NA	NA	NA	NA	NA	NA	NA	NA
chr11	84637377	84637586	merged_peak_910	n	y	n	NA	NA	NA	Lhx1	NA	NA	NA	NA	NA	NA	NA	NA	NA	NA	chr11	84637377	84637586	210	Dlx5_e13.5_BG_WT_mrgdf_trim-vs.Input.no_model_peak_431	85	4.89976	8.56042	4.71056	110	NA	NA	NA	NA	NA	NA	NA	NA	NA	NA
chr11	84708281	84708721	merged_peak_911	y	y	n	NA	NA	NA	Acaca	chr11	84708281	84708493	213	GE_meis_IP_q0.01_peak_560	73	4.67279	11.03845	7.33309	141	chr11	84708334	84708721	388	Dlx5_e13.5_BG_WT_mrgdf_trim-vs.Input.no_model_peak_432	227	9.18706	22.71996	18.28591	204	NA	NA	NA	NA	NA	NA	NA	NA	NA	NA
chr11	84775446	84775809	merged_peak_912	y	y	n	NA	NA	NA	Acaca	chr11	84775488	84775809	322	GE_meis_IP_q0.01_peak_561	209	7.88446	25.23761	20.91928	135	chr11	84775446	84775749	304	Dlx5_e13.5_BG_WT_mrgdf_trim-vs.Input.no_model_peak_433	94	5.206	9.43932	5.51949	131	NA	NA	NA	NA	NA	NA	NA	NA	NA	NA
chr11	84780546	84780746	merged_peak_913	n	y	n	NA	NA	NA	NA	NA	NA	NA	NA	NA	NA	NA	NA	NA	NA	chr11	84780546	84780746	201	Dlx5_e13.5_BG_WT_mrgdf_trim-vs.Input.no_model_peak_434	45	3.36859	4.58913	1.2561	116	NA	NA	NA	NA	NA	NA	NA	NA	NA	NA
chr11	85352513	85352986	merged_peak_914	y	n	n	NA	NA	Bcas3	NA	chr11	85352513	85352986	474	GE_meis_IP_q0.01_peak_562	651	15.57182	70.51246	65.16882	209	NA	NA	NA	NA	NA	NA	NA	NA	NA	NA	NA	NA	NA	NA	NA	NA	NA	NA	NA	NA
chr11	86545225	86545438	merged_peak_915	y	n	n	NA	NA	Rps6kb1; Tubd1	NA	chr11	86545225	86545438	214	GE_meis_IP_q0.01_peak_563	66	4.48588	10.2756	6.61983	89	NA	NA	NA	NA	NA	NA	NA	NA	NA	NA	NA	NA	NA	NA	NA	NA	NA	NA	NA	NA
chr11	86721758	86722031	merged_peak_916	n	y	n	NA	NA	NA	NA	NA	NA	NA	NA	NA	NA	NA	NA	NA	NA	chr11	86721758	86722031	274	Dlx5_e13.5_BG_WT_mrgdf_trim-vs.Input.no_model_peak_435	94	5.206	9.43932	5.51949	131	NA	NA	NA	NA	NA	NA	NA	NA	NA	NA
chr11	86839982	86840513	merged_peak_917	y	n	n	NA	NA	NA	Ypel2	chr11	86839982	86840513	532	GE_meis_IP_q0.01_peak_564	256	7.97909	30.12827	25.68113	229	NA	NA	NA	NA	NA	NA	NA	NA	NA	NA	NA	NA	NA	NA	NA	NA	NA	NA	NA	NA
chr11	87108960	87109378	merged_peak_918	y	n	n	NA	NA	Prr11; Ska2; Mir301	NA	chr11	87108960	87109378	419	GE_meis_IP_q0.01_peak_565	728	16.75449	78.35259	72.87734	214	NA	NA	NA	NA	NA	NA	NA	NA	NA	NA	NA	NA	NA	NA	NA	NA	NA	NA	NA	NA
chr11	87243499	87243814	merged_peak_919	y	n	n	NA	NA	NA	NA	chr11	87243499	87243814	316	GE_meis_IP_q0.01_peak_566	135	4.93314	17.5417	13.52716	154	NA	NA	NA	NA	NA	NA	NA	NA	NA	NA	NA	NA	NA	NA	NA	NA	NA	NA	NA	NA
chr11	87422886	87423354	merged_peak_920	y	y	n	mm264	other_positive	Rnu1a1; Tex14	NA	chr11	87423138	87423354	217	GE_meis_IP_q0.01_peak_567	127	6.11046	16.71693	12.71473	98	chr11	87422886	87423234	349	Dlx5_e13.5_BG_WT_mrgdf_trim-vs.Input.no_model_peak_436	122	6.12471	12.21757	8.12511	234	NA	NA	NA	NA	NA	NA	NA	NA	NA	NA
chr11	88028443	88028711	merged_peak_921	n	n	y	NA	NA	NA	NA	NA	NA	NA	NA	NA	NA	NA	NA	NA	NA	NA	NA	NA	NA	NA	NA	NA	NA	NA	NA	chr11	88028443	88028711	269	Lhx6_ChIPvsInput_p0.00001_peak_285	36	4.76058	15.25821	11.45469	139
chr11	88031840	88032255	merged_peak_922	n	y	y	NA	NA	NA	NA	NA	NA	NA	NA	NA	NA	NA	NA	NA	NA	chr11	88031840	88032195	356	Dlx5_e13.5_BG_WT_mrgdf_trim-vs.Input.no_model_peak_437	172	7.65588	17.25615	12.95681	198	chr11	88031949	88032255	307	Lhx6_ChIPvsInput_p0.00001_peak_286	43	5.66123	20.74318	16.77435	149
chr11	88406749	88406990	merged_peak_923	y	n	n	NA	NA	NA	NA	chr11	88406749	88406990	242	GE_meis_IP_q0.01_peak_568	71	4.73068	10.84645	7.15164	115	NA	NA	NA	NA	NA	NA	NA	NA	NA	NA	NA	NA	NA	NA	NA	NA	NA	NA	NA	NA
chr11	88443369	88443845	merged_peak_924	y	y	y	NA	NA	NA	NA	chr11	88443369	88443605	237	GE_meis_IP_q0.01_peak_569	77	4.87081	11.50517	7.79609	125	chr11	88443373	88443796	424	Dlx5_e13.5_BG_WT_mrgdf_trim-vs.Input.no_model_peak_438	112	5.81847	11.26911	7.22829	256	chr11	88443446	88443845	400	Lhx6_ChIPvsInput_p0.00001_peak_287	41	5.4039	19.12416	15.20173	225
chr11	88460520	88460805	merged_peak_925	y	n	n	NA	NA	NA	NA	chr11	88460520	88460805	286	GE_meis_IP_q0.01_peak_570	71	4.73068	10.84645	7.15164	106	NA	NA	NA	NA	NA	NA	NA	NA	NA	NA	NA	NA	NA	NA	NA	NA	NA	NA	NA	NA
chr11	88526766	88527077	merged_peak_926	y	n	n	NA	NA	NA	NA	chr11	88526766	88527077	312	GE_meis_IP_q0.01_peak_571	180	7.29313	22.29076	18.07044	163	NA	NA	NA	NA	NA	NA	NA	NA	NA	NA	NA	NA	NA	NA	NA	NA	NA	NA	NA	NA
chr11	88577137	88577373	merged_peak_927	y	n	n	NA	NA	NA	NA	chr11	88577137	88577373	237	GE_meis_IP_q0.01_peak_572	127	6.11046	16.71693	12.71473	91	NA	NA	NA	NA	NA	NA	NA	NA	NA	NA	NA	NA	NA	NA	NA	NA	NA	NA	NA	NA
chr11	88702326	88702628	merged_peak_928	y	n	n	NA	NA	NA	NA	chr11	88702326	88702628	303	GE_meis_IP_q0.01_peak_573	144	6.50468	18.52437	14.44393	178	NA	NA	NA	NA	NA	NA	NA	NA	NA	NA	NA	NA	NA	NA	NA	NA	NA	NA	NA	NA
chr11	88703108	88703433	merged_peak_929	y	n	n	NA	NA	NA	NA	chr11	88703108	88703433	326	GE_meis_IP_q0.01_peak_574	354	10.64403	40.16203	35.44064	168	NA	NA	NA	NA	NA	NA	NA	NA	NA	NA	NA	NA	NA	NA	NA	NA	NA	NA	NA	NA
chr11	89259562	89259816	merged_peak_930	y	n	n	NA	NA	NA	NA	chr11	89259562	89259816	255	GE_meis_IP_q0.01_peak_575	78	4.92779	11.63761	7.89595	149	NA	NA	NA	NA	NA	NA	NA	NA	NA	NA	NA	NA	NA	NA	NA	NA	NA	NA	NA	NA
chr11	89506557	89506855	merged_peak_931	y	n	n	NA	NA	NA	NA	chr11	89506557	89506855	299	GE_meis_IP_q0.01_peak_576	190	7.28955	23.24741	19.00519	162	NA	NA	NA	NA	NA	NA	NA	NA	NA	NA	NA	NA	NA	NA	NA	NA	NA	NA	NA	NA
chr11	89765004	89765261	merged_peak_932	n	y	n	NA	NA	NA	4932411E22Rik; Ankfn1	NA	NA	NA	NA	NA	NA	NA	NA	NA	NA	chr11	89765004	89765261	258	Dlx5_e13.5_BG_WT_mrgdf_trim-vs.Input.no_model_peak_439	162	7.34965	16.21173	11.9469	132	NA	NA	NA	NA	NA	NA	NA	NA	NA	NA
chr11	89765941	89766161	merged_peak_933	y	n	n	NA	NA	NA	4932411E22Rik; Ankfn1	chr11	89765941	89766161	221	GE_meis_IP_q0.01_peak_577	94	5.32201	13.26967	9.43533	103	NA	NA	NA	NA	NA	NA	NA	NA	NA	NA	NA	NA	NA	NA	NA	NA	NA	NA	NA	NA
chr11	89932450	89932794	merged_peak_934	n	y	n	NA	NA	NA	NA	NA	NA	NA	NA	NA	NA	NA	NA	NA	NA	chr11	89932450	89932794	345	Dlx5_e13.5_BG_WT_mrgdf_trim-vs.Input.no_model_peak_440	112	5.81847	11.26911	7.22829	151	NA	NA	NA	NA	NA	NA	NA	NA	NA	NA
chr11	90552520	90552809	merged_peak_935	n	y	n	NA	NA	NA	NA	NA	NA	NA	NA	NA	NA	NA	NA	NA	NA	chr11	90552520	90552809	290	Dlx5_e13.5_BG_WT_mrgdf_trim-vs.Input.no_model_peak_441	68	4.28729	6.8818	3.19947	156	NA	NA	NA	NA	NA	NA	NA	NA	NA	NA
chr11	90553576	90553776	merged_peak_936	n	y	n	NA	NA	NA	NA	NA	NA	NA	NA	NA	NA	NA	NA	NA	NA	chr11	90553576	90553776	201	Dlx5_e13.5_BG_WT_mrgdf_trim-vs.Input.no_model_peak_442	68	4.28729	6.8818	3.19947	99	NA	NA	NA	NA	NA	NA	NA	NA	NA	NA
chr11	90837579	90837807	merged_peak_937	n	y	n	NA	NA	NA	NA	NA	NA	NA	NA	NA	NA	NA	NA	NA	NA	chr11	90837579	90837807	229	Dlx5_e13.5_BG_WT_mrgdf_trim-vs.Input.no_model_peak_443	77	4.59353	7.70739	3.9362	103	NA	NA	NA	NA	NA	NA	NA	NA	NA	NA
chr11	90894376	90894666	merged_peak_938	y	y	n	NA	NA	NA	NA	chr11	90894432	90894666	235	GE_meis_IP_q0.01_peak_578	127	6.11046	16.71693	12.71473	151	chr11	90894376	90894584	209	Dlx5_e13.5_BG_WT_mrgdf_trim-vs.Input.no_model_peak_444	103	5.51224	10.34264	6.35957	100	NA	NA	NA	NA	NA	NA	NA	NA	NA	NA
chr11	91098317	91098522	merged_peak_939	n	y	n	NA	NA	NA	NA	NA	NA	NA	NA	NA	NA	NA	NA	NA	NA	chr11	91098317	91098522	206	Dlx5_e13.5_BG_WT_mrgdf_trim-vs.Input.no_model_peak_445	94	5.206	9.43932	5.51949	96	NA	NA	NA	NA	NA	NA	NA	NA	NA	NA
chr11	91333178	91333427	merged_peak_940	y	n	n	NA	NA	NA	NA	chr11	91333178	91333427	250	GE_meis_IP_q0.01_peak_579	110	5.71624	14.96416	11.04152	140	NA	NA	NA	NA	NA	NA	NA	NA	NA	NA	NA	NA	NA	NA	NA	NA	NA	NA	NA	NA
chr11	92807768	92808128	merged_peak_941	y	n	n	NA	NA	NA	NA	chr11	92807768	92808128	361	GE_meis_IP_q0.01_peak_580	71	4.73068	10.84645	7.15164	164	NA	NA	NA	NA	NA	NA	NA	NA	NA	NA	NA	NA	NA	NA	NA	NA	NA	NA	NA	NA
chr11	94327700	94328041	merged_peak_942	n	y	n	NA	NA	Ankrd40	NA	NA	NA	NA	NA	NA	NA	NA	NA	NA	NA	chr11	94327700	94328041	342	Dlx5_e13.5_BG_WT_mrgdf_trim-vs.Input.no_model_peak_446	85	4.89976	8.56042	4.71056	101	NA	NA	NA	NA	NA	NA	NA	NA	NA	NA
chr11	94407884	94408227	merged_peak_943	y	n	n	NA	NA	NA	NA	chr11	94407884	94408227	344	GE_meis_IP_q0.01_peak_581	94	5.32201	13.26967	9.43533	138	NA	NA	NA	NA	NA	NA	NA	NA	NA	NA	NA	NA	NA	NA	NA	NA	NA	NA	NA	NA
chr11	95310252	95310514	merged_peak_944	n	y	n	NA	NA	Kat7; Gm11520	NA	NA	NA	NA	NA	NA	NA	NA	NA	NA	NA	chr11	95310252	95310514	263	Dlx5_e13.5_BG_WT_mrgdf_trim-vs.Input.no_model_peak_447	103	5.51224	10.34264	6.35957	122	NA	NA	NA	NA	NA	NA	NA	NA	NA	NA
chr11	95384189	95384895	merged_peak_945	y	y	n	NA	NA	Slc35b1	NA	chr11	95384189	95384721	533	GE_meis_IP_q0.01_peak_582	102	5.51912	14.10938	10.23211	347	chr11	95384496	95384895	400	Dlx5_e13.5_BG_WT_mrgdf_trim-vs.Input.no_model_peak_448	60	3.98106	6.08548	2.50168	236	NA	NA	NA	NA	NA	NA	NA	NA	NA	NA
chr11	96075957	96076182	merged_peak_946	y	n	n	NA	NA	Atp5g1	NA	chr11	96075957	96076182	226	GE_meis_IP_q0.01_peak_583	50	4.13934	8.58055	5.0388	36	NA	NA	NA	NA	NA	NA	NA	NA	NA	NA	NA	NA	NA	NA	NA	NA	NA	NA	NA	NA
chr11	96595842	96596049	merged_peak_947	n	y	n	NA	NA	NA	Srcin1	NA	NA	NA	NA	NA	NA	NA	NA	NA	NA	chr11	96595842	96596049	208	Dlx5_e13.5_BG_WT_mrgdf_trim-vs.Input.no_model_peak_449	60	3.98106	6.08548	2.50168	109	NA	NA	NA	NA	NA	NA	NA	NA	NA	NA
chr11	96645529	96645957	merged_peak_948	y	n	n	NA	NA	NA	Hoxb3; Hoxb8	chr11	96645529	96645957	429	GE_meis_IP_q0.01_peak_584	384	10.84087	43.1941	38.41596	224	NA	NA	NA	NA	NA	NA	NA	NA	NA	NA	NA	NA	NA	NA	NA	NA	NA	NA	NA	NA
chr11	96764694	96764913	merged_peak_949	n	y	n	NA	NA	NA	NA	NA	NA	NA	NA	NA	NA	NA	NA	NA	NA	chr11	96764694	96764913	220	Dlx5_e13.5_BG_WT_mrgdf_trim-vs.Input.no_model_peak_450	112	5.81847	11.26911	7.22829	122	NA	NA	NA	NA	NA	NA	NA	NA	NA	NA
chr11	96875989	96876563	merged_peak_950	y	y	n	NA	NA	NA	Srcin1	chr11	96876176	96876563	388	GE_meis_IP_q0.01_peak_585	118	5.91335	15.8335	11.87053	157	chr11	96875989	96876306	318	Dlx5_e13.5_BG_WT_mrgdf_trim-vs.Input.no_model_peak_451	94	5.206	9.43932	5.51949	118	NA	NA	NA	NA	NA	NA	NA	NA	NA	NA
chr11	96885911	96886235	merged_peak_951	n	y	n	mm876;mm999	forebrain_positive;forebrain_positive	NA	Srcin1	NA	NA	NA	NA	NA	NA	NA	NA	NA	NA	chr11	96885911	96886235	325	Dlx5_e13.5_BG_WT_mrgdf_trim-vs.Input.no_model_peak_452	141	6.73718	14.17637	9.99197	160	NA	NA	NA	NA	NA	NA	NA	NA	NA	NA
chr11	96901312	96901738	merged_peak_952	y	n	n	mm1675	other_positive	NA	Srcin1	chr11	96901312	96901738	427	GE_meis_IP_q0.01_peak_586	127	6.11046	16.71693	12.71473	236	NA	NA	NA	NA	NA	NA	NA	NA	NA	NA	NA	NA	NA	NA	NA	NA	NA	NA	NA	NA
chr11	96977768	96978019	merged_peak_953	y	n	n	NA	NA	Sp2	NA	chr11	96977768	96978019	252	GE_meis_IP_q0.01_peak_587	180	7.29313	22.29076	18.07044	161	NA	NA	NA	NA	NA	NA	NA	NA	NA	NA	NA	NA	NA	NA	NA	NA	NA	NA	NA	NA
chr11	97063411	97063696	merged_peak_954	y	n	n	NA	NA	Osbpl7	NA	chr11	97063411	97063696	286	GE_meis_IP_q0.01_peak_588	71	4.73068	10.84645	7.15164	110	NA	NA	NA	NA	NA	NA	NA	NA	NA	NA	NA	NA	NA	NA	NA	NA	NA	NA	NA	NA
chr11	98051968	98052215	merged_peak_955	n	y	n	NA	NA	Stac2	NA	NA	NA	NA	NA	NA	NA	NA	NA	NA	NA	chr11	98051968	98052215	248	Dlx5_e13.5_BG_WT_mrgdf_trim-vs.Input.no_model_peak_453	103	5.51224	10.34264	6.35957	140	NA	NA	NA	NA	NA	NA	NA	NA	NA	NA
chr11	98969214	98969606	merged_peak_956	n	y	n	NA	NA	Rara	NA	NA	NA	NA	NA	NA	NA	NA	NA	NA	NA	chr11	98969214	98969606	393	Dlx5_e13.5_BG_WT_mrgdf_trim-vs.Input.no_model_peak_454	77	4.59353	7.70739	3.9362	137	NA	NA	NA	NA	NA	NA	NA	NA	NA	NA
chr11	99122759	99123090	merged_peak_957	n	n	y	NA	NA	NA	NA	NA	NA	NA	NA	NA	NA	NA	NA	NA	NA	NA	NA	NA	NA	NA	NA	NA	NA	NA	NA	chr11	99122759	99123090	332	Lhx6_ChIPvsInput_p0.00001_peak_288	45	5.91856	22.40091	18.3901	162
chr11	100619445	100619967	merged_peak_958	n	y	n	NA	NA	Dnajc7; Nkiras2	NA	NA	NA	NA	NA	NA	NA	NA	NA	NA	NA	chr11	100619445	100619967	523	Dlx5_e13.5_BG_WT_mrgdf_trim-vs.Input.no_model_peak_455a	85	4.89976	8.56042	4.71056	96	NA	NA	NA	NA	NA	NA	NA	NA	NA	NA
chr11	101010079	101010331	merged_peak_959	y	n	n	NA	NA	Atp6v0a1	NA	chr11	101010079	101010331	253	GE_meis_IP_q0.01_peak_589	132	5.69935	17.29354	13.28277	165	NA	NA	NA	NA	NA	NA	NA	NA	NA	NA	NA	NA	NA	NA	NA	NA	NA	NA	NA	NA
chr11	101082329	101082663	merged_peak_960	n	y	n	NA	NA	Hsd17b1; Coasy; Mlx	NA	NA	NA	NA	NA	NA	NA	NA	NA	NA	NA	chr11	101082329	101082663	335	Dlx5_e13.5_BG_WT_mrgdf_trim-vs.Input.no_model_peak_456	103	5.51224	10.34264	6.35957	183	NA	NA	NA	NA	NA	NA	NA	NA	NA	NA
chr11	101171427	101171686	merged_peak_961	y	n	n	NA	NA	Plekhh3; Ccr10; Cntnap1	NA	chr11	101171427	101171686	260	GE_meis_IP_q0.01_peak_590	228	8.27869	27.25596	22.87473	113	NA	NA	NA	NA	NA	NA	NA	NA	NA	NA	NA	NA	NA	NA	NA	NA	NA	NA	NA	NA
chr11	101442185	101442399	merged_peak_962	y	n	n	NA	NA	Rpl27	NA	chr11	101442185	101442399	215	GE_meis_IP_q0.01_peak_591	88	5.04661	12.61384	8.81726	105	NA	NA	NA	NA	NA	NA	NA	NA	NA	NA	NA	NA	NA	NA	NA	NA	NA	NA	NA	NA
chr11	101658511	101658774	merged_peak_963	n	y	n	NA	NA	Rnu2-10	NA	NA	NA	NA	NA	NA	NA	NA	NA	NA	NA	chr11	101658511	101658774	264	Dlx5_e13.5_BG_WT_mrgdf_trim-vs.Input.no_model_peak_457	103	5.51224	10.34264	6.35957	125	NA	NA	NA	NA	NA	NA	NA	NA	NA	NA
chr11	101681016	101681366	merged_peak_964	y	y	n	NA	NA	NA	Arl4d	chr11	101681017	101681366	350	GE_meis_IP_q0.01_peak_592	444	12.22092	49.42143	44.49614	159	chr11	101681016	101681325	310	Dlx5_e13.5_BG_WT_mrgdf_trim-vs.Input.no_model_peak_458	162	7.34965	16.21173	11.9469	143	NA	NA	NA	NA	NA	NA	NA	NA	NA	NA
chr11	101689669	101689948	merged_peak_965	y	y	n	NA	NA	NA	Rundc3a; Mpp3	chr11	101689699	101689948	250	GE_meis_IP_q0.01_peak_593	78	4.92779	11.63761	7.89595	75	chr11	101689669	101689944	276	Dlx5_e13.5_BG_WT_mrgdf_trim-vs.Input.no_model_peak_459	131	6.43094	13.18697	9.0459	160	NA	NA	NA	NA	NA	NA	NA	NA	NA	NA
chr11	101696199	101696611	merged_peak_966	y	y	y	NA	NA	NA	Rundc3a	chr11	101696203	101696596	394	GE_meis_IP_q0.01_peak_594	258	8.87002	30.3592	25.89031	202	chr11	101696227	101696611	385	Dlx5_e13.5_BG_WT_mrgdf_trim-vs.Input.no_model_peak_460	112	5.81847	11.26911	7.22829	148	chr11	101696199	101696599	401	Lhx6_ChIPvsInput_p0.00001_peak_289	91	11.83712	68.57617	64.15652	194
chr11	101718092	101718308	merged_peak_967	y	n	n	NA	NA	NA	Rundc3a	chr11	101718092	101718308	217	GE_meis_IP_q0.01_peak_595	71	4.73068	10.84645	7.15164	106	NA	NA	NA	NA	NA	NA	NA	NA	NA	NA	NA	NA	NA	NA	NA	NA	NA	NA	NA	NA
chr11	101732724	101733111	merged_peak_968	n	y	n	NA	NA	Dhx8	NA	NA	NA	NA	NA	NA	NA	NA	NA	NA	NA	chr11	101732724	101733111	388	Dlx5_e13.5_BG_WT_mrgdf_trim-vs.Input.no_model_peak_461	53	3.67482	5.32047	1.85089	268	NA	NA	NA	NA	NA	NA	NA	NA	NA	NA
chr11	102027029	102027280	merged_peak_969	n	y	n	NA	NA	Mpp3	NA	NA	NA	NA	NA	NA	NA	NA	NA	NA	NA	chr11	102027029	102027280	252	Dlx5_e13.5_BG_WT_mrgdf_trim-vs.Input.no_model_peak_462	60	3.98106	6.08548	2.50168	87	NA	NA	NA	NA	NA	NA	NA	NA	NA	NA
chr11	102230101	102230372	merged_peak_970	y	n	n	NA	NA	Hdac5; Mir8101	NA	chr11	102230101	102230372	272	GE_meis_IP_q0.01_peak_596	78	4.92779	11.63761	7.89595	159	NA	NA	NA	NA	NA	NA	NA	NA	NA	NA	NA	NA	NA	NA	NA	NA	NA	NA	NA	NA
chr11	102604218	102604541	merged_peak_971	n	y	n	NA	NA	Fzd2	NA	NA	NA	NA	NA	NA	NA	NA	NA	NA	NA	chr11	102604218	102604541	324	Dlx5_e13.5_BG_WT_mrgdf_trim-vs.Input.no_model_peak_464	131	6.43094	13.18697	9.0459	154	NA	NA	NA	NA	NA	NA	NA	NA	NA	NA
chr11	102810886	102811232	merged_peak_972	n	y	n	NA	NA	NA	NA	NA	NA	NA	NA	NA	NA	NA	NA	NA	NA	chr11	102810886	102811232	347	Dlx5_e13.5_BG_WT_mrgdf_trim-vs.Input.no_model_peak_465	77	4.59353	7.70739	3.9362	197	NA	NA	NA	NA	NA	NA	NA	NA	NA	NA
chr11	103132778	103133142	merged_peak_973	y	y	n	NA	NA	Hexim2	NA	chr11	103132858	103133142	285	GE_meis_IP_q0.01_peak_597	127	6.11046	16.71693	12.71473	153	chr11	103132778	103133116	339	Dlx5_e13.5_BG_WT_mrgdf_trim-vs.Input.no_model_peak_466	122	6.12471	12.21757	8.12511	195	NA	NA	NA	NA	NA	NA	NA	NA	NA	NA
chr11	104195910	104196133	merged_peak_974	n	y	n	NA	NA	NA	NA	NA	NA	NA	NA	NA	NA	NA	NA	NA	NA	chr11	104195910	104196133	224	Dlx5_e13.5_BG_WT_mrgdf_trim-vs.Input.no_model_peak_467	77	4.59353	7.70739	3.9362	106	NA	NA	NA	NA	NA	NA	NA	NA	NA	NA
chr11	104748657	104749017	merged_peak_975	y	n	n	NA	NA	NA	NA	chr11	104748657	104749017	361	GE_meis_IP_q0.01_peak_598	86	5.1249	12.44555	8.65789	184	NA	NA	NA	NA	NA	NA	NA	NA	NA	NA	NA	NA	NA	NA	NA	NA	NA	NA	NA	NA
chr11	106084141	106084500	merged_peak_976	y	n	n	NA	NA	Map3k3	NA	chr11	106084141	106084500	360	GE_meis_IP_q0.01_peak_599	311	9.85558	35.71884	31.11264	167	NA	NA	NA	NA	NA	NA	NA	NA	NA	NA	NA	NA	NA	NA	NA	NA	NA	NA	NA	NA
chr11	106639179	106639621	merged_peak_977	n	y	y	NA	NA	NA	Pecam1	NA	NA	NA	NA	NA	NA	NA	NA	NA	NA	chr11	106639179	106639621	443	Dlx5_e13.5_BG_WT_mrgdf_trim-vs.Input.no_model_peak_468	238	9.49329	23.85722	19.40179	233	chr11	106639211	106639543	333	Lhx6_ChIPvsInput_p0.00001_peak_290	39	5.14657	17.54566	13.66982	154
chr11	106674739	106674964	merged_peak_978	y	n	n	NA	NA	NA	Pecam1	chr11	106674739	106674964	226	GE_meis_IP_q0.01_peak_600	78	4.92779	11.63761	7.89595	65	NA	NA	NA	NA	NA	NA	NA	NA	NA	NA	NA	NA	NA	NA	NA	NA	NA	NA	NA	NA
chr11	108138820	108139091	merged_peak_979	y	n	n	NA	NA	NA	NA	chr11	108138820	108139091	272	GE_meis_IP_q0.01_peak_601	86	5.1249	12.44555	8.65789	147	NA	NA	NA	NA	NA	NA	NA	NA	NA	NA	NA	NA	NA	NA	NA	NA	NA	NA	NA	NA
chr11	108162173	108162390	merged_peak_980	y	n	n	NA	NA	NA	NA	chr11	108162173	108162390	218	GE_meis_IP_q0.01_peak_602	63	4.48115	9.95275	6.34153	84	NA	NA	NA	NA	NA	NA	NA	NA	NA	NA	NA	NA	NA	NA	NA	NA	NA	NA	NA	NA
chr11	108181079	108181558	merged_peak_981	y	n	n	NA	NA	KY467615	NA	chr11	108181079	108181558	480	GE_meis_IP_q0.01_peak_603	103	5.42044	14.25159	10.36757	111	NA	NA	NA	NA	NA	NA	NA	NA	NA	NA	NA	NA	NA	NA	NA	NA	NA	NA	NA	NA
chr11	109902989	109903411	merged_peak_982	y	n	y	NA	NA	NA	Abca9	chr11	109902989	109903237	249	GE_meis_IP_q0.01_peak_604	125	6.0398	16.54705	12.57382	146	NA	NA	NA	NA	NA	NA	NA	NA	NA	NA	chr11	109903047	109903411	365	Lhx6_ChIPvsInput_p0.00001_peak_292	71	9.26383	46.87353	42.55728	191
chr11	109962017	109962250	merged_peak_983	n	y	n	NA	NA	NA	NA	NA	NA	NA	NA	NA	NA	NA	NA	NA	NA	chr11	109962017	109962250	234	Dlx5_e13.5_BG_WT_mrgdf_trim-vs.Input.no_model_peak_470	77	4.59353	7.70739	3.9362	130	NA	NA	NA	NA	NA	NA	NA	NA	NA	NA
chr11	111296511	111296917	merged_peak_984	y	n	n	NA	NA	NA	NA	chr11	111296511	111296917	407	GE_meis_IP_q0.01_peak_605	279	9.26425	32.47591	27.95119	149	NA	NA	NA	NA	NA	NA	NA	NA	NA	NA	NA	NA	NA	NA	NA	NA	NA	NA	NA	NA
chr11	111728185	111728511	merged_peak_985	n	n	y	NA	NA	NA	NA	NA	NA	NA	NA	NA	NA	NA	NA	NA	NA	NA	NA	NA	NA	NA	NA	NA	NA	NA	NA	chr11	111728185	111728511	327	Lhx6_ChIPvsInput_p0.00001_peak_293	35	4.63192	14.51823	10.73815	184
chr11	111908034	111908263	merged_peak_986	n	y	n	NA	NA	NA	NA	NA	NA	NA	NA	NA	NA	NA	NA	NA	NA	chr11	111908034	111908263	230	Dlx5_e13.5_BG_WT_mrgdf_trim-vs.Input.no_model_peak_471	122	6.12471	12.21757	8.12511	121	NA	NA	NA	NA	NA	NA	NA	NA	NA	NA
chr11	112140571	112140785	merged_peak_987	y	n	n	NA	NA	NA	NA	chr11	112140571	112140785	215	GE_meis_IP_q0.01_peak_606	135	6.30757	17.61403	13.57162	87	NA	NA	NA	NA	NA	NA	NA	NA	NA	NA	NA	NA	NA	NA	NA	NA	NA	NA	NA	NA
chr11	112197827	112198082	merged_peak_988	n	y	n	NA	NA	NA	NA	NA	NA	NA	NA	NA	NA	NA	NA	NA	NA	chr11	112197827	112198082	256	Dlx5_e13.5_BG_WT_mrgdf_trim-vs.Input.no_model_peak_472	85	4.89976	8.56042	4.71056	143	NA	NA	NA	NA	NA	NA	NA	NA	NA	NA
chr11	112592750	112592996	merged_peak_989	n	y	n	NA	NA	NA	NA	NA	NA	NA	NA	NA	NA	NA	NA	NA	NA	chr11	112592750	112592996	247	Dlx5_e13.5_BG_WT_mrgdf_trim-vs.Input.no_model_peak_473	53	3.67482	5.32047	1.85089	133	NA	NA	NA	NA	NA	NA	NA	NA	NA	NA
chr11	112826553	112826801	merged_peak_990	y	n	n	NA	NA	AK015526	NA	chr11	112826553	112826801	249	GE_meis_IP_q0.01_peak_607	71	4.73068	10.84645	7.15164	69	NA	NA	NA	NA	NA	NA	NA	NA	NA	NA	NA	NA	NA	NA	NA	NA	NA	NA	NA	NA
chr11	113017138	113017352	merged_peak_991	n	y	n	NA	NA	NA	NA	NA	NA	NA	NA	NA	NA	NA	NA	NA	NA	chr11	113017138	113017352	215	Dlx5_e13.5_BG_WT_mrgdf_trim-vs.Input.no_model_peak_474	60	3.98106	6.08548	2.50168	100	NA	NA	NA	NA	NA	NA	NA	NA	NA	NA
chr11	113046261	113046527	merged_peak_992	y	n	n	mm637	negative	NA	NA	chr11	113046261	113046527	267	GE_meis_IP_q0.01_peak_608	118	5.91335	15.8335	11.87053	84	NA	NA	NA	NA	NA	NA	NA	NA	NA	NA	NA	NA	NA	NA	NA	NA	NA	NA	NA	NA
chr11	113494054	113494502	merged_peak_993	y	n	n	NA	NA	NA	NA	chr11	113494054	113494502	449	GE_meis_IP_q0.01_peak_609	218	8.08158	26.24158	21.89192	243	NA	NA	NA	NA	NA	NA	NA	NA	NA	NA	NA	NA	NA	NA	NA	NA	NA	NA	NA	NA
chr11	113539524	113539807	merged_peak_994	y	n	n	NA	NA	NA	NA	chr11	113539524	113539807	284	GE_meis_IP_q0.01_peak_610	78	4.92779	11.63761	7.89595	162	NA	NA	NA	NA	NA	NA	NA	NA	NA	NA	NA	NA	NA	NA	NA	NA	NA	NA	NA	NA
chr11	113844069	113844371	merged_peak_995	n	n	y	NA	NA	NA	NA	NA	NA	NA	NA	NA	NA	NA	NA	NA	NA	NA	NA	NA	NA	NA	NA	NA	NA	NA	NA	chr11	113844069	113844371	303	Lhx6_ChIPvsInput_p0.00001_peak_294	39	5.14657	17.54566	13.66982	149
chr11	113971831	113972132	merged_peak_996	n	y	n	NA	NA	NA	NA	NA	NA	NA	NA	NA	NA	NA	NA	NA	NA	chr11	113971831	113972132	302	Dlx5_e13.5_BG_WT_mrgdf_trim-vs.Input.no_model_peak_475	85	4.89976	8.56042	4.71056	153	NA	NA	NA	NA	NA	NA	NA	NA	NA	NA
chr11	114239350	114239660	merged_peak_997	n	y	n	NA	NA	NA	NA	NA	NA	NA	NA	NA	NA	NA	NA	NA	NA	chr11	114239350	114239660	311	Dlx5_e13.5_BG_WT_mrgdf_trim-vs.Input.no_model_peak_476	193	8.26835	19.39509	15.0371	142	NA	NA	NA	NA	NA	NA	NA	NA	NA	NA
chr11	114355695	114355907	merged_peak_998	y	n	n	NA	NA	NA	NA	chr11	114355695	114355907	213	GE_meis_IP_q0.01_peak_611	86	5.1249	12.44555	8.65789	88	NA	NA	NA	NA	NA	NA	NA	NA	NA	NA	NA	NA	NA	NA	NA	NA	NA	NA	NA	NA
chr11	114468273	114468573	merged_peak_999	y	n	n	NA	NA	NA	NA	chr11	114468273	114468573	301	GE_meis_IP_q0.01_peak_612	71	4.73068	10.84645	7.15164	125	NA	NA	NA	NA	NA	NA	NA	NA	NA	NA	NA	NA	NA	NA	NA	NA	NA	NA	NA	NA
chr11	114486549	114486788	merged_peak_1000	y	n	n	NA	NA	NA	NA	chr11	114486549	114486788	240	GE_meis_IP_q0.01_peak_613	71	4.73068	10.84645	7.15164	119	NA	NA	NA	NA	NA	NA	NA	NA	NA	NA	NA	NA	NA	NA	NA	NA	NA	NA	NA	NA
chr11	114537603	114537812	merged_peak_1001	y	n	n	NA	NA	NA	Cog1	chr11	114537603	114537812	210	GE_meis_IP_q0.01_peak_614	86	5.1249	12.44555	8.65789	119	NA	NA	NA	NA	NA	NA	NA	NA	NA	NA	NA	NA	NA	NA	NA	NA	NA	NA	NA	NA
chr11	115277048	115277286	merged_peak_1002	y	n	n	NA	NA	Fdxr	NA	chr11	115277048	115277286	239	GE_meis_IP_q0.01_peak_615	50	4.13934	8.58055	5.0388	83	NA	NA	NA	NA	NA	NA	NA	NA	NA	NA	NA	NA	NA	NA	NA	NA	NA	NA	NA	NA
chr11	116024465	116024706	merged_peak_1003	y	n	n	NA	NA	H3f3b	NA	chr11	116024465	116024706	242	GE_meis_IP_q0.01_peak_616	144	6.50468	18.52437	14.44393	107	NA	NA	NA	NA	NA	NA	NA	NA	NA	NA	NA	NA	NA	NA	NA	NA	NA	NA	NA	NA
chr11	116274020	116274220	merged_peak_1004	n	y	n	NA	NA	Srp68	NA	NA	NA	NA	NA	NA	NA	NA	NA	NA	NA	chr11	116274020	116274220	201	Dlx5_e13.5_BG_WT_mrgdf_trim-vs.Input.no_model_peak_477	94	5.206	9.43932	5.51949	96	NA	NA	NA	NA	NA	NA	NA	NA	NA	NA
chr11	116306666	116306963	merged_peak_1005	y	n	n	NA	NA	Exoc7	NA	chr11	116306666	116306963	298	GE_meis_IP_q0.01_peak_617	94	5.32201	13.26967	9.43533	112	NA	NA	NA	NA	NA	NA	NA	NA	NA	NA	NA	NA	NA	NA	NA	NA	NA	NA	NA	NA
chr11	116490334	116490700	merged_peak_1006	n	y	n	NA	NA	Prpsap1	NA	NA	NA	NA	NA	NA	NA	NA	NA	NA	NA	chr11	116490334	116490700	367	Dlx5_e13.5_BG_WT_mrgdf_trim-vs.Input.no_model_peak_478	151	7.04341	15.18489	10.95848	138	NA	NA	NA	NA	NA	NA	NA	NA	NA	NA
chr11	116710111	116710517	merged_peak_1007	n	n	y	NA	NA	NA	NA	NA	NA	NA	NA	NA	NA	NA	NA	NA	NA	NA	NA	NA	NA	NA	NA	NA	NA	NA	NA	chr11	116710111	116710517	407	Lhx6_ChIPvsInput_p0.00001_peak_295	81	10.55048	57.46159	53.08918	200
chr11	116852893	116853303	merged_peak_1008	n	y	n	NA	NA	Srsf2; Mfsd11	NA	NA	NA	NA	NA	NA	NA	NA	NA	NA	NA	chr11	116852893	116853303	411	Dlx5_e13.5_BG_WT_mrgdf_trim-vs.Input.no_model_peak_479	85	4.89976	8.56042	4.71056	322	NA	NA	NA	NA	NA	NA	NA	NA	NA	NA
chr11	117060122	117060437	merged_peak_1009	y	n	n	NA	NA	NA	Mgat5b	chr11	117060122	117060437	316	GE_meis_IP_q0.01_peak_618	135	6.30757	17.61403	13.57162	110	NA	NA	NA	NA	NA	NA	NA	NA	NA	NA	NA	NA	NA	NA	NA	NA	NA	NA	NA	NA
chr11	117062927	117063348	merged_peak_1010	y	n	n	NA	NA	NA	Mgat5b	chr11	117062927	117063348	422	GE_meis_IP_q0.01_peak_619	102	5.51912	14.10938	10.23211	181	NA	NA	NA	NA	NA	NA	NA	NA	NA	NA	NA	NA	NA	NA	NA	NA	NA	NA	NA	NA
chr11	117385301	117385524	merged_peak_1011	n	y	n	NA	NA	NA	NA	NA	NA	NA	NA	NA	NA	NA	NA	NA	NA	chr11	117385301	117385524	224	Dlx5_e13.5_BG_WT_mrgdf_trim-vs.Input.no_model_peak_480	60	3.98106	6.08548	2.50168	103	NA	NA	NA	NA	NA	NA	NA	NA	NA	NA
chr11	117415320	117415520	merged_peak_1012	n	y	n	NA	NA	Gm11729	NA	NA	NA	NA	NA	NA	NA	NA	NA	NA	NA	chr11	117415320	117415520	201	Dlx5_e13.5_BG_WT_mrgdf_trim-vs.Input.no_model_peak_481	45	3.36859	4.58913	1.2561	96	NA	NA	NA	NA	NA	NA	NA	NA	NA	NA
chr11	117446522	117446803	merged_peak_1013	y	n	n	NA	NA	NA	Tnrc6c	chr11	117446522	117446803	282	GE_meis_IP_q0.01_peak_620	190	7.49024	23.26192	19.00519	131	NA	NA	NA	NA	NA	NA	NA	NA	NA	NA	NA	NA	NA	NA	NA	NA	NA	NA	NA	NA
chr11	117479045	117479283	merged_peak_1014	n	y	n	NA	NA	NA	Tnrc6c; Mgat5b	NA	NA	NA	NA	NA	NA	NA	NA	NA	NA	chr11	117479045	117479283	239	Dlx5_e13.5_BG_WT_mrgdf_trim-vs.Input.no_model_peak_482	68	4.28729	6.8818	3.19947	114	NA	NA	NA	NA	NA	NA	NA	NA	NA	NA
chr11	117612690	117613172	merged_peak_1015	n	n	y	NA	NA	2900041M22Rik	NA	NA	NA	NA	NA	NA	NA	NA	NA	NA	NA	NA	NA	NA	NA	NA	NA	NA	NA	NA	NA	chr11	117612690	117613172	483	Lhx6_ChIPvsInput_p0.00001_peak_296	70	9.13517	45.84631	41.5364	221
chr11	118202651	118202856	merged_peak_1016	n	y	n	NA	NA	Cyth1	NA	NA	NA	NA	NA	NA	NA	NA	NA	NA	NA	chr11	118202651	118202856	206	Dlx5_e13.5_BG_WT_mrgdf_trim-vs.Input.no_model_peak_483	68	4.28729	6.8818	3.19947	77	NA	NA	NA	NA	NA	NA	NA	NA	NA	NA
chr11	118793629	118793879	merged_peak_1017	y	y	n	NA	NA	NA	Rbfox3	chr11	118793629	118793879	251	GE_meis_IP_q0.01_peak_621	78	4.92779	11.63761	7.89595	122	chr11	118793636	118793870	235	Dlx5_e13.5_BG_WT_mrgdf_trim-vs.Input.no_model_peak_484	60	3.98106	6.08548	2.50168	105	NA	NA	NA	NA	NA	NA	NA	NA	NA	NA
chr11	119514961	119515228	merged_peak_1018	y	n	n	NA	NA	NA	Ccdc40	chr11	119514961	119515228	268	GE_meis_IP_q0.01_peak_622	162	6.89891	20.38327	16.23092	142	NA	NA	NA	NA	NA	NA	NA	NA	NA	NA	NA	NA	NA	NA	NA	NA	NA	NA	NA	NA
chr11	120167789	120168191	merged_peak_1019	n	y	n	NA	NA	NA	Slc26a11	NA	NA	NA	NA	NA	NA	NA	NA	NA	NA	chr11	120167789	120168191	403	Dlx5_e13.5_BG_WT_mrgdf_trim-vs.Input.no_model_peak_486	94	5.206	9.43932	5.51949	124	NA	NA	NA	NA	NA	NA	NA	NA	NA	NA
chr11	120231410	120231848	merged_peak_1020	y	y	n	NA	NA	2900052L18Rik; Bahcc1; KY467625	NA	chr11	120231528	120231848	321	GE_meis_IP_q0.01_peak_623	228	8.27869	27.25596	22.87473	142	chr11	120231410	120231733	324	Dlx5_e13.5_BG_WT_mrgdf_trim-vs.Input.no_model_peak_487	227	9.18706	22.71996	18.28591	158	NA	NA	NA	NA	NA	NA	NA	NA	NA	NA
chr11	120232516	120233023	merged_peak_1021	y	n	n	NA	NA	2900052L18Rik; Bahcc1; KY467625	NA	chr11	120232516	120233023	508	GE_meis_IP_q0.01_peak_624	664	15.76893	71.80589	66.43786	284	NA	NA	NA	NA	NA	NA	NA	NA	NA	NA	NA	NA	NA	NA	NA	NA	NA	NA	NA	NA
chr11	120261497	120261721	merged_peak_1022	y	n	n	NA	NA	NA	NA	chr11	120261497	120261721	225	GE_meis_IP_q0.01_peak_625	86	5.1249	12.44555	8.65789	134	NA	NA	NA	NA	NA	NA	NA	NA	NA	NA	NA	NA	NA	NA	NA	NA	NA	NA	NA	NA
chr11	120269948	120270266	merged_peak_1023	y	n	n	NA	NA	NA	Ccdc40	chr11	120269948	120270266	319	GE_meis_IP_q0.01_peak_626	43	3.94223	7.86371	4.37842	180	NA	NA	NA	NA	NA	NA	NA	NA	NA	NA	NA	NA	NA	NA	NA	NA	NA	NA	NA	NA
chr11	120280589	120280811	merged_peak_1024	n	y	n	NA	NA	NA	Nptx1	NA	NA	NA	NA	NA	NA	NA	NA	NA	NA	chr11	120280589	120280811	223	Dlx5_e13.5_BG_WT_mrgdf_trim-vs.Input.no_model_peak_488	112	5.81847	11.26911	7.22829	105	NA	NA	NA	NA	NA	NA	NA	NA	NA	NA
chr11	121236712	121237867	merged_peak_1025	y	n	n	NA	NA	Narf	NA	chr11	121236712	121237867	1156	GE_meis_IP_q0.01_peak_627	135	6.30757	17.61403	13.57162	400	NA	NA	NA	NA	NA	NA	NA	NA	NA	NA	NA	NA	NA	NA	NA	NA	NA	NA	NA	NA
chr11	121968038	121968287	merged_peak_1026	n	n	y	NA	NA	NA	NA	NA	NA	NA	NA	NA	NA	NA	NA	NA	NA	NA	NA	NA	NA	NA	NA	NA	NA	NA	NA	chr11	121968038	121968287	250	Lhx6_ChIPvsInput_p0.00001_peak_297	27	3.6026	9.05068	5.47727	137
chr12	3235715	3236022	merged_peak_1027	y	n	n	NA	NA	Rab10os	NA	chr12	3235715	3236022	308	GE_meis_IP_q0.01_peak_628	153	6.70179	19.44757	15.33072	166	NA	NA	NA	NA	NA	NA	NA	NA	NA	NA	NA	NA	NA	NA	NA	NA	NA	NA	NA	NA
chr12	3364896	3365120	merged_peak_1028	y	n	n	NA	NA	Kif3c	NA	chr12	3364896	3365120	225	GE_meis_IP_q0.01_peak_629	43	3.94223	7.86371	4.37842	89	NA	NA	NA	NA	NA	NA	NA	NA	NA	NA	NA	NA	NA	NA	NA	NA	NA	NA	NA	NA
chr12	3426616	3426864	merged_peak_1029	n	y	n	NA	NA	1110002L01Rik; Asxl2	NA	NA	NA	NA	NA	NA	NA	NA	NA	NA	NA	chr12	3426616	3426864	249	Dlx5_e13.5_BG_WT_mrgdf_trim-vs.Input.no_model_peak_491	60	3.98106	6.08548	2.50168	186	NA	NA	NA	NA	NA	NA	NA	NA	NA	NA
chr12	3518712	3519063	merged_peak_1030	y	n	n	NA	NA	NA	NA	chr12	3518712	3519063	352	GE_meis_IP_q0.01_peak_630	118	5.91335	15.8335	11.87053	148	NA	NA	NA	NA	NA	NA	NA	NA	NA	NA	NA	NA	NA	NA	NA	NA	NA	NA	NA	NA
chr12	4374743	4375257	merged_peak_1031	y	n	n	NA	NA	NA	Kif3c	chr12	4374743	4375257	515	GE_meis_IP_q0.01_peak_631	237	7.65341	28.17687	23.78562	310	NA	NA	NA	NA	NA	NA	NA	NA	NA	NA	NA	NA	NA	NA	NA	NA	NA	NA	NA	NA
chr12	4417637	4418005	merged_peak_1032	n	n	y	NA	NA	NA	NA	NA	NA	NA	NA	NA	NA	NA	NA	NA	NA	NA	NA	NA	NA	NA	NA	NA	NA	NA	NA	chr12	4417637	4418005	369	Lhx6_ChIPvsInput_p0.00001_peak_299	39	5.14657	17.54566	13.66982	161
chr12	5088183	5088593	merged_peak_1033	y	y	n	NA	NA	NA	NA	chr12	5088183	5088593	411	GE_meis_IP_q0.01_peak_632	399	11.43247	44.73245	39.90783	175	chr12	5088248	5088465	218	Dlx5_e13.5_BG_WT_mrgdf_trim-vs.Input.no_model_peak_492	77	4.59353	7.70739	3.9362	111	NA	NA	NA	NA	NA	NA	NA	NA	NA	NA
chr12	5134785	5135114	merged_peak_1034	y	n	n	NA	NA	NA	NA	chr12	5134785	5135114	330	GE_meis_IP_q0.01_peak_633	144	6.50468	18.52437	14.44393	158	NA	NA	NA	NA	NA	NA	NA	NA	NA	NA	NA	NA	NA	NA	NA	NA	NA	NA	NA	NA
chr12	5984012	5984291	merged_peak_1035	y	n	n	NA	NA	NA	Klhl29	chr12	5984012	5984291	280	GE_meis_IP_q0.01_peak_634	126	5.74354	16.61713	12.64157	139	NA	NA	NA	NA	NA	NA	NA	NA	NA	NA	NA	NA	NA	NA	NA	NA	NA	NA	NA	NA
chr12	6638684	6638955	merged_peak_1036	y	n	n	NA	NA	NA	NA	chr12	6638684	6638955	272	GE_meis_IP_q0.01_peak_635	88	5.04661	12.61384	8.81726	120	NA	NA	NA	NA	NA	NA	NA	NA	NA	NA	NA	NA	NA	NA	NA	NA	NA	NA	NA	NA
chr12	7496330	7496603	merged_peak_1037	n	n	y	NA	NA	NA	NA	NA	NA	NA	NA	NA	NA	NA	NA	NA	NA	NA	NA	NA	NA	NA	NA	NA	NA	NA	NA	chr12	7496330	7496603	274	Lhx6_ChIPvsInput_p0.00001_peak_300	35	4.63192	14.51823	10.73815	131
chr12	7512319	7512788	merged_peak_1038	n	y	y	NA	NA	NA	NA	NA	NA	NA	NA	NA	NA	NA	NA	NA	NA	chr12	7512433	7512650	218	Dlx5_e13.5_BG_WT_mrgdf_trim-vs.Input.no_model_peak_493	68	4.28729	6.8818	3.19947	134	chr12	7512319	7512788	470	Lhx6_ChIPvsInput_p0.00001_peak_301	34	4.50325	13.79	10.03351	250
chr12	7521456	7521988	merged_peak_1039	n	n	y	NA	NA	NA	NA	NA	NA	NA	NA	NA	NA	NA	NA	NA	NA	NA	NA	NA	NA	NA	NA	NA	NA	NA	NA	chr12	7521456	7521988	533	Lhx6_ChIPvsInput_p0.00001_peak_302	121	15.69705	104.56236	100.01031	269
chr12	11518348	11518708	merged_peak_1040	y	n	n	NA	NA	NA	NA	chr12	11518348	11518708	361	GE_meis_IP_q0.01_peak_636	121	5.68532	16.07084	12.10359	174	NA	NA	NA	NA	NA	NA	NA	NA	NA	NA	NA	NA	NA	NA	NA	NA	NA	NA	NA	NA
chr12	12125643	12125944	merged_peak_1041	n	n	y	NA	NA	NA	NA	NA	NA	NA	NA	NA	NA	NA	NA	NA	NA	NA	NA	NA	NA	NA	NA	NA	NA	NA	NA	chr12	12125643	12125944	302	Lhx6_ChIPvsInput_p0.00001_peak_303	27	3.6026	9.05068	5.47727	146
chr12	12254198	12254430	merged_peak_1042	y	n	n	NA	NA	NA	Fam49a	chr12	12254198	12254430	233	GE_meis_IP_q0.01_peak_637	102	5.51912	14.10938	10.23211	82	NA	NA	NA	NA	NA	NA	NA	NA	NA	NA	NA	NA	NA	NA	NA	NA	NA	NA	NA	NA
chr12	12432309	12433007	merged_peak_1043	y	n	n	NA	NA	NA	NA	chr12	12432309	12433007	699	GE_meis_IP_q0.01_peak_638	86	5.1249	12.44555	8.65789	417	NA	NA	NA	NA	NA	NA	NA	NA	NA	NA	NA	NA	NA	NA	NA	NA	NA	NA	NA	NA
chr12	12866750	12866997	merged_peak_1044	n	y	n	NA	NA	NA	NA	NA	NA	NA	NA	NA	NA	NA	NA	NA	NA	chr12	12866750	12866997	248	Dlx5_e13.5_BG_WT_mrgdf_trim-vs.Input.no_model_peak_495	94	5.206	9.43932	5.51949	130	NA	NA	NA	NA	NA	NA	NA	NA	NA	NA
chr12	12941716	12941982	merged_peak_1045	y	y	n	NA	NA	Mycn	NA	chr12	12941767	12941982	216	GE_meis_IP_q0.01_peak_639	94	5.32201	13.26967	9.43533	99	chr12	12941716	12941917	202	Dlx5_e13.5_BG_WT_mrgdf_trim-vs.Input.no_model_peak_497	60	3.98106	6.08548	2.50168	101	NA	NA	NA	NA	NA	NA	NA	NA	NA	NA
chr12	13066452	13066943	merged_peak_1046	y	y	n	NA	NA	NA	Mycn	chr12	13066452	13066846	395	GE_meis_IP_q0.01_peak_640	57	4.33646	9.31717	5.72125	106	chr12	13066561	13066943	383	Dlx5_e13.5_BG_WT_mrgdf_trim-vs.Input.no_model_peak_498	122	6.12471	12.21757	8.12511	204	NA	NA	NA	NA	NA	NA	NA	NA	NA	NA
chr12	13883382	13883658	merged_peak_1047	y	n	n	NA	NA	NA	NA	chr12	13883382	13883658	277	GE_meis_IP_q0.01_peak_641	78	4.92779	11.63761	7.89595	159	NA	NA	NA	NA	NA	NA	NA	NA	NA	NA	NA	NA	NA	NA	NA	NA	NA	NA	NA	NA
chr12	13983833	13984360	merged_peak_1048	y	y	n	NA	NA	NA	NA	chr12	13983979	13984360	382	GE_meis_IP_q0.01_peak_642	86	5.1249	12.44555	8.65789	283	chr12	13983833	13984216	384	Dlx5_e13.5_BG_WT_mrgdf_trim-vs.Input.no_model_peak_499	85	4.89976	8.56042	4.71056	280	NA	NA	NA	NA	NA	NA	NA	NA	NA	NA
chr12	14138505	14138779	merged_peak_1049	y	n	n	NA	NA	NA	NA	chr12	14138505	14138779	275	GE_meis_IP_q0.01_peak_643	162	6.72882	20.41959	16.26459	152	NA	NA	NA	NA	NA	NA	NA	NA	NA	NA	NA	NA	NA	NA	NA	NA	NA	NA	NA	NA
chr12	14383499	14383750	merged_peak_1050	n	y	n	NA	NA	NA	NA	NA	NA	NA	NA	NA	NA	NA	NA	NA	NA	chr12	14383499	14383750	252	Dlx5_e13.5_BG_WT_mrgdf_trim-vs.Input.no_model_peak_500	238	9.49329	23.85722	19.40179	125	NA	NA	NA	NA	NA	NA	NA	NA	NA	NA
chr12	15064397	15064745	merged_peak_1051	n	n	y	NA	NA	NA	NA	NA	NA	NA	NA	NA	NA	NA	NA	NA	NA	NA	NA	NA	NA	NA	NA	NA	NA	NA	NA	chr12	15064397	15064745	349	Lhx6_ChIPvsInput_p0.00001_peak_304	61	7.97719	36.88463	32.64664	176
chr12	15816702	15817142	merged_peak_1052	y	n	n	NA	NA	Trib2; AK045700	NA	chr12	15816702	15817142	441	GE_meis_IP_q0.01_peak_644	127	6.11046	16.71693	12.71473	272	NA	NA	NA	NA	NA	NA	NA	NA	NA	NA	NA	NA	NA	NA	NA	NA	NA	NA	NA	NA
chr12	16045982	16046322	merged_peak_1053	n	y	n	NA	NA	NA	Pqlc3	NA	NA	NA	NA	NA	NA	NA	NA	NA	NA	chr12	16045982	16046322	341	Dlx5_e13.5_BG_WT_mrgdf_trim-vs.Input.no_model_peak_501	122	6.12471	12.21757	8.12511	211	NA	NA	NA	NA	NA	NA	NA	NA	NA	NA
chr12	16370094	16370487	merged_peak_1054	n	n	y	NA	NA	NA	NA	NA	NA	NA	NA	NA	NA	NA	NA	NA	NA	NA	NA	NA	NA	NA	NA	NA	NA	NA	NA	chr12	16370094	16370487	394	Lhx6_ChIPvsInput_p0.00001_peak_305	53	6.94788	29.38825	25.23953	216
chr12	16551454	16551821	merged_peak_1055	y	n	n	NA	NA	NA	Trib2	chr12	16551454	16551821	368	GE_meis_IP_q0.01_peak_645	171	7.09602	21.33111	17.14478	147	NA	NA	NA	NA	NA	NA	NA	NA	NA	NA	NA	NA	NA	NA	NA	NA	NA	NA	NA	NA
chr12	17097884	17098178	merged_peak_1056	y	n	n	NA	NA	NA	NA	chr12	17097884	17098178	295	GE_meis_IP_q0.01_peak_646	71	4.73068	10.84645	7.15164	110	NA	NA	NA	NA	NA	NA	NA	NA	NA	NA	NA	NA	NA	NA	NA	NA	NA	NA	NA	NA
chr12	17425422	17425743	merged_peak_1057	y	n	n	NA	NA	NA	NA	chr12	17425422	17425743	322	GE_meis_IP_q0.01_peak_647	86	5.1249	12.44555	8.65789	179	NA	NA	NA	NA	NA	NA	NA	NA	NA	NA	NA	NA	NA	NA	NA	NA	NA	NA	NA	NA
chr12	18230137	18230431	merged_peak_1058	n	n	y	NA	NA	NA	NA	NA	NA	NA	NA	NA	NA	NA	NA	NA	NA	NA	NA	NA	NA	NA	NA	NA	NA	NA	NA	chr12	18230137	18230431	295	Lhx6_ChIPvsInput_p0.00001_peak_306	25	3.34527	7.82406	4.30991	171
chr12	20299811	20300274	merged_peak_1059	n	n	y	NA	NA	NA	NA	NA	NA	NA	NA	NA	NA	NA	NA	NA	NA	NA	NA	NA	NA	NA	NA	NA	NA	NA	NA	chr12	20299811	20300274	464	Lhx6_ChIPvsInput_p0.00001_peak_307	30	3.9886	11.00124	7.34516	247
chr12	24974769	24975057	merged_peak_1060	y	n	n	NA	NA	Kidins220	NA	chr12	24974769	24975057	289	GE_meis_IP_q0.01_peak_648	180	7.29313	22.29076	18.07044	150	NA	NA	NA	NA	NA	NA	NA	NA	NA	NA	NA	NA	NA	NA	NA	NA	NA	NA	NA	NA
chr12	25022592	25022910	merged_peak_1061	n	y	n	NA	NA	NA	NA	NA	NA	NA	NA	NA	NA	NA	NA	NA	NA	chr12	25022592	25022910	319	Dlx5_e13.5_BG_WT_mrgdf_trim-vs.Input.no_model_peak_502	172	7.65588	17.25615	12.95681	168	NA	NA	NA	NA	NA	NA	NA	NA	NA	NA
chr12	25034109	25034386	merged_peak_1062	y	n	n	NA	NA	NA	NA	chr12	25034109	25034386	278	GE_meis_IP_q0.01_peak_649	127	6.11046	16.71693	12.71473	174	NA	NA	NA	NA	NA	NA	NA	NA	NA	NA	NA	NA	NA	NA	NA	NA	NA	NA	NA	NA
chr12	25124584	25124914	merged_peak_1063	y	n	n	hs1527	forebrain_positive	NA	NA	chr12	25124584	25124914	331	GE_meis_IP_q0.01_peak_650	71	4.73068	10.84645	7.15164	185	NA	NA	NA	NA	NA	NA	NA	NA	NA	NA	NA	NA	NA	NA	NA	NA	NA	NA	NA	NA
chr12	25871114	25871444	merged_peak_1064	y	n	n	NA	NA	NA	NA	chr12	25871114	25871444	331	GE_meis_IP_q0.01_peak_651	209	7.88446	25.23761	20.91928	168	NA	NA	NA	NA	NA	NA	NA	NA	NA	NA	NA	NA	NA	NA	NA	NA	NA	NA	NA	NA
chr12	26680236	26680565	merged_peak_1065	n	y	n	NA	NA	NA	NA	NA	NA	NA	NA	NA	NA	NA	NA	NA	NA	chr12	26680236	26680565	330	Dlx5_e13.5_BG_WT_mrgdf_trim-vs.Input.no_model_peak_503	53	3.67482	5.32047	1.85089	154	NA	NA	NA	NA	NA	NA	NA	NA	NA	NA
chr12	26877768	26878161	merged_peak_1066	y	y	n	NA	NA	NA	Sox11	chr12	26877768	26878161	394	GE_meis_IP_q0.01_peak_652	110	5.71624	14.96416	11.04152	205	chr12	26877776	26878106	331	Dlx5_e13.5_BG_WT_mrgdf_trim-vs.Input.no_model_peak_504	183	7.96212	18.31748	13.98755	185	NA	NA	NA	NA	NA	NA	NA	NA	NA	NA
chr12	26886169	26887147	merged_peak_1067	y	y	y	NA	NA	NA	Sox11	chr12	26886341	26887147	807	GE_meis_IP_q0.01_peak_653	180	7.29313	22.29076	18.07044	629	chr12	26886169	26886528	360	Dlx5_e13.5_BG_WT_mrgdf_trim-vs.Input.no_model_peak_505	151	7.04341	15.18489	10.95848	200	chr12	26886288	26886554	267	Lhx6_ChIPvsInput_p0.00001_peak_308	31	4.11726	11.67909	7.9974	131
chr12	26906020	26906505	merged_peak_1068	n	y	y	NA	NA	NA	Sox11	NA	NA	NA	NA	NA	NA	NA	NA	NA	NA	chr12	26906020	26906437	418	Dlx5_e13.5_BG_WT_mrgdf_trim-vs.Input.no_model_peak_506	131	6.43094	13.18697	9.0459	239	chr12	26906037	26906505	469	Lhx6_ChIPvsInput_p0.00001_peak_309	159	20.5863	154.67957	149.85651	228
chr12	26920560	26920929	merged_peak_1069	y	n	n	NA	NA	NA	NA	chr12	26920560	26920929	370	GE_meis_IP_q0.01_peak_654	86	5.1249	12.44555	8.65789	232	NA	NA	NA	NA	NA	NA	NA	NA	NA	NA	NA	NA	NA	NA	NA	NA	NA	NA	NA	NA
chr12	26930104	26930768	merged_peak_1070	n	y	y	NA	NA	NA	Sox11	NA	NA	NA	NA	NA	NA	NA	NA	NA	NA	chr12	26930104	26930768	665	Dlx5_e13.5_BG_WT_mrgdf_trim-vs.Input.no_model_peak_507b	172	7.65588	17.25615	12.95681	505	chr12	26930355	26930707	353	Lhx6_ChIPvsInput_p0.00001_peak_310	25	3.34527	7.82406	4.30991	190
chr12	26936874	26937108	merged_peak_1071	y	n	n	NA	NA	NA	NA	chr12	26936874	26937108	235	GE_meis_IP_q0.01_peak_655	94	5.32201	13.26967	9.43533	113	NA	NA	NA	NA	NA	NA	NA	NA	NA	NA	NA	NA	NA	NA	NA	NA	NA	NA	NA	NA
chr12	27064961	27065231	merged_peak_1072	n	y	n	NA	NA	NA	Sox11	NA	NA	NA	NA	NA	NA	NA	NA	NA	NA	chr12	27064961	27065231	271	Dlx5_e13.5_BG_WT_mrgdf_trim-vs.Input.no_model_peak_508	122	6.12471	12.21757	8.12511	158	NA	NA	NA	NA	NA	NA	NA	NA	NA	NA
chr12	27076181	27076562	merged_peak_1073	n	y	n	NA	NA	NA	NA	NA	NA	NA	NA	NA	NA	NA	NA	NA	NA	chr12	27076181	27076562	382	Dlx5_e13.5_BG_WT_mrgdf_trim-vs.Input.no_model_peak_509	193	8.26835	19.39509	15.0371	194	NA	NA	NA	NA	NA	NA	NA	NA	NA	NA
chr12	27342626	27342856	merged_peak_1074	y	n	n	NA	NA	Sox11	NA	chr12	27342626	27342856	231	GE_meis_IP_q0.01_peak_656	110	5.71624	14.96416	11.04152	132	NA	NA	NA	NA	NA	NA	NA	NA	NA	NA	NA	NA	NA	NA	NA	NA	NA	NA	NA	NA
chr12	27646677	27646955	merged_peak_1075	y	n	n	NA	NA	NA	Sox11	chr12	27646677	27646955	279	GE_meis_IP_q0.01_peak_657	135	6.30757	17.61403	13.57162	119	NA	NA	NA	NA	NA	NA	NA	NA	NA	NA	NA	NA	NA	NA	NA	NA	NA	NA	NA	NA
chr12	28055544	28056039	merged_peak_1076	y	n	n	NA	NA	NA	NA	chr12	28055544	28056039	496	GE_meis_IP_q0.01_peak_658	569	13.83146	62.13374	56.96478	192	NA	NA	NA	NA	NA	NA	NA	NA	NA	NA	NA	NA	NA	NA	NA	NA	NA	NA	NA	NA
chr12	28085556	28085779	merged_peak_1077	n	y	n	NA	NA	NA	NA	NA	NA	NA	NA	NA	NA	NA	NA	NA	NA	chr12	28085556	28085779	224	Dlx5_e13.5_BG_WT_mrgdf_trim-vs.Input.no_model_peak_510	131	6.43094	13.18697	9.0459	115	NA	NA	NA	NA	NA	NA	NA	NA	NA	NA
chr12	28136202	28136430	merged_peak_1078	y	n	n	NA	NA	NA	NA	chr12	28136202	28136430	229	GE_meis_IP_q0.01_peak_659	64	4.53357	10.07273	6.42581	111	NA	NA	NA	NA	NA	NA	NA	NA	NA	NA	NA	NA	NA	NA	NA	NA	NA	NA	NA	NA
chr12	28402340	28402573	merged_peak_1079	n	y	n	NA	NA	NA	NA	NA	NA	NA	NA	NA	NA	NA	NA	NA	NA	chr12	28402340	28402573	234	Dlx5_e13.5_BG_WT_mrgdf_trim-vs.Input.no_model_peak_511	151	7.04341	15.18489	10.95848	121	NA	NA	NA	NA	NA	NA	NA	NA	NA	NA
chr12	28432609	28432914	merged_peak_1080	y	n	n	NA	NA	NA	NA	chr12	28432609	28432914	306	GE_meis_IP_q0.01_peak_660	71	4.73068	10.84645	7.15164	149	NA	NA	NA	NA	NA	NA	NA	NA	NA	NA	NA	NA	NA	NA	NA	NA	NA	NA	NA	NA
chr12	28863100	28863366	merged_peak_1081	n	n	y	NA	NA	NA	Myt1l	NA	NA	NA	NA	NA	NA	NA	NA	NA	NA	NA	NA	NA	NA	NA	NA	NA	NA	NA	NA	chr12	28863100	28863366	267	Lhx6_ChIPvsInput_p0.00001_peak_311	29	3.85993	10.33693	6.70758	132
chr12	28924624	28924858	merged_peak_1082	n	y	n	NA	NA	NA	NA	NA	NA	NA	NA	NA	NA	NA	NA	NA	NA	chr12	28924624	28924858	235	Dlx5_e13.5_BG_WT_mrgdf_trim-vs.Input.no_model_peak_512	131	6.43094	13.18697	9.0459	102	NA	NA	NA	NA	NA	NA	NA	NA	NA	NA
chr12	29015471	29015899	merged_peak_1083	y	y	n	NA	NA	NA	Myt1l; Tssc1	chr12	29015471	29015899	429	GE_meis_IP_q0.01_peak_661	269	9.06713	31.4129	26.91541	193	chr12	29015568	29015851	284	Dlx5_e13.5_BG_WT_mrgdf_trim-vs.Input.no_model_peak_513	103	5.51224	10.34264	6.35957	156	NA	NA	NA	NA	NA	NA	NA	NA	NA	NA
chr12	29095881	29096431	merged_peak_1084	y	y	n	mm1662	negative	NA	NA	chr12	29095881	29096225	345	GE_meis_IP_q0.01_peak_662	399	11.43247	44.73245	39.90783	153	chr12	29096213	29096431	219	Dlx5_e13.5_BG_WT_mrgdf_trim-vs.Input.no_model_peak_514	94	5.206	9.43932	5.51949	119	NA	NA	NA	NA	NA	NA	NA	NA	NA	NA
chr12	29129998	29130677	merged_peak_1085	y	n	n	NA	NA	NA	NA	chr12	29129998	29130677	680	GE_meis_IP_q0.01_peak_663	664	15.76893	71.80589	66.43786	363	NA	NA	NA	NA	NA	NA	NA	NA	NA	NA	NA	NA	NA	NA	NA	NA	NA	NA	NA	NA
chr12	29291100	29291346	merged_peak_1086	n	y	n	NA	NA	NA	NA	NA	NA	NA	NA	NA	NA	NA	NA	NA	NA	chr12	29291100	29291346	247	Dlx5_e13.5_BG_WT_mrgdf_trim-vs.Input.no_model_peak_515	60	3.98106	6.08548	2.50168	113	NA	NA	NA	NA	NA	NA	NA	NA	NA	NA
chr12	29527449	29527724	merged_peak_1087	y	n	n	NA	NA	Myt1l	NA	chr12	29527449	29527724	276	GE_meis_IP_q0.01_peak_664	64	4.53357	10.07273	6.42581	95	NA	NA	NA	NA	NA	NA	NA	NA	NA	NA	NA	NA	NA	NA	NA	NA	NA	NA	NA	NA
chr12	29528073	29528354	merged_peak_1088	y	y	n	NA	NA	Myt1l	NA	chr12	29528073	29528354	282	GE_meis_IP_q0.01_peak_665	171	7.09602	21.33111	17.14478	153	chr12	29528093	29528328	236	Dlx5_e13.5_BG_WT_mrgdf_trim-vs.Input.no_model_peak_516	112	5.81847	11.26911	7.22829	131	NA	NA	NA	NA	NA	NA	NA	NA	NA	NA
chr12	29530231	29530546	merged_peak_1089	y	y	n	NA	NA	Myt1l	NA	chr12	29530231	29530539	309	GE_meis_IP_q0.01_peak_666	43	3.94223	7.86371	4.37842	229	chr12	29530338	29530546	209	Dlx5_e13.5_BG_WT_mrgdf_trim-vs.Input.no_model_peak_517	77	4.59353	7.70739	3.9362	114	NA	NA	NA	NA	NA	NA	NA	NA	NA	NA
chr12	29547887	29548200	merged_peak_1090	y	n	n	NA	NA	NA	NA	chr12	29547887	29548200	314	GE_meis_IP_q0.01_peak_667	80	4.69926	11.75809	8.00959	202	NA	NA	NA	NA	NA	NA	NA	NA	NA	NA	NA	NA	NA	NA	NA	NA	NA	NA	NA	NA
chr12	29553211	29553474	merged_peak_1091	y	n	n	NA	NA	NA	NA	chr12	29553211	29553474	264	GE_meis_IP_q0.01_peak_668	53	3.90812	8.86127	5.3094	144	NA	NA	NA	NA	NA	NA	NA	NA	NA	NA	NA	NA	NA	NA	NA	NA	NA	NA	NA	NA
chr12	29629915	29630345	merged_peak_1092	y	y	y	NA	NA	NA	NA	chr12	29629915	29630265	351	GE_meis_IP_q0.01_peak_669	135	6.30757	17.61403	13.57162	182	chr12	29629915	29630345	431	Dlx5_e13.5_BG_WT_mrgdf_trim-vs.Input.no_model_peak_518	141	6.73718	14.17637	9.99197	238	chr12	29629951	29630342	392	Lhx6_ChIPvsInput_p0.00001_peak_312	39	5.14657	17.54566	13.66982	220
chr12	29664574	29664917	merged_peak_1093	n	n	y	NA	NA	NA	NA	NA	NA	NA	NA	NA	NA	NA	NA	NA	NA	NA	NA	NA	NA	NA	NA	NA	NA	NA	NA	chr12	29664574	29664917	344	Lhx6_ChIPvsInput_p0.00001_peak_313	39	5.14657	17.54566	13.66982	157
chr12	29750540	29750856	merged_peak_1094	y	n	n	NA	NA	NA	NA	chr12	29750540	29750856	317	GE_meis_IP_q0.01_peak_670	64	4.53357	10.07273	6.42581	169	NA	NA	NA	NA	NA	NA	NA	NA	NA	NA	NA	NA	NA	NA	NA	NA	NA	NA	NA	NA
chr12	29789414	29789627	merged_peak_1095	y	n	n	NA	NA	NA	Myt1l	chr12	29789414	29789627	214	GE_meis_IP_q0.01_peak_671	43	3.94223	7.86371	4.37842	35	NA	NA	NA	NA	NA	NA	NA	NA	NA	NA	NA	NA	NA	NA	NA	NA	NA	NA	NA	NA
chr12	31221627	31221907	merged_peak_1096	y	n	y	NA	NA	NA	Lamb1	chr12	31221627	31221907	281	GE_meis_IP_q0.01_peak_672	171	7.09602	21.33111	17.14478	127	NA	NA	NA	NA	NA	NA	NA	NA	NA	NA	chr12	31221631	31221880	250	Lhx6_ChIPvsInput_p0.00001_peak_314	30	3.9886	11.00124	7.34516	120
chr12	31374722	31374931	merged_peak_1097	y	n	n	NA	NA	NA	NA	chr12	31374722	31374931	210	GE_meis_IP_q0.01_peak_673	64	4.53357	10.07273	6.42581	125	NA	NA	NA	NA	NA	NA	NA	NA	NA	NA	NA	NA	NA	NA	NA	NA	NA	NA	NA	NA
chr12	31839352	31839574	merged_peak_1098	y	n	n	NA	NA	NA	NA	chr12	31839352	31839574	223	GE_meis_IP_q0.01_peak_674	64	4.53357	10.07273	6.42581	102	NA	NA	NA	NA	NA	NA	NA	NA	NA	NA	NA	NA	NA	NA	NA	NA	NA	NA	NA	NA
chr12	31905919	31906166	merged_peak_1099	y	n	n	NA	NA	NA	NA	chr12	31905919	31906166	248	GE_meis_IP_q0.01_peak_675	80	4.8597	11.81807	8.06605	86	NA	NA	NA	NA	NA	NA	NA	NA	NA	NA	NA	NA	NA	NA	NA	NA	NA	NA	NA	NA
chr12	31983821	31984055	merged_peak_1100	y	n	n	NA	NA	NA	Prkar2b	chr12	31983821	31984055	235	GE_meis_IP_q0.01_peak_676	30	3.21272	6.38095	3.06904	163	NA	NA	NA	NA	NA	NA	NA	NA	NA	NA	NA	NA	NA	NA	NA	NA	NA	NA	NA	NA
chr12	32048353	32048711	merged_peak_1101	n	n	y	NA	NA	NA	Prkar2b	NA	NA	NA	NA	NA	NA	NA	NA	NA	NA	NA	NA	NA	NA	NA	NA	NA	NA	NA	NA	chr12	32048353	32048711	359	Lhx6_ChIPvsInput_p0.00001_peak_315	48	6.30455	24.95658	20.88942	180
chr12	33035723	33036014	merged_peak_1102	n	y	n	NA	NA	NA	NA	NA	NA	NA	NA	NA	NA	NA	NA	NA	NA	chr12	33035723	33036014	292	Dlx5_e13.5_BG_WT_mrgdf_trim-vs.Input.no_model_peak_519	94	5.206	9.43932	5.51949	132	NA	NA	NA	NA	NA	NA	NA	NA	NA	NA
chr12	33225070	33225379	merged_peak_1103	y	n	n	NA	NA	NA	Atxn7l1	chr12	33225070	33225379	310	GE_meis_IP_q0.01_peak_677	104	5.47385	14.38184	10.49735	148	NA	NA	NA	NA	NA	NA	NA	NA	NA	NA	NA	NA	NA	NA	NA	NA	NA	NA	NA	NA
chr12	34647781	34647997	merged_peak_1104	n	y	n	NA	NA	NA	NA	NA	NA	NA	NA	NA	NA	NA	NA	NA	NA	chr12	34647781	34647997	217	Dlx5_e13.5_BG_WT_mrgdf_trim-vs.Input.no_model_peak_520	85	4.89976	8.56042	4.71056	107	NA	NA	NA	NA	NA	NA	NA	NA	NA	NA
chr12	34981880	34982271	merged_peak_1105	y	n	n	NA	NA	Prps1l1	NA	chr12	34981880	34982271	392	GE_meis_IP_q0.01_peak_678	370	9.48517	41.7818	37.0327	189	NA	NA	NA	NA	NA	NA	NA	NA	NA	NA	NA	NA	NA	NA	NA	NA	NA	NA	NA	NA
chr12	35008498	35008749	merged_peak_1106	y	n	n	NA	NA	NA	NA	chr12	35008498	35008749	252	GE_meis_IP_q0.01_peak_679	109	5.49126	14.80541	10.91701	79	NA	NA	NA	NA	NA	NA	NA	NA	NA	NA	NA	NA	NA	NA	NA	NA	NA	NA	NA	NA
chr12	35231942	35232618	merged_peak_1107	n	y	y	NA	NA	NA	NA	NA	NA	NA	NA	NA	NA	NA	NA	NA	NA	chr12	35231942	35232615	674	Dlx5_e13.5_BG_WT_mrgdf_trim-vs.Input.no_model_peak_521	227	9.18706	22.71996	18.28591	432	chr12	35232111	35232618	508	Lhx6_ChIPvsInput_p0.00001_peak_316	52	6.81921	28.48546	24.35073	279
chr12	36103306	36103676	merged_peak_1108	n	y	n	NA	NA	NA	NA	NA	NA	NA	NA	NA	NA	NA	NA	NA	NA	chr12	36103306	36103676	371	Dlx5_e13.5_BG_WT_mrgdf_trim-vs.Input.no_model_peak_522	122	6.12471	12.21757	8.12511	192	NA	NA	NA	NA	NA	NA	NA	NA	NA	NA
chr12	37774123	37774342	merged_peak_1109	n	y	n	NA	NA	NA	NA	NA	NA	NA	NA	NA	NA	NA	NA	NA	NA	chr12	37774123	37774342	220	Dlx5_e13.5_BG_WT_mrgdf_trim-vs.Input.no_model_peak_523	122	6.12471	12.21757	8.12511	99	NA	NA	NA	NA	NA	NA	NA	NA	NA	NA
chr12	38283563	38283763	merged_peak_1110	n	y	n	NA	NA	NA	NA	NA	NA	NA	NA	NA	NA	NA	NA	NA	NA	chr12	38283563	38283763	201	Dlx5_e13.5_BG_WT_mrgdf_trim-vs.Input.no_model_peak_524	112	5.81847	11.26911	7.22829	100	NA	NA	NA	NA	NA	NA	NA	NA	NA	NA
chr12	38386036	38386254	merged_peak_1111	n	y	n	NA	NA	NA	NA	NA	NA	NA	NA	NA	NA	NA	NA	NA	NA	chr12	38386036	38386254	219	Dlx5_e13.5_BG_WT_mrgdf_trim-vs.Input.no_model_peak_525	112	5.81847	11.26911	7.22829	107	NA	NA	NA	NA	NA	NA	NA	NA	NA	NA
chr12	38435926	38436313	merged_peak_1112	y	n	n	hs816	other_positive	NA	NA	chr12	38435926	38436313	388	GE_meis_IP_q0.01_peak_680	86	5.1249	12.44555	8.65789	188	NA	NA	NA	NA	NA	NA	NA	NA	NA	NA	NA	NA	NA	NA	NA	NA	NA	NA	NA	NA
chr12	39301233	39301964	merged_peak_1113	y	y	y	hs550	forebrain_positive	NA	NA	chr12	39301336	39301862	527	GE_meis_IP_q0.01_peak_681	229	8.11639	27.37307	22.99146	348	chr12	39301233	39301964	732	Dlx5_e13.5_BG_WT_mrgdf_trim-vs.Input.no_model_peak_526	346	12.24941	34.6646	30.04691	224	chr12	39301248	39301942	695	Lhx6_ChIPvsInput_p0.00001_peak_317a	43	5.66123	20.74318	16.77435	172
chr12	39685450	39685719	merged_peak_1114	n	y	n	NA	NA	NA	NA	NA	NA	NA	NA	NA	NA	NA	NA	NA	NA	chr12	39685450	39685719	270	Dlx5_e13.5_BG_WT_mrgdf_trim-vs.Input.no_model_peak_527	77	4.59353	7.70739	3.9362	125	NA	NA	NA	NA	NA	NA	NA	NA	NA	NA
chr12	39779765	39780096	merged_peak_1115	y	n	n	NA	NA	NA	NA	chr12	39779765	39780096	332	GE_meis_IP_q0.01_peak_682	210	7.18433	25.37331	21.05307	161	NA	NA	NA	NA	NA	NA	NA	NA	NA	NA	NA	NA	NA	NA	NA	NA	NA	NA	NA	NA
chr12	39885327	39885721	merged_peak_1116	n	y	y	NA	NA	NA	NA	NA	NA	NA	NA	NA	NA	NA	NA	NA	NA	chr12	39885334	39885654	321	Dlx5_e13.5_BG_WT_mrgdf_trim-vs.Input.no_model_peak_528	60	3.98106	6.08548	2.50168	204	chr12	39885327	39885721	395	Lhx6_ChIPvsInput_p0.00001_peak_318	51	6.69055	27.59075	23.47124	193
chr12	39956379	39956747	merged_peak_1117	y	n	n	NA	NA	NA	NA	chr12	39956379	39956747	369	GE_meis_IP_q0.01_peak_683	102	5.51912	14.10938	10.23211	188	NA	NA	NA	NA	NA	NA	NA	NA	NA	NA	NA	NA	NA	NA	NA	NA	NA	NA	NA	NA
chr12	40085860	40086098	merged_peak_1118	y	n	n	NA	NA	NA	NA	chr12	40085860	40086098	239	GE_meis_IP_q0.01_peak_684	52	4.11205	8.80286	5.25564	135	NA	NA	NA	NA	NA	NA	NA	NA	NA	NA	NA	NA	NA	NA	NA	NA	NA	NA	NA	NA
chr12	40905718	40905964	merged_peak_1119	y	n	n	NA	NA	NA	NA	chr12	40905718	40905964	247	GE_meis_IP_q0.01_peak_685	99	5.22911	13.77895	9.9365	126	NA	NA	NA	NA	NA	NA	NA	NA	NA	NA	NA	NA	NA	NA	NA	NA	NA	NA	NA	NA
chr12	41727307	41727749	merged_peak_1120	y	y	n	NA	NA	NA	NA	chr12	41727307	41727717	411	GE_meis_IP_q0.01_peak_686	78	4.92779	11.63761	7.89595	181	chr12	41727316	41727749	434	Dlx5_e13.5_BG_WT_mrgdf_trim-vs.Input.no_model_peak_529	131	6.43094	13.18697	9.0459	157	NA	NA	NA	NA	NA	NA	NA	NA	NA	NA
chr12	42229204	42229577	merged_peak_1121	y	n	n	NA	NA	NA	NA	chr12	42229204	42229577	374	GE_meis_IP_q0.01_peak_687	95	5.23352	13.42519	9.58464	241	NA	NA	NA	NA	NA	NA	NA	NA	NA	NA	NA	NA	NA	NA	NA	NA	NA	NA	NA	NA
chr12	43213212	43213431	merged_peak_1122	y	n	n	NA	NA	NA	NA	chr12	43213212	43213431	220	GE_meis_IP_q0.01_peak_688	66	4.35116	10.25763	6.60709	132	NA	NA	NA	NA	NA	NA	NA	NA	NA	NA	NA	NA	NA	NA	NA	NA	NA	NA	NA	NA
chr12	43493276	43493576	merged_peak_1123	y	n	n	NA	NA	NA	NA	chr12	43493276	43493576	301	GE_meis_IP_q0.01_peak_689	71	4.73068	10.84645	7.15164	154	NA	NA	NA	NA	NA	NA	NA	NA	NA	NA	NA	NA	NA	NA	NA	NA	NA	NA	NA	NA
chr12	43866720	43866971	merged_peak_1124	n	n	y	NA	NA	NA	NA	NA	NA	NA	NA	NA	NA	NA	NA	NA	NA	NA	NA	NA	NA	NA	NA	NA	NA	NA	NA	chr12	43866720	43866971	252	Lhx6_ChIPvsInput_p0.00001_peak_319	27	3.6026	9.05068	5.47727	143
chr12	44402106	44402404	merged_peak_1125	y	n	n	NA	NA	NA	NA	chr12	44402106	44402404	299	GE_meis_IP_q0.01_peak_690	142	6.09163	18.34394	14.28973	119	NA	NA	NA	NA	NA	NA	NA	NA	NA	NA	NA	NA	NA	NA	NA	NA	NA	NA	NA	NA
chr12	46075777	46076074	merged_peak_1126	y	y	n	NA	NA	NA	NA	chr12	46075777	46076071	295	GE_meis_IP_q0.01_peak_691	119	5.79426	15.94757	11.9807	160	chr12	46075794	46076074	281	Dlx5_e13.5_BG_WT_mrgdf_trim-vs.Input.no_model_peak_530	85	4.89976	8.56042	4.71056	166	NA	NA	NA	NA	NA	NA	NA	NA	NA	NA
chr12	46371847	46372136	merged_peak_1127	y	n	n	NA	NA	NA	NA	chr12	46371847	46372136	290	GE_meis_IP_q0.01_peak_692	111	5.60735	15.09254	11.1659	149	NA	NA	NA	NA	NA	NA	NA	NA	NA	NA	NA	NA	NA	NA	NA	NA	NA	NA	NA	NA
chr12	46520966	46521182	merged_peak_1128	y	n	n	NA	NA	NA	NA	chr12	46520966	46521182	217	GE_meis_IP_q0.01_peak_693	43	3.94223	7.86371	4.37842	48	NA	NA	NA	NA	NA	NA	NA	NA	NA	NA	NA	NA	NA	NA	NA	NA	NA	NA	NA	NA
chr12	46635335	46635695	merged_peak_1129	y	y	y	NA	NA	NA	NA	chr12	46635335	46635626	292	GE_meis_IP_q0.01_peak_694	87	4.8733	12.53193	8.73944	138	chr12	46635372	46635695	324	Dlx5_e13.5_BG_WT_mrgdf_trim-vs.Input.no_model_peak_531	183	7.96212	18.31748	13.98755	166	chr12	46635352	46635667	316	Lhx6_ChIPvsInput_p0.00001_peak_320	43	5.66123	20.74318	16.77435	153
chr12	46950265	46950571	merged_peak_1130	n	n	y	NA	NA	NA	NA	NA	NA	NA	NA	NA	NA	NA	NA	NA	NA	NA	NA	NA	NA	NA	NA	NA	NA	NA	NA	chr12	46950265	46950571	307	Lhx6_ChIPvsInput_p0.00001_peak_321	37	4.88925	16.00964	12.18284	145
chr12	47670511	47670790	merged_peak_1131	y	n	n	NA	NA	NA	NA	chr12	47670511	47670790	280	GE_meis_IP_q0.01_peak_695	70	4.67598	10.72024	7.05911	183	NA	NA	NA	NA	NA	NA	NA	NA	NA	NA	NA	NA	NA	NA	NA	NA	NA	NA	NA	NA
chr12	48820090	48820557	merged_peak_1132	n	y	y	NA	NA	NA	NA	NA	NA	NA	NA	NA	NA	NA	NA	NA	NA	chr12	48820107	48820557	451	Dlx5_e13.5_BG_WT_mrgdf_trim-vs.Input.no_model_peak_533	103	5.51224	10.34264	6.35957	265	chr12	48820090	48820464	375	Lhx6_ChIPvsInput_p0.00001_peak_322	26	3.47394	8.42966	4.88553	322
chr12	49374913	49375352	merged_peak_1133	y	y	n	hs1064	forebrain_positive	NA	NA	chr12	49375098	49375352	255	GE_meis_IP_q0.01_peak_696	59	4.29897	9.53016	5.92863	177	chr12	49374913	49375113	201	Dlx5_e13.5_BG_WT_mrgdf_trim-vs.Input.no_model_peak_534	60	3.98106	6.08548	2.50168	162	NA	NA	NA	NA	NA	NA	NA	NA	NA	NA
chr12	49381403	49381816	merged_peak_1134	n	n	y	NA	NA	Foxg1	NA	NA	NA	NA	NA	NA	NA	NA	NA	NA	NA	NA	NA	NA	NA	NA	NA	NA	NA	NA	NA	chr12	49381403	49381816	414	Lhx6_ChIPvsInput_p0.00001_peak_323	45	5.91856	22.40091	18.3901	235
chr12	49383817	49384140	merged_peak_1135	n	y	n	NA	NA	Foxg1	NA	NA	NA	NA	NA	NA	NA	NA	NA	NA	NA	chr12	49383817	49384140	324	Dlx5_e13.5_BG_WT_mrgdf_trim-vs.Input.no_model_peak_535	162	7.34965	16.21173	11.9469	174	NA	NA	NA	NA	NA	NA	NA	NA	NA	NA
chr12	49484112	49484326	merged_peak_1136	y	n	n	NA	NA	NA	NA	chr12	49484112	49484326	215	GE_meis_IP_q0.01_peak_697	59	4.29897	9.53016	5.92863	183	NA	NA	NA	NA	NA	NA	NA	NA	NA	NA	NA	NA	NA	NA	NA	NA	NA	NA	NA	NA
chr12	49510754	49511056	merged_peak_1137	y	n	n	hs539	negative	NA	NA	chr12	49510754	49511056	303	GE_meis_IP_q0.01_peak_698	144	6.31903	18.50274	14.44393	191	NA	NA	NA	NA	NA	NA	NA	NA	NA	NA	NA	NA	NA	NA	NA	NA	NA	NA	NA	NA
chr12	49887189	49887446	merged_peak_1138	n	n	y	hs944	negative	NA	NA	NA	NA	NA	NA	NA	NA	NA	NA	NA	NA	NA	NA	NA	NA	NA	NA	NA	NA	NA	NA	chr12	49887189	49887446	258	Lhx6_ChIPvsInput_p0.00001_peak_324	31	4.11726	11.67909	7.9974	133
chr12	49945260	49946313	merged_peak_1139	y	y	y	hs566	forebrain_positive	NA	NA	chr12	49945260	49946313	1054	GE_meis_IP_q0.01_peak_699	406	11.47663	45.50089	40.67208	749	chr12	49945368	49946230	863	Dlx5_e13.5_BG_WT_mrgdf_trim-vs.Input.no_model_peak_536a	450	14.69929	45.00971	40.20998	212	chr12	49945385	49945804	420	Lhx6_ChIPvsInput_p0.00001_peak_325	72	9.3925	47.90672	43.58406	232
chr12	50118510	50118775	merged_peak_1140	y	n	n	NA	NA	NA	Foxg1	chr12	50118510	50118775	266	GE_meis_IP_q0.01_peak_700	66	4.35116	10.25763	6.60709	153	NA	NA	NA	NA	NA	NA	NA	NA	NA	NA	NA	NA	NA	NA	NA	NA	NA	NA	NA	NA
chr12	50120322	50121117	merged_peak_1141	y	n	n	hs1523	forebrain_positive	NA	Foxg1	chr12	50120322	50121117	796	GE_meis_IP_q0.01_peak_701	151	6.6243	19.25893	15.16696	284	NA	NA	NA	NA	NA	NA	NA	NA	NA	NA	NA	NA	NA	NA	NA	NA	NA	NA	NA	NA
chr12	50122060	50122897	merged_peak_1142	y	y	y	hs342	forebrain_positive	NA	Foxg1	chr12	50122145	50122897	753	GE_meis_IP_q0.01_peak_702	382	10.77952	43.03138	38.25515	208	chr12	50122060	50122469	410	Dlx5_e13.5_BG_WT_mrgdf_trim-vs.Input.no_model_peak_538	68	4.28729	6.8818	3.19947	93	chr12	50122117	50122460	344	Lhx6_ChIPvsInput_p0.00001_peak_326	40	5.27524	18.32973	14.43031	183
chr12	50172453	50172836	merged_peak_1143	y	n	n	hs1201	negative	NA	NA	chr12	50172453	50172836	384	GE_meis_IP_q0.01_peak_703	127	6.11046	16.71693	12.71473	192	NA	NA	NA	NA	NA	NA	NA	NA	NA	NA	NA	NA	NA	NA	NA	NA	NA	NA	NA	NA
chr12	50190887	50191467	merged_peak_1144	n	y	y	hs598	other_positive	NA	NA	NA	NA	NA	NA	NA	NA	NA	NA	NA	NA	chr12	50190956	50191467	512	Dlx5_e13.5_BG_WT_mrgdf_trim-vs.Input.no_model_peak_539	183	7.96212	18.31748	13.98755	257	chr12	50190887	50191450	564	Lhx6_ChIPvsInput_p0.00001_peak_327	95	12.35178	73.15627	68.72055	325
chr12	50196467	50196739	merged_peak_1145	n	y	n	NA	NA	NA	NA	NA	NA	NA	NA	NA	NA	NA	NA	NA	NA	chr12	50196467	50196739	273	Dlx5_e13.5_BG_WT_mrgdf_trim-vs.Input.no_model_peak_540	94	5.206	9.43932	5.51949	159	NA	NA	NA	NA	NA	NA	NA	NA	NA	NA
chr12	50970493	50970892	merged_peak_1146	y	n	n	hs343	negative	NA	NA	chr12	50970493	50970892	400	GE_meis_IP_q0.01_peak_704	93	4.61628	13.16854	9.36732	243	NA	NA	NA	NA	NA	NA	NA	NA	NA	NA	NA	NA	NA	NA	NA	NA	NA	NA	NA	NA
chr12	50999709	50999909	merged_peak_1147	n	y	n	NA	NA	NA	NA	NA	NA	NA	NA	NA	NA	NA	NA	NA	NA	chr12	50999709	50999909	201	Dlx5_e13.5_BG_WT_mrgdf_trim-vs.Input.no_model_peak_541	68	4.28729	6.8818	3.19947	93	NA	NA	NA	NA	NA	NA	NA	NA	NA	NA
chr12	51001787	51002751	merged_peak_1148	y	y	y	hs433	forebrain_positive	NA	NA	chr12	51001787	51002751	965	GE_meis_IP_q0.01_peak_705	1139	22.66784	120.07618	113.97386	366	chr12	51001952	51002730	779	Dlx5_e13.5_BG_WT_mrgdf_trim-vs.Input.no_model_peak_542	423	14.08682	42.3658	37.616	199	chr12	51001968	51002431	464	Lhx6_ChIPvsInput_p0.00001_peak_328	51	6.69055	27.59075	23.47124	235
chr12	51045650	51045881	merged_peak_1149	y	n	n	NA	NA	NA	NA	chr12	51045650	51045881	232	GE_meis_IP_q0.01_peak_706	118	5.91335	15.8335	11.87053	94	NA	NA	NA	NA	NA	NA	NA	NA	NA	NA	NA	NA	NA	NA	NA	NA	NA	NA	NA	NA
chr12	51117961	51118205	merged_peak_1150	y	n	n	NA	NA	NA	NA	chr12	51117961	51118205	245	GE_meis_IP_q0.01_peak_707	153	6.70179	19.44757	15.33072	157	NA	NA	NA	NA	NA	NA	NA	NA	NA	NA	NA	NA	NA	NA	NA	NA	NA	NA	NA	NA
chr12	51190115	51190499	merged_peak_1151	y	n	n	NA	NA	NA	NA	chr12	51190115	51190499	385	GE_meis_IP_q0.01_peak_708	127	6.11046	16.71693	12.71473	116	NA	NA	NA	NA	NA	NA	NA	NA	NA	NA	NA	NA	NA	NA	NA	NA	NA	NA	NA	NA
chr12	51190733	51191057	merged_peak_1152	y	n	n	NA	NA	NA	NA	chr12	51190733	51191057	325	GE_meis_IP_q0.01_peak_709	118	5.91335	15.8335	11.87053	190	NA	NA	NA	NA	NA	NA	NA	NA	NA	NA	NA	NA	NA	NA	NA	NA	NA	NA	NA	NA
chr12	51571179	51571426	merged_peak_1153	n	y	n	NA	NA	NA	NA	NA	NA	NA	NA	NA	NA	NA	NA	NA	NA	chr12	51571179	51571426	248	Dlx5_e13.5_BG_WT_mrgdf_trim-vs.Input.no_model_peak_543	183	7.96212	18.31748	13.98755	123	NA	NA	NA	NA	NA	NA	NA	NA	NA	NA
chr12	52138140	52139017	merged_peak_1154	y	y	y	NA	NA	NA	NA	chr12	52138140	52138749	610	GE_meis_IP_q0.01_peak_710	387	11.23536	43.57841	38.77874	410	chr12	52138280	52139017	738	Dlx5_e13.5_BG_WT_mrgdf_trim-vs.Input.no_model_peak_544a	250	9.79953	25.00821	20.53482	154	chr12	52138297	52138621	325	Lhx6_ChIPvsInput_p0.00001_peak_329	25	3.34527	7.82406	4.30991	124
chr12	52699242	52699442	merged_peak_1155	n	y	n	NA	NA	Akap6	NA	NA	NA	NA	NA	NA	NA	NA	NA	NA	NA	chr12	52699242	52699442	201	Dlx5_e13.5_BG_WT_mrgdf_trim-vs.Input.no_model_peak_545	60	3.98106	6.08548	2.50168	68	NA	NA	NA	NA	NA	NA	NA	NA	NA	NA
chr12	53331849	53332144	merged_peak_1156	y	n	n	NA	NA	NA	NA	chr12	53331849	53332144	296	GE_meis_IP_q0.01_peak_711	162	6.89891	20.38327	16.23092	155	NA	NA	NA	NA	NA	NA	NA	NA	NA	NA	NA	NA	NA	NA	NA	NA	NA	NA	NA	NA
chr12	53566659	53567238	merged_peak_1157	y	y	n	NA	NA	NA	NA	chr12	53566664	53567196	533	GE_meis_IP_q0.01_peak_712	139	5.6605	17.97538	13.92718	162	chr12	53566659	53567238	580	Dlx5_e13.5_BG_WT_mrgdf_trim-vs.Input.no_model_peak_546	94	5.206	9.43932	5.51949	113	NA	NA	NA	NA	NA	NA	NA	NA	NA	NA
chr12	53589363	53589697	merged_peak_1158	n	y	n	NA	NA	NA	Akap6	NA	NA	NA	NA	NA	NA	NA	NA	NA	NA	chr12	53589363	53589697	335	Dlx5_e13.5_BG_WT_mrgdf_trim-vs.Input.no_model_peak_547	60	3.98106	6.08548	2.50168	177	NA	NA	NA	NA	NA	NA	NA	NA	NA	NA
chr12	53629715	53630018	merged_peak_1159	n	y	n	NA	NA	NA	Akap6	NA	NA	NA	NA	NA	NA	NA	NA	NA	NA	chr12	53629715	53630018	304	Dlx5_e13.5_BG_WT_mrgdf_trim-vs.Input.no_model_peak_548	77	4.59353	7.70739	3.9362	172	NA	NA	NA	NA	NA	NA	NA	NA	NA	NA
chr12	53630678	53630917	merged_peak_1160	y	n	n	NA	NA	NA	Akap6	chr12	53630678	53630917	240	GE_meis_IP_q0.01_peak_713	57	4.33646	9.31717	5.72125	65	NA	NA	NA	NA	NA	NA	NA	NA	NA	NA	NA	NA	NA	NA	NA	NA	NA	NA	NA	NA
chr12	53638640	53638891	merged_peak_1161	n	y	y	NA	NA	NA	NA	NA	NA	NA	NA	NA	NA	NA	NA	NA	NA	chr12	53638650	53638861	212	Dlx5_e13.5_BG_WT_mrgdf_trim-vs.Input.no_model_peak_549	94	5.206	9.43932	5.51949	100	chr12	53638640	53638891	252	Lhx6_ChIPvsInput_p0.00001_peak_330	33	4.37459	13.07384	9.34197	141
chr12	53647283	53647624	merged_peak_1162	n	y	y	NA	NA	NA	NA	NA	NA	NA	NA	NA	NA	NA	NA	NA	NA	chr12	53647397	53647624	228	Dlx5_e13.5_BG_WT_mrgdf_trim-vs.Input.no_model_peak_550	77	4.59353	7.70739	3.9362	126	chr12	53647283	53647570	288	Lhx6_ChIPvsInput_p0.00001_peak_331	42	5.53257	19.92872	15.98263	153
chr12	53694367	53694628	merged_peak_1163	y	n	n	NA	NA	NA	NA	chr12	53694367	53694628	262	GE_meis_IP_q0.01_peak_714	66	3.95772	10.35697	6.69897	161	NA	NA	NA	NA	NA	NA	NA	NA	NA	NA	NA	NA	NA	NA	NA	NA	NA	NA	NA	NA
chr12	53753398	53753631	merged_peak_1164	y	n	n	NA	NA	NA	Akap6	chr12	53753398	53753631	234	GE_meis_IP_q0.01_peak_715	71	4.73068	10.84645	7.15164	89	NA	NA	NA	NA	NA	NA	NA	NA	NA	NA	NA	NA	NA	NA	NA	NA	NA	NA	NA	NA
chr12	53841915	53842129	merged_peak_1165	y	n	n	NA	NA	NA	NA	chr12	53841915	53842129	215	GE_meis_IP_q0.01_peak_716	71	4.73068	10.84645	7.15164	50	NA	NA	NA	NA	NA	NA	NA	NA	NA	NA	NA	NA	NA	NA	NA	NA	NA	NA	NA	NA
chr12	54052993	54053403	merged_peak_1166	y	n	n	NA	NA	NA	NA	chr12	54052993	54053403	411	GE_meis_IP_q0.01_peak_717	190	7.49024	23.26192	19.00519	201	NA	NA	NA	NA	NA	NA	NA	NA	NA	NA	NA	NA	NA	NA	NA	NA	NA	NA	NA	NA
chr12	54191837	54192366	merged_peak_1167	y	y	n	NA	NA	NA	Egln3; Egln3	chr12	54191837	54192366	530	GE_meis_IP_q0.01_peak_718	540	13.79781	59.12576	54.00553	249	chr12	54191865	54192246	382	Dlx5_e13.5_BG_WT_mrgdf_trim-vs.Input.no_model_peak_551	68	4.28729	6.8818	3.19947	119	NA	NA	NA	NA	NA	NA	NA	NA	NA	NA
chr12	55302551	55302833	merged_peak_1168	y	n	n	NA	NA	Ppp2r3c; 1110008L16Rik	NA	chr12	55302551	55302833	283	GE_meis_IP_q0.01_peak_719	118	5.91335	15.8335	11.87053	137	NA	NA	NA	NA	NA	NA	NA	NA	NA	NA	NA	NA	NA	NA	NA	NA	NA	NA	NA	NA
chr12	55537774	55538178	merged_peak_1169	n	y	y	NA	NA	NA	NA	NA	NA	NA	NA	NA	NA	NA	NA	NA	NA	chr12	55537783	55538178	396	Dlx5_e13.5_BG_WT_mrgdf_trim-vs.Input.no_model_peak_552	193	8.26835	19.39509	15.0371	198	chr12	55537774	55538090	317	Lhx6_ChIPvsInput_p0.00001_peak_332	52	6.81921	28.48546	24.35073	149
chr12	56004362	56004913	merged_peak_1170	n	y	y	NA	NA	NA	NA	NA	NA	NA	NA	NA	NA	NA	NA	NA	NA	chr12	56004362	56004858	497	Dlx5_e13.5_BG_WT_mrgdf_trim-vs.Input.no_model_peak_553	261	10.10576	26.1725	21.68156	197	chr12	56004398	56004913	516	Lhx6_ChIPvsInput_p0.00001_peak_333	105	13.63842	84.91495	80.43723	260
chr12	56114293	56114872	merged_peak_1171	n	y	y	hs350	negative	NA	NA	NA	NA	NA	NA	NA	NA	NA	NA	NA	NA	chr12	56114293	56114681	389	Dlx5_e13.5_BG_WT_mrgdf_trim-vs.Input.no_model_peak_554	103	5.51224	10.34264	6.35957	172	chr12	56114557	56114872	316	Lhx6_ChIPvsInput_p0.00001_peak_334	38	5.01791	16.77221	12.9213	157
chr12	56387801	56388086	merged_peak_1172	y	n	n	hs592	other_positive	NA	NA	chr12	56387801	56388086	286	GE_meis_IP_q0.01_peak_720	43	3.94223	7.86371	4.37842	163	NA	NA	NA	NA	NA	NA	NA	NA	NA	NA	NA	NA	NA	NA	NA	NA	NA	NA	NA	NA
chr12	56441061	56441626	merged_peak_1173	n	y	y	hs879	negative	NA	NA	NA	NA	NA	NA	NA	NA	NA	NA	NA	NA	chr12	56441061	56441498	438	Dlx5_e13.5_BG_WT_mrgdf_trim-vs.Input.no_model_peak_555	60	3.98106	6.08548	2.50168	96	chr12	56441227	56441626	400	Lhx6_ChIPvsInput_p0.00001_peak_335	34	4.50325	13.79	10.03351	195
chr12	56458768	56459183	merged_peak_1174	y	y	y	hs1538	forebrain_positive	NA	NA	chr12	56458768	56459183	416	GE_meis_IP_q0.01_peak_721	50	4.13934	8.58055	5.0388	244	chr12	56458816	56459102	287	Dlx5_e13.5_BG_WT_mrgdf_trim-vs.Input.no_model_peak_556	122	6.12471	12.21757	8.12511	134	chr12	56458787	56459106	320	Lhx6_ChIPvsInput_p0.00001_peak_336	34	4.50325	13.79	10.03351	161
chr12	56471052	56471619	merged_peak_1175	y	y	y	NA	NA	NA	NA	chr12	56471075	56471284	210	GE_meis_IP_q0.01_peak_722	71	4.73068	10.84645	7.15164	134	chr12	56471052	56471619	568	Dlx5_e13.5_BG_WT_mrgdf_trim-vs.Input.no_model_peak_557	261	10.10576	26.1725	21.68156	249	chr12	56471125	56471546	422	Lhx6_ChIPvsInput_p0.00001_peak_337	51	6.69055	27.59075	23.47124	223
chr12	56851461	56851869	merged_peak_1176	n	n	y	NA	NA	NA	NA	NA	NA	NA	NA	NA	NA	NA	NA	NA	NA	NA	NA	NA	NA	NA	NA	NA	NA	NA	NA	chr12	56851461	56851869	409	Lhx6_ChIPvsInput_p0.00001_peak_338	41	5.4039	19.12416	15.20173	214
chr12	59066587	59066894	merged_peak_1177	y	n	n	NA	NA	Pnn	NA	chr12	59066587	59066894	308	GE_meis_IP_q0.01_peak_723	31	3.54801	6.4931	3.12906	249	NA	NA	NA	NA	NA	NA	NA	NA	NA	NA	NA	NA	NA	NA	NA	NA	NA	NA	NA	NA
chr12	59131234	59131490	merged_peak_1178	n	y	n	NA	NA	Mia2	NA	NA	NA	NA	NA	NA	NA	NA	NA	NA	NA	chr12	59131234	59131490	257	Dlx5_e13.5_BG_WT_mrgdf_trim-vs.Input.no_model_peak_559	53	3.67482	5.32047	1.85089	152	NA	NA	NA	NA	NA	NA	NA	NA	NA	NA
chr12	59304558	59304816	merged_peak_1179	n	n	y	NA	NA	NA	NA	NA	NA	NA	NA	NA	NA	NA	NA	NA	NA	NA	NA	NA	NA	NA	NA	NA	NA	NA	NA	chr12	59304558	59304816	259	Lhx6_ChIPvsInput_p0.00001_peak_339	35	4.63192	14.51823	10.73815	128
chr12	63490404	63490804	merged_peak_1180	n	n	y	NA	NA	NA	NA	NA	NA	NA	NA	NA	NA	NA	NA	NA	NA	NA	NA	NA	NA	NA	NA	NA	NA	NA	NA	chr12	63490404	63490804	401	Lhx6_ChIPvsInput_p0.00001_peak_340	58	7.5912	34.01833	29.80826	179
chr12	64198404	64198699	merged_peak_1181	n	y	y	NA	NA	NA	NA	NA	NA	NA	NA	NA	NA	NA	NA	NA	NA	chr12	64198470	64198670	201	Dlx5_e13.5_BG_WT_mrgdf_trim-vs.Input.no_model_peak_560	60	3.98106	6.08548	2.50168	158	chr12	64198404	64198699	296	Lhx6_ChIPvsInput_p0.00001_peak_341	39	5.14657	17.54566	13.66982	159
chr12	65036348	65036689	merged_peak_1182	n	y	n	NA	NA	Prpf39	NA	NA	NA	NA	NA	NA	NA	NA	NA	NA	NA	chr12	65036348	65036689	342	Dlx5_e13.5_BG_WT_mrgdf_trim-vs.Input.no_model_peak_561	60	3.98106	6.08548	2.50168	183	NA	NA	NA	NA	NA	NA	NA	NA	NA	NA
chr12	66618339	66618609	merged_peak_1183	n	n	y	NA	NA	NA	NA	NA	NA	NA	NA	NA	NA	NA	NA	NA	NA	NA	NA	NA	NA	NA	NA	NA	NA	NA	NA	chr12	66618339	66618609	271	Lhx6_ChIPvsInput_p0.00001_peak_342	33	4.37459	13.07384	9.34197	133
chr12	67272359	67272692	merged_peak_1184	y	n	n	NA	NA	NA	NA	chr12	67272359	67272692	334	GE_meis_IP_q0.01_peak_724	199	7.68735	24.2443	19.95601	202	NA	NA	NA	NA	NA	NA	NA	NA	NA	NA	NA	NA	NA	NA	NA	NA	NA	NA	NA	NA
chr12	67272903	67273326	merged_peak_1185	y	n	n	NA	NA	NA	NA	chr12	67272903	67273326	424	GE_meis_IP_q0.01_peak_725	151	6.6243	19.25893	15.16696	251	NA	NA	NA	NA	NA	NA	NA	NA	NA	NA	NA	NA	NA	NA	NA	NA	NA	NA	NA	NA
chr12	68605649	68605973	merged_peak_1186	y	n	n	NA	NA	NA	NA	chr12	68605649	68605973	325	GE_meis_IP_q0.01_peak_726	153	6.70179	19.44757	15.33072	154	NA	NA	NA	NA	NA	NA	NA	NA	NA	NA	NA	NA	NA	NA	NA	NA	NA	NA	NA	NA
chr12	69371772	69372004	merged_peak_1187	y	n	n	NA	NA	Arf6; AK179786	NA	chr12	69371772	69372004	233	GE_meis_IP_q0.01_peak_727	86	5.1249	12.44555	8.65789	88	NA	NA	NA	NA	NA	NA	NA	NA	NA	NA	NA	NA	NA	NA	NA	NA	NA	NA	NA	NA
chr12	69653885	69654468	merged_peak_1188	n	y	y	NA	NA	NA	NA	NA	NA	NA	NA	NA	NA	NA	NA	NA	NA	chr12	69654063	69654297	235	Dlx5_e13.5_BG_WT_mrgdf_trim-vs.Input.no_model_peak_562	45	3.36859	4.58913	1.2561	104	chr12	69653885	69654468	584	Lhx6_ChIPvsInput_p0.00001_peak_344	111	14.41041	92.1683	87.66404	294
chr12	71048160	71048386	merged_peak_1189	n	y	n	NA	NA	Arid4a	NA	NA	NA	NA	NA	NA	NA	NA	NA	NA	NA	chr12	71048160	71048386	227	Dlx5_e13.5_BG_WT_mrgdf_trim-vs.Input.no_model_peak_563	53	3.67482	5.32047	1.85089	94	NA	NA	NA	NA	NA	NA	NA	NA	NA	NA
chr12	71543621	71543896	merged_peak_1190	y	n	n	NA	NA	NA	Dact1	chr12	71543621	71543896	276	GE_meis_IP_q0.01_peak_728	57	4.33646	9.31717	5.72125	183	NA	NA	NA	NA	NA	NA	NA	NA	NA	NA	NA	NA	NA	NA	NA	NA	NA	NA	NA	NA
chr12	71568259	71568598	merged_peak_1191	n	n	y	NA	NA	NA	NA	NA	NA	NA	NA	NA	NA	NA	NA	NA	NA	NA	NA	NA	NA	NA	NA	NA	NA	NA	NA	chr12	71568259	71568598	340	Lhx6_ChIPvsInput_p0.00001_peak_345	48	6.30455	24.95658	20.88942	154
chr12	71572697	71573016	merged_peak_1192	y	n	n	NA	NA	NA	NA	chr12	71572697	71573016	320	GE_meis_IP_q0.01_peak_729	102	5.51912	14.10938	10.23211	174	NA	NA	NA	NA	NA	NA	NA	NA	NA	NA	NA	NA	NA	NA	NA	NA	NA	NA	NA	NA
chr12	71578903	71579178	merged_peak_1193	y	n	y	NA	NA	NA	NA	chr12	71578903	71579112	210	GE_meis_IP_q0.01_peak_730	57	4.33646	9.31717	5.72125	159	NA	NA	NA	NA	NA	NA	NA	NA	NA	NA	chr12	71578908	71579178	271	Lhx6_ChIPvsInput_p0.00001_peak_346	33	4.37459	13.07384	9.34197	131
chr12	71704486	71704775	merged_peak_1194	y	n	n	NA	NA	NA	NA	chr12	71704486	71704775	290	GE_meis_IP_q0.01_peak_731	127	6.11046	16.71693	12.71473	145	NA	NA	NA	NA	NA	NA	NA	NA	NA	NA	NA	NA	NA	NA	NA	NA	NA	NA	NA	NA
chr12	72093166	72093366	merged_peak_1195	n	y	n	NA	NA	NA	NA	NA	NA	NA	NA	NA	NA	NA	NA	NA	NA	chr12	72093166	72093366	201	Dlx5_e13.5_BG_WT_mrgdf_trim-vs.Input.no_model_peak_565	94	5.206	9.43932	5.51949	120	NA	NA	NA	NA	NA	NA	NA	NA	NA	NA
chr12	74126017	74126267	merged_peak_1196	n	y	n	NA	NA	NA	NA	NA	NA	NA	NA	NA	NA	NA	NA	NA	NA	chr12	74126017	74126267	251	Dlx5_e13.5_BG_WT_mrgdf_trim-vs.Input.no_model_peak_566	141	6.73718	14.17637	9.99197	132	NA	NA	NA	NA	NA	NA	NA	NA	NA	NA
chr12	74527258	74527508	merged_peak_1197	n	n	y	NA	NA	NA	Kcnh5	NA	NA	NA	NA	NA	NA	NA	NA	NA	NA	NA	NA	NA	NA	NA	NA	NA	NA	NA	NA	chr12	74527258	74527508	251	Lhx6_ChIPvsInput_p0.00001_peak_347	31	4.11726	11.67909	7.9974	129
chr12	76781196	76781396	merged_peak_1198	n	y	n	NA	NA	NA	NA	NA	NA	NA	NA	NA	NA	NA	NA	NA	NA	chr12	76781196	76781396	201	Dlx5_e13.5_BG_WT_mrgdf_trim-vs.Input.no_model_peak_567	94	5.206	9.43932	5.51949	114	NA	NA	NA	NA	NA	NA	NA	NA	NA	NA
chr12	77598079	77598328	merged_peak_1199	y	n	n	NA	NA	NA	NA	chr12	77598079	77598328	250	GE_meis_IP_q0.01_peak_732	144	6.50468	18.52437	14.44393	99	NA	NA	NA	NA	NA	NA	NA	NA	NA	NA	NA	NA	NA	NA	NA	NA	NA	NA	NA	NA
chr12	78522324	78522537	merged_peak_1200	y	n	n	NA	NA	NA	NA	chr12	78522324	78522537	214	GE_meis_IP_q0.01_peak_733	80	4.8597	11.81807	8.06605	91	NA	NA	NA	NA	NA	NA	NA	NA	NA	NA	NA	NA	NA	NA	NA	NA	NA	NA	NA	NA
chr12	79172403	79172685	merged_peak_1201	y	n	n	NA	NA	Vti1b	NA	chr12	79172403	79172685	283	GE_meis_IP_q0.01_peak_734	43	3.94223	7.86371	4.37842	82	NA	NA	NA	NA	NA	NA	NA	NA	NA	NA	NA	NA	NA	NA	NA	NA	NA	NA	NA	NA
chr12	80462972	80463172	merged_peak_1202	n	y	n	NA	NA	NA	NA	NA	NA	NA	NA	NA	NA	NA	NA	NA	NA	chr12	80462972	80463172	201	Dlx5_e13.5_BG_WT_mrgdf_trim-vs.Input.no_model_peak_568	85	4.89976	8.56042	4.71056	104	NA	NA	NA	NA	NA	NA	NA	NA	NA	NA
chr12	80643842	80644042	merged_peak_1203	n	y	n	NA	NA	Erh; Slc39a9	NA	NA	NA	NA	NA	NA	NA	NA	NA	NA	NA	chr12	80643842	80644042	201	Dlx5_e13.5_BG_WT_mrgdf_trim-vs.Input.no_model_peak_569	112	5.81847	11.26911	7.22829	98	NA	NA	NA	NA	NA	NA	NA	NA	NA	NA
chr12	80857764	80858039	merged_peak_1204	n	y	n	NA	NA	NA	NA	NA	NA	NA	NA	NA	NA	NA	NA	NA	NA	chr12	80857764	80858039	276	Dlx5_e13.5_BG_WT_mrgdf_trim-vs.Input.no_model_peak_570	68	4.28729	6.8818	3.19947	99	NA	NA	NA	NA	NA	NA	NA	NA	NA	NA
chr12	81002760	81003174	merged_peak_1205	n	y	n	NA	NA	NA	NA	NA	NA	NA	NA	NA	NA	NA	NA	NA	NA	chr12	81002760	81003174	415	Dlx5_e13.5_BG_WT_mrgdf_trim-vs.Input.no_model_peak_571	227	9.18706	22.71996	18.28591	175	NA	NA	NA	NA	NA	NA	NA	NA	NA	NA
chr12	81205828	81206039	merged_peak_1206	n	y	n	NA	NA	NA	NA	NA	NA	NA	NA	NA	NA	NA	NA	NA	NA	chr12	81205828	81206039	212	Dlx5_e13.5_BG_WT_mrgdf_trim-vs.Input.no_model_peak_572	85	4.89976	8.56042	4.71056	103	NA	NA	NA	NA	NA	NA	NA	NA	NA	NA
chr12	82339381	82339788	merged_peak_1207	y	y	n	NA	NA	NA	NA	chr12	82339535	82339788	254	GE_meis_IP_q0.01_peak_735	50	4.13934	8.58055	5.0388	126	chr12	82339381	82339715	335	Dlx5_e13.5_BG_WT_mrgdf_trim-vs.Input.no_model_peak_573	68	4.28729	6.8818	3.19947	109	NA	NA	NA	NA	NA	NA	NA	NA	NA	NA
chr12	82394440	82394834	merged_peak_1208	y	n	n	NA	NA	NA	NA	chr12	82394440	82394834	395	GE_meis_IP_q0.01_peak_736	93	4.61628	13.16854	9.36732	139	NA	NA	NA	NA	NA	NA	NA	NA	NA	NA	NA	NA	NA	NA	NA	NA	NA	NA	NA	NA
chr12	82799780	82800235	merged_peak_1209	n	y	y	NA	NA	NA	NA	NA	NA	NA	NA	NA	NA	NA	NA	NA	NA	chr12	82799840	82800234	395	Dlx5_e13.5_BG_WT_mrgdf_trim-vs.Input.no_model_peak_574	103	5.51224	10.34264	6.35957	153	chr12	82799780	82800235	456	Lhx6_ChIPvsInput_p0.00001_peak_349	65	8.49185	40.8028	36.52979	186
chr12	83044596	83044883	merged_peak_1210	y	y	n	NA	NA	NA	NA	chr12	83044596	83044841	246	GE_meis_IP_q0.01_peak_737	37	3.74512	7.16756	3.74069	154	chr12	83044664	83044883	220	Dlx5_e13.5_BG_WT_mrgdf_trim-vs.Input.no_model_peak_575	94	5.206	9.43932	5.51949	103	NA	NA	NA	NA	NA	NA	NA	NA	NA	NA
chr12	83631942	83632286	merged_peak_1211	n	y	n	NA	NA	Rbm25	NA	NA	NA	NA	NA	NA	NA	NA	NA	NA	NA	chr12	83631942	83632286	345	Dlx5_e13.5_BG_WT_mrgdf_trim-vs.Input.no_model_peak_576	183	7.96212	18.31748	13.98755	153	NA	NA	NA	NA	NA	NA	NA	NA	NA	NA
chr12	84217592	84217833	merged_peak_1212	n	y	n	NA	NA	Elmsan1	NA	NA	NA	NA	NA	NA	NA	NA	NA	NA	NA	chr12	84217592	84217833	242	Dlx5_e13.5_BG_WT_mrgdf_trim-vs.Input.no_model_peak_577	122	6.12471	12.21757	8.12511	117	NA	NA	NA	NA	NA	NA	NA	NA	NA	NA
chr12	84361733	84362169	merged_peak_1213	y	y	n	NA	NA	Fam161b; Coq6	NA	chr12	84361733	84362047	315	GE_meis_IP_q0.01_peak_738	52	4.00307	8.82414	5.27402	206	chr12	84361888	84362169	282	Dlx5_e13.5_BG_WT_mrgdf_trim-vs.Input.no_model_peak_578	122	6.12471	12.21757	8.12511	158	NA	NA	NA	NA	NA	NA	NA	NA	NA	NA
chr12	84532398	84532634	merged_peak_1214	y	n	n	NA	NA	NA	NA	chr12	84532398	84532634	237	GE_meis_IP_q0.01_peak_739	43	3.94223	7.86371	4.37842	75	NA	NA	NA	NA	NA	NA	NA	NA	NA	NA	NA	NA	NA	NA	NA	NA	NA	NA	NA	NA
chr12	84589884	84590472	merged_peak_1215	y	y	y	NA	NA	NA	NA	chr12	84589884	84590179	296	GE_meis_IP_q0.01_peak_740	71	4.73068	10.84645	7.15164	118	chr12	84590100	84590472	373	Dlx5_e13.5_BG_WT_mrgdf_trim-vs.Input.no_model_peak_579	131	6.43094	13.18697	9.0459	173	chr12	84590052	84590309	258	Lhx6_ChIPvsInput_p0.00001_peak_350	36	4.76058	15.25821	11.45469	124
chr12	85436230	85436487	merged_peak_1216	y	n	n	hs1657	other_positive	NA	NA	chr12	85436230	85436487	258	GE_meis_IP_q0.01_peak_741	71	4.73068	10.84645	7.15164	128	NA	NA	NA	NA	NA	NA	NA	NA	NA	NA	NA	NA	NA	NA	NA	NA	NA	NA	NA	NA
chr12	85824587	85824889	merged_peak_1217	y	n	n	NA	NA	Erg28; Ttll5	NA	chr12	85824587	85824889	303	GE_meis_IP_q0.01_peak_742	66	4.48588	10.2756	6.61983	195	NA	NA	NA	NA	NA	NA	NA	NA	NA	NA	NA	NA	NA	NA	NA	NA	NA	NA	NA	NA
chr12	86071426	86071809	merged_peak_1218	n	n	y	NA	NA	NA	NA	NA	NA	NA	NA	NA	NA	NA	NA	NA	NA	NA	NA	NA	NA	NA	NA	NA	NA	NA	NA	chr12	86071426	86071809	384	Lhx6_ChIPvsInput_p0.00001_peak_351	80	10.42181	56.37803	52.01083	202
chr12	86462760	86463123	merged_peak_1219	y	y	n	NA	NA	NA	NA	chr12	86462826	86463114	289	GE_meis_IP_q0.01_peak_743	190	7.49024	23.26192	19.00519	117	chr12	86462760	86463123	364	Dlx5_e13.5_BG_WT_mrgdf_trim-vs.Input.no_model_peak_580	204	8.57459	20.4884	16.10336	186	NA	NA	NA	NA	NA	NA	NA	NA	NA	NA
chr12	86802346	86802626	merged_peak_1220	y	n	n	mm1676;hs1466	negative;forebrain_positive	NA	NA	chr12	86802346	86802626	281	GE_meis_IP_q0.01_peak_744	94	5.32201	13.26967	9.43533	122	NA	NA	NA	NA	NA	NA	NA	NA	NA	NA	NA	NA	NA	NA	NA	NA	NA	NA	NA	NA
chr12	86824213	86824464	merged_peak_1221	n	y	n	mm1444	other_positive	NA	Irf2bpl	NA	NA	NA	NA	NA	NA	NA	NA	NA	NA	chr12	86824213	86824464	252	Dlx5_e13.5_BG_WT_mrgdf_trim-vs.Input.no_model_peak_581	53	3.67482	5.32047	1.85089	111	NA	NA	NA	NA	NA	NA	NA	NA	NA	NA
chr12	86892549	86892855	merged_peak_1222	y	n	n	NA	NA	NA	NA	chr12	86892549	86892855	307	GE_meis_IP_q0.01_peak_745	102	5.51912	14.10938	10.23211	135	NA	NA	NA	NA	NA	NA	NA	NA	NA	NA	NA	NA	NA	NA	NA	NA	NA	NA	NA	NA
chr12	86894458	86894873	merged_peak_1223	y	y	n	hs1903	other_positive	NA	NA	chr12	86894458	86894744	287	GE_meis_IP_q0.01_peak_746	248	8.67291	29.31499	24.87377	133	chr12	86894508	86894873	366	Dlx5_e13.5_BG_WT_mrgdf_trim-vs.Input.no_model_peak_582	112	5.81847	11.26911	7.22829	197	NA	NA	NA	NA	NA	NA	NA	NA	NA	NA
chr12	86911408	86911858	merged_peak_1224	n	y	n	NA	NA	NA	NA	NA	NA	NA	NA	NA	NA	NA	NA	NA	NA	chr12	86911408	86911858	451	Dlx5_e13.5_BG_WT_mrgdf_trim-vs.Input.no_model_peak_583	162	7.34965	16.21173	11.9469	214	NA	NA	NA	NA	NA	NA	NA	NA	NA	NA
chr12	86924026	86924326	merged_peak_1225	n	y	y	NA	NA	NA	NA	NA	NA	NA	NA	NA	NA	NA	NA	NA	NA	chr12	86924026	86924226	201	Dlx5_e13.5_BG_WT_mrgdf_trim-vs.Input.no_model_peak_584	77	4.59353	7.70739	3.9362	94	chr12	86924037	86924326	290	Lhx6_ChIPvsInput_p0.00001_peak_352	37	4.88925	16.00964	12.18284	126
chr12	87200439	87200676	merged_peak_1226	y	n	n	NA	NA	Tmed8; Samd15	NA	chr12	87200439	87200676	238	GE_meis_IP_q0.01_peak_747	78	4.92779	11.63761	7.89595	114	NA	NA	NA	NA	NA	NA	NA	NA	NA	NA	NA	NA	NA	NA	NA	NA	NA	NA	NA	NA
chr12	88257579	88257926	merged_peak_1227	n	n	y	NA	NA	NA	NA	NA	NA	NA	NA	NA	NA	NA	NA	NA	NA	NA	NA	NA	NA	NA	NA	NA	NA	NA	NA	chr12	88257579	88257926	348	Lhx6_ChIPvsInput_p0.00001_peak_353	28	3.73127	9.68659	6.08501	216
chr12	88579993	88580234	merged_peak_1228	n	y	n	NA	NA	NA	NA	NA	NA	NA	NA	NA	NA	NA	NA	NA	NA	chr12	88579993	88580234	242	Dlx5_e13.5_BG_WT_mrgdf_trim-vs.Input.no_model_peak_586	151	7.04341	15.18489	10.95848	113	NA	NA	NA	NA	NA	NA	NA	NA	NA	NA
chr12	88620125	88620325	merged_peak_1229	n	y	n	NA	NA	NA	NA	NA	NA	NA	NA	NA	NA	NA	NA	NA	NA	chr12	88620125	88620325	201	Dlx5_e13.5_BG_WT_mrgdf_trim-vs.Input.no_model_peak_587	77	4.59353	7.70739	3.9362	109	NA	NA	NA	NA	NA	NA	NA	NA	NA	NA
chr12	88760410	88760628	merged_peak_1230	y	n	n	NA	NA	NA	NA	chr12	88760410	88760628	219	GE_meis_IP_q0.01_peak_748	86	5.1249	12.44555	8.65789	118	NA	NA	NA	NA	NA	NA	NA	NA	NA	NA	NA	NA	NA	NA	NA	NA	NA	NA	NA	NA
chr12	88784304	88784847	merged_peak_1231	n	y	n	NA	NA	NA	NA	NA	NA	NA	NA	NA	NA	NA	NA	NA	NA	chr12	88784304	88784847	544	Dlx5_e13.5_BG_WT_mrgdf_trim-vs.Input.no_model_peak_588	103	5.51224	10.34264	6.35957	137	NA	NA	NA	NA	NA	NA	NA	NA	NA	NA
chr12	88801025	88801713	merged_peak_1232	y	y	y	NA	NA	NA	NA	chr12	88801029	88801552	524	GE_meis_IP_q0.01_peak_749	57	4.33646	9.31717	5.72125	143	chr12	88801095	88801713	619	Dlx5_e13.5_BG_WT_mrgdf_trim-vs.Input.no_model_peak_589a	151	7.04341	15.18489	10.95848	178	chr12	88801025	88801447	423	Lhx6_ChIPvsInput_p0.00001_peak_354	88	11.45113	65.19015	60.78329	213
chr12	88859572	88860811	merged_peak_1233	y	y	n	NA	NA	NA	NA	chr12	88859627	88860146	520	GE_meis_IP_q0.01_peak_750	209	7.88446	25.23761	20.91928	340	chr12	88859572	88860811	1240	Dlx5_e13.5_BG_WT_mrgdf_trim-vs.Input.no_model_peak_590c	261	10.10576	26.1725	21.68156	994	NA	NA	NA	NA	NA	NA	NA	NA	NA	NA
chr12	88868420	88868675	merged_peak_1234	n	y	n	NA	NA	NA	NA	NA	NA	NA	NA	NA	NA	NA	NA	NA	NA	chr12	88868420	88868675	256	Dlx5_e13.5_BG_WT_mrgdf_trim-vs.Input.no_model_peak_591	112	5.81847	11.26911	7.22829	131	NA	NA	NA	NA	NA	NA	NA	NA	NA	NA
chr12	89149079	89149434	merged_peak_1235	y	n	n	NA	NA	NA	NA	chr12	89149079	89149434	356	GE_meis_IP_q0.01_peak_751	190	7.49024	23.26192	19.00519	193	NA	NA	NA	NA	NA	NA	NA	NA	NA	NA	NA	NA	NA	NA	NA	NA	NA	NA	NA	NA
chr12	89699531	89699799	merged_peak_1236	n	y	n	NA	NA	NA	NA	NA	NA	NA	NA	NA	NA	NA	NA	NA	NA	chr12	89699531	89699799	269	Dlx5_e13.5_BG_WT_mrgdf_trim-vs.Input.no_model_peak_592	122	6.12471	12.21757	8.12511	134	NA	NA	NA	NA	NA	NA	NA	NA	NA	NA
chr12	89701007	89701240	merged_peak_1237	y	n	n	NA	NA	NA	NA	chr12	89701007	89701240	234	GE_meis_IP_q0.01_peak_752	57	4.33646	9.31717	5.72125	181	NA	NA	NA	NA	NA	NA	NA	NA	NA	NA	NA	NA	NA	NA	NA	NA	NA	NA	NA	NA
chr12	89897388	89897588	merged_peak_1238	n	y	n	NA	NA	NA	NA	NA	NA	NA	NA	NA	NA	NA	NA	NA	NA	chr12	89897388	89897588	201	Dlx5_e13.5_BG_WT_mrgdf_trim-vs.Input.no_model_peak_593	68	4.28729	6.8818	3.19947	96	NA	NA	NA	NA	NA	NA	NA	NA	NA	NA
chr12	90010356	90010640	merged_peak_1239	y	n	n	NA	NA	NA	NA	chr12	90010356	90010640	285	GE_meis_IP_q0.01_peak_753	50	4.13934	8.58055	5.0388	143	NA	NA	NA	NA	NA	NA	NA	NA	NA	NA	NA	NA	NA	NA	NA	NA	NA	NA	NA	NA
chr12	90149965	90150349	merged_peak_1240	y	n	n	NA	NA	NA	NA	chr12	90149965	90150349	385	GE_meis_IP_q0.01_peak_754	118	5.91335	15.8335	11.87053	105	NA	NA	NA	NA	NA	NA	NA	NA	NA	NA	NA	NA	NA	NA	NA	NA	NA	NA	NA	NA
chr12	91405175	91405454	merged_peak_1241	n	n	y	NA	NA	Tshr	NA	NA	NA	NA	NA	NA	NA	NA	NA	NA	NA	NA	NA	NA	NA	NA	NA	NA	NA	NA	NA	chr12	91405175	91405454	280	Lhx6_ChIPvsInput_p0.00001_peak_355	31	4.11726	11.67909	7.9974	147
chr12	91551942	91552311	merged_peak_1242	n	y	n	NA	NA	NA	Dio2	NA	NA	NA	NA	NA	NA	NA	NA	NA	NA	chr12	91551942	91552311	370	Dlx5_e13.5_BG_WT_mrgdf_trim-vs.Input.no_model_peak_594	85	4.89976	8.56042	4.71056	112	NA	NA	NA	NA	NA	NA	NA	NA	NA	NA
chr12	92004435	92005191	merged_peak_1243	y	y	y	NA	NA	NA	NA	chr12	92004574	92005060	487	GE_meis_IP_q0.01_peak_755	421	11.8267	47.06262	42.18864	232	chr12	92004435	92005191	757	Dlx5_e13.5_BG_WT_mrgdf_trim-vs.Input.no_model_peak_595b	346	12.24941	34.6646	30.04691	421	chr12	92004641	92004954	314	Lhx6_ChIPvsInput_p0.00001_peak_356	53	6.94788	29.38825	25.23953	154
chr12	92280474	92280690	merged_peak_1244	y	n	n	NA	NA	NA	NA	chr12	92280474	92280690	217	GE_meis_IP_q0.01_peak_756	64	4.53357	10.07273	6.42581	63	NA	NA	NA	NA	NA	NA	NA	NA	NA	NA	NA	NA	NA	NA	NA	NA	NA	NA	NA	NA
chr12	92293246	92293621	merged_peak_1245	y	n	n	NA	NA	NA	NA	chr12	92293246	92293621	376	GE_meis_IP_q0.01_peak_757	50	4.13934	8.58055	5.0388	265	NA	NA	NA	NA	NA	NA	NA	NA	NA	NA	NA	NA	NA	NA	NA	NA	NA	NA	NA	NA
chr12	92589249	92589600	merged_peak_1246	y	y	n	NA	NA	NA	NA	chr12	92589249	92589600	352	GE_meis_IP_q0.01_peak_758	226	7.99171	27.05235	22.69564	163	chr12	92589314	92589561	248	Dlx5_e13.5_BG_WT_mrgdf_trim-vs.Input.no_model_peak_596	85	4.89976	8.56042	4.71056	120	NA	NA	NA	NA	NA	NA	NA	NA	NA	NA
chr12	92645071	92645349	merged_peak_1247	y	n	n	NA	NA	NA	NA	chr12	92645071	92645349	279	GE_meis_IP_q0.01_peak_759	160	6.47852	20.2217	16.09359	104	NA	NA	NA	NA	NA	NA	NA	NA	NA	NA	NA	NA	NA	NA	NA	NA	NA	NA	NA	NA
chr12	93100108	93100328	merged_peak_1248	y	n	n	NA	NA	NA	NA	chr12	93100108	93100328	221	GE_meis_IP_q0.01_peak_760	46	3.92514	8.09446	4.60347	97	NA	NA	NA	NA	NA	NA	NA	NA	NA	NA	NA	NA	NA	NA	NA	NA	NA	NA	NA	NA
chr12	93416046	93416341	merged_peak_1249	y	n	n	NA	NA	NA	NA	chr12	93416046	93416341	296	GE_meis_IP_q0.01_peak_761	108	5.04856	14.73962	10.85168	167	NA	NA	NA	NA	NA	NA	NA	NA	NA	NA	NA	NA	NA	NA	NA	NA	NA	NA	NA	NA
chr12	93981284	93981568	merged_peak_1250	y	n	n	NA	NA	NA	NA	chr12	93981284	93981568	285	GE_meis_IP_q0.01_peak_762	80	4.8597	11.81807	8.06605	133	NA	NA	NA	NA	NA	NA	NA	NA	NA	NA	NA	NA	NA	NA	NA	NA	NA	NA	NA	NA
chr12	94048011	94048546	merged_peak_1251	y	y	n	NA	NA	NA	NA	chr12	94048011	94048546	536	GE_meis_IP_q0.01_peak_763	601	14.78337	65.39398	60.15509	222	chr12	94048086	94048417	332	Dlx5_e13.5_BG_WT_mrgdf_trim-vs.Input.no_model_peak_597	68	4.28729	6.8818	3.19947	233	NA	NA	NA	NA	NA	NA	NA	NA	NA	NA
chr12	94105676	94106058	merged_peak_1252	n	n	y	NA	NA	NA	NA	NA	NA	NA	NA	NA	NA	NA	NA	NA	NA	NA	NA	NA	NA	NA	NA	NA	NA	NA	NA	chr12	94105676	94106058	383	Lhx6_ChIPvsInput_p0.00001_peak_357	38	5.01791	16.77221	12.9213	176
chr12	94193394	94193793	merged_peak_1253	y	n	n	NA	NA	NA	NA	chr12	94193394	94193793	400	GE_meis_IP_q0.01_peak_764	142	6.22343	18.26147	14.21033	175	NA	NA	NA	NA	NA	NA	NA	NA	NA	NA	NA	NA	NA	NA	NA	NA	NA	NA	NA	NA
chr12	95056917	95057460	merged_peak_1254	y	y	n	NA	NA	NA	NA	chr12	95056917	95057460	544	GE_meis_IP_q0.01_peak_765	237	8.22411	28.17572	23.78562	204	chr12	95057083	95057408	326	Dlx5_e13.5_BG_WT_mrgdf_trim-vs.Input.no_model_peak_598	68	4.28729	6.8818	3.19947	177	NA	NA	NA	NA	NA	NA	NA	NA	NA	NA
chr12	95119240	95120063	merged_peak_1255	y	y	n	NA	NA	NA	NA	chr12	95119240	95120063	824	GE_meis_IP_q0.01_peak_766	354	10.64403	40.16203	35.44064	465	chr12	95119303	95119907	605	Dlx5_e13.5_BG_WT_mrgdf_trim-vs.Input.no_model_peak_599	162	7.34965	16.21173	11.9469	441	NA	NA	NA	NA	NA	NA	NA	NA	NA	NA
chr12	95173931	95174259	merged_peak_1256	y	n	n	NA	NA	NA	NA	chr12	95173931	95174259	329	GE_meis_IP_q0.01_peak_767	71	4.73068	10.84645	7.15164	135	NA	NA	NA	NA	NA	NA	NA	NA	NA	NA	NA	NA	NA	NA	NA	NA	NA	NA	NA	NA
chr12	95558780	95559124	merged_peak_1257	y	n	n	NA	NA	NA	NA	chr12	95558780	95559124	345	GE_meis_IP_q0.01_peak_768	142	6.09163	18.34394	14.28973	146	NA	NA	NA	NA	NA	NA	NA	NA	NA	NA	NA	NA	NA	NA	NA	NA	NA	NA	NA	NA
chr12	95663723	95664018	merged_peak_1258	y	n	n	NA	NA	NA	NA	chr12	95663723	95664018	296	GE_meis_IP_q0.01_peak_769	174	6.85194	21.64966	17.45773	127	NA	NA	NA	NA	NA	NA	NA	NA	NA	NA	NA	NA	NA	NA	NA	NA	NA	NA	NA	NA
chr12	95687922	95688307	merged_peak_1259	y	n	n	NA	NA	Flrt2	NA	chr12	95687922	95688307	386	GE_meis_IP_q0.01_peak_770	103	5.42044	14.25159	10.36757	122	NA	NA	NA	NA	NA	NA	NA	NA	NA	NA	NA	NA	NA	NA	NA	NA	NA	NA	NA	NA
chr12	96114814	96115393	merged_peak_1260	y	y	n	NA	NA	NA	NA	chr12	96114814	96115241	428	GE_meis_IP_q0.01_peak_771	117	5.6743	15.64936	11.71677	264	chr12	96115127	96115393	267	Dlx5_e13.5_BG_WT_mrgdf_trim-vs.Input.no_model_peak_600	77	4.59353	7.70739	3.9362	133	NA	NA	NA	NA	NA	NA	NA	NA	NA	NA
chr12	97434128	97434337	merged_peak_1261	y	n	n	NA	NA	NA	NA	chr12	97434128	97434337	210	GE_meis_IP_q0.01_peak_772	66	4.48588	10.2756	6.61983	90	NA	NA	NA	NA	NA	NA	NA	NA	NA	NA	NA	NA	NA	NA	NA	NA	NA	NA	NA	NA
chr12	97484033	97484371	merged_peak_1262	n	n	y	NA	NA	NA	NA	NA	NA	NA	NA	NA	NA	NA	NA	NA	NA	NA	NA	NA	NA	NA	NA	NA	NA	NA	NA	chr12	97484033	97484371	339	Lhx6_ChIPvsInput_p0.00001_peak_358	54	7.07654	30.29896	26.13688	159
chr12	97899256	97899536	merged_peak_1263	y	n	n	NA	NA	NA	NA	chr12	97899256	97899536	281	GE_meis_IP_q0.01_peak_773	142	6.09163	18.34394	14.28973	142	NA	NA	NA	NA	NA	NA	NA	NA	NA	NA	NA	NA	NA	NA	NA	NA	NA	NA	NA	NA
chr12	98095981	98096221	merged_peak_1264	y	n	n	NA	NA	NA	NA	chr12	98095981	98096221	241	GE_meis_IP_q0.01_peak_774	59	4.17712	9.53219	5.92863	108	NA	NA	NA	NA	NA	NA	NA	NA	NA	NA	NA	NA	NA	NA	NA	NA	NA	NA	NA	NA
chr12	98097090	98097472	merged_peak_1265	y	n	n	NA	NA	NA	NA	chr12	98097090	98097472	383	GE_meis_IP_q0.01_peak_775	86	5.1249	12.44555	8.65789	201	NA	NA	NA	NA	NA	NA	NA	NA	NA	NA	NA	NA	NA	NA	NA	NA	NA	NA	NA	NA
chr12	98123664	98123965	merged_peak_1266	n	n	y	NA	NA	NA	NA	NA	NA	NA	NA	NA	NA	NA	NA	NA	NA	NA	NA	NA	NA	NA	NA	NA	NA	NA	NA	chr12	98123664	98123965	302	Lhx6_ChIPvsInput_p0.00001_peak_359	35	4.63192	14.51823	10.73815	151
chr12	98562481	98563078	merged_peak_1267	y	y	n	NA	NA	NA	Kcnk10	chr12	98562481	98563078	598	GE_meis_IP_q0.01_peak_776	209	7.88446	25.23761	20.91928	399	chr12	98562494	98562837	344	Dlx5_e13.5_BG_WT_mrgdf_trim-vs.Input.no_model_peak_601	94	5.206	9.43932	5.51949	142	NA	NA	NA	NA	NA	NA	NA	NA	NA	NA
chr12	99220425	99220766	merged_peak_1268	y	n	n	NA	NA	NA	NA	chr12	99220425	99220766	342	GE_meis_IP_q0.01_peak_777	209	7.88446	25.23761	20.91928	183	NA	NA	NA	NA	NA	NA	NA	NA	NA	NA	NA	NA	NA	NA	NA	NA	NA	NA	NA	NA
chr12	99299863	99300173	merged_peak_1269	n	n	y	NA	NA	NA	NA	NA	NA	NA	NA	NA	NA	NA	NA	NA	NA	NA	NA	NA	NA	NA	NA	NA	NA	NA	NA	chr12	99299863	99300173	311	Lhx6_ChIPvsInput_p0.00001_peak_360	28	3.73127	9.68659	6.08501	168
chr12	99406255	99406586	merged_peak_1270	y	n	n	NA	NA	NA	Ptpn21	chr12	99406255	99406586	332	GE_meis_IP_q0.01_peak_778	171	7.09602	21.33111	17.14478	170	NA	NA	NA	NA	NA	NA	NA	NA	NA	NA	NA	NA	NA	NA	NA	NA	NA	NA	NA	NA
chr12	99498392	99498632	merged_peak_1271	y	n	n	NA	NA	NA	NA	chr12	99498392	99498632	241	GE_meis_IP_q0.01_peak_779	127	6.11046	16.71693	12.71473	138	NA	NA	NA	NA	NA	NA	NA	NA	NA	NA	NA	NA	NA	NA	NA	NA	NA	NA	NA	NA
chr12	99640826	99641096	merged_peak_1272	y	n	n	NA	NA	NA	NA	chr12	99640826	99641096	271	GE_meis_IP_q0.01_peak_780	78	4.92779	11.63761	7.89595	177	NA	NA	NA	NA	NA	NA	NA	NA	NA	NA	NA	NA	NA	NA	NA	NA	NA	NA	NA	NA
chr12	100483118	100483411	merged_peak_1273	y	n	n	NA	NA	NA	NA	chr12	100483118	100483411	294	GE_meis_IP_q0.01_peak_781	117	5.37367	15.63588	11.70358	152	NA	NA	NA	NA	NA	NA	NA	NA	NA	NA	NA	NA	NA	NA	NA	NA	NA	NA	NA	NA
chr12	102308459	102308744	merged_peak_1274	y	n	n	NA	NA	NA	Slc24a4	chr12	102308459	102308744	286	GE_meis_IP_q0.01_peak_782	144	6.50468	18.52437	14.44393	134	NA	NA	NA	NA	NA	NA	NA	NA	NA	NA	NA	NA	NA	NA	NA	NA	NA	NA	NA	NA
chr12	102602015	102602216	merged_peak_1275	n	y	n	NA	NA	NA	NA	NA	NA	NA	NA	NA	NA	NA	NA	NA	NA	chr12	102602015	102602216	202	Dlx5_e13.5_BG_WT_mrgdf_trim-vs.Input.no_model_peak_602	94	5.206	9.43932	5.51949	95	NA	NA	NA	NA	NA	NA	NA	NA	NA	NA
chr12	103157607	103158002	merged_peak_1276	y	y	n	NA	NA	NA	NA	chr12	103157610	103158002	393	GE_meis_IP_q0.01_peak_783	365	10.84114	41.29306	36.54636	203	chr12	103157607	103157964	358	Dlx5_e13.5_BG_WT_mrgdf_trim-vs.Input.no_model_peak_603	183	7.96212	18.31748	13.98755	208	NA	NA	NA	NA	NA	NA	NA	NA	NA	NA
chr12	103388485	103388752	merged_peak_1277	y	n	n	NA	NA	Otub2	NA	chr12	103388485	103388752	268	GE_meis_IP_q0.01_peak_784	86	5.1249	12.44555	8.65789	128	NA	NA	NA	NA	NA	NA	NA	NA	NA	NA	NA	NA	NA	NA	NA	NA	NA	NA	NA	NA
chr12	103425831	103426040	merged_peak_1278	y	n	n	NA	NA	Ddx24	NA	chr12	103425831	103426040	210	GE_meis_IP_q0.01_peak_785	57	4.33646	9.31717	5.72125	106	NA	NA	NA	NA	NA	NA	NA	NA	NA	NA	NA	NA	NA	NA	NA	NA	NA	NA	NA	NA
chr12	104637167	104637492	merged_peak_1279	y	y	n	NA	NA	NA	NA	chr12	104637167	104637492	326	GE_meis_IP_q0.01_peak_786	127	6.11046	16.71693	12.71473	123	chr12	104637189	104637409	221	Dlx5_e13.5_BG_WT_mrgdf_trim-vs.Input.no_model_peak_604	68	4.28729	6.8818	3.19947	102	NA	NA	NA	NA	NA	NA	NA	NA	NA	NA
chr12	104879542	104879918	merged_peak_1280	y	n	n	NA	NA	NA	NA	chr12	104879542	104879918	377	GE_meis_IP_q0.01_peak_787	144	6.50468	18.52437	14.44393	191	NA	NA	NA	NA	NA	NA	NA	NA	NA	NA	NA	NA	NA	NA	NA	NA	NA	NA	NA	NA
chr12	104965150	104965566	merged_peak_1281	y	y	n	NA	NA	NA	NA	chr12	104965150	104965510	361	GE_meis_IP_q0.01_peak_788	110	5.71624	14.96416	11.04152	182	chr12	104965312	104965566	255	Dlx5_e13.5_BG_WT_mrgdf_trim-vs.Input.no_model_peak_605	85	4.89976	8.56042	4.71056	128	NA	NA	NA	NA	NA	NA	NA	NA	NA	NA
chr12	105435954	105436359	merged_peak_1282	n	n	y	NA	NA	NA	NA	NA	NA	NA	NA	NA	NA	NA	NA	NA	NA	NA	NA	NA	NA	NA	NA	NA	NA	NA	NA	chr12	105435954	105436359	406	Lhx6_ChIPvsInput_p0.00001_peak_361	24	3.21661	7.23442	3.75121	176
chr12	105898735	105899172	merged_peak_1283	y	y	n	NA	NA	NA	NA	chr12	105898778	105899141	364	GE_meis_IP_q0.01_peak_789	218	8.08158	26.24158	21.89192	159	chr12	105898735	105899172	438	Dlx5_e13.5_BG_WT_mrgdf_trim-vs.Input.no_model_peak_606	103	5.51224	10.34264	6.35957	287	NA	NA	NA	NA	NA	NA	NA	NA	NA	NA
chr12	105906571	105907042	merged_peak_1284	y	n	n	NA	NA	NA	NA	chr12	105906571	105907042	472	GE_meis_IP_q0.01_peak_790	365	10.84114	41.29306	36.54636	309	NA	NA	NA	NA	NA	NA	NA	NA	NA	NA	NA	NA	NA	NA	NA	NA	NA	NA	NA	NA
chr12	105959935	105960278	merged_peak_1285	n	y	n	NA	NA	NA	NA	NA	NA	NA	NA	NA	NA	NA	NA	NA	NA	chr12	105959935	105960278	344	Dlx5_e13.5_BG_WT_mrgdf_trim-vs.Input.no_model_peak_607	122	6.12471	12.21757	8.12511	159	NA	NA	NA	NA	NA	NA	NA	NA	NA	NA
chr12	106082262	106082474	merged_peak_1286	y	n	n	NA	NA	NA	NA	chr12	106082262	106082474	213	GE_meis_IP_q0.01_peak_791	71	4.73068	10.84645	7.15164	61	NA	NA	NA	NA	NA	NA	NA	NA	NA	NA	NA	NA	NA	NA	NA	NA	NA	NA	NA	NA
chr12	106107248	106107951	merged_peak_1287	y	y	n	NA	NA	NA	NA	chr12	106107248	106107684	437	GE_meis_IP_q0.01_peak_792	943	19.90827	100.12139	94.31195	237	chr12	106107653	106107951	299	Dlx5_e13.5_BG_WT_mrgdf_trim-vs.Input.no_model_peak_608	94	5.206	9.43932	5.51949	172	NA	NA	NA	NA	NA	NA	NA	NA	NA	NA
chr12	106115864	106116073	merged_peak_1288	y	n	n	NA	NA	NA	NA	chr12	106115864	106116073	210	GE_meis_IP_q0.01_peak_793	64	4.53357	10.07273	6.42581	122	NA	NA	NA	NA	NA	NA	NA	NA	NA	NA	NA	NA	NA	NA	NA	NA	NA	NA	NA	NA
chr12	106326518	106326999	merged_peak_1289	y	y	n	NA	NA	NA	NA	chr12	106326518	106326853	336	GE_meis_IP_q0.01_peak_794	171	7.09602	21.33111	17.14478	171	chr12	106326539	106326999	461	Dlx5_e13.5_BG_WT_mrgdf_trim-vs.Input.no_model_peak_609b	112	5.81847	11.26911	7.22829	341	NA	NA	NA	NA	NA	NA	NA	NA	NA	NA
chr12	106453431	106454060	merged_peak_1290	y	n	n	NA	NA	NA	NA	chr12	106453431	106454060	630	GE_meis_IP_q0.01_peak_795	767	17.34582	82.34198	76.79727	200	NA	NA	NA	NA	NA	NA	NA	NA	NA	NA	NA	NA	NA	NA	NA	NA	NA	NA	NA	NA
chr12	106479481	106480105	merged_peak_1291	y	y	n	hs353	negative	NA	NA	chr12	106479481	106479986	506	GE_meis_IP_q0.01_peak_796	102	5.51912	14.10938	10.23211	330	chr12	106479905	106480105	201	Dlx5_e13.5_BG_WT_mrgdf_trim-vs.Input.no_model_peak_610	45	3.36859	4.58913	1.2561	77	NA	NA	NA	NA	NA	NA	NA	NA	NA	NA
chr12	106505452	106505664	merged_peak_1292	y	n	n	NA	NA	NA	NA	chr12	106505452	106505664	213	GE_meis_IP_q0.01_peak_797	43	3.94223	7.86371	4.37842	46	NA	NA	NA	NA	NA	NA	NA	NA	NA	NA	NA	NA	NA	NA	NA	NA	NA	NA	NA	NA
chr12	106535997	106536334	merged_peak_1293	y	n	n	NA	NA	NA	NA	chr12	106535997	106536334	338	GE_meis_IP_q0.01_peak_798	208	7.66338	25.18775	20.88947	144	NA	NA	NA	NA	NA	NA	NA	NA	NA	NA	NA	NA	NA	NA	NA	NA	NA	NA	NA	NA
chr12	107011131	107011347	merged_peak_1294	y	n	n	NA	NA	NA	Bcl11b	chr12	107011131	107011347	217	GE_meis_IP_q0.01_peak_799	78	4.92779	11.63761	7.89595	62	NA	NA	NA	NA	NA	NA	NA	NA	NA	NA	NA	NA	NA	NA	NA	NA	NA	NA	NA	NA
chr12	107042318	107042590	merged_peak_1295	y	n	n	NA	NA	NA	NA	chr12	107042318	107042590	273	GE_meis_IP_q0.01_peak_800	171	7.09602	21.33111	17.14478	153	NA	NA	NA	NA	NA	NA	NA	NA	NA	NA	NA	NA	NA	NA	NA	NA	NA	NA	NA	NA
chr12	107084633	107084883	merged_peak_1296	y	n	n	NA	NA	NA	NA	chr12	107084633	107084883	251	GE_meis_IP_q0.01_peak_801	144	6.50468	18.52437	14.44393	95	NA	NA	NA	NA	NA	NA	NA	NA	NA	NA	NA	NA	NA	NA	NA	NA	NA	NA	NA	NA
chr12	107085225	107085979	merged_peak_1297	y	y	y	NA	NA	NA	NA	chr12	107085225	107085589	365	GE_meis_IP_q0.01_peak_802	102	5.51912	14.10938	10.23211	262	chr12	107085244	107085979	736	Dlx5_e13.5_BG_WT_mrgdf_trim-vs.Input.no_model_peak_611	204	8.57459	20.4884	16.10336	188	chr12	107085250	107085548	299	Lhx6_ChIPvsInput_p0.00001_peak_362	34	4.50325	13.79	10.03351	138
chr12	107086266	107086483	merged_peak_1298	y	n	n	NA	NA	NA	NA	chr12	107086266	107086483	218	GE_meis_IP_q0.01_peak_803	86	5.1249	12.44555	8.65789	104	NA	NA	NA	NA	NA	NA	NA	NA	NA	NA	NA	NA	NA	NA	NA	NA	NA	NA	NA	NA
chr12	107095346	107095665	merged_peak_1299	n	y	n	NA	NA	NA	NA	NA	NA	NA	NA	NA	NA	NA	NA	NA	NA	chr12	107095346	107095665	320	Dlx5_e13.5_BG_WT_mrgdf_trim-vs.Input.no_model_peak_612	112	5.81847	11.26911	7.22829	138	NA	NA	NA	NA	NA	NA	NA	NA	NA	NA
chr12	107104704	107105294	merged_peak_1300	y	y	n	NA	NA	NA	NA	chr12	107105050	107105294	245	GE_meis_IP_q0.01_peak_804	102	5.51912	14.10938	10.23211	113	chr12	107104704	107105211	508	Dlx5_e13.5_BG_WT_mrgdf_trim-vs.Input.no_model_peak_613	94	5.206	9.43932	5.51949	321	NA	NA	NA	NA	NA	NA	NA	NA	NA	NA
chr12	107808250	107808450	merged_peak_1301	n	y	n	NA	NA	NA	NA	NA	NA	NA	NA	NA	NA	NA	NA	NA	NA	chr12	107808250	107808450	201	Dlx5_e13.5_BG_WT_mrgdf_trim-vs.Input.no_model_peak_614	94	5.206	9.43932	5.51949	110	NA	NA	NA	NA	NA	NA	NA	NA	NA	NA
chr12	107828492	107828794	merged_peak_1302	y	n	n	NA	NA	NA	NA	chr12	107828492	107828794	303	GE_meis_IP_q0.01_peak_805	110	5.71624	14.96416	11.04152	130	NA	NA	NA	NA	NA	NA	NA	NA	NA	NA	NA	NA	NA	NA	NA	NA	NA	NA	NA	NA
chr12	107859762	107859962	merged_peak_1303	n	y	n	NA	NA	NA	Bcl11b	NA	NA	NA	NA	NA	NA	NA	NA	NA	NA	chr12	107859762	107859962	201	Dlx5_e13.5_BG_WT_mrgdf_trim-vs.Input.no_model_peak_615	68	4.28729	6.8818	3.19947	129	NA	NA	NA	NA	NA	NA	NA	NA	NA	NA
chr12	107928196	107928742	merged_peak_1304	y	y	n	NA	NA	NA	Bcl11b	chr12	107928196	107928493	298	GE_meis_IP_q0.01_peak_806	86	5.1249	12.44555	8.65789	140	chr12	107928344	107928742	399	Dlx5_e13.5_BG_WT_mrgdf_trim-vs.Input.no_model_peak_616	85	4.89976	8.56042	4.71056	281	NA	NA	NA	NA	NA	NA	NA	NA	NA	NA
chr12	107969936	107970482	merged_peak_1305	n	y	y	NA	NA	NA	Bcl11b	NA	NA	NA	NA	NA	NA	NA	NA	NA	NA	chr12	107969936	107970406	471	Dlx5_e13.5_BG_WT_mrgdf_trim-vs.Input.no_model_peak_617	85	4.89976	8.56042	4.71056	325	chr12	107970128	107970482	355	Lhx6_ChIPvsInput_p0.00001_peak_363	57	7.46253	33.07728	28.87902	174
chr12	107970635	107970847	merged_peak_1306	y	n	n	NA	NA	NA	Bcl11b	chr12	107970635	107970847	213	GE_meis_IP_q0.01_peak_807	64	4.53357	10.07273	6.42581	118	NA	NA	NA	NA	NA	NA	NA	NA	NA	NA	NA	NA	NA	NA	NA	NA	NA	NA	NA	NA
chr12	108006319	108006592	merged_peak_1307	n	y	n	NA	NA	NA	Bcl11b	NA	NA	NA	NA	NA	NA	NA	NA	NA	NA	chr12	108006319	108006592	274	Dlx5_e13.5_BG_WT_mrgdf_trim-vs.Input.no_model_peak_618	77	4.59353	7.70739	3.9362	119	NA	NA	NA	NA	NA	NA	NA	NA	NA	NA
chr12	108794066	108794383	merged_peak_1308	n	y	n	NA	NA	Yy1	NA	NA	NA	NA	NA	NA	NA	NA	NA	NA	NA	chr12	108794066	108794383	318	Dlx5_e13.5_BG_WT_mrgdf_trim-vs.Input.no_model_peak_620	122	6.12471	12.21757	8.12511	148	NA	NA	NA	NA	NA	NA	NA	NA	NA	NA
chr12	109528359	109528570	merged_peak_1309	n	y	n	NA	NA	NA	NA	NA	NA	NA	NA	NA	NA	NA	NA	NA	NA	chr12	109528359	109528570	212	Dlx5_e13.5_BG_WT_mrgdf_trim-vs.Input.no_model_peak_621	68	4.28729	6.8818	3.19947	103	NA	NA	NA	NA	NA	NA	NA	NA	NA	NA
chr12	109746169	109746390	merged_peak_1310	y	n	n	NA	NA	Mir410	NA	chr12	109746169	109746390	222	GE_meis_IP_q0.01_peak_808	64	4.53357	10.07273	6.42581	135	NA	NA	NA	NA	NA	NA	NA	NA	NA	NA	NA	NA	NA	NA	NA	NA	NA	NA	NA	NA
chr12	109948293	109948503	merged_peak_1311	y	n	n	mm1456	forebrain_positive	NA	Wars	chr12	109948293	109948503	211	GE_meis_IP_q0.01_peak_809	78	4.92779	11.63761	7.89595	42	NA	NA	NA	NA	NA	NA	NA	NA	NA	NA	NA	NA	NA	NA	NA	NA	NA	NA	NA	NA
chr12	110026419	110026662	merged_peak_1312	n	y	n	NA	NA	NA	NA	NA	NA	NA	NA	NA	NA	NA	NA	NA	NA	chr12	110026419	110026662	244	Dlx5_e13.5_BG_WT_mrgdf_trim-vs.Input.no_model_peak_622	77	4.59353	7.70739	3.9362	113	NA	NA	NA	NA	NA	NA	NA	NA	NA	NA
chr12	111038207	111038416	merged_peak_1313	y	n	n	NA	NA	Rcor1	NA	chr12	111038207	111038416	210	GE_meis_IP_q0.01_peak_810	78	4.92779	11.63761	7.89595	85	NA	NA	NA	NA	NA	NA	NA	NA	NA	NA	NA	NA	NA	NA	NA	NA	NA	NA	NA	NA
chr12	111038692	111038984	merged_peak_1314	n	y	n	NA	NA	Rcor1	NA	NA	NA	NA	NA	NA	NA	NA	NA	NA	NA	chr12	111038692	111038984	293	Dlx5_e13.5_BG_WT_mrgdf_trim-vs.Input.no_model_peak_623	77	4.59353	7.70739	3.9362	145	NA	NA	NA	NA	NA	NA	NA	NA	NA	NA
chr12	112457865	112458205	merged_peak_1315	y	y	n	NA	NA	NA	NA	chr12	112457876	112458205	330	GE_meis_IP_q0.01_peak_811	71	4.73068	10.84645	7.15164	168	chr12	112457865	112458065	201	Dlx5_e13.5_BG_WT_mrgdf_trim-vs.Input.no_model_peak_624	53	3.67482	5.32047	1.85089	181	NA	NA	NA	NA	NA	NA	NA	NA	NA	NA
chr12	112507376	112507586	merged_peak_1316	y	n	n	NA	NA	Tmem179	Tmem179	chr12	112507376	112507586	211	GE_meis_IP_q0.01_peak_812	94	5.32201	13.26967	9.43533	113	NA	NA	NA	NA	NA	NA	NA	NA	NA	NA	NA	NA	NA	NA	NA	NA	NA	NA	NA	NA
chr12	112541512	112541964	merged_peak_1317	y	n	n	NA	NA	NA	NA	chr12	112541512	112541964	453	GE_meis_IP_q0.01_peak_813	118	5.91335	15.8335	11.87053	271	NA	NA	NA	NA	NA	NA	NA	NA	NA	NA	NA	NA	NA	NA	NA	NA	NA	NA	NA	NA
chr12	115615421	115615776	merged_peak_1318	n	n	y	NA	NA	NA	NA	NA	NA	NA	NA	NA	NA	NA	NA	NA	NA	NA	NA	NA	NA	NA	NA	NA	NA	NA	NA	chr12	115615421	115615776	356	Lhx6_ChIPvsInput_p0.00001_peak_364	21	2.83062	5.56733	2.19222	195
chr12	116047565	116047834	merged_peak_1319	y	n	n	NA	NA	Zfp386	NA	chr12	116047565	116047834	270	GE_meis_IP_q0.01_peak_814	110	5.71624	14.96416	11.04152	145	NA	NA	NA	NA	NA	NA	NA	NA	NA	NA	NA	NA	NA	NA	NA	NA	NA	NA	NA	NA
chr12	116770877	116771236	merged_peak_1320	y	n	n	NA	NA	NA	Ptprn2	chr12	116770877	116771236	360	GE_meis_IP_q0.01_peak_815	127	6.11046	16.71693	12.71473	174	NA	NA	NA	NA	NA	NA	NA	NA	NA	NA	NA	NA	NA	NA	NA	NA	NA	NA	NA	NA
chr12	116778375	116778730	merged_peak_1321	y	n	n	NA	NA	NA	NA	chr12	116778375	116778730	356	GE_meis_IP_q0.01_peak_816	140	5.86219	18.14071	14.0901	196	NA	NA	NA	NA	NA	NA	NA	NA	NA	NA	NA	NA	NA	NA	NA	NA	NA	NA	NA	NA
chr12	116823389	116823728	merged_peak_1322	n	y	n	NA	NA	NA	NA	NA	NA	NA	NA	NA	NA	NA	NA	NA	NA	chr12	116823389	116823728	340	Dlx5_e13.5_BG_WT_mrgdf_trim-vs.Input.no_model_peak_626	162	7.34965	16.21173	11.9469	157	NA	NA	NA	NA	NA	NA	NA	NA	NA	NA
chr12	116919659	116920286	merged_peak_1323	y	y	y	NA	NA	NA	NA	chr12	116919659	116920286	628	GE_meis_IP_q0.01_peak_817	298	9.34558	34.40859	29.84968	391	chr12	116919765	116920201	437	Dlx5_e13.5_BG_WT_mrgdf_trim-vs.Input.no_model_peak_627	112	5.81847	11.26911	7.22829	308	chr12	116919932	116920235	304	Lhx6_ChIPvsInput_p0.00001_peak_365	47	6.17589	24.09574	20.04678	146
chr12	116938135	116938335	merged_peak_1324	n	y	n	NA	NA	NA	NA	NA	NA	NA	NA	NA	NA	NA	NA	NA	NA	chr12	116938135	116938335	201	Dlx5_e13.5_BG_WT_mrgdf_trim-vs.Input.no_model_peak_628	68	4.28729	6.8818	3.19947	142	NA	NA	NA	NA	NA	NA	NA	NA	NA	NA
chr12	117028551	117028869	merged_peak_1325	y	n	n	NA	NA	NA	NA	chr12	117028551	117028869	319	GE_meis_IP_q0.01_peak_818	94	5.32201	13.26967	9.43533	157	NA	NA	NA	NA	NA	NA	NA	NA	NA	NA	NA	NA	NA	NA	NA	NA	NA	NA	NA	NA
chr12	117032460	117032729	merged_peak_1326	n	n	y	NA	NA	NA	NA	NA	NA	NA	NA	NA	NA	NA	NA	NA	NA	NA	NA	NA	NA	NA	NA	NA	NA	NA	NA	chr12	117032460	117032729	270	Lhx6_ChIPvsInput_p0.00001_peak_366	20	2.70195	5.04783	1.71823	114
chr12	117049777	117049977	merged_peak_1327	n	y	n	NA	NA	NA	NA	NA	NA	NA	NA	NA	NA	NA	NA	NA	NA	chr12	117049777	117049977	201	Dlx5_e13.5_BG_WT_mrgdf_trim-vs.Input.no_model_peak_629	94	5.206	9.43932	5.51949	112	NA	NA	NA	NA	NA	NA	NA	NA	NA	NA
chr12	117107147	117107586	merged_peak_1328	y	n	n	NA	NA	NA	NA	chr12	117107147	117107586	440	GE_meis_IP_q0.01_peak_819	110	5.71624	14.96416	11.04152	293	NA	NA	NA	NA	NA	NA	NA	NA	NA	NA	NA	NA	NA	NA	NA	NA	NA	NA	NA	NA
chr12	117160495	117160696	merged_peak_1329	n	y	n	NA	NA	NA	NA	NA	NA	NA	NA	NA	NA	NA	NA	NA	NA	chr12	117160495	117160696	202	Dlx5_e13.5_BG_WT_mrgdf_trim-vs.Input.no_model_peak_630	94	5.206	9.43932	5.51949	94	NA	NA	NA	NA	NA	NA	NA	NA	NA	NA
chr12	117176456	117176836	merged_peak_1330	y	n	n	NA	NA	NA	NA	chr12	117176456	117176836	381	GE_meis_IP_q0.01_peak_820	343	10.44692	39.03894	34.34449	196	NA	NA	NA	NA	NA	NA	NA	NA	NA	NA	NA	NA	NA	NA	NA	NA	NA	NA	NA	NA
chr12	117513072	117513351	merged_peak_1331	n	n	y	NA	NA	NA	NA	NA	NA	NA	NA	NA	NA	NA	NA	NA	NA	NA	NA	NA	NA	NA	NA	NA	NA	NA	NA	chr12	117513072	117513351	280	Lhx6_ChIPvsInput_p0.00001_peak_367	36	4.76058	15.25821	11.45469	142
chr12	117627255	117627594	merged_peak_1332	n	y	y	NA	NA	NA	NA	NA	NA	NA	NA	NA	NA	NA	NA	NA	NA	chr12	117627291	117627569	279	Dlx5_e13.5_BG_WT_mrgdf_trim-vs.Input.no_model_peak_631	122	6.12471	12.21757	8.12511	150	chr12	117627255	117627594	340	Lhx6_ChIPvsInput_p0.00001_peak_368	39	5.14657	17.54566	13.66982	156
chr12	117628724	117629049	merged_peak_1333	y	n	n	NA	NA	NA	NA	chr12	117628724	117629049	326	GE_meis_IP_q0.01_peak_821	94	5.32201	13.26967	9.43533	173	NA	NA	NA	NA	NA	NA	NA	NA	NA	NA	NA	NA	NA	NA	NA	NA	NA	NA	NA	NA
chr12	117728139	117728557	merged_peak_1334	y	n	n	NA	NA	NA	Rapgef5	chr12	117728139	117728557	419	GE_meis_IP_q0.01_peak_822	127	6.11046	16.71693	12.71473	180	NA	NA	NA	NA	NA	NA	NA	NA	NA	NA	NA	NA	NA	NA	NA	NA	NA	NA	NA	NA
chr12	117805927	117806403	merged_peak_1335	n	y	n	hs807	forebrain_positive	NA	NA	NA	NA	NA	NA	NA	NA	NA	NA	NA	NA	chr12	117805927	117806403	477	Dlx5_e13.5_BG_WT_mrgdf_trim-vs.Input.no_model_peak_632	68	4.28729	6.8818	3.19947	162	NA	NA	NA	NA	NA	NA	NA	NA	NA	NA
chr12	117989324	117989637	merged_peak_1336	y	n	n	hs294	other_positive	NA	Sp8	chr12	117989324	117989637	314	GE_meis_IP_q0.01_peak_823	162	6.89891	20.38327	16.23092	165	NA	NA	NA	NA	NA	NA	NA	NA	NA	NA	NA	NA	NA	NA	NA	NA	NA	NA	NA	NA
chr12	118564369	118564803	merged_peak_1337	y	n	n	NA	NA	NA	NA	chr12	118564369	118564803	435	GE_meis_IP_q0.01_peak_824	365	10.84114	41.29306	36.54636	263	NA	NA	NA	NA	NA	NA	NA	NA	NA	NA	NA	NA	NA	NA	NA	NA	NA	NA	NA	NA
chr12	118647520	118648151	merged_peak_1338	y	n	n	hs701	other_positive	NA	NA	chr12	118647520	118648151	632	GE_meis_IP_q0.01_peak_825	395	10.14967	44.37632	39.57166	427	NA	NA	NA	NA	NA	NA	NA	NA	NA	NA	NA	NA	NA	NA	NA	NA	NA	NA	NA	NA
chr12	118659228	118659779	merged_peak_1339	y	y	n	NA	NA	NA	NA	chr12	118659228	118659779	552	GE_meis_IP_q0.01_peak_826	483	12.65515	53.29988	48.30367	192	chr12	118659286	118659611	326	Dlx5_e13.5_BG_WT_mrgdf_trim-vs.Input.no_model_peak_633	94	5.206	9.43932	5.51949	118	NA	NA	NA	NA	NA	NA	NA	NA	NA	NA
chr12	118704844	118705138	merged_peak_1340	y	n	n	NA	NA	NA	Sp4	chr12	118704844	118705138	295	GE_meis_IP_q0.01_peak_827	102	5.51912	14.10938	10.23211	149	NA	NA	NA	NA	NA	NA	NA	NA	NA	NA	NA	NA	NA	NA	NA	NA	NA	NA	NA	NA
chr12	118719885	118720749	merged_peak_1341	y	y	y	hs110	forebrain_positive	NA	Sp8	chr12	118719885	118720749	865	GE_meis_IP_q0.01_peak_828	68	3.81849	10.47444	6.81557	385	chr12	118720074	118720695	622	Dlx5_e13.5_BG_WT_mrgdf_trim-vs.Input.no_model_peak_634	321	11.63694	32.18049	27.59931	265	chr12	118720110	118720694	585	Lhx6_ChIPvsInput_p0.00001_peak_369	66	8.62051	41.79886	37.51771	253
chr12	118725982	118726448	merged_peak_1342	y	n	n	hs1007	forebrain_positive	NA	NA	chr12	118725982	118726448	467	GE_meis_IP_q0.01_peak_829	162	6.89891	20.38327	16.23092	195	NA	NA	NA	NA	NA	NA	NA	NA	NA	NA	NA	NA	NA	NA	NA	NA	NA	NA	NA	NA
chr13	3541288	3541648	merged_peak_1343	y	n	n	NA	NA	Gdi2	NA	chr13	3541288	3541648	361	GE_meis_IP_q0.01_peak_830	110	5.71624	14.96416	11.04152	192	NA	NA	NA	NA	NA	NA	NA	NA	NA	NA	NA	NA	NA	NA	NA	NA	NA	NA	NA	NA
chr13	4666221	4666578	merged_peak_1344	y	n	n	NA	NA	NA	NA	chr13	4666221	4666578	358	GE_meis_IP_q0.01_peak_831	117	5.84497	15.66986	11.73654	173	NA	NA	NA	NA	NA	NA	NA	NA	NA	NA	NA	NA	NA	NA	NA	NA	NA	NA	NA	NA
chr13	4666865	4667149	merged_peak_1345	y	n	n	NA	NA	NA	NA	chr13	4666865	4667149	285	GE_meis_IP_q0.01_peak_832	110	5.71624	14.96416	11.04152	178	NA	NA	NA	NA	NA	NA	NA	NA	NA	NA	NA	NA	NA	NA	NA	NA	NA	NA	NA	NA
chr13	4861711	4862030	merged_peak_1346	y	n	n	NA	NA	NA	NA	chr13	4861711	4862030	320	GE_meis_IP_q0.01_peak_833	289	9.46136	33.54802	28.99743	164	NA	NA	NA	NA	NA	NA	NA	NA	NA	NA	NA	NA	NA	NA	NA	NA	NA	NA	NA	NA
chr13	5978419	5978652	merged_peak_1347	y	n	n	NA	NA	NA	NA	chr13	5978419	5978652	234	GE_meis_IP_q0.01_peak_834	103	5.42044	14.25159	10.36757	157	NA	NA	NA	NA	NA	NA	NA	NA	NA	NA	NA	NA	NA	NA	NA	NA	NA	NA	NA	NA
chr13	6498487	6498975	merged_peak_1348	y	n	y	NA	NA	NA	NA	chr13	6498487	6498766	280	GE_meis_IP_q0.01_peak_835	162	6.89891	20.38327	16.23092	168	NA	NA	NA	NA	NA	NA	NA	NA	NA	NA	chr13	6498619	6498975	357	Lhx6_ChIPvsInput_p0.00001_peak_371	48	6.30455	24.95658	20.88942	183
chr13	6836627	6836869	merged_peak_1349	n	y	n	NA	NA	NA	NA	NA	NA	NA	NA	NA	NA	NA	NA	NA	NA	chr13	6836627	6836869	243	Dlx5_e13.5_BG_WT_mrgdf_trim-vs.Input.no_model_peak_636	77	4.59353	7.70739	3.9362	107	NA	NA	NA	NA	NA	NA	NA	NA	NA	NA
chr13	7110726	7111067	merged_peak_1350	y	n	n	NA	NA	NA	NA	chr13	7110726	7111067	342	GE_meis_IP_q0.01_peak_836	127	6.11046	16.71693	12.71473	174	NA	NA	NA	NA	NA	NA	NA	NA	NA	NA	NA	NA	NA	NA	NA	NA	NA	NA	NA	NA
chr13	7182310	7182669	merged_peak_1351	y	y	y	NA	NA	NA	NA	chr13	7182410	7182669	260	GE_meis_IP_q0.01_peak_837	94	5.32201	13.26967	9.43533	151	chr13	7182339	7182545	207	Dlx5_e13.5_BG_WT_mrgdf_trim-vs.Input.no_model_peak_637	68	4.28729	6.8818	3.19947	116	chr13	7182310	7182586	277	Lhx6_ChIPvsInput_p0.00001_peak_372	28	3.73127	9.68659	6.08501	137
chr13	7414617	7414868	merged_peak_1352	n	y	n	NA	NA	NA	NA	NA	NA	NA	NA	NA	NA	NA	NA	NA	NA	chr13	7414617	7414868	252	Dlx5_e13.5_BG_WT_mrgdf_trim-vs.Input.no_model_peak_638	94	5.206	9.43932	5.51949	125	NA	NA	NA	NA	NA	NA	NA	NA	NA	NA
chr13	8213751	8213960	merged_peak_1353	y	n	n	NA	NA	NA	NA	chr13	8213751	8213960	210	GE_meis_IP_q0.01_peak_838	50	4.13934	8.58055	5.0388	153	NA	NA	NA	NA	NA	NA	NA	NA	NA	NA	NA	NA	NA	NA	NA	NA	NA	NA	NA	NA
chr13	8402401	8402969	merged_peak_1354	y	n	n	NA	NA	NA	NA	chr13	8402401	8402969	569	GE_meis_IP_q0.01_peak_839	218	8.08158	26.24158	21.89192	196	NA	NA	NA	NA	NA	NA	NA	NA	NA	NA	NA	NA	NA	NA	NA	NA	NA	NA	NA	NA
chr13	8484514	8484819	merged_peak_1355	y	y	n	NA	NA	NA	NA	chr13	8484532	8484819	288	GE_meis_IP_q0.01_peak_840	118	5.91335	15.8335	11.87053	143	chr13	8484514	8484716	203	Dlx5_e13.5_BG_WT_mrgdf_trim-vs.Input.no_model_peak_639	94	5.206	9.43932	5.51949	101	NA	NA	NA	NA	NA	NA	NA	NA	NA	NA
chr13	8590553	8590863	merged_peak_1356	n	n	y	NA	NA	NA	NA	NA	NA	NA	NA	NA	NA	NA	NA	NA	NA	NA	NA	NA	NA	NA	NA	NA	NA	NA	NA	chr13	8590553	8590863	311	Lhx6_ChIPvsInput_p0.00001_peak_373	29	3.85993	10.33693	6.70758	152
chr13	9738191	9738567	merged_peak_1357	y	n	n	NA	NA	NA	NA	chr13	9738191	9738567	377	GE_meis_IP_q0.01_peak_841	199	7.47646	24.21225	19.94523	179	NA	NA	NA	NA	NA	NA	NA	NA	NA	NA	NA	NA	NA	NA	NA	NA	NA	NA	NA	NA
chr13	10118268	10118579	merged_peak_1358	n	y	n	NA	NA	NA	NA	NA	NA	NA	NA	NA	NA	NA	NA	NA	NA	chr13	10118268	10118579	312	Dlx5_e13.5_BG_WT_mrgdf_trim-vs.Input.no_model_peak_640	77	4.59353	7.70739	3.9362	118	NA	NA	NA	NA	NA	NA	NA	NA	NA	NA
chr13	10973824	10974070	merged_peak_1359	y	n	n	NA	NA	NA	NA	chr13	10973824	10974070	247	GE_meis_IP_q0.01_peak_842	80	3.99349	11.84998	8.09765	124	NA	NA	NA	NA	NA	NA	NA	NA	NA	NA	NA	NA	NA	NA	NA	NA	NA	NA	NA	NA
chr13	11205351	11205841	merged_peak_1360	y	n	n	NA	NA	NA	NA	chr13	11205351	11205841	491	GE_meis_IP_q0.01_peak_843	269	9.06713	31.4129	26.91541	258	NA	NA	NA	NA	NA	NA	NA	NA	NA	NA	NA	NA	NA	NA	NA	NA	NA	NA	NA	NA
chr13	11392063	11392471	merged_peak_1361	y	n	y	NA	NA	NA	NA	chr13	11392063	11392435	373	GE_meis_IP_q0.01_peak_844	215	7.03738	25.90188	21.57654	226	NA	NA	NA	NA	NA	NA	NA	NA	NA	NA	chr13	11392117	11392471	355	Lhx6_ChIPvsInput_p0.00001_peak_374	47	6.17589	24.09574	20.04678	178
chr13	11482808	11483071	merged_peak_1362	y	n	n	NA	NA	NA	NA	chr13	11482808	11483071	264	GE_meis_IP_q0.01_peak_845	145	6.35499	18.59295	14.50909	131	NA	NA	NA	NA	NA	NA	NA	NA	NA	NA	NA	NA	NA	NA	NA	NA	NA	NA	NA	NA
chr13	12009098	12009370	merged_peak_1363	n	n	y	NA	NA	NA	NA	NA	NA	NA	NA	NA	NA	NA	NA	NA	NA	NA	NA	NA	NA	NA	NA	NA	NA	NA	NA	chr13	12009098	12009370	273	Lhx6_ChIPvsInput_p0.00001_peak_375	33	4.37459	13.07384	9.34197	129
chr13	12543342	12543658	merged_peak_1364	y	y	n	NA	NA	NA	Edaradd	chr13	12543362	12543658	297	GE_meis_IP_q0.01_peak_846	258	8.87002	30.3592	25.89031	148	chr13	12543342	12543570	229	Dlx5_e13.5_BG_WT_mrgdf_trim-vs.Input.no_model_peak_641	85	4.89976	8.56042	4.71056	177	NA	NA	NA	NA	NA	NA	NA	NA	NA	NA
chr13	12764196	12764574	merged_peak_1365	n	n	y	NA	NA	NA	NA	NA	NA	NA	NA	NA	NA	NA	NA	NA	NA	NA	NA	NA	NA	NA	NA	NA	NA	NA	NA	chr13	12764196	12764574	379	Lhx6_ChIPvsInput_p0.00001_peak_376	27	3.6026	9.05068	5.47727	153
chr13	12824202	12824586	merged_peak_1366	n	n	y	NA	NA	NA	NA	NA	NA	NA	NA	NA	NA	NA	NA	NA	NA	NA	NA	NA	NA	NA	NA	NA	NA	NA	NA	chr13	12824202	12824586	385	Lhx6_ChIPvsInput_p0.00001_peak_377	28	3.73127	9.68659	6.08501	177
chr13	12824740	12825021	merged_peak_1367	n	n	y	NA	NA	NA	NA	NA	NA	NA	NA	NA	NA	NA	NA	NA	NA	NA	NA	NA	NA	NA	NA	NA	NA	NA	NA	chr13	12824740	12825021	282	Lhx6_ChIPvsInput_p0.00001_peak_378	25	3.34527	7.82406	4.30991	124
chr13	12829166	12829519	merged_peak_1368	n	n	y	NA	NA	NA	NA	NA	NA	NA	NA	NA	NA	NA	NA	NA	NA	NA	NA	NA	NA	NA	NA	NA	NA	NA	NA	chr13	12829166	12829519	354	Lhx6_ChIPvsInput_p0.00001_peak_379	25	3.34527	7.82406	4.30991	234
chr13	12848921	12849170	merged_peak_1369	n	n	y	NA	NA	NA	NA	NA	NA	NA	NA	NA	NA	NA	NA	NA	NA	NA	NA	NA	NA	NA	NA	NA	NA	NA	NA	chr13	12848921	12849170	250	Lhx6_ChIPvsInput_p0.00001_peak_380	30	3.9886	11.00124	7.34516	151
chr13	13820361	13820619	merged_peak_1370	y	n	n	NA	NA	NA	NA	chr13	13820361	13820619	259	GE_meis_IP_q0.01_peak_847	78	4.92779	11.63761	7.89595	87	NA	NA	NA	NA	NA	NA	NA	NA	NA	NA	NA	NA	NA	NA	NA	NA	NA	NA	NA	NA
chr13	13889551	13889751	merged_peak_1371	n	y	n	NA	NA	NA	NA	NA	NA	NA	NA	NA	NA	NA	NA	NA	NA	chr13	13889551	13889751	201	Dlx5_e13.5_BG_WT_mrgdf_trim-vs.Input.no_model_peak_643	68	4.28729	6.8818	3.19947	114	NA	NA	NA	NA	NA	NA	NA	NA	NA	NA
chr13	16642479	16642748	merged_peak_1372	y	n	n	NA	NA	NA	NA	chr13	16642479	16642748	270	GE_meis_IP_q0.01_peak_848	162	6.89891	20.38327	16.23092	103	NA	NA	NA	NA	NA	NA	NA	NA	NA	NA	NA	NA	NA	NA	NA	NA	NA	NA	NA	NA
chr13	17708927	17709201	merged_peak_1373	n	n	y	NA	NA	NA	NA	NA	NA	NA	NA	NA	NA	NA	NA	NA	NA	NA	NA	NA	NA	NA	NA	NA	NA	NA	NA	chr13	17708927	17709201	275	Lhx6_ChIPvsInput_p0.00001_peak_400	32	4.24592	12.37008	8.66354	138
chr13	18361416	18361683	merged_peak_1374	y	n	n	NA	NA	NA	NA	chr13	18361416	18361683	268	GE_meis_IP_q0.01_peak_849	171	7.09602	21.33111	17.14478	104	NA	NA	NA	NA	NA	NA	NA	NA	NA	NA	NA	NA	NA	NA	NA	NA	NA	NA	NA	NA
chr13	18363471	18363742	merged_peak_1375	y	n	n	NA	NA	NA	NA	chr13	18363471	18363742	272	GE_meis_IP_q0.01_peak_850	135	6.30757	17.61403	13.57162	122	NA	NA	NA	NA	NA	NA	NA	NA	NA	NA	NA	NA	NA	NA	NA	NA	NA	NA	NA	NA
chr13	19668547	19668777	merged_peak_1376	n	y	n	NA	NA	NA	NA	NA	NA	NA	NA	NA	NA	NA	NA	NA	NA	chr13	19668547	19668777	231	Dlx5_e13.5_BG_WT_mrgdf_trim-vs.Input.no_model_peak_644	60	3.98106	6.08548	2.50168	143	NA	NA	NA	NA	NA	NA	NA	NA	NA	NA
chr13	19794990	19795190	merged_peak_1377	n	y	n	NA	NA	NA	NA	NA	NA	NA	NA	NA	NA	NA	NA	NA	NA	chr13	19794990	19795190	201	Dlx5_e13.5_BG_WT_mrgdf_trim-vs.Input.no_model_peak_645	68	4.28729	6.8818	3.19947	155	NA	NA	NA	NA	NA	NA	NA	NA	NA	NA
chr13	20110063	20110403	merged_peak_1378	y	y	n	NA	NA	Elmo1	NA	chr13	20110108	20110371	264	GE_meis_IP_q0.01_peak_851	199	7.68735	24.2443	19.95601	124	chr13	20110063	20110403	341	Dlx5_e13.5_BG_WT_mrgdf_trim-vs.Input.no_model_peak_646	122	6.12471	12.21757	8.12511	160	NA	NA	NA	NA	NA	NA	NA	NA	NA	NA
chr13	20117183	20117491	merged_peak_1379	y	n	n	NA	NA	NA	Gpr141	chr13	20117183	20117491	309	GE_meis_IP_q0.01_peak_852	192	6.83922	23.4611	19.20245	166	NA	NA	NA	NA	NA	NA	NA	NA	NA	NA	NA	NA	NA	NA	NA	NA	NA	NA	NA	NA
chr13	20139059	20139409	merged_peak_1380	y	n	n	NA	NA	NA	NA	chr13	20139059	20139409	351	GE_meis_IP_q0.01_peak_853	79	4.55948	11.72332	7.97818	68	NA	NA	NA	NA	NA	NA	NA	NA	NA	NA	NA	NA	NA	NA	NA	NA	NA	NA	NA	NA
chr13	20250052	20250418	merged_peak_1381	y	y	y	NA	NA	NA	NA	chr13	20250161	20250418	258	GE_meis_IP_q0.01_peak_854	59	4.29897	9.53016	5.92863	83	chr13	20250052	20250394	343	Dlx5_e13.5_BG_WT_mrgdf_trim-vs.Input.no_model_peak_647	94	5.206	9.43932	5.51949	163	chr13	20250066	20250415	350	Lhx6_ChIPvsInput_p0.00001_peak_401	43	5.66123	20.74318	16.77435	184
chr13	20353943	20354853	merged_peak_1382	y	y	y	NA	NA	NA	Zkscan4; Elmo1	chr13	20354074	20354552	479	GE_meis_IP_q0.01_peak_855	343	9.74661	39.00292	34.3287	195	chr13	20353943	20354410	468	Dlx5_e13.5_BG_WT_mrgdf_trim-vs.Input.no_model_peak_648	162	7.34965	16.21173	11.9469	221	chr13	20354482	20354853	372	Lhx6_ChIPvsInput_p0.00001_peak_402	72	9.3925	47.90672	43.58406	179
chr13	20404613	20404850	merged_peak_1383	n	y	n	NA	NA	NA	Zkscan4	NA	NA	NA	NA	NA	NA	NA	NA	NA	NA	chr13	20404613	20404850	238	Dlx5_e13.5_BG_WT_mrgdf_trim-vs.Input.no_model_peak_649	60	3.98106	6.08548	2.50168	123	NA	NA	NA	NA	NA	NA	NA	NA	NA	NA
chr13	20450835	20451101	merged_peak_1384	n	n	y	NA	NA	NA	NA	NA	NA	NA	NA	NA	NA	NA	NA	NA	NA	NA	NA	NA	NA	NA	NA	NA	NA	NA	NA	chr13	20450835	20451101	267	Lhx6_ChIPvsInput_p0.00001_peak_403	31	4.11726	11.67909	7.9974	130
chr13	20471689	20471990	merged_peak_1385	y	n	n	NA	NA	NA	Zkscan4	chr13	20471689	20471990	302	GE_meis_IP_q0.01_peak_857	162	6.89891	20.38327	16.23092	195	NA	NA	NA	NA	NA	NA	NA	NA	NA	NA	NA	NA	NA	NA	NA	NA	NA	NA	NA	NA
chr13	20615433	20615804	merged_peak_1386	y	y	y	NA	NA	NA	NA	chr13	20615492	20615804	313	GE_meis_IP_q0.01_peak_858	66	4.35116	10.25763	6.60709	156	chr13	20615539	20615780	242	Dlx5_e13.5_BG_WT_mrgdf_trim-vs.Input.no_model_peak_650	85	4.89976	8.56042	4.71056	113	chr13	20615433	20615791	359	Lhx6_ChIPvsInput_p0.00001_peak_404	70	9.13517	45.84631	41.5364	174
chr13	21019178	21019387	merged_peak_1387	y	n	n	NA	NA	NA	NA	chr13	21019178	21019387	210	GE_meis_IP_q0.01_peak_859	50	4.13934	8.58055	5.0388	98	NA	NA	NA	NA	NA	NA	NA	NA	NA	NA	NA	NA	NA	NA	NA	NA	NA	NA	NA	NA
chr13	21753756	21754062	merged_peak_1388	y	n	n	NA	NA	Hist1h4k; Hist1h2ak; Hist1h2bn	NA	chr13	21753756	21754062	307	GE_meis_IP_q0.01_peak_860	118	5.91335	15.8335	11.87053	177	NA	NA	NA	NA	NA	NA	NA	NA	NA	NA	NA	NA	NA	NA	NA	NA	NA	NA	NA	NA
chr13	23949763	23949972	merged_peak_1389	n	y	n	NA	NA	NA	NA	NA	NA	NA	NA	NA	NA	NA	NA	NA	NA	chr13	23949763	23949972	210	Dlx5_e13.5_BG_WT_mrgdf_trim-vs.Input.no_model_peak_651	45	3.36859	4.58913	1.2561	96	NA	NA	NA	NA	NA	NA	NA	NA	NA	NA
chr13	24045304	24045632	merged_peak_1390	y	n	n	NA	NA	NA	NA	chr13	24045304	24045632	329	GE_meis_IP_q0.01_peak_861	199	7.68735	24.2443	19.95601	122	NA	NA	NA	NA	NA	NA	NA	NA	NA	NA	NA	NA	NA	NA	NA	NA	NA	NA	NA	NA
chr13	24110401	24110758	merged_peak_1391	y	n	n	NA	NA	NA	NA	chr13	24110401	24110758	358	GE_meis_IP_q0.01_peak_862	362	10.46705	40.95059	36.22385	163	NA	NA	NA	NA	NA	NA	NA	NA	NA	NA	NA	NA	NA	NA	NA	NA	NA	NA	NA	NA
chr13	24383991	24384274	merged_peak_1392	n	n	y	NA	NA	NA	D130043K22Rik	NA	NA	NA	NA	NA	NA	NA	NA	NA	NA	NA	NA	NA	NA	NA	NA	NA	NA	NA	NA	chr13	24383991	24384274	284	Lhx6_ChIPvsInput_p0.00001_peak_409	39	5.14657	17.54566	13.66982	151
chr13	24581847	24582192	merged_peak_1393	n	n	y	NA	NA	Ripor2	NA	NA	NA	NA	NA	NA	NA	NA	NA	NA	NA	NA	NA	NA	NA	NA	NA	NA	NA	NA	NA	chr13	24581847	24582192	346	Lhx6_ChIPvsInput_p0.00001_peak_410	79	10.29315	55.29979	50.93887	165
chr13	24629306	24629574	merged_peak_1394	y	n	n	NA	NA	NA	Fam65b	chr13	24629306	24629574	269	GE_meis_IP_q0.01_peak_863	135	6.30757	17.61403	13.57162	157	NA	NA	NA	NA	NA	NA	NA	NA	NA	NA	NA	NA	NA	NA	NA	NA	NA	NA	NA	NA
chr13	24657115	24657317	merged_peak_1395	n	y	n	NA	NA	NA	Fam65b	NA	NA	NA	NA	NA	NA	NA	NA	NA	NA	chr13	24657115	24657317	203	Dlx5_e13.5_BG_WT_mrgdf_trim-vs.Input.no_model_peak_652	60	3.98106	6.08548	2.50168	95	NA	NA	NA	NA	NA	NA	NA	NA	NA	NA
chr13	24687188	24687554	merged_peak_1396	n	y	y	NA	NA	NA	Fam65b	NA	NA	NA	NA	NA	NA	NA	NA	NA	NA	chr13	24687188	24687537	350	Dlx5_e13.5_BG_WT_mrgdf_trim-vs.Input.no_model_peak_653	122	6.12471	12.21757	8.12511	216	chr13	24687265	24687554	290	Lhx6_ChIPvsInput_p0.00001_peak_411	31	4.11726	11.67909	7.9974	128
chr13	25251891	25252248	merged_peak_1397	n	n	y	NA	NA	NA	NA	NA	NA	NA	NA	NA	NA	NA	NA	NA	NA	NA	NA	NA	NA	NA	NA	NA	NA	NA	NA	chr13	25251891	25252248	358	Lhx6_ChIPvsInput_p0.00001_peak_412	45	5.91856	22.40091	18.3901	170
chr13	25392824	25393294	merged_peak_1398	y	y	n	NA	NA	NA	NA	chr13	25392824	25393122	299	GE_meis_IP_q0.01_peak_864	222	8.00255	26.56248	22.21021	147	chr13	25393044	25393294	251	Dlx5_e13.5_BG_WT_mrgdf_trim-vs.Input.no_model_peak_654	53	3.67482	5.32047	1.85089	145	NA	NA	NA	NA	NA	NA	NA	NA	NA	NA
chr13	25554985	25555308	merged_peak_1399	y	n	n	NA	NA	NA	NA	chr13	25554985	25555308	324	GE_meis_IP_q0.01_peak_865	110	5.71624	14.96416	11.04152	163	NA	NA	NA	NA	NA	NA	NA	NA	NA	NA	NA	NA	NA	NA	NA	NA	NA	NA	NA	NA
chr13	25570806	25571105	merged_peak_1400	y	n	n	NA	NA	NA	Nrsn1	chr13	25570806	25571105	300	GE_meis_IP_q0.01_peak_866	50	4.13934	8.58055	5.0388	136	NA	NA	NA	NA	NA	NA	NA	NA	NA	NA	NA	NA	NA	NA	NA	NA	NA	NA	NA	NA
chr13	25729542	25729742	merged_peak_1401	n	y	n	NA	NA	NA	Sox4	NA	NA	NA	NA	NA	NA	NA	NA	NA	NA	chr13	25729542	25729742	201	Dlx5_e13.5_BG_WT_mrgdf_trim-vs.Input.no_model_peak_655	85	4.89976	8.56042	4.71056	98	NA	NA	NA	NA	NA	NA	NA	NA	NA	NA
chr13	25933082	25933331	merged_peak_1402	n	y	n	NA	NA	NA	Sox4; Nrsn1	NA	NA	NA	NA	NA	NA	NA	NA	NA	NA	chr13	25933082	25933331	250	Dlx5_e13.5_BG_WT_mrgdf_trim-vs.Input.no_model_peak_656	77	4.59353	7.70739	3.9362	125	NA	NA	NA	NA	NA	NA	NA	NA	NA	NA
chr13	26030358	26030583	merged_peak_1403	n	y	n	NA	NA	NA	NA	NA	NA	NA	NA	NA	NA	NA	NA	NA	NA	chr13	26030358	26030583	226	Dlx5_e13.5_BG_WT_mrgdf_trim-vs.Input.no_model_peak_657	103	5.51224	10.34264	6.35957	110	NA	NA	NA	NA	NA	NA	NA	NA	NA	NA
chr13	26119420	26119732	merged_peak_1404	y	y	n	NA	NA	NA	Sox4	chr13	26119496	26119732	237	GE_meis_IP_q0.01_peak_867	86	4.94213	12.35993	8.60393	164	chr13	26119420	26119645	226	Dlx5_e13.5_BG_WT_mrgdf_trim-vs.Input.no_model_peak_658	94	5.206	9.43932	5.51949	114	NA	NA	NA	NA	NA	NA	NA	NA	NA	NA
chr13	26154022	26155390	merged_peak_1405	y	y	n	hs1352	forebrain_positive	NA	Sox4	chr13	26154022	26154414	393	GE_meis_IP_q0.01_peak_868	279	9.26425	32.47591	27.95119	208	chr13	26154074	26155390	1317	Dlx5_e13.5_BG_WT_mrgdf_trim-vs.Input.no_model_peak_659b	183	7.96212	18.31748	13.98755	645	NA	NA	NA	NA	NA	NA	NA	NA	NA	NA
chr13	26171974	26172369	merged_peak_1406	y	n	n	NA	NA	NA	NA	chr13	26171974	26172369	396	GE_meis_IP_q0.01_peak_870	157	6.18786	19.87012	15.74636	218	NA	NA	NA	NA	NA	NA	NA	NA	NA	NA	NA	NA	NA	NA	NA	NA	NA	NA	NA	NA
chr13	26424510	26424905	merged_peak_1407	y	n	n	NA	NA	NA	NA	chr13	26424510	26424905	396	GE_meis_IP_q0.01_peak_871	79	4.32776	11.71238	7.96885	251	NA	NA	NA	NA	NA	NA	NA	NA	NA	NA	NA	NA	NA	NA	NA	NA	NA	NA	NA	NA
chr13	26517592	26518236	merged_peak_1408	y	y	n	NA	NA	NA	Sox4	chr13	26517719	26518236	518	GE_meis_IP_q0.01_peak_872	340	10.09323	38.73774	34.06591	232	chr13	26517592	26517994	403	Dlx5_e13.5_BG_WT_mrgdf_trim-vs.Input.no_model_peak_660	68	4.28729	6.8818	3.19947	234	NA	NA	NA	NA	NA	NA	NA	NA	NA	NA
chr13	26519006	26519517	merged_peak_1409	y	y	n	NA	NA	NA	Sox4	chr13	26519006	26519517	512	GE_meis_IP_q0.01_peak_873	173	6.98387	21.52279	17.33272	355	chr13	26519040	26519304	265	Dlx5_e13.5_BG_WT_mrgdf_trim-vs.Input.no_model_peak_661	85	4.89976	8.56042	4.71056	107	NA	NA	NA	NA	NA	NA	NA	NA	NA	NA
chr13	26549185	26549422	merged_peak_1410	y	n	n	NA	NA	NA	NA	chr13	26549185	26549422	238	GE_meis_IP_q0.01_peak_874	78	4.92779	11.63761	7.89595	100	NA	NA	NA	NA	NA	NA	NA	NA	NA	NA	NA	NA	NA	NA	NA	NA	NA	NA	NA	NA
chr13	26655263	26655621	merged_peak_1411	y	n	n	NA	NA	NA	NA	chr13	26655263	26655621	359	GE_meis_IP_q0.01_peak_875	246	8.57263	29.06373	24.64614	151	NA	NA	NA	NA	NA	NA	NA	NA	NA	NA	NA	NA	NA	NA	NA	NA	NA	NA	NA	NA
chr13	26884359	26884729	merged_peak_1412	y	n	n	NA	NA	NA	NA	chr13	26884359	26884729	371	GE_meis_IP_q0.01_peak_876	182	7.17262	22.47072	18.2467	136	NA	NA	NA	NA	NA	NA	NA	NA	NA	NA	NA	NA	NA	NA	NA	NA	NA	NA	NA	NA
chr13	26911932	26912206	merged_peak_1413	n	n	y	NA	NA	NA	NA	NA	NA	NA	NA	NA	NA	NA	NA	NA	NA	NA	NA	NA	NA	NA	NA	NA	NA	NA	NA	chr13	26911932	26912206	275	Lhx6_ChIPvsInput_p0.00001_peak_413	38	5.01791	16.77221	12.9213	136
chr13	28295447	28295771	merged_peak_1414	y	y	n	NA	NA	NA	NA	chr13	28295447	28295771	325	GE_meis_IP_q0.01_peak_877	108	5.04856	14.73962	10.85168	204	chr13	28295519	28295768	250	Dlx5_e13.5_BG_WT_mrgdf_trim-vs.Input.no_model_peak_662	85	4.89976	8.56042	4.71056	133	NA	NA	NA	NA	NA	NA	NA	NA	NA	NA
chr13	28416169	28416718	merged_peak_1415	y	y	y	hs1335	forebrain_positive	NA	Sox4	chr13	28416169	28416642	474	GE_meis_IP_q0.01_peak_878	125	5.85735	16.50696	12.53434	285	chr13	28416217	28416718	502	Dlx5_e13.5_BG_WT_mrgdf_trim-vs.Input.no_model_peak_663a	94	5.206	9.43932	5.51949	141	chr13	28416362	28416710	349	Lhx6_ChIPvsInput_p0.00001_peak_414	51	6.69055	27.59075	23.47124	179
chr13	28454746	28455025	merged_peak_1416	y	n	n	NA	NA	NA	Sox4	chr13	28454746	28455025	280	GE_meis_IP_q0.01_peak_879	127	6.11046	16.71693	12.71473	153	NA	NA	NA	NA	NA	NA	NA	NA	NA	NA	NA	NA	NA	NA	NA	NA	NA	NA	NA	NA
chr13	28596389	28596721	merged_peak_1417	y	n	n	NA	NA	NA	NA	chr13	28596389	28596721	333	GE_meis_IP_q0.01_peak_880	66	4.48588	10.2756	6.61983	207	NA	NA	NA	NA	NA	NA	NA	NA	NA	NA	NA	NA	NA	NA	NA	NA	NA	NA	NA	NA
chr13	28824045	28824369	merged_peak_1418	y	n	n	NA	NA	NA	Sox4	chr13	28824045	28824369	325	GE_meis_IP_q0.01_peak_881	100	4.76054	13.91658	10.0728	137	NA	NA	NA	NA	NA	NA	NA	NA	NA	NA	NA	NA	NA	NA	NA	NA	NA	NA	NA	NA
chr13	28953456	28954274	merged_peak_1419	n	y	n	NA	NA	Sox4	NA	NA	NA	NA	NA	NA	NA	NA	NA	NA	NA	chr13	28953456	28954274	819	Dlx5_e13.5_BG_WT_mrgdf_trim-vs.Input.no_model_peak_664b	85	4.89976	8.56042	4.71056	530	NA	NA	NA	NA	NA	NA	NA	NA	NA	NA
chr13	29000637	29000872	merged_peak_1420	y	n	n	NA	NA	NA	NA	chr13	29000637	29000872	236	GE_meis_IP_q0.01_peak_882	59	3.97693	9.58534	5.97978	73	NA	NA	NA	NA	NA	NA	NA	NA	NA	NA	NA	NA	NA	NA	NA	NA	NA	NA	NA	NA
chr13	29014867	29015183	merged_peak_1421	y	n	n	NA	NA	A330102I10Rik	NA	chr13	29014867	29015183	317	GE_meis_IP_q0.01_peak_883	37	3.74512	7.16756	3.74069	126	NA	NA	NA	NA	NA	NA	NA	NA	NA	NA	NA	NA	NA	NA	NA	NA	NA	NA	NA	NA
chr13	29015370	29015971	merged_peak_1422	y	n	y	NA	NA	A330102I10Rik	NA	chr13	29015370	29015971	602	GE_meis_IP_q0.01_peak_884	176	7.09455	21.79998	17.60711	265	NA	NA	NA	NA	NA	NA	NA	NA	NA	NA	chr13	29015617	29015915	299	Lhx6_ChIPvsInput_p0.00001_peak_415	27	3.6026	9.05068	5.47727	130
chr13	29278596	29278918	merged_peak_1423	n	n	y	NA	NA	NA	NA	NA	NA	NA	NA	NA	NA	NA	NA	NA	NA	NA	NA	NA	NA	NA	NA	NA	NA	NA	NA	chr13	29278596	29278918	323	Lhx6_ChIPvsInput_p0.00001_peak_416	43	5.66123	20.74318	16.77435	163
chr13	29307653	29307876	merged_peak_1424	y	n	n	NA	NA	NA	Sox4	chr13	29307653	29307876	224	GE_meis_IP_q0.01_peak_885	59	4.29897	9.53016	5.92863	75	NA	NA	NA	NA	NA	NA	NA	NA	NA	NA	NA	NA	NA	NA	NA	NA	NA	NA	NA	NA
chr13	29349506	29349816	merged_peak_1425	n	y	y	NA	NA	NA	NA	NA	NA	NA	NA	NA	NA	NA	NA	NA	NA	chr13	29349506	29349758	253	Dlx5_e13.5_BG_WT_mrgdf_trim-vs.Input.no_model_peak_665	60	3.98106	6.08548	2.50168	99	chr13	29349529	29349816	288	Lhx6_ChIPvsInput_p0.00001_peak_417	43	5.66123	20.74318	16.77435	142
chr13	29370908	29371187	merged_peak_1426	y	n	n	NA	NA	NA	Sox4	chr13	29370908	29371187	280	GE_meis_IP_q0.01_peak_886	78	4.92779	11.63761	7.89595	83	NA	NA	NA	NA	NA	NA	NA	NA	NA	NA	NA	NA	NA	NA	NA	NA	NA	NA	NA	NA
chr13	29371442	29371798	merged_peak_1427	y	y	n	NA	NA	NA	Sox4	chr13	29371481	29371798	318	GE_meis_IP_q0.01_peak_887	67	3.88454	10.41149	6.75282	176	chr13	29371442	29371648	207	Dlx5_e13.5_BG_WT_mrgdf_trim-vs.Input.no_model_peak_667	103	5.51224	10.34264	6.35957	101	NA	NA	NA	NA	NA	NA	NA	NA	NA	NA
chr13	29416323	29416747	merged_peak_1428	y	n	n	NA	NA	NA	Sox4	chr13	29416323	29416747	425	GE_meis_IP_q0.01_peak_888	94	4.88515	13.2466	9.43533	221	NA	NA	NA	NA	NA	NA	NA	NA	NA	NA	NA	NA	NA	NA	NA	NA	NA	NA	NA	NA
chr13	29565566	29566092	merged_peak_1429	y	y	y	NA	NA	NA	Sox4	chr13	29565623	29565990	368	GE_meis_IP_q0.01_peak_889	329	8.87322	37.6252	32.98393	145	chr13	29565566	29566092	527	Dlx5_e13.5_BG_WT_mrgdf_trim-vs.Input.no_model_peak_668	346	12.24941	34.6646	30.04691	171	chr13	29565693	29566053	361	Lhx6_ChIPvsInput_p0.00001_peak_418	27	3.6026	9.05068	5.47727	183
chr13	29610390	29610834	merged_peak_1430	n	y	y	hs1340	forebrain_positive	NA	Sox4	NA	NA	NA	NA	NA	NA	NA	NA	NA	NA	chr13	29610437	29610834	398	Dlx5_e13.5_BG_WT_mrgdf_trim-vs.Input.no_model_peak_669	151	7.04341	15.18489	10.95848	207	chr13	29610390	29610647	258	Lhx6_ChIPvsInput_p0.00001_peak_419	26	3.47394	8.42966	4.88553	131
chr13	29769761	29770043	merged_peak_1431	n	y	n	NA	NA	NA	Cdkal1	NA	NA	NA	NA	NA	NA	NA	NA	NA	NA	chr13	29769761	29770043	283	Dlx5_e13.5_BG_WT_mrgdf_trim-vs.Input.no_model_peak_670	103	5.51224	10.34264	6.35957	153	NA	NA	NA	NA	NA	NA	NA	NA	NA	NA
chr13	29810865	29811091	merged_peak_1432	y	n	n	NA	NA	NA	Sox4	chr13	29810865	29811091	227	GE_meis_IP_q0.01_peak_890	72	4.28363	10.98676	7.28843	132	NA	NA	NA	NA	NA	NA	NA	NA	NA	NA	NA	NA	NA	NA	NA	NA	NA	NA	NA	NA
chr13	32020798	32021272	merged_peak_1433	y	y	y	NA	NA	NA	Foxc1	chr13	32020948	32021211	264	GE_meis_IP_q0.01_peak_891	102	5.51912	14.10938	10.23211	139	chr13	32020798	32021123	326	Dlx5_e13.5_BG_WT_mrgdf_trim-vs.Input.no_model_peak_671	68	4.28729	6.8818	3.19947	215	chr13	32020918	32021272	355	Lhx6_ChIPvsInput_p0.00001_peak_420	58	7.5912	34.01833	29.80826	184
chr13	34131115	34131493	merged_peak_1434	y	n	n	NA	NA	Tubb2b	NA	chr13	34131115	34131493	379	GE_meis_IP_q0.01_peak_892	127	6.11046	16.71693	12.71473	152	NA	NA	NA	NA	NA	NA	NA	NA	NA	NA	NA	NA	NA	NA	NA	NA	NA	NA	NA	NA
chr13	34133969	34134228	merged_peak_1435	y	n	n	NA	NA	Tubb2b	NA	chr13	34133969	34134228	260	GE_meis_IP_q0.01_peak_893	153	6.70179	19.44757	15.33072	119	NA	NA	NA	NA	NA	NA	NA	NA	NA	NA	NA	NA	NA	NA	NA	NA	NA	NA	NA	NA
chr13	34148731	34149101	merged_peak_1436	n	y	n	mm1605;hs2234	other_positive;negative	NA	Tubb2b	NA	NA	NA	NA	NA	NA	NA	NA	NA	NA	chr13	34148731	34149101	371	Dlx5_e13.5_BG_WT_mrgdf_trim-vs.Input.no_model_peak_672	85	4.89976	8.56042	4.71056	225	NA	NA	NA	NA	NA	NA	NA	NA	NA	NA
chr13	34500623	34500847	merged_peak_1437	y	n	n	NA	NA	NA	NA	chr13	34500623	34500847	225	GE_meis_IP_q0.01_peak_894	64	4.53357	10.07273	6.42581	150	NA	NA	NA	NA	NA	NA	NA	NA	NA	NA	NA	NA	NA	NA	NA	NA	NA	NA	NA	NA
chr13	34575885	34576194	merged_peak_1438	y	n	n	NA	NA	NA	Tubb2b; Tubb2a	chr13	34575885	34576194	310	GE_meis_IP_q0.01_peak_895	218	7.85029	26.17365	21.84482	178	NA	NA	NA	NA	NA	NA	NA	NA	NA	NA	NA	NA	NA	NA	NA	NA	NA	NA	NA	NA
chr13	34827069	34827412	merged_peak_1439	n	n	y	NA	NA	NA	Slc22a23	NA	NA	NA	NA	NA	NA	NA	NA	NA	NA	NA	NA	NA	NA	NA	NA	NA	NA	NA	NA	chr13	34827069	34827412	344	Lhx6_ChIPvsInput_p0.00001_peak_421	45	5.91856	22.40091	18.3901	163
chr13	36295924	36296211	merged_peak_1440	y	n	n	NA	NA	NA	NA	chr13	36295924	36296211	288	GE_meis_IP_q0.01_peak_896	110	5.71624	14.96416	11.04152	126	NA	NA	NA	NA	NA	NA	NA	NA	NA	NA	NA	NA	NA	NA	NA	NA	NA	NA	NA	NA
chr13	38324503	38324836	merged_peak_1441	y	n	n	NA	NA	NA	Bmp6	chr13	38324503	38324836	334	GE_meis_IP_q0.01_peak_897	279	9.26425	32.47591	27.95119	163	NA	NA	NA	NA	NA	NA	NA	NA	NA	NA	NA	NA	NA	NA	NA	NA	NA	NA	NA	NA
chr13	38442835	38443036	merged_peak_1442	n	y	n	NA	NA	NA	NA	NA	NA	NA	NA	NA	NA	NA	NA	NA	NA	chr13	38442835	38443036	202	Dlx5_e13.5_BG_WT_mrgdf_trim-vs.Input.no_model_peak_673	103	5.51224	10.34264	6.35957	110	NA	NA	NA	NA	NA	NA	NA	NA	NA	NA
chr13	38878973	38879305	merged_peak_1443	y	n	y	NA	NA	NA	NA	chr13	38878973	38879268	296	GE_meis_IP_q0.01_peak_898	103	5.42044	14.25159	10.36757	142	NA	NA	NA	NA	NA	NA	NA	NA	NA	NA	chr13	38879039	38879305	267	Lhx6_ChIPvsInput_p0.00001_peak_422	34	4.50325	13.79	10.03351	127
chr13	38918371	38918661	merged_peak_1444	n	y	y	NA	NA	NA	NA	NA	NA	NA	NA	NA	NA	NA	NA	NA	NA	chr13	38918416	38918661	246	Dlx5_e13.5_BG_WT_mrgdf_trim-vs.Input.no_model_peak_674	77	4.59353	7.70739	3.9362	126	chr13	38918371	38918630	260	Lhx6_ChIPvsInput_p0.00001_peak_423	31	4.11726	11.67909	7.9974	123
chr13	39523799	39524261	merged_peak_1445	y	y	n	hs1315	forebrain_positive	NA	NA	chr13	39523853	39524170	318	GE_meis_IP_q0.01_peak_899	162	6.89891	20.38327	16.23092	166	chr13	39523799	39524261	463	Dlx5_e13.5_BG_WT_mrgdf_trim-vs.Input.no_model_peak_675	131	6.43094	13.18697	9.0459	222	NA	NA	NA	NA	NA	NA	NA	NA	NA	NA
chr13	39823440	39823777	merged_peak_1446	y	n	n	NA	NA	NA	NA	chr13	39823440	39823777	338	GE_meis_IP_q0.01_peak_900	135	6.30757	17.61403	13.57162	149	NA	NA	NA	NA	NA	NA	NA	NA	NA	NA	NA	NA	NA	NA	NA	NA	NA	NA	NA	NA
chr13	40088633	40089138	merged_peak_1447	y	y	n	NA	NA	NA	NA	chr13	40088633	40089138	506	GE_meis_IP_q0.01_peak_901	269	8.65508	31.46031	26.96264	259	chr13	40088672	40088903	232	Dlx5_e13.5_BG_WT_mrgdf_trim-vs.Input.no_model_peak_676	45	3.36859	4.58913	1.2561	80	NA	NA	NA	NA	NA	NA	NA	NA	NA	NA
chr13	41123681	41124027	merged_peak_1448	y	n	n	NA	NA	NA	NA	chr13	41123681	41124027	347	GE_meis_IP_q0.01_peak_902	100	4.76054	13.91658	10.0728	198	NA	NA	NA	NA	NA	NA	NA	NA	NA	NA	NA	NA	NA	NA	NA	NA	NA	NA	NA	NA
chr13	41220503	41220760	merged_peak_1449	n	y	n	NA	NA	Elovl2	NA	NA	NA	NA	NA	NA	NA	NA	NA	NA	NA	chr13	41220503	41220760	258	Dlx5_e13.5_BG_WT_mrgdf_trim-vs.Input.no_model_peak_678	77	4.59353	7.70739	3.9362	135	NA	NA	NA	NA	NA	NA	NA	NA	NA	NA
chr13	41645585	41645899	merged_peak_1450	y	n	n	NA	NA	NA	Edn1	chr13	41645585	41645899	315	GE_meis_IP_q0.01_peak_903	117	5.37367	15.63588	11.70358	206	NA	NA	NA	NA	NA	NA	NA	NA	NA	NA	NA	NA	NA	NA	NA	NA	NA	NA	NA	NA
chr13	42401533	42401772	merged_peak_1451	y	n	n	NA	NA	NA	Tmem170b	chr13	42401533	42401772	240	GE_meis_IP_q0.01_peak_904	63	4.48115	9.95275	6.34153	99	NA	NA	NA	NA	NA	NA	NA	NA	NA	NA	NA	NA	NA	NA	NA	NA	NA	NA	NA	NA
chr13	42656651	42657233	merged_peak_1452	y	y	y	NA	NA	NA	Tmem170b	chr13	42656651	42657233	583	GE_meis_IP_q0.01_peak_905	540	13.79781	59.12576	54.00553	278	chr13	42656824	42657024	201	Dlx5_e13.5_BG_WT_mrgdf_trim-vs.Input.no_model_peak_679	45	3.36859	4.58913	1.2561	179	chr13	42656809	42657082	274	Lhx6_ChIPvsInput_p0.00001_peak_424	30	3.9886	11.00124	7.34516	141
chr13	42680509	42681001	merged_peak_1453	y	y	n	NA	NA	Phactr1	NA	chr13	42680509	42681001	493	GE_meis_IP_q0.01_peak_906	153	6.70179	19.44757	15.33072	307	chr13	42680693	42680921	229	Dlx5_e13.5_BG_WT_mrgdf_trim-vs.Input.no_model_peak_680	53	3.67482	5.32047	1.85089	99	NA	NA	NA	NA	NA	NA	NA	NA	NA	NA
chr13	43241133	43241469	merged_peak_1454	y	n	n	NA	NA	NA	Gfod1	chr13	43241133	43241469	337	GE_meis_IP_q0.01_peak_907	258	8.87002	30.3592	25.89031	153	NA	NA	NA	NA	NA	NA	NA	NA	NA	NA	NA	NA	NA	NA	NA	NA	NA	NA	NA	NA
chr13	43268665	43268983	merged_peak_1455	y	n	n	NA	NA	NA	NA	chr13	43268665	43268983	319	GE_meis_IP_q0.01_peak_908	218	8.08158	26.24158	21.89192	157	NA	NA	NA	NA	NA	NA	NA	NA	NA	NA	NA	NA	NA	NA	NA	NA	NA	NA	NA	NA
chr13	43531176	43531499	merged_peak_1456	y	n	n	NA	NA	NA	Tbc1d7	chr13	43531176	43531499	324	GE_meis_IP_q0.01_peak_909	228	8.27869	27.25596	22.87473	166	NA	NA	NA	NA	NA	NA	NA	NA	NA	NA	NA	NA	NA	NA	NA	NA	NA	NA	NA	NA
chr13	43531540	43531782	merged_peak_1457	n	y	n	NA	NA	NA	Tbc1d7	NA	NA	NA	NA	NA	NA	NA	NA	NA	NA	chr13	43531540	43531782	243	Dlx5_e13.5_BG_WT_mrgdf_trim-vs.Input.no_model_peak_682	94	5.206	9.43932	5.51949	148	NA	NA	NA	NA	NA	NA	NA	NA	NA	NA
chr13	43936649	43936967	merged_peak_1458	y	n	n	NA	NA	NA	NA	chr13	43936649	43936967	319	GE_meis_IP_q0.01_peak_910	73	4.67279	11.03845	7.33309	183	NA	NA	NA	NA	NA	NA	NA	NA	NA	NA	NA	NA	NA	NA	NA	NA	NA	NA	NA	NA
chr13	43949962	43950559	merged_peak_1459	y	y	y	NA	NA	NA	NA	chr13	43949998	43950559	562	GE_meis_IP_q0.01_peak_911	145	6.35499	18.59295	14.50909	307	chr13	43949962	43950403	442	Dlx5_e13.5_BG_WT_mrgdf_trim-vs.Input.no_model_peak_683	141	6.73718	14.17637	9.99197	173	chr13	43950032	43950340	309	Lhx6_ChIPvsInput_p0.00001_peak_425	37	4.88925	16.00964	12.18284	163
chr13	44191920	44192235	merged_peak_1460	y	n	n	NA	NA	NA	NA	chr13	44191920	44192235	316	GE_meis_IP_q0.01_peak_912	94	5.32201	13.26967	9.43533	127	NA	NA	NA	NA	NA	NA	NA	NA	NA	NA	NA	NA	NA	NA	NA	NA	NA	NA	NA	NA
chr13	44228901	44229170	merged_peak_1461	y	n	n	NA	NA	NA	Sirt5	chr13	44228901	44229170	270	GE_meis_IP_q0.01_peak_913	171	7.09602	21.33111	17.14478	102	NA	NA	NA	NA	NA	NA	NA	NA	NA	NA	NA	NA	NA	NA	NA	NA	NA	NA	NA	NA
chr13	44683638	44683847	merged_peak_1462	y	n	n	NA	NA	NA	NA	chr13	44683638	44683847	210	GE_meis_IP_q0.01_peak_914	86	5.1249	12.44555	8.65789	96	NA	NA	NA	NA	NA	NA	NA	NA	NA	NA	NA	NA	NA	NA	NA	NA	NA	NA	NA	NA
chr13	44730398	44730892	merged_peak_1463	y	n	n	NA	NA	Jarid2	NA	chr13	44730398	44730892	495	GE_meis_IP_q0.01_peak_915	387	11.23536	43.57841	38.77874	305	NA	NA	NA	NA	NA	NA	NA	NA	NA	NA	NA	NA	NA	NA	NA	NA	NA	NA	NA	NA
chr13	44751782	44752070	merged_peak_1464	y	n	n	NA	NA	NA	NA	chr13	44751782	44752070	289	GE_meis_IP_q0.01_peak_916	151	5.43836	19.23648	15.14492	157	NA	NA	NA	NA	NA	NA	NA	NA	NA	NA	NA	NA	NA	NA	NA	NA	NA	NA	NA	NA
chr13	44829210	44829429	merged_peak_1465	n	y	n	NA	NA	NA	NA	NA	NA	NA	NA	NA	NA	NA	NA	NA	NA	chr13	44829210	44829429	220	Dlx5_e13.5_BG_WT_mrgdf_trim-vs.Input.no_model_peak_684	103	5.51224	10.34264	6.35957	114	NA	NA	NA	NA	NA	NA	NA	NA	NA	NA
chr13	44840446	44840716	merged_peak_1466	n	y	n	NA	NA	Jarid2	NA	NA	NA	NA	NA	NA	NA	NA	NA	NA	NA	chr13	44840446	44840716	271	Dlx5_e13.5_BG_WT_mrgdf_trim-vs.Input.no_model_peak_685	77	4.59353	7.70739	3.9362	164	NA	NA	NA	NA	NA	NA	NA	NA	NA	NA
chr13	44947328	44947567	merged_peak_1467	y	n	n	NA	NA	NA	Tbc1d7; Rnf182	chr13	44947328	44947567	240	GE_meis_IP_q0.01_peak_917	102	5.51912	14.10938	10.23211	119	NA	NA	NA	NA	NA	NA	NA	NA	NA	NA	NA	NA	NA	NA	NA	NA	NA	NA	NA	NA
chr13	45052666	45053174	merged_peak_1468	y	n	n	NA	NA	NA	NA	chr13	45052666	45053174	509	GE_meis_IP_q0.01_peak_918	204	7.66979	24.70232	20.41067	215	NA	NA	NA	NA	NA	NA	NA	NA	NA	NA	NA	NA	NA	NA	NA	NA	NA	NA	NA	NA
chr13	45058906	45059406	merged_peak_1469	y	n	n	NA	NA	NA	NA	chr13	45058906	45059406	501	GE_meis_IP_q0.01_peak_919	970	20.3025	102.92329	97.07648	223	NA	NA	NA	NA	NA	NA	NA	NA	NA	NA	NA	NA	NA	NA	NA	NA	NA	NA	NA	NA
chr13	45620301	45620591	merged_peak_1470	y	n	n	NA	NA	NA	NA	chr13	45620301	45620591	291	GE_meis_IP_q0.01_peak_920	94	5.32201	13.26967	9.43533	182	NA	NA	NA	NA	NA	NA	NA	NA	NA	NA	NA	NA	NA	NA	NA	NA	NA	NA	NA	NA
chr13	45688519	45688746	merged_peak_1471	y	n	n	NA	NA	NA	NA	chr13	45688519	45688746	228	GE_meis_IP_q0.01_peak_921	71	4.73068	10.84645	7.15164	64	NA	NA	NA	NA	NA	NA	NA	NA	NA	NA	NA	NA	NA	NA	NA	NA	NA	NA	NA	NA
chr13	45806102	45806610	merged_peak_1472	y	n	y	NA	NA	NA	NA	chr13	45806207	45806610	404	GE_meis_IP_q0.01_peak_922	144	6.50468	18.52437	14.44393	223	NA	NA	NA	NA	NA	NA	NA	NA	NA	NA	chr13	45806102	45806457	356	Lhx6_ChIPvsInput_p0.00001_peak_427	35	4.63192	14.51823	10.73815	186
chr13	46168578	46168840	merged_peak_1473	y	n	n	NA	NA	NA	NA	chr13	46168578	46168840	263	GE_meis_IP_q0.01_peak_923	127	6.11046	16.71693	12.71473	127	NA	NA	NA	NA	NA	NA	NA	NA	NA	NA	NA	NA	NA	NA	NA	NA	NA	NA	NA	NA
chr13	46548079	46548364	merged_peak_1474	n	y	n	NA	NA	NA	NA	NA	NA	NA	NA	NA	NA	NA	NA	NA	NA	chr13	46548079	46548364	286	Dlx5_e13.5_BG_WT_mrgdf_trim-vs.Input.no_model_peak_686	68	4.28729	6.8818	3.19947	96	NA	NA	NA	NA	NA	NA	NA	NA	NA	NA
chr13	47010899	47011099	merged_peak_1475	n	y	n	NA	NA	Nhlrc1	NA	NA	NA	NA	NA	NA	NA	NA	NA	NA	NA	chr13	47010899	47011099	201	Dlx5_e13.5_BG_WT_mrgdf_trim-vs.Input.no_model_peak_687	45	3.36859	4.58913	1.2561	99	NA	NA	NA	NA	NA	NA	NA	NA	NA	NA
chr13	47310750	47311053	merged_peak_1476	n	n	y	hs1052	forebrain_positive	NA	Kdm1b; Id4	NA	NA	NA	NA	NA	NA	NA	NA	NA	NA	NA	NA	NA	NA	NA	NA	NA	NA	NA	NA	chr13	47310750	47311053	304	Lhx6_ChIPvsInput_p0.00001_peak_428	49	6.43322	25.82615	21.74063	153
chr13	47311126	47311347	merged_peak_1477	n	y	n	hs1052	forebrain_positive	NA	Kdm1b; Id4	NA	NA	NA	NA	NA	NA	NA	NA	NA	NA	chr13	47311126	47311347	222	Dlx5_e13.5_BG_WT_mrgdf_trim-vs.Input.no_model_peak_689	45	3.36859	4.58913	1.2561	125	NA	NA	NA	NA	NA	NA	NA	NA	NA	NA
chr13	47636539	47636918	merged_peak_1478	y	n	n	NA	NA	NA	Id4	chr13	47636539	47636918	380	GE_meis_IP_q0.01_peak_924	171	7.09602	21.33111	17.14478	202	NA	NA	NA	NA	NA	NA	NA	NA	NA	NA	NA	NA	NA	NA	NA	NA	NA	NA	NA	NA
chr13	47652564	47652884	merged_peak_1479	n	n	y	NA	NA	NA	NA	NA	NA	NA	NA	NA	NA	NA	NA	NA	NA	NA	NA	NA	NA	NA	NA	NA	NA	NA	NA	chr13	47652564	47652884	321	Lhx6_ChIPvsInput_p0.00001_peak_429	39	5.14657	17.54566	13.66982	153
chr13	47843650	47843992	merged_peak_1480	y	n	n	NA	NA	NA	Kdm1b	chr13	47843650	47843992	343	GE_meis_IP_q0.01_peak_925	64	4.53357	10.07273	6.42581	138	NA	NA	NA	NA	NA	NA	NA	NA	NA	NA	NA	NA	NA	NA	NA	NA	NA	NA	NA	NA
chr13	48031404	48031836	merged_peak_1481	n	y	n	NA	NA	NA	NA	NA	NA	NA	NA	NA	NA	NA	NA	NA	NA	chr13	48031404	48031836	433	Dlx5_e13.5_BG_WT_mrgdf_trim-vs.Input.no_model_peak_690	371	12.86188	37.19149	32.53429	254	NA	NA	NA	NA	NA	NA	NA	NA	NA	NA
chr13	48042050	48042588	merged_peak_1482	y	n	n	NA	NA	NA	Id4	chr13	48042050	48042588	539	GE_meis_IP_q0.01_peak_926	243	7.49634	28.71914	24.30361	354	NA	NA	NA	NA	NA	NA	NA	NA	NA	NA	NA	NA	NA	NA	NA	NA	NA	NA	NA	NA
chr13	48130659	48130909	merged_peak_1483	n	y	n	NA	NA	NA	Id4	NA	NA	NA	NA	NA	NA	NA	NA	NA	NA	chr13	48130659	48130909	251	Dlx5_e13.5_BG_WT_mrgdf_trim-vs.Input.no_model_peak_691	77	4.59353	7.70739	3.9362	148	NA	NA	NA	NA	NA	NA	NA	NA	NA	NA
chr13	48284919	48285331	merged_peak_1484	n	n	y	NA	NA	NA	Id4; Kdm1b	NA	NA	NA	NA	NA	NA	NA	NA	NA	NA	NA	NA	NA	NA	NA	NA	NA	NA	NA	NA	chr13	48284919	48285331	413	Lhx6_ChIPvsInput_p0.00001_peak_430	48	6.30455	24.95658	20.88942	203
chr13	48402446	48402655	merged_peak_1485	y	n	n	NA	NA	NA	NA	chr13	48402446	48402655	210	GE_meis_IP_q0.01_peak_927	43	3.94223	7.86371	4.37842	69	NA	NA	NA	NA	NA	NA	NA	NA	NA	NA	NA	NA	NA	NA	NA	NA	NA	NA	NA	NA
chr13	48546681	48546891	merged_peak_1486	y	n	n	NA	NA	NA	NA	chr13	48546681	48546891	211	GE_meis_IP_q0.01_peak_928	57	4.33646	9.31717	5.72125	110	NA	NA	NA	NA	NA	NA	NA	NA	NA	NA	NA	NA	NA	NA	NA	NA	NA	NA	NA	NA
chr13	49016469	49016846	merged_peak_1487	y	n	n	NA	NA	NA	NA	chr13	49016469	49016846	378	GE_meis_IP_q0.01_peak_929	118	5.91335	15.8335	11.87053	186	NA	NA	NA	NA	NA	NA	NA	NA	NA	NA	NA	NA	NA	NA	NA	NA	NA	NA	NA	NA
chr13	49020336	49020545	merged_peak_1488	y	n	n	NA	NA	NA	NA	chr13	49020336	49020545	210	GE_meis_IP_q0.01_peak_930	50	4.13934	8.58055	5.0388	116	NA	NA	NA	NA	NA	NA	NA	NA	NA	NA	NA	NA	NA	NA	NA	NA	NA	NA	NA	NA
chr13	49316512	49317086	merged_peak_1489	y	y	y	NA	NA	Fgd3	Wnk2	chr13	49316597	49316989	393	GE_meis_IP_q0.01_peak_931	110	5.71624	14.96416	11.04152	147	chr13	49316512	49316937	426	Dlx5_e13.5_BG_WT_mrgdf_trim-vs.Input.no_model_peak_692	112	5.81847	11.26911	7.22829	160	chr13	49316663	49317086	424	Lhx6_ChIPvsInput_p0.00001_peak_431	37	4.88925	16.00964	12.18284	245
chr13	51644855	51645140	merged_peak_1490	n	y	n	NA	NA	Cks2	NA	NA	NA	NA	NA	NA	NA	NA	NA	NA	NA	chr13	51644855	51645140	286	Dlx5_e13.5_BG_WT_mrgdf_trim-vs.Input.no_model_peak_694	77	4.59353	7.70739	3.9362	104	NA	NA	NA	NA	NA	NA	NA	NA	NA	NA
chr13	51651543	51651752	merged_peak_1491	y	n	n	NA	NA	Secisbp2	NA	chr13	51651543	51651752	210	GE_meis_IP_q0.01_peak_932	86	5.1249	12.44555	8.65789	88	NA	NA	NA	NA	NA	NA	NA	NA	NA	NA	NA	NA	NA	NA	NA	NA	NA	NA	NA	NA
chr13	52562198	52562537	merged_peak_1492	y	y	n	NA	NA	NA	NA	chr13	52562253	52562537	285	GE_meis_IP_q0.01_peak_933	52	4.11205	8.80286	5.25564	172	chr13	52562198	52562429	232	Dlx5_e13.5_BG_WT_mrgdf_trim-vs.Input.no_model_peak_695	60	3.98106	6.08548	2.50168	108	NA	NA	NA	NA	NA	NA	NA	NA	NA	NA
chr13	52866560	52867135	merged_peak_1493	y	y	y	NA	NA	NA	Nfil3	chr13	52866560	52866937	378	GE_meis_IP_q0.01_peak_934	332	10.2498	37.92394	33.2603	177	chr13	52866641	52867135	495	Dlx5_e13.5_BG_WT_mrgdf_trim-vs.Input.no_model_peak_696	162	7.34965	16.21173	11.9469	121	chr13	52866658	52866933	276	Lhx6_ChIPvsInput_p0.00001_peak_432	37	4.88925	16.00964	12.18284	128
chr13	52976503	52976742	merged_peak_1494	n	y	n	NA	NA	Nfil3	NA	NA	NA	NA	NA	NA	NA	NA	NA	NA	NA	chr13	52976503	52976742	240	Dlx5_e13.5_BG_WT_mrgdf_trim-vs.Input.no_model_peak_697	45	3.36859	4.58913	1.2561	124	NA	NA	NA	NA	NA	NA	NA	NA	NA	NA
chr13	53086575	53086977	merged_peak_1495	y	n	n	NA	NA	NA	NA	chr13	53086575	53086977	403	GE_meis_IP_q0.01_peak_935	118	5.91335	15.8335	11.87053	187	NA	NA	NA	NA	NA	NA	NA	NA	NA	NA	NA	NA	NA	NA	NA	NA	NA	NA	NA	NA
chr13	53099720	53100469	merged_peak_1496	y	n	n	NA	NA	NA	NA	chr13	53099720	53100469	750	GE_meis_IP_q0.01_peak_936	567	13.22754	61.91076	56.74414	213	NA	NA	NA	NA	NA	NA	NA	NA	NA	NA	NA	NA	NA	NA	NA	NA	NA	NA	NA	NA
chr13	53196338	53196667	merged_peak_1497	y	y	n	NA	NA	NA	NA	chr13	53196432	53196667	236	GE_meis_IP_q0.01_peak_937	86	5.1249	12.44555	8.65789	124	chr13	53196338	53196635	298	Dlx5_e13.5_BG_WT_mrgdf_trim-vs.Input.no_model_peak_698	183	7.96212	18.31748	13.98755	161	NA	NA	NA	NA	NA	NA	NA	NA	NA	NA
chr13	53472847	53473126	merged_peak_1498	y	y	n	NA	NA	Msx2	NA	chr13	53472917	53473126	210	GE_meis_IP_q0.01_peak_938	86	5.1249	12.44555	8.65789	109	chr13	53472847	53473100	254	Dlx5_e13.5_BG_WT_mrgdf_trim-vs.Input.no_model_peak_699	141	6.73718	14.17637	9.99197	133	NA	NA	NA	NA	NA	NA	NA	NA	NA	NA
chr13	53805637	53806180	merged_peak_1499	y	y	n	NA	NA	NA	Drd1a	chr13	53805637	53806180	544	GE_meis_IP_q0.01_peak_939	540	13.79781	59.12576	54.00553	289	chr13	53805775	53806051	277	Dlx5_e13.5_BG_WT_mrgdf_trim-vs.Input.no_model_peak_700	141	6.73718	14.17637	9.99197	148	NA	NA	NA	NA	NA	NA	NA	NA	NA	NA
chr13	53850209	53850453	merged_peak_1500	y	n	n	NA	NA	NA	NA	chr13	53850209	53850453	245	GE_meis_IP_q0.01_peak_940	94	5.32201	13.26967	9.43533	133	NA	NA	NA	NA	NA	NA	NA	NA	NA	NA	NA	NA	NA	NA	NA	NA	NA	NA	NA	NA
chr13	54715913	54716311	merged_peak_1501	y	n	n	NA	NA	NA	NA	chr13	54715913	54716311	399	GE_meis_IP_q0.01_peak_941	57	4.33646	9.31717	5.72125	98	NA	NA	NA	NA	NA	NA	NA	NA	NA	NA	NA	NA	NA	NA	NA	NA	NA	NA	NA	NA
chr13	54766470	54766684	merged_peak_1502	y	n	n	NA	NA	Sncb	NA	chr13	54766470	54766684	215	GE_meis_IP_q0.01_peak_942	94	5.32201	13.26967	9.43533	141	NA	NA	NA	NA	NA	NA	NA	NA	NA	NA	NA	NA	NA	NA	NA	NA	NA	NA	NA	NA
chr13	55714487	55714781	merged_peak_1503	n	y	n	NA	NA	Txndc15	NA	NA	NA	NA	NA	NA	NA	NA	NA	NA	NA	chr13	55714487	55714781	295	Dlx5_e13.5_BG_WT_mrgdf_trim-vs.Input.no_model_peak_704	215	8.88082	21.59685	17.18714	147	NA	NA	NA	NA	NA	NA	NA	NA	NA	NA
chr13	56287065	56287388	merged_peak_1504	y	n	n	NA	NA	NA	NA	chr13	56287065	56287388	324	GE_meis_IP_q0.01_peak_943	127	6.11046	16.71693	12.71473	161	NA	NA	NA	NA	NA	NA	NA	NA	NA	NA	NA	NA	NA	NA	NA	NA	NA	NA	NA	NA
chr13	56388093	56388317	merged_peak_1505	n	y	n	NA	NA	NA	NA	NA	NA	NA	NA	NA	NA	NA	NA	NA	NA	chr13	56388093	56388317	225	Dlx5_e13.5_BG_WT_mrgdf_trim-vs.Input.no_model_peak_705	103	5.51224	10.34264	6.35957	127	NA	NA	NA	NA	NA	NA	NA	NA	NA	NA
chr13	56434010	56434219	merged_peak_1506	y	n	n	NA	NA	Slc25a48	H2afy	chr13	56434010	56434219	210	GE_meis_IP_q0.01_peak_944	71	4.73068	10.84645	7.15164	72	NA	NA	NA	NA	NA	NA	NA	NA	NA	NA	NA	NA	NA	NA	NA	NA	NA	NA	NA	NA
chr13	56828667	56828878	merged_peak_1507	y	n	n	NA	NA	NA	NA	chr13	56828667	56828878	212	GE_meis_IP_q0.01_peak_945	110	5.71624	14.96416	11.04152	115	NA	NA	NA	NA	NA	NA	NA	NA	NA	NA	NA	NA	NA	NA	NA	NA	NA	NA	NA	NA
chr13	56987127	56987565	merged_peak_1508	y	n	n	NA	NA	NA	NA	chr13	56987127	56987565	439	GE_meis_IP_q0.01_peak_946	332	10.2498	37.92394	33.2603	175	NA	NA	NA	NA	NA	NA	NA	NA	NA	NA	NA	NA	NA	NA	NA	NA	NA	NA	NA	NA
chr13	57003883	57004143	merged_peak_1509	y	n	n	NA	NA	NA	Spock1	chr13	57003883	57004143	261	GE_meis_IP_q0.01_peak_947	94	4.88515	13.2466	9.43533	135	NA	NA	NA	NA	NA	NA	NA	NA	NA	NA	NA	NA	NA	NA	NA	NA	NA	NA	NA	NA
chr13	57027919	57028135	merged_peak_1510	n	y	n	NA	NA	NA	NA	NA	NA	NA	NA	NA	NA	NA	NA	NA	NA	chr13	57027919	57028135	217	Dlx5_e13.5_BG_WT_mrgdf_trim-vs.Input.no_model_peak_706	151	7.04341	15.18489	10.95848	104	NA	NA	NA	NA	NA	NA	NA	NA	NA	NA
chr13	57260021	57260230	merged_peak_1511	y	n	n	NA	NA	NA	NA	chr13	57260021	57260230	210	GE_meis_IP_q0.01_peak_948	35	3.41961	6.89505	3.51792	124	NA	NA	NA	NA	NA	NA	NA	NA	NA	NA	NA	NA	NA	NA	NA	NA	NA	NA	NA	NA
chr13	57603232	57603465	merged_peak_1512	n	y	n	NA	NA	NA	Spock1; Neurog1	NA	NA	NA	NA	NA	NA	NA	NA	NA	NA	chr13	57603232	57603465	234	Dlx5_e13.5_BG_WT_mrgdf_trim-vs.Input.no_model_peak_707	68	4.28729	6.8818	3.19947	141	NA	NA	NA	NA	NA	NA	NA	NA	NA	NA
chr13	58450813	58451022	merged_peak_1513	y	n	n	NA	NA	NA	NA	chr13	58450813	58451022	210	GE_meis_IP_q0.01_peak_949	71	4.73068	10.84645	7.15164	110	NA	NA	NA	NA	NA	NA	NA	NA	NA	NA	NA	NA	NA	NA	NA	NA	NA	NA	NA	NA
chr13	58964749	58965227	merged_peak_1514	n	y	n	NA	NA	NA	Ntrk2	NA	NA	NA	NA	NA	NA	NA	NA	NA	NA	chr13	58964749	58965227	479	Dlx5_e13.5_BG_WT_mrgdf_trim-vs.Input.no_model_peak_708	151	7.04341	15.18489	10.95848	321	NA	NA	NA	NA	NA	NA	NA	NA	NA	NA
chr13	59030583	59030920	merged_peak_1515	y	n	n	NA	NA	NA	NA	chr13	59030583	59030920	338	GE_meis_IP_q0.01_peak_950	248	8.67291	29.31499	24.87377	153	NA	NA	NA	NA	NA	NA	NA	NA	NA	NA	NA	NA	NA	NA	NA	NA	NA	NA	NA	NA
chr13	59065808	59066018	merged_peak_1516	n	y	n	NA	NA	NA	NA	NA	NA	NA	NA	NA	NA	NA	NA	NA	NA	chr13	59065808	59066018	211	Dlx5_e13.5_BG_WT_mrgdf_trim-vs.Input.no_model_peak_709	68	4.28729	6.8818	3.19947	107	NA	NA	NA	NA	NA	NA	NA	NA	NA	NA
chr13	59091749	59091958	merged_peak_1517	y	n	n	mm14;hs1323	forebrain_positive	NA	Ntrk2	chr13	59091749	59091958	210	GE_meis_IP_q0.01_peak_951	57	4.33646	9.31717	5.72125	143	NA	NA	NA	NA	NA	NA	NA	NA	NA	NA	NA	NA	NA	NA	NA	NA	NA	NA	NA	NA
chr13	59144284	59144653	merged_peak_1518	n	n	y	NA	NA	NA	Ntrk2	NA	NA	NA	NA	NA	NA	NA	NA	NA	NA	NA	NA	NA	NA	NA	NA	NA	NA	NA	NA	chr13	59144284	59144653	370	Lhx6_ChIPvsInput_p0.00001_peak_433	74	9.64983	49.99071	45.6568	173
chr13	59145719	59145997	merged_peak_1519	y	n	n	NA	NA	NA	Ntrk2	chr13	59145719	59145997	279	GE_meis_IP_q0.01_peak_952	43	3.94223	7.86371	4.37842	106	NA	NA	NA	NA	NA	NA	NA	NA	NA	NA	NA	NA	NA	NA	NA	NA	NA	NA	NA	NA
chr13	63146692	63147100	merged_peak_1520	n	n	y	NA	NA	NA	NA	NA	NA	NA	NA	NA	NA	NA	NA	NA	NA	NA	NA	NA	NA	NA	NA	NA	NA	NA	NA	chr13	63146692	63147100	409	Lhx6_ChIPvsInput_p0.00001_peak_434	52	6.81921	28.48546	24.35073	195
chr13	63155270	63155619	merged_peak_1521	y	y	n	NA	NA	NA	2010111I01Rik	chr13	63155270	63155619	350	GE_meis_IP_q0.01_peak_953	209	7.88446	25.23761	20.91928	197	chr13	63155322	63155566	245	Dlx5_e13.5_BG_WT_mrgdf_trim-vs.Input.no_model_peak_710	68	4.28729	6.8818	3.19947	123	NA	NA	NA	NA	NA	NA	NA	NA	NA	NA
chr13	63530907	63531155	merged_peak_1522	n	y	n	NA	NA	NA	NA	NA	NA	NA	NA	NA	NA	NA	NA	NA	NA	chr13	63530907	63531155	249	Dlx5_e13.5_BG_WT_mrgdf_trim-vs.Input.no_model_peak_711	141	6.73718	14.17637	9.99197	128	NA	NA	NA	NA	NA	NA	NA	NA	NA	NA
chr13	63545321	63545679	merged_peak_1523	y	y	n	NA	NA	NA	NA	chr13	63545321	63545548	228	GE_meis_IP_q0.01_peak_954	110	5.71624	14.96416	11.04152	110	chr13	63545323	63545679	357	Dlx5_e13.5_BG_WT_mrgdf_trim-vs.Input.no_model_peak_712	103	5.51224	10.34264	6.35957	200	NA	NA	NA	NA	NA	NA	NA	NA	NA	NA
chr13	63554640	63554908	merged_peak_1524	y	n	n	hs1258	forebrain_positive	NA	NA	chr13	63554640	63554908	269	GE_meis_IP_q0.01_peak_955	80	4.8597	11.81807	8.06605	129	NA	NA	NA	NA	NA	NA	NA	NA	NA	NA	NA	NA	NA	NA	NA	NA	NA	NA	NA	NA
chr13	63566336	63566547	merged_peak_1525	n	y	n	NA	NA	NA	NA	NA	NA	NA	NA	NA	NA	NA	NA	NA	NA	chr13	63566336	63566547	212	Dlx5_e13.5_BG_WT_mrgdf_trim-vs.Input.no_model_peak_713	60	3.98106	6.08548	2.50168	109	NA	NA	NA	NA	NA	NA	NA	NA	NA	NA
chr13	63815480	63815758	merged_peak_1526	y	n	n	NA	NA	Ercc6l2	NA	chr13	63815480	63815758	279	GE_meis_IP_q0.01_peak_956	180	7.29313	22.29076	18.07044	115	NA	NA	NA	NA	NA	NA	NA	NA	NA	NA	NA	NA	NA	NA	NA	NA	NA	NA	NA	NA
chr13	63879490	63879893	merged_peak_1527	y	n	n	NA	NA	NA	NA	chr13	63879490	63879893	404	GE_meis_IP_q0.01_peak_957	53	3.82467	8.91134	5.35762	290	NA	NA	NA	NA	NA	NA	NA	NA	NA	NA	NA	NA	NA	NA	NA	NA	NA	NA	NA	NA
chr13	63985557	63985878	merged_peak_1528	y	y	n	NA	NA	NA	NA	chr13	63985589	63985810	222	GE_meis_IP_q0.01_peak_958	64	4.53357	10.07273	6.42581	158	chr13	63985557	63985878	322	Dlx5_e13.5_BG_WT_mrgdf_trim-vs.Input.no_model_peak_714	183	7.96212	18.31748	13.98755	159	NA	NA	NA	NA	NA	NA	NA	NA	NA	NA
chr13	64081313	64081611	merged_peak_1529	y	n	n	NA	NA	NA	NA	chr13	64081313	64081611	299	GE_meis_IP_q0.01_peak_959	135	6.30757	17.61403	13.57162	142	NA	NA	NA	NA	NA	NA	NA	NA	NA	NA	NA	NA	NA	NA	NA	NA	NA	NA	NA	NA
chr13	64178981	64179317	merged_peak_1530	y	n	n	NA	NA	NA	NA	chr13	64178981	64179317	337	GE_meis_IP_q0.01_peak_960	238	8.4758	28.28051	23.86862	166	NA	NA	NA	NA	NA	NA	NA	NA	NA	NA	NA	NA	NA	NA	NA	NA	NA	NA	NA	NA
chr13	64526987	64527335	merged_peak_1531	n	y	y	NA	NA	NA	NA	NA	NA	NA	NA	NA	NA	NA	NA	NA	NA	chr13	64527056	64527335	280	Dlx5_e13.5_BG_WT_mrgdf_trim-vs.Input.no_model_peak_715	122	6.12471	12.21757	8.12511	137	chr13	64526987	64527261	275	Lhx6_ChIPvsInput_p0.00001_peak_435	31	4.11726	11.67909	7.9974	142
chr13	64745534	64745743	merged_peak_1532	y	n	n	NA	NA	NA	NA	chr13	64745534	64745743	210	GE_meis_IP_q0.01_peak_961	57	4.33646	9.31717	5.72125	104	NA	NA	NA	NA	NA	NA	NA	NA	NA	NA	NA	NA	NA	NA	NA	NA	NA	NA	NA	NA
chr13	65335542	65335908	merged_peak_1533	n	n	y	NA	NA	NA	NA	NA	NA	NA	NA	NA	NA	NA	NA	NA	NA	NA	NA	NA	NA	NA	NA	NA	NA	NA	NA	chr13	65335542	65335908	367	Lhx6_ChIPvsInput_p0.00001_peak_436	34	4.50325	13.79	10.03351	186
chr13	65347113	65347463	merged_peak_1534	n	n	y	NA	NA	NA	NA	NA	NA	NA	NA	NA	NA	NA	NA	NA	NA	NA	NA	NA	NA	NA	NA	NA	NA	NA	NA	chr13	65347113	65347463	351	Lhx6_ChIPvsInput_p0.00001_peak_437	24	3.21661	7.23442	3.75121	201
chr13	65531894	65532173	merged_peak_1535	n	n	y	NA	NA	NA	NA	NA	NA	NA	NA	NA	NA	NA	NA	NA	NA	NA	NA	NA	NA	NA	NA	NA	NA	NA	NA	chr13	65531894	65532173	280	Lhx6_ChIPvsInput_p0.00001_peak_438a	29	3.85993	10.33693	6.70758	134
chr13	66062730	66063003	merged_peak_1536	n	n	y	NA	NA	NA	NA	NA	NA	NA	NA	NA	NA	NA	NA	NA	NA	NA	NA	NA	NA	NA	NA	NA	NA	NA	NA	chr13	66062730	66063003	274	Lhx6_ChIPvsInput_p0.00001_peak_439	25	3.34527	7.82406	4.30991	124
chr13	66299893	66300311	merged_peak_1537	n	n	y	NA	NA	NA	NA	NA	NA	NA	NA	NA	NA	NA	NA	NA	NA	NA	NA	NA	NA	NA	NA	NA	NA	NA	NA	chr13	66299893	66300311	419	Lhx6_ChIPvsInput_p0.00001_peak_440	31	4.11726	11.67909	7.9974	171
chr13	66426929	66427193	merged_peak_1538	n	n	y	NA	NA	NA	NA	NA	NA	NA	NA	NA	NA	NA	NA	NA	NA	NA	NA	NA	NA	NA	NA	NA	NA	NA	NA	chr13	66426929	66427193	265	Lhx6_ChIPvsInput_p0.00001_peak_441	28	3.73127	9.68659	6.08501	138
chr13	66428013	66428327	merged_peak_1539	n	n	y	NA	NA	NA	NA	NA	NA	NA	NA	NA	NA	NA	NA	NA	NA	NA	NA	NA	NA	NA	NA	NA	NA	NA	NA	chr13	66428013	66428327	315	Lhx6_ChIPvsInput_p0.00001_peak_442	20	2.70195	5.04783	1.71823	105
chr13	66434106	66434364	merged_peak_1540	n	n	y	NA	NA	NA	NA	NA	NA	NA	NA	NA	NA	NA	NA	NA	NA	NA	NA	NA	NA	NA	NA	NA	NA	NA	NA	chr13	66434106	66434364	259	Lhx6_ChIPvsInput_p0.00001_peak_445	27	3.6026	9.05068	5.47727	118
chr13	66497696	66498082	merged_peak_1541	n	n	y	NA	NA	NA	NA	NA	NA	NA	NA	NA	NA	NA	NA	NA	NA	NA	NA	NA	NA	NA	NA	NA	NA	NA	NA	chr13	66497696	66498082	387	Lhx6_ChIPvsInput_p0.00001_peak_446	29	3.85993	10.33693	6.70758	203
chr13	66589834	66590491	merged_peak_1542	n	n	y	NA	NA	NA	NA	NA	NA	NA	NA	NA	NA	NA	NA	NA	NA	NA	NA	NA	NA	NA	NA	NA	NA	NA	NA	chr13	66589834	66590491	658	Lhx6_ChIPvsInput_p0.00001_peak_447a	29	3.85993	10.33693	6.70758	179
chr13	66592199	66592462	merged_peak_1543	n	n	y	NA	NA	NA	NA	NA	NA	NA	NA	NA	NA	NA	NA	NA	NA	NA	NA	NA	NA	NA	NA	NA	NA	NA	NA	chr13	66592199	66592462	264	Lhx6_ChIPvsInput_p0.00001_peak_448	34	4.50325	13.79	10.03351	158
chr13	66593112	66593368	merged_peak_1544	n	n	y	NA	NA	NA	NA	NA	NA	NA	NA	NA	NA	NA	NA	NA	NA	NA	NA	NA	NA	NA	NA	NA	NA	NA	NA	chr13	66593112	66593368	257	Lhx6_ChIPvsInput_p0.00001_peak_449	28	3.73127	9.68659	6.08501	123
chr13	66798737	66798986	merged_peak_1545	n	n	y	NA	NA	NA	NA	NA	NA	NA	NA	NA	NA	NA	NA	NA	NA	NA	NA	NA	NA	NA	NA	NA	NA	NA	NA	chr13	66798737	66798986	250	Lhx6_ChIPvsInput_p0.00001_peak_450	32	4.24592	12.37008	8.66354	173
chr13	68752572	68752954	merged_peak_1546	y	n	n	NA	NA	NA	NA	chr13	68752572	68752954	383	GE_meis_IP_q0.01_peak_962	200	7.00206	24.38484	20.0952	113	NA	NA	NA	NA	NA	NA	NA	NA	NA	NA	NA	NA	NA	NA	NA	NA	NA	NA	NA	NA
chr13	69915859	69916150	merged_peak_1547	y	n	n	NA	NA	NA	NA	chr13	69915859	69916150	292	GE_meis_IP_q0.01_peak_963	57	4.33646	9.31717	5.72125	110	NA	NA	NA	NA	NA	NA	NA	NA	NA	NA	NA	NA	NA	NA	NA	NA	NA	NA	NA	NA
chr13	69984310	69984604	merged_peak_1548	y	n	n	NA	NA	NA	Ube2ql1	chr13	69984310	69984604	295	GE_meis_IP_q0.01_peak_964	102	5.51912	14.10938	10.23211	169	NA	NA	NA	NA	NA	NA	NA	NA	NA	NA	NA	NA	NA	NA	NA	NA	NA	NA	NA	NA
chr13	69987159	69987476	merged_peak_1549	y	n	n	NA	NA	NA	NA	chr13	69987159	69987476	318	GE_meis_IP_q0.01_peak_965	57	4.33646	9.31717	5.72125	173	NA	NA	NA	NA	NA	NA	NA	NA	NA	NA	NA	NA	NA	NA	NA	NA	NA	NA	NA	NA
chr13	70096633	70097083	merged_peak_1550	n	y	y	NA	NA	NA	NA	NA	NA	NA	NA	NA	NA	NA	NA	NA	NA	chr13	70096633	70097083	451	Dlx5_e13.5_BG_WT_mrgdf_trim-vs.Input.no_model_peak_716	131	6.43094	13.18697	9.0459	312	chr13	70096734	70097002	269	Lhx6_ChIPvsInput_p0.00001_peak_451	26	3.47394	8.42966	4.88553	159
chr13	70157040	70157378	merged_peak_1551	y	y	n	NA	NA	NA	NA	chr13	70157104	70157378	275	GE_meis_IP_q0.01_peak_966	153	6.70179	19.44757	15.33072	172	chr13	70157040	70157240	201	Dlx5_e13.5_BG_WT_mrgdf_trim-vs.Input.no_model_peak_717	68	4.28729	6.8818	3.19947	94	NA	NA	NA	NA	NA	NA	NA	NA	NA	NA
chr13	70261220	70261420	merged_peak_1552	n	y	n	NA	NA	NA	Ube2ql1	NA	NA	NA	NA	NA	NA	NA	NA	NA	NA	chr13	70261220	70261420	201	Dlx5_e13.5_BG_WT_mrgdf_trim-vs.Input.no_model_peak_718	94	5.206	9.43932	5.51949	86	NA	NA	NA	NA	NA	NA	NA	NA	NA	NA
chr13	70637814	70638100	merged_peak_1553	n	y	n	NA	NA	NA	NA	NA	NA	NA	NA	NA	NA	NA	NA	NA	NA	chr13	70637814	70638100	287	Dlx5_e13.5_BG_WT_mrgdf_trim-vs.Input.no_model_peak_719	77	4.59353	7.70739	3.9362	108	NA	NA	NA	NA	NA	NA	NA	NA	NA	NA
chr13	71069080	71069516	merged_peak_1554	y	n	n	NA	NA	NA	NA	chr13	71069080	71069516	437	GE_meis_IP_q0.01_peak_967	101	5.30822	13.97554	10.12983	253	NA	NA	NA	NA	NA	NA	NA	NA	NA	NA	NA	NA	NA	NA	NA	NA	NA	NA	NA	NA
chr13	71165362	71165973	merged_peak_1555	y	y	n	NA	NA	NA	NA	chr13	71165362	71165973	612	GE_meis_IP_q0.01_peak_968	689	16.16315	74.40886	68.99686	326	chr13	71165461	71165778	318	Dlx5_e13.5_BG_WT_mrgdf_trim-vs.Input.no_model_peak_720	77	4.59353	7.70739	3.9362	133	NA	NA	NA	NA	NA	NA	NA	NA	NA	NA
chr13	71558660	71559022	merged_peak_1556	n	y	n	NA	NA	NA	NA	NA	NA	NA	NA	NA	NA	NA	NA	NA	NA	chr13	71558660	71559022	363	Dlx5_e13.5_BG_WT_mrgdf_trim-vs.Input.no_model_peak_721	85	4.89976	8.56042	4.71056	106	NA	NA	NA	NA	NA	NA	NA	NA	NA	NA
chr13	71690314	71690806	merged_peak_1557	y	y	n	NA	NA	NA	NA	chr13	71690314	71690806	493	GE_meis_IP_q0.01_peak_969	86	4.36714	12.43708	8.65789	364	chr13	71690603	71690803	201	Dlx5_e13.5_BG_WT_mrgdf_trim-vs.Input.no_model_peak_722	53	3.67482	5.32047	1.85089	95	NA	NA	NA	NA	NA	NA	NA	NA	NA	NA
chr13	71784920	71785187	merged_peak_1558	y	n	n	NA	NA	NA	Irx4	chr13	71784920	71785187	268	GE_meis_IP_q0.01_peak_970	102	5.51912	14.10938	10.23211	113	NA	NA	NA	NA	NA	NA	NA	NA	NA	NA	NA	NA	NA	NA	NA	NA	NA	NA	NA	NA
chr13	72028989	72029238	merged_peak_1559	n	y	n	hs261	other_positive	NA	NA	NA	NA	NA	NA	NA	NA	NA	NA	NA	NA	chr13	72028989	72029238	250	Dlx5_e13.5_BG_WT_mrgdf_trim-vs.Input.no_model_peak_723	68	4.28729	6.8818	3.19947	137	NA	NA	NA	NA	NA	NA	NA	NA	NA	NA
chr13	72219338	72219709	merged_peak_1560	y	n	n	NA	NA	NA	NA	chr13	72219338	72219709	372	GE_meis_IP_q0.01_peak_971	300	9.65847	34.62906	30.0514	201	NA	NA	NA	NA	NA	NA	NA	NA	NA	NA	NA	NA	NA	NA	NA	NA	NA	NA	NA	NA
chr13	72302531	72302977	merged_peak_1561	y	n	n	hs603	other_positive	NA	NA	chr13	72302531	72302977	447	GE_meis_IP_q0.01_peak_972	162	6.89891	20.38327	16.23092	264	NA	NA	NA	NA	NA	NA	NA	NA	NA	NA	NA	NA	NA	NA	NA	NA	NA	NA	NA	NA
chr13	72345722	72345993	merged_peak_1562	n	y	n	NA	NA	NA	NA	NA	NA	NA	NA	NA	NA	NA	NA	NA	NA	chr13	72345722	72345993	272	Dlx5_e13.5_BG_WT_mrgdf_trim-vs.Input.no_model_peak_724	85	4.89976	8.56042	4.71056	126	NA	NA	NA	NA	NA	NA	NA	NA	NA	NA
chr13	73034587	73034821	merged_peak_1563	y	n	n	hs1327	forebrain_positive	NA	NA	chr13	73034587	73034821	235	GE_meis_IP_q0.01_peak_973	102	5.51912	14.10938	10.23211	80	NA	NA	NA	NA	NA	NA	NA	NA	NA	NA	NA	NA	NA	NA	NA	NA	NA	NA	NA	NA
chr13	73117291	73117540	merged_peak_1564	n	y	n	hs633	other_positive	NA	NA	NA	NA	NA	NA	NA	NA	NA	NA	NA	NA	chr13	73117291	73117540	250	Dlx5_e13.5_BG_WT_mrgdf_trim-vs.Input.no_model_peak_725	68	4.28729	6.8818	3.19947	108	NA	NA	NA	NA	NA	NA	NA	NA	NA	NA
chr13	75094787	75095078	merged_peak_1565	n	n	y	NA	NA	Pcsk1	NA	NA	NA	NA	NA	NA	NA	NA	NA	NA	NA	NA	NA	NA	NA	NA	NA	NA	NA	NA	NA	chr13	75094787	75095078	292	Lhx6_ChIPvsInput_p0.00001_peak_452	37	4.88925	16.00964	12.18284	137
chr13	75955410	75955920	merged_peak_1566	y	n	n	NA	NA	NA	NA	chr13	75955410	75955920	511	GE_meis_IP_q0.01_peak_974	209	7.88446	25.23761	20.91928	301	NA	NA	NA	NA	NA	NA	NA	NA	NA	NA	NA	NA	NA	NA	NA	NA	NA	NA	NA	NA
chr13	76098671	76098903	merged_peak_1567	y	n	n	NA	NA	Arsk; Ttc37	NA	chr13	76098671	76098903	233	GE_meis_IP_q0.01_peak_975	78	4.92779	11.63761	7.89595	63	NA	NA	NA	NA	NA	NA	NA	NA	NA	NA	NA	NA	NA	NA	NA	NA	NA	NA	NA	NA
chr13	76884464	76884739	merged_peak_1568	n	y	y	NA	NA	NA	NA	NA	NA	NA	NA	NA	NA	NA	NA	NA	NA	chr13	76884525	76884727	203	Dlx5_e13.5_BG_WT_mrgdf_trim-vs.Input.no_model_peak_726	60	3.98106	6.08548	2.50168	42	chr13	76884464	76884739	276	Lhx6_ChIPvsInput_p0.00001_peak_453	32	4.24592	12.37008	8.66354	144
chr13	77072140	77072349	merged_peak_1569	y	n	n	NA	NA	NA	NA	chr13	77072140	77072349	210	GE_meis_IP_q0.01_peak_976	101	5.45531	13.95823	10.11368	108	NA	NA	NA	NA	NA	NA	NA	NA	NA	NA	NA	NA	NA	NA	NA	NA	NA	NA	NA	NA
chr13	77388221	77388720	merged_peak_1570	y	n	n	NA	NA	NA	NA	chr13	77388221	77388720	500	GE_meis_IP_q0.01_peak_977	208	7.66338	25.18775	20.88947	174	NA	NA	NA	NA	NA	NA	NA	NA	NA	NA	NA	NA	NA	NA	NA	NA	NA	NA	NA	NA
chr13	77397220	77397514	merged_peak_1571	n	y	n	hs273	negative	NA	Nr2f1; Mctp1	NA	NA	NA	NA	NA	NA	NA	NA	NA	NA	chr13	77397220	77397514	295	Dlx5_e13.5_BG_WT_mrgdf_trim-vs.Input.no_model_peak_727	68	4.28729	6.8818	3.19947	105	NA	NA	NA	NA	NA	NA	NA	NA	NA	NA
chr13	77489979	77490581	merged_peak_1572	y	n	n	hs272	negative	NA	Nr2f1	chr13	77489979	77490581	603	GE_meis_IP_q0.01_peak_978	87	4.8733	12.53193	8.73944	428	NA	NA	NA	NA	NA	NA	NA	NA	NA	NA	NA	NA	NA	NA	NA	NA	NA	NA	NA	NA
chr13	77892567	77893017	merged_peak_1573	n	y	n	hs271	forebrain_positive	NA	Nr2f1	NA	NA	NA	NA	NA	NA	NA	NA	NA	NA	chr13	77892567	77893017	451	Dlx5_e13.5_BG_WT_mrgdf_trim-vs.Input.no_model_peak_729	68	4.28729	6.8818	3.19947	166	NA	NA	NA	NA	NA	NA	NA	NA	NA	NA
chr13	77959810	77960210	merged_peak_1574	y	y	n	NA	NA	NA	Nr2f1	chr13	77959810	77960174	365	GE_meis_IP_q0.01_peak_979	279	9.26425	32.47591	27.95119	164	chr13	77960010	77960210	201	Dlx5_e13.5_BG_WT_mrgdf_trim-vs.Input.no_model_peak_730	68	4.28729	6.8818	3.19947	92	NA	NA	NA	NA	NA	NA	NA	NA	NA	NA
chr13	78099915	78100537	merged_peak_1575	n	y	y	NA	NA	NA	Nr2f1	NA	NA	NA	NA	NA	NA	NA	NA	NA	NA	chr13	78099972	78100409	438	Dlx5_e13.5_BG_WT_mrgdf_trim-vs.Input.no_model_peak_731	162	7.34965	16.21173	11.9469	133	chr13	78099915	78100537	623	Lhx6_ChIPvsInput_p0.00001_peak_455	69	9.00651	44.82515	40.52167	377
chr13	78163839	78164039	merged_peak_1576	n	y	n	NA	NA	NA	NA	NA	NA	NA	NA	NA	NA	NA	NA	NA	NA	chr13	78163839	78164039	201	Dlx5_e13.5_BG_WT_mrgdf_trim-vs.Input.no_model_peak_732	60	3.98106	6.08548	2.50168	121	NA	NA	NA	NA	NA	NA	NA	NA	NA	NA
chr13	78320146	78320352	merged_peak_1577	n	y	n	NA	NA	NA	NA	NA	NA	NA	NA	NA	NA	NA	NA	NA	NA	chr13	78320146	78320352	207	Dlx5_e13.5_BG_WT_mrgdf_trim-vs.Input.no_model_peak_733	77	4.59353	7.70739	3.9362	121	NA	NA	NA	NA	NA	NA	NA	NA	NA	NA
chr13	78427368	78427581	merged_peak_1578	y	n	n	NA	NA	NA	NA	chr13	78427368	78427581	214	GE_meis_IP_q0.01_peak_980	43	3.94223	7.86371	4.37842	154	NA	NA	NA	NA	NA	NA	NA	NA	NA	NA	NA	NA	NA	NA	NA	NA	NA	NA	NA	NA
chr13	78643009	78643305	merged_peak_1579	y	n	n	NA	NA	NA	NA	chr13	78643009	78643305	297	GE_meis_IP_q0.01_peak_981	59	4.29897	9.53016	5.92863	91	NA	NA	NA	NA	NA	NA	NA	NA	NA	NA	NA	NA	NA	NA	NA	NA	NA	NA	NA	NA
chr13	78802753	78802962	merged_peak_1580	y	n	n	NA	NA	NA	NA	chr13	78802753	78802962	210	GE_meis_IP_q0.01_peak_982	57	4.33646	9.31717	5.72125	108	NA	NA	NA	NA	NA	NA	NA	NA	NA	NA	NA	NA	NA	NA	NA	NA	NA	NA	NA	NA
chr13	80334104	80334371	merged_peak_1581	y	n	n	hs613	negative	NA	NA	chr13	80334104	80334371	268	GE_meis_IP_q0.01_peak_983	107	5.57828	14.63447	10.74823	118	NA	NA	NA	NA	NA	NA	NA	NA	NA	NA	NA	NA	NA	NA	NA	NA	NA	NA	NA	NA
chr13	80347128	80347582	merged_peak_1582	y	n	n	NA	NA	NA	NA	chr13	80347128	80347582	455	GE_meis_IP_q0.01_peak_984	64	4.53357	10.07273	6.42581	199	NA	NA	NA	NA	NA	NA	NA	NA	NA	NA	NA	NA	NA	NA	NA	NA	NA	NA	NA	NA
chr13	80886052	80886410	merged_peak_1583	y	n	n	NA	NA	Arrdc3	NA	chr13	80886052	80886410	359	GE_meis_IP_q0.01_peak_985	269	9.06713	31.4129	26.91541	159	NA	NA	NA	NA	NA	NA	NA	NA	NA	NA	NA	NA	NA	NA	NA	NA	NA	NA	NA	NA
chr13	81828471	81828773	merged_peak_1584	n	y	n	NA	NA	NA	NA	NA	NA	NA	NA	NA	NA	NA	NA	NA	NA	chr13	81828471	81828773	303	Dlx5_e13.5_BG_WT_mrgdf_trim-vs.Input.no_model_peak_734	94	5.206	9.43932	5.51949	160	NA	NA	NA	NA	NA	NA	NA	NA	NA	NA
chr13	82058230	82058548	merged_peak_1585	n	y	n	NA	NA	NA	Mef2c	NA	NA	NA	NA	NA	NA	NA	NA	NA	NA	chr13	82058230	82058548	319	Dlx5_e13.5_BG_WT_mrgdf_trim-vs.Input.no_model_peak_735	60	3.98106	6.08548	2.50168	204	NA	NA	NA	NA	NA	NA	NA	NA	NA	NA
chr13	82354947	82355608	merged_peak_1586	y	n	n	NA	NA	NA	NA	chr13	82354947	82355608	662	GE_meis_IP_q0.01_peak_986	144	6.50468	18.52437	14.44393	292	NA	NA	NA	NA	NA	NA	NA	NA	NA	NA	NA	NA	NA	NA	NA	NA	NA	NA	NA	NA
chr13	82974404	82974719	merged_peak_1587	n	n	y	NA	NA	NA	NA	NA	NA	NA	NA	NA	NA	NA	NA	NA	NA	NA	NA	NA	NA	NA	NA	NA	NA	NA	NA	chr13	82974404	82974719	316	Lhx6_ChIPvsInput_p0.00001_peak_456	35	4.63192	14.51823	10.73815	157
chr13	83271514	83271771	merged_peak_1588	n	y	n	NA	NA	NA	NA	NA	NA	NA	NA	NA	NA	NA	NA	NA	NA	chr13	83271514	83271771	258	Dlx5_e13.5_BG_WT_mrgdf_trim-vs.Input.no_model_peak_736	151	7.04341	15.18489	10.95848	132	NA	NA	NA	NA	NA	NA	NA	NA	NA	NA
chr13	83715126	83715354	merged_peak_1589	n	y	n	NA	NA	NA	NA	NA	NA	NA	NA	NA	NA	NA	NA	NA	NA	chr13	83715126	83715354	229	Dlx5_e13.5_BG_WT_mrgdf_trim-vs.Input.no_model_peak_737	77	4.59353	7.70739	3.9362	121	NA	NA	NA	NA	NA	NA	NA	NA	NA	NA
chr13	83729637	83729837	merged_peak_1590	n	y	n	NA	NA	C130071C03Rik	NA	NA	NA	NA	NA	NA	NA	NA	NA	NA	NA	chr13	83729637	83729837	201	Dlx5_e13.5_BG_WT_mrgdf_trim-vs.Input.no_model_peak_739	77	4.59353	7.70739	3.9362	105	NA	NA	NA	NA	NA	NA	NA	NA	NA	NA
chr13	83731263	83731594	merged_peak_1591	n	y	n	NA	NA	C130071C03Rik	NA	NA	NA	NA	NA	NA	NA	NA	NA	NA	NA	chr13	83731263	83731594	332	Dlx5_e13.5_BG_WT_mrgdf_trim-vs.Input.no_model_peak_740	68	4.28729	6.8818	3.19947	122	NA	NA	NA	NA	NA	NA	NA	NA	NA	NA
chr13	83739497	83739706	merged_peak_1592	y	n	n	NA	NA	Mir9-2	NA	chr13	83739497	83739706	210	GE_meis_IP_q0.01_peak_987	50	4.13934	8.58055	5.0388	97	NA	NA	NA	NA	NA	NA	NA	NA	NA	NA	NA	NA	NA	NA	NA	NA	NA	NA	NA	NA
chr13	83749832	83750034	merged_peak_1593	n	y	n	NA	NA	NA	NA	NA	NA	NA	NA	NA	NA	NA	NA	NA	NA	chr13	83749832	83750034	203	Dlx5_e13.5_BG_WT_mrgdf_trim-vs.Input.no_model_peak_741	53	3.67482	5.32047	1.85089	192	NA	NA	NA	NA	NA	NA	NA	NA	NA	NA
chr13	83763336	83763545	merged_peak_1594	y	n	n	NA	NA	NA	NA	chr13	83763336	83763545	210	GE_meis_IP_q0.01_peak_988	102	5.51912	14.10938	10.23211	88	NA	NA	NA	NA	NA	NA	NA	NA	NA	NA	NA	NA	NA	NA	NA	NA	NA	NA	NA	NA
chr13	83880346	83880555	merged_peak_1595	y	n	n	NA	NA	NA	NA	chr13	83880346	83880555	210	GE_meis_IP_q0.01_peak_989	84	5.03322	12.23065	8.47599	94	NA	NA	NA	NA	NA	NA	NA	NA	NA	NA	NA	NA	NA	NA	NA	NA	NA	NA	NA	NA
chr13	83883936	83884145	merged_peak_1596	n	y	n	NA	NA	NA	NA	NA	NA	NA	NA	NA	NA	NA	NA	NA	NA	chr13	83883936	83884145	210	Dlx5_e13.5_BG_WT_mrgdf_trim-vs.Input.no_model_peak_742	68	4.28729	6.8818	3.19947	88	NA	NA	NA	NA	NA	NA	NA	NA	NA	NA
chr13	83884900	83885134	merged_peak_1597	y	n	n	NA	NA	NA	NA	chr13	83884900	83885134	235	GE_meis_IP_q0.01_peak_990	78	4.92779	11.63761	7.89595	78	NA	NA	NA	NA	NA	NA	NA	NA	NA	NA	NA	NA	NA	NA	NA	NA	NA	NA	NA	NA
chr13	83984548	83985155	merged_peak_1598	y	y	n	NA	NA	NA	NA	chr13	83984709	83984938	230	GE_meis_IP_q0.01_peak_991	80	4.8597	11.81807	8.06605	55	chr13	83984548	83985155	608	Dlx5_e13.5_BG_WT_mrgdf_trim-vs.Input.no_model_peak_743	131	6.43094	13.18697	9.0459	264	NA	NA	NA	NA	NA	NA	NA	NA	NA	NA
chr13	84059634	84060033	merged_peak_1599	y	n	n	mm1660;hs268	forebrain_positive;forebrain_positive	Gm17750	NA	chr13	84059634	84060033	400	GE_meis_IP_q0.01_peak_992	180	7.29313	22.29076	18.07044	199	NA	NA	NA	NA	NA	NA	NA	NA	NA	NA	NA	NA	NA	NA	NA	NA	NA	NA	NA	NA
chr13	84064643	84064906	merged_peak_1600	n	n	y	NA	NA	Gm17750	NA	NA	NA	NA	NA	NA	NA	NA	NA	NA	NA	NA	NA	NA	NA	NA	NA	NA	NA	NA	NA	chr13	84064643	84064906	264	Lhx6_ChIPvsInput_p0.00001_peak_457	37	4.88925	16.00964	12.18284	126
chr13	84065403	84065899	merged_peak_1601	n	y	y	NA	NA	Gm17750	NA	NA	NA	NA	NA	NA	NA	NA	NA	NA	NA	chr13	84065527	84065899	373	Dlx5_e13.5_BG_WT_mrgdf_trim-vs.Input.no_model_peak_744	85	4.89976	8.56042	4.71056	104	chr13	84065403	84065811	409	Lhx6_ChIPvsInput_p0.00001_peak_458	46	6.04723	23.24379	19.21344	220
chr13	84236949	84237149	merged_peak_1602	n	y	n	NA	NA	NA	NA	NA	NA	NA	NA	NA	NA	NA	NA	NA	NA	chr13	84236949	84237149	201	Dlx5_e13.5_BG_WT_mrgdf_trim-vs.Input.no_model_peak_745	45	3.36859	4.58913	1.2561	96	NA	NA	NA	NA	NA	NA	NA	NA	NA	NA
chr13	84348022	84348339	merged_peak_1603	n	y	n	mm1501	negative	NA	NA	NA	NA	NA	NA	NA	NA	NA	NA	NA	NA	chr13	84348022	84348339	318	Dlx5_e13.5_BG_WT_mrgdf_trim-vs.Input.no_model_peak_746	112	5.81847	11.26911	7.22829	172	NA	NA	NA	NA	NA	NA	NA	NA	NA	NA
chr13	84436805	84437037	merged_peak_1604	y	n	n	NA	NA	NA	NA	chr13	84436805	84437037	233	GE_meis_IP_q0.01_peak_993	74	4.71883	11.14789	7.4415	59	NA	NA	NA	NA	NA	NA	NA	NA	NA	NA	NA	NA	NA	NA	NA	NA	NA	NA	NA	NA
chr13	84566302	84566572	merged_peak_1605	y	y	n	NA	NA	NA	NA	chr13	84566302	84566568	267	GE_meis_IP_q0.01_peak_994	86	5.1249	12.44555	8.65789	131	chr13	84566328	84566572	245	Dlx5_e13.5_BG_WT_mrgdf_trim-vs.Input.no_model_peak_747	85	4.89976	8.56042	4.71056	102	NA	NA	NA	NA	NA	NA	NA	NA	NA	NA
chr13	84571236	84571801	merged_peak_1606	y	n	n	hs267	forebrain_positive	NA	NA	chr13	84571236	84571801	566	GE_meis_IP_q0.01_peak_995	127	6.11046	16.71693	12.71473	201	NA	NA	NA	NA	NA	NA	NA	NA	NA	NA	NA	NA	NA	NA	NA	NA	NA	NA	NA	NA
chr13	84596674	84597005	merged_peak_1607	n	y	n	NA	NA	NA	NA	NA	NA	NA	NA	NA	NA	NA	NA	NA	NA	chr13	84596674	84597005	332	Dlx5_e13.5_BG_WT_mrgdf_trim-vs.Input.no_model_peak_748	131	6.43094	13.18697	9.0459	195	NA	NA	NA	NA	NA	NA	NA	NA	NA	NA
chr13	84639364	84639889	merged_peak_1608	n	y	n	hs266	forebrain_positive	NA	NA	NA	NA	NA	NA	NA	NA	NA	NA	NA	NA	chr13	84639364	84639889	526	Dlx5_e13.5_BG_WT_mrgdf_trim-vs.Input.no_model_peak_749b	103	5.51224	10.34264	6.35957	302	NA	NA	NA	NA	NA	NA	NA	NA	NA	NA
chr13	84783443	84783927	merged_peak_1609	y	y	y	mm1334	forebrain_positive	NA	NA	chr13	84783443	84783927	485	GE_meis_IP_q0.01_peak_996	343	10.44692	39.03894	34.34449	234	chr13	84783543	84783898	356	Dlx5_e13.5_BG_WT_mrgdf_trim-vs.Input.no_model_peak_750	85	4.89976	8.56042	4.71056	203	chr13	84783634	84783907	274	Lhx6_ChIPvsInput_p0.00001_peak_459	32	4.24592	12.37008	8.66354	135
chr13	84805078	84805672	merged_peak_1610	y	n	n	NA	NA	NA	NA	chr13	84805078	84805672	595	GE_meis_IP_q0.01_peak_997	187	7.35625	22.93069	18.70078	230	NA	NA	NA	NA	NA	NA	NA	NA	NA	NA	NA	NA	NA	NA	NA	NA	NA	NA	NA	NA
chr13	84905412	84905622	merged_peak_1611	y	n	n	NA	NA	NA	NA	chr13	84905412	84905622	211	GE_meis_IP_q0.01_peak_998	73	4.40856	11.01498	7.31341	81	NA	NA	NA	NA	NA	NA	NA	NA	NA	NA	NA	NA	NA	NA	NA	NA	NA	NA	NA	NA
chr13	85289210	85289410	merged_peak_1612	n	y	n	NA	NA	Rasa1	NA	NA	NA	NA	NA	NA	NA	NA	NA	NA	NA	chr13	85289210	85289410	201	Dlx5_e13.5_BG_WT_mrgdf_trim-vs.Input.no_model_peak_753	45	3.36859	4.58913	1.2561	82	NA	NA	NA	NA	NA	NA	NA	NA	NA	NA
chr13	89797760	89798006	merged_peak_1613	y	n	n	NA	NA	NA	NA	chr13	89797760	89798006	247	GE_meis_IP_q0.01_peak_999	142	6.42947	18.34198	14.28973	110	NA	NA	NA	NA	NA	NA	NA	NA	NA	NA	NA	NA	NA	NA	NA	NA	NA	NA	NA	NA
chr13	89881244	89881508	merged_peak_1614	n	y	n	NA	NA	NA	NA	NA	NA	NA	NA	NA	NA	NA	NA	NA	NA	chr13	89881244	89881508	265	Dlx5_e13.5_BG_WT_mrgdf_trim-vs.Input.no_model_peak_754	122	6.12471	12.21757	8.12511	133	NA	NA	NA	NA	NA	NA	NA	NA	NA	NA
chr13	90358254	90358466	merged_peak_1615	y	n	n	NA	NA	NA	NA	chr13	90358254	90358466	213	GE_meis_IP_q0.01_peak_1000	94	5.00532	13.21355	9.411	50	NA	NA	NA	NA	NA	NA	NA	NA	NA	NA	NA	NA	NA	NA	NA	NA	NA	NA	NA	NA
chr13	90643293	90643533	merged_peak_1616	y	n	n	NA	NA	NA	Atp6ap1l	chr13	90643293	90643533	241	GE_meis_IP_q0.01_peak_1001	123	5.94408	16.31506	12.34548	62	NA	NA	NA	NA	NA	NA	NA	NA	NA	NA	NA	NA	NA	NA	NA	NA	NA	NA	NA	NA
chr13	91296736	91297447	merged_peak_1617	y	y	n	NA	NA	NA	NA	chr13	91296736	91297447	712	GE_meis_IP_q0.01_peak_1002	332	10.2498	37.92394	33.2603	207	chr13	91296775	91297256	482	Dlx5_e13.5_BG_WT_mrgdf_trim-vs.Input.no_model_peak_755	60	3.98106	6.08548	2.50168	129	NA	NA	NA	NA	NA	NA	NA	NA	NA	NA
chr13	91370846	91371617	merged_peak_1618	y	y	n	NA	NA	NA	NA	chr13	91371200	91371617	418	GE_meis_IP_q0.01_peak_1003	258	8.87002	30.3592	25.89031	152	chr13	91370846	91371223	378	Dlx5_e13.5_BG_WT_mrgdf_trim-vs.Input.no_model_peak_756	172	7.65588	17.25615	12.95681	168	NA	NA	NA	NA	NA	NA	NA	NA	NA	NA
chr13	91460650	91461327	merged_peak_1619	y	y	n	NA	NA	Ssbp2	NA	chr13	91460937	91461327	391	GE_meis_IP_q0.01_peak_1004	503	13.20648	55.43797	50.39393	208	chr13	91460650	91460969	320	Dlx5_e13.5_BG_WT_mrgdf_trim-vs.Input.no_model_peak_757	162	7.34965	16.21173	11.9469	163	NA	NA	NA	NA	NA	NA	NA	NA	NA	NA
chr13	91795956	91796280	merged_peak_1620	n	n	y	NA	NA	NA	NA	NA	NA	NA	NA	NA	NA	NA	NA	NA	NA	NA	NA	NA	NA	NA	NA	NA	NA	NA	NA	chr13	91795956	91796280	325	Lhx6_ChIPvsInput_p0.00001_peak_460	40	5.27524	18.32973	14.43031	181
chr13	93192350	93192559	merged_peak_1621	y	n	n	NA	NA	Papd4	NA	chr13	93192350	93192559	210	GE_meis_IP_q0.01_peak_1005	50	4.13934	8.58055	5.0388	139	NA	NA	NA	NA	NA	NA	NA	NA	NA	NA	NA	NA	NA	NA	NA	NA	NA	NA	NA	NA
chr13	93303367	93303604	merged_peak_1622	n	y	n	NA	NA	Homer1	NA	NA	NA	NA	NA	NA	NA	NA	NA	NA	NA	chr13	93303367	93303604	238	Dlx5_e13.5_BG_WT_mrgdf_trim-vs.Input.no_model_peak_758	77	4.59353	7.70739	3.9362	102	NA	NA	NA	NA	NA	NA	NA	NA	NA	NA
chr13	94316974	94317456	merged_peak_1623	n	y	y	NA	NA	NA	Scamp1	NA	NA	NA	NA	NA	NA	NA	NA	NA	NA	chr13	94316974	94317432	459	Dlx5_e13.5_BG_WT_mrgdf_trim-vs.Input.no_model_peak_759	204	8.57459	20.4884	16.10336	296	chr13	94317002	94317456	455	Lhx6_ChIPvsInput_p0.00001_peak_461	44	5.7899	21.56731	17.57778	229
chr13	94423647	94423958	merged_peak_1624	y	n	n	NA	NA	NA	NA	chr13	94423647	94423958	312	GE_meis_IP_q0.01_peak_1006	218	8.08158	26.24158	21.89192	129	NA	NA	NA	NA	NA	NA	NA	NA	NA	NA	NA	NA	NA	NA	NA	NA	NA	NA	NA	NA
chr13	94444149	94444536	merged_peak_1625	y	n	n	NA	NA	NA	NA	chr13	94444149	94444536	388	GE_meis_IP_q0.01_peak_1007	102	5.51912	14.10938	10.23211	199	NA	NA	NA	NA	NA	NA	NA	NA	NA	NA	NA	NA	NA	NA	NA	NA	NA	NA	NA	NA
chr13	94545773	94546030	merged_peak_1626	n	y	n	NA	NA	NA	Scamp1	NA	NA	NA	NA	NA	NA	NA	NA	NA	NA	chr13	94545773	94546030	258	Dlx5_e13.5_BG_WT_mrgdf_trim-vs.Input.no_model_peak_761	103	5.51224	10.34264	6.35957	113	NA	NA	NA	NA	NA	NA	NA	NA	NA	NA
chr13	94575704	94576350	merged_peak_1627	y	y	n	NA	NA	NA	Otp	chr13	94575704	94576350	647	GE_meis_IP_q0.01_peak_1008	715	16.55737	77.03286	71.57841	306	chr13	94575809	94576295	487	Dlx5_e13.5_BG_WT_mrgdf_trim-vs.Input.no_model_peak_762	94	5.206	9.43932	5.51949	146	NA	NA	NA	NA	NA	NA	NA	NA	NA	NA
chr13	94623623	94623869	merged_peak_1628	n	y	n	NA	NA	NA	NA	NA	NA	NA	NA	NA	NA	NA	NA	NA	NA	chr13	94623623	94623869	247	Dlx5_e13.5_BG_WT_mrgdf_trim-vs.Input.no_model_peak_763	131	6.43094	13.18697	9.0459	125	NA	NA	NA	NA	NA	NA	NA	NA	NA	NA
chr13	94677403	94677644	merged_peak_1629	n	y	n	NA	NA	NA	NA	NA	NA	NA	NA	NA	NA	NA	NA	NA	NA	chr13	94677403	94677644	242	Dlx5_e13.5_BG_WT_mrgdf_trim-vs.Input.no_model_peak_764	112	5.81847	11.26911	7.22829	123	NA	NA	NA	NA	NA	NA	NA	NA	NA	NA
chr13	94710102	94710578	merged_peak_1630	n	y	n	hs263	negative	NA	NA	NA	NA	NA	NA	NA	NA	NA	NA	NA	NA	chr13	94710102	94710578	477	Dlx5_e13.5_BG_WT_mrgdf_trim-vs.Input.no_model_peak_765	94	5.206	9.43932	5.51949	114	NA	NA	NA	NA	NA	NA	NA	NA	NA	NA
chr13	95764966	95765343	merged_peak_1631	y	y	n	NA	NA	NA	NA	chr13	95764966	95765343	378	GE_meis_IP_q0.01_peak_1009	639	15.37471	69.22448	63.90636	190	chr13	95765024	95765224	201	Dlx5_e13.5_BG_WT_mrgdf_trim-vs.Input.no_model_peak_766	77	4.59353	7.70739	3.9362	100	NA	NA	NA	NA	NA	NA	NA	NA	NA	NA
chr13	95995265	95995603	merged_peak_1632	y	y	n	NA	NA	NA	Poc5	chr13	95995265	95995474	210	GE_meis_IP_q0.01_peak_1010	57	4.33646	9.31717	5.72125	72	chr13	95995290	95995603	314	Dlx5_e13.5_BG_WT_mrgdf_trim-vs.Input.no_model_peak_767	131	6.43094	13.18697	9.0459	128	NA	NA	NA	NA	NA	NA	NA	NA	NA	NA
chr13	96387982	96388182	merged_peak_1633	n	y	n	NA	NA	Poc5	NA	NA	NA	NA	NA	NA	NA	NA	NA	NA	NA	chr13	96387982	96388182	201	Dlx5_e13.5_BG_WT_mrgdf_trim-vs.Input.no_model_peak_768	94	5.206	9.43932	5.51949	99	NA	NA	NA	NA	NA	NA	NA	NA	NA	NA
chr13	97214676	97214930	merged_peak_1634	n	n	y	NA	NA	NA	NA	NA	NA	NA	NA	NA	NA	NA	NA	NA	NA	NA	NA	NA	NA	NA	NA	NA	NA	NA	NA	chr13	97214676	97214930	255	Lhx6_ChIPvsInput_p0.00001_peak_463	38	5.01791	16.77221	12.9213	135
chr13	97240962	97241268	merged_peak_1635	n	y	n	NA	NA	Enc1	NA	NA	NA	NA	NA	NA	NA	NA	NA	NA	NA	chr13	97240962	97241268	307	Dlx5_e13.5_BG_WT_mrgdf_trim-vs.Input.no_model_peak_769	53	3.67482	5.32047	1.85089	184	NA	NA	NA	NA	NA	NA	NA	NA	NA	NA
chr13	97252518	97252986	merged_peak_1636	y	y	n	NA	NA	NA	Enc1	chr13	97252636	97252986	351	GE_meis_IP_q0.01_peak_1011	407	10.99916	45.53204	40.70301	197	chr13	97252518	97252738	221	Dlx5_e13.5_BG_WT_mrgdf_trim-vs.Input.no_model_peak_770	53	3.67482	5.32047	1.85089	67	NA	NA	NA	NA	NA	NA	NA	NA	NA	NA
chr13	97256083	97256346	merged_peak_1637	y	n	n	NA	NA	NA	Enc1	chr13	97256083	97256346	264	GE_meis_IP_q0.01_peak_1012	134	6.23464	17.43789	13.42593	117	NA	NA	NA	NA	NA	NA	NA	NA	NA	NA	NA	NA	NA	NA	NA	NA	NA	NA	NA	NA
chr13	97402471	97402773	merged_peak_1638	n	y	n	NA	NA	NA	NA	NA	NA	NA	NA	NA	NA	NA	NA	NA	NA	chr13	97402471	97402773	303	Dlx5_e13.5_BG_WT_mrgdf_trim-vs.Input.no_model_peak_771	162	7.34965	16.21173	11.9469	156	NA	NA	NA	NA	NA	NA	NA	NA	NA	NA
chr13	97409499	97410278	merged_peak_1639	n	y	y	NA	NA	NA	Enc1	NA	NA	NA	NA	NA	NA	NA	NA	NA	NA	chr13	97409925	97410125	201	Dlx5_e13.5_BG_WT_mrgdf_trim-vs.Input.no_model_peak_772	60	3.98106	6.08548	2.50168	101	chr13	97409499	97410278	780	Lhx6_ChIPvsInput_p0.00001_peak_464a	57	7.46253	33.07728	28.87902	212
chr13	97888220	97888489	merged_peak_1640	y	n	n	NA	NA	NA	NA	chr13	97888220	97888489	270	GE_meis_IP_q0.01_peak_1013	71	4.73068	10.84645	7.15164	154	NA	NA	NA	NA	NA	NA	NA	NA	NA	NA	NA	NA	NA	NA	NA	NA	NA	NA	NA	NA
chr13	97892639	97892853	merged_peak_1641	n	y	n	mm1001	forebrain_positive	NA	Enc1	NA	NA	NA	NA	NA	NA	NA	NA	NA	NA	chr13	97892639	97892853	215	Dlx5_e13.5_BG_WT_mrgdf_trim-vs.Input.no_model_peak_773	94	5.206	9.43932	5.51949	104	NA	NA	NA	NA	NA	NA	NA	NA	NA	NA
chr13	98818299	98818557	merged_peak_1642	y	n	n	NA	NA	Fcho2	Tmem171	chr13	98818299	98818557	259	GE_meis_IP_q0.01_peak_1014	86	5.1249	12.44555	8.65789	124	NA	NA	NA	NA	NA	NA	NA	NA	NA	NA	NA	NA	NA	NA	NA	NA	NA	NA	NA	NA
chr13	99444414	99444919	merged_peak_1643	y	y	n	NA	NA	NA	Map1b	chr13	99444414	99444919	506	GE_meis_IP_q0.01_peak_1015	332	10.2498	37.92394	33.2603	201	chr13	99444480	99444850	371	Dlx5_e13.5_BG_WT_mrgdf_trim-vs.Input.no_model_peak_774	85	4.89976	8.56042	4.71056	187	NA	NA	NA	NA	NA	NA	NA	NA	NA	NA
chr13	99458995	99459221	merged_peak_1644	n	y	n	NA	NA	NA	Map1b	NA	NA	NA	NA	NA	NA	NA	NA	NA	NA	chr13	99458995	99459221	227	Dlx5_e13.5_BG_WT_mrgdf_trim-vs.Input.no_model_peak_775	60	3.98106	6.08548	2.50168	90	NA	NA	NA	NA	NA	NA	NA	NA	NA	NA
chr13	99509975	99510544	merged_peak_1645	y	n	n	NA	NA	NA	NA	chr13	99509975	99510544	570	GE_meis_IP_q0.01_peak_1016	93	4.50361	13.15731	9.35726	161	NA	NA	NA	NA	NA	NA	NA	NA	NA	NA	NA	NA	NA	NA	NA	NA	NA	NA	NA	NA
chr13	99676608	99676833	merged_peak_1646	y	n	n	NA	NA	NA	Map1b	chr13	99676608	99676833	226	GE_meis_IP_q0.01_peak_1017	80	4.69926	11.75809	8.00959	81	NA	NA	NA	NA	NA	NA	NA	NA	NA	NA	NA	NA	NA	NA	NA	NA	NA	NA	NA	NA
chr13	99815978	99816281	merged_peak_1647	y	n	n	NA	NA	NA	NA	chr13	99815978	99816281	304	GE_meis_IP_q0.01_peak_1018	25	3.3509	5.84145	2.54652	178	NA	NA	NA	NA	NA	NA	NA	NA	NA	NA	NA	NA	NA	NA	NA	NA	NA	NA	NA	NA
chr13	100061058	100061320	merged_peak_1648	y	n	n	NA	NA	NA	NA	chr13	100061058	100061320	263	GE_meis_IP_q0.01_peak_1019	94	5.32201	13.26967	9.43533	147	NA	NA	NA	NA	NA	NA	NA	NA	NA	NA	NA	NA	NA	NA	NA	NA	NA	NA	NA	NA
chr13	101019184	101019404	merged_peak_1649	y	n	n	NA	NA	NA	NA	chr13	101019184	101019404	221	GE_meis_IP_q0.01_peak_1020	78	4.92779	11.63761	7.89595	66	NA	NA	NA	NA	NA	NA	NA	NA	NA	NA	NA	NA	NA	NA	NA	NA	NA	NA	NA	NA
chr13	101286481	101286821	merged_peak_1650	n	y	y	NA	NA	NA	NA	NA	NA	NA	NA	NA	NA	NA	NA	NA	NA	chr13	101286481	101286821	341	Dlx5_e13.5_BG_WT_mrgdf_trim-vs.Input.no_model_peak_776	112	5.81847	11.26911	7.22829	174	chr13	101286527	101286776	250	Lhx6_ChIPvsInput_p0.00001_peak_465	32	4.24592	12.37008	8.66354	121
chr13	106513735	106514001	merged_peak_1651	y	n	n	NA	NA	NA	NA	chr13	106513735	106514001	267	GE_meis_IP_q0.01_peak_1021	85	5.06564	12.30689	8.55135	167	NA	NA	NA	NA	NA	NA	NA	NA	NA	NA	NA	NA	NA	NA	NA	NA	NA	NA	NA	NA
chr13	106805120	106805355	merged_peak_1652	y	n	n	NA	NA	NA	NA	chr13	106805120	106805355	236	GE_meis_IP_q0.01_peak_1022	118	5.91335	15.8335	11.87053	74	NA	NA	NA	NA	NA	NA	NA	NA	NA	NA	NA	NA	NA	NA	NA	NA	NA	NA	NA	NA
chr13	107065233	107065591	merged_peak_1653	y	y	y	NA	NA	NA	NA	chr13	107065233	107065442	210	GE_meis_IP_q0.01_peak_1023	38	3.23712	7.29334	3.86507	64	chr13	107065258	107065490	233	Dlx5_e13.5_BG_WT_mrgdf_trim-vs.Input.no_model_peak_777	103	5.51224	10.34264	6.35957	109	chr13	107065270	107065591	322	Lhx6_ChIPvsInput_p0.00001_peak_466	35	4.63192	14.51823	10.73815	147
chr13	107338895	107339108	merged_peak_1654	y	n	n	NA	NA	NA	NA	chr13	107338895	107339108	214	GE_meis_IP_q0.01_peak_1024	64	4.53357	10.07273	6.42581	154	NA	NA	NA	NA	NA	NA	NA	NA	NA	NA	NA	NA	NA	NA	NA	NA	NA	NA	NA	NA
chr13	107375804	107376087	merged_peak_1655	y	n	n	NA	NA	NA	NA	chr13	107375804	107376087	284	GE_meis_IP_q0.01_peak_1025	153	6.70179	19.44757	15.33072	150	NA	NA	NA	NA	NA	NA	NA	NA	NA	NA	NA	NA	NA	NA	NA	NA	NA	NA	NA	NA
chr13	107422319	107422531	merged_peak_1656	y	n	n	NA	NA	NA	NA	chr13	107422319	107422531	213	GE_meis_IP_q0.01_peak_1026	118	5.91335	15.8335	11.87053	70	NA	NA	NA	NA	NA	NA	NA	NA	NA	NA	NA	NA	NA	NA	NA	NA	NA	NA	NA	NA
chr13	107461288	107461577	merged_peak_1657	n	y	n	NA	NA	NA	NA	NA	NA	NA	NA	NA	NA	NA	NA	NA	NA	chr13	107461288	107461577	290	Dlx5_e13.5_BG_WT_mrgdf_trim-vs.Input.no_model_peak_778	60	3.98106	6.08548	2.50168	92	NA	NA	NA	NA	NA	NA	NA	NA	NA	NA
chr13	107540299	107541009	merged_peak_1658	y	n	n	NA	NA	NA	Zswim6	chr13	107540299	107541009	711	GE_meis_IP_q0.01_peak_1027	162	6.89891	20.38327	16.23092	566	NA	NA	NA	NA	NA	NA	NA	NA	NA	NA	NA	NA	NA	NA	NA	NA	NA	NA	NA	NA
chr13	107602214	107602451	merged_peak_1659	n	y	n	NA	NA	NA	NA	NA	NA	NA	NA	NA	NA	NA	NA	NA	NA	chr13	107602214	107602451	238	Dlx5_e13.5_BG_WT_mrgdf_trim-vs.Input.no_model_peak_779	122	6.12471	12.21757	8.12511	124	NA	NA	NA	NA	NA	NA	NA	NA	NA	NA
chr13	107618202	107618971	merged_peak_1660	y	n	n	NA	NA	NA	Zswim6	chr13	107618202	107618971	770	GE_meis_IP_q0.01_peak_1028	354	10.64403	40.16203	35.44064	205	NA	NA	NA	NA	NA	NA	NA	NA	NA	NA	NA	NA	NA	NA	NA	NA	NA	NA	NA	NA
chr13	107646294	107646560	merged_peak_1661	y	n	n	NA	NA	NA	NA	chr13	107646294	107646560	267	GE_meis_IP_q0.01_peak_1029	128	5.98117	16.81626	12.81053	139	NA	NA	NA	NA	NA	NA	NA	NA	NA	NA	NA	NA	NA	NA	NA	NA	NA	NA	NA	NA
chr13	107663696	107664047	merged_peak_1662	y	n	n	NA	NA	NA	Zswim6	chr13	107663696	107664047	352	GE_meis_IP_q0.01_peak_1030	144	6.50468	18.52437	14.44393	245	NA	NA	NA	NA	NA	NA	NA	NA	NA	NA	NA	NA	NA	NA	NA	NA	NA	NA	NA	NA
chr13	107766822	107767573	merged_peak_1663	y	y	n	NA	NA	NA	NA	chr13	107766822	107767549	728	GE_meis_IP_q0.01_peak_1031	848	16.49129	90.50314	84.82626	300	chr13	107766937	107767573	637	Dlx5_e13.5_BG_WT_mrgdf_trim-vs.Input.no_model_peak_780a	183	7.96212	18.31748	13.98755	259	NA	NA	NA	NA	NA	NA	NA	NA	NA	NA
chr13	107890484	107890686	merged_peak_1664	n	y	n	NA	NA	Zswim6	NA	NA	NA	NA	NA	NA	NA	NA	NA	NA	NA	chr13	107890484	107890686	203	Dlx5_e13.5_BG_WT_mrgdf_trim-vs.Input.no_model_peak_781	68	4.28729	6.8818	3.19947	137	NA	NA	NA	NA	NA	NA	NA	NA	NA	NA
chr13	107970148	107970447	merged_peak_1665	y	n	n	NA	NA	NA	NA	chr13	107970148	107970447	300	GE_meis_IP_q0.01_peak_1032	195	7.13591	23.80561	19.54327	129	NA	NA	NA	NA	NA	NA	NA	NA	NA	NA	NA	NA	NA	NA	NA	NA	NA	NA	NA	NA
chr13	108060212	108060673	merged_peak_1666	y	n	n	NA	NA	NA	Zswim6	chr13	108060212	108060673	462	GE_meis_IP_q0.01_peak_1033	79	4.32776	11.71238	7.96885	260	NA	NA	NA	NA	NA	NA	NA	NA	NA	NA	NA	NA	NA	NA	NA	NA	NA	NA	NA	NA
chr13	108536005	108536297	merged_peak_1667	y	n	n	NA	NA	NA	NA	chr13	108536005	108536297	293	GE_meis_IP_q0.01_peak_1034	60	4.34133	9.62921	6.02184	84	NA	NA	NA	NA	NA	NA	NA	NA	NA	NA	NA	NA	NA	NA	NA	NA	NA	NA	NA	NA
chr13	109440865	109441246	merged_peak_1668	y	n	n	NA	NA	NA	NA	chr13	109440865	109441246	382	GE_meis_IP_q0.01_peak_1035	162	6.89891	20.38327	16.23092	176	NA	NA	NA	NA	NA	NA	NA	NA	NA	NA	NA	NA	NA	NA	NA	NA	NA	NA	NA	NA
chr13	109534318	109534548	merged_peak_1669	y	n	n	NA	NA	NA	NA	chr13	109534318	109534548	231	GE_meis_IP_q0.01_peak_1036	110	5.71624	14.96416	11.04152	95	NA	NA	NA	NA	NA	NA	NA	NA	NA	NA	NA	NA	NA	NA	NA	NA	NA	NA	NA	NA
chr13	109549113	109549628	merged_peak_1670	y	n	n	NA	NA	NA	NA	chr13	109549113	109549628	516	GE_meis_IP_q0.01_peak_1037	474	12.33617	52.45488	47.47763	227	NA	NA	NA	NA	NA	NA	NA	NA	NA	NA	NA	NA	NA	NA	NA	NA	NA	NA	NA	NA
chr13	109558338	109558699	merged_peak_1671	y	n	n	NA	NA	NA	NA	chr13	109558338	109558699	362	GE_meis_IP_q0.01_peak_1038	171	7.09602	21.33111	17.14478	161	NA	NA	NA	NA	NA	NA	NA	NA	NA	NA	NA	NA	NA	NA	NA	NA	NA	NA	NA	NA
chr13	109822389	109822695	merged_peak_1672	n	y	n	NA	NA	NA	NA	NA	NA	NA	NA	NA	NA	NA	NA	NA	NA	chr13	109822389	109822695	307	Dlx5_e13.5_BG_WT_mrgdf_trim-vs.Input.no_model_peak_782	77	4.59353	7.70739	3.9362	189	NA	NA	NA	NA	NA	NA	NA	NA	NA	NA
chr13	110649865	110650196	merged_peak_1673	y	n	n	NA	NA	NA	Rab3c	chr13	110649865	110650196	332	GE_meis_IP_q0.01_peak_1039	59	4.07096	9.55233	5.94687	188	NA	NA	NA	NA	NA	NA	NA	NA	NA	NA	NA	NA	NA	NA	NA	NA	NA	NA	NA	NA
chr13	111358508	111358848	merged_peak_1674	n	n	y	NA	NA	NA	NA	NA	NA	NA	NA	NA	NA	NA	NA	NA	NA	NA	NA	NA	NA	NA	NA	NA	NA	NA	NA	chr13	111358508	111358848	341	Lhx6_ChIPvsInput_p0.00001_peak_467	45	5.91856	22.40091	18.3901	170
chr13	111990918	111991316	merged_peak_1675	y	y	n	hs1638	forebrain_positive	NA	NA	chr13	111990918	111991316	399	GE_meis_IP_q0.01_peak_1040	218	8.08158	26.24158	21.89192	191	chr13	111990985	111991241	257	Dlx5_e13.5_BG_WT_mrgdf_trim-vs.Input.no_model_peak_783	112	5.81847	11.26911	7.22829	106	NA	NA	NA	NA	NA	NA	NA	NA	NA	NA
chr13	112131198	112131454	merged_peak_1676	y	n	n	NA	NA	NA	NA	chr13	112131198	112131454	257	GE_meis_IP_q0.01_peak_1041	127	6.11046	16.71693	12.71473	130	NA	NA	NA	NA	NA	NA	NA	NA	NA	NA	NA	NA	NA	NA	NA	NA	NA	NA	NA	NA
chr13	112141326	112141642	merged_peak_1677	y	n	n	NA	NA	NA	NA	chr13	112141326	112141642	317	GE_meis_IP_q0.01_peak_1042	79	4.32776	11.71238	7.96885	145	NA	NA	NA	NA	NA	NA	NA	NA	NA	NA	NA	NA	NA	NA	NA	NA	NA	NA	NA	NA
chr13	113734077	113734507	merged_peak_1678	y	n	n	NA	NA	NA	NA	chr13	113734077	113734507	431	GE_meis_IP_q0.01_peak_1043	794	17.74005	85.02619	79.43328	248	NA	NA	NA	NA	NA	NA	NA	NA	NA	NA	NA	NA	NA	NA	NA	NA	NA	NA	NA	NA
chr13	113877639	113877899	merged_peak_1679	n	y	n	NA	NA	NA	NA	NA	NA	NA	NA	NA	NA	NA	NA	NA	NA	chr13	113877639	113877899	261	Dlx5_e13.5_BG_WT_mrgdf_trim-vs.Input.no_model_peak_784	85	4.89976	8.56042	4.71056	101	NA	NA	NA	NA	NA	NA	NA	NA	NA	NA
chr13	115400927	115401304	merged_peak_1680	y	n	n	NA	NA	NA	NA	chr13	115400927	115401304	378	GE_meis_IP_q0.01_peak_1044	153	6.70179	19.44757	15.33072	169	NA	NA	NA	NA	NA	NA	NA	NA	NA	NA	NA	NA	NA	NA	NA	NA	NA	NA	NA	NA
chr13	115575194	115575788	merged_peak_1681	n	y	n	NA	NA	NA	NA	NA	NA	NA	NA	NA	NA	NA	NA	NA	NA	chr13	115575194	115575788	595	Dlx5_e13.5_BG_WT_mrgdf_trim-vs.Input.no_model_peak_785	112	5.81847	11.26911	7.22829	174	NA	NA	NA	NA	NA	NA	NA	NA	NA	NA
chr13	115652983	115653241	merged_peak_1682	n	y	n	NA	NA	NA	NA	NA	NA	NA	NA	NA	NA	NA	NA	NA	NA	chr13	115652983	115653241	259	Dlx5_e13.5_BG_WT_mrgdf_trim-vs.Input.no_model_peak_786	77	4.59353	7.70739	3.9362	178	NA	NA	NA	NA	NA	NA	NA	NA	NA	NA
chr13	115655253	115655532	merged_peak_1683	y	n	n	NA	NA	NA	NA	chr13	115655253	115655532	280	GE_meis_IP_q0.01_peak_1045	78	4.92779	11.63761	7.89595	207	NA	NA	NA	NA	NA	NA	NA	NA	NA	NA	NA	NA	NA	NA	NA	NA	NA	NA	NA	NA
chr13	115673807	115674059	merged_peak_1684	n	y	n	NA	NA	NA	NA	NA	NA	NA	NA	NA	NA	NA	NA	NA	NA	chr13	115673807	115674059	253	Dlx5_e13.5_BG_WT_mrgdf_trim-vs.Input.no_model_peak_787	60	3.98106	6.08548	2.50168	124	NA	NA	NA	NA	NA	NA	NA	NA	NA	NA
chr13	115912158	115912506	merged_peak_1685	n	y	n	NA	NA	NA	NA	NA	NA	NA	NA	NA	NA	NA	NA	NA	NA	chr13	115912158	115912506	349	Dlx5_e13.5_BG_WT_mrgdf_trim-vs.Input.no_model_peak_788	60	3.98106	6.08548	2.50168	73	NA	NA	NA	NA	NA	NA	NA	NA	NA	NA
chr13	115977175	115977578	merged_peak_1686	y	n	n	hs543	other_positive	NA	NA	chr13	115977175	115977578	404	GE_meis_IP_q0.01_peak_1046	218	6.68718	26.21329	21.88418	238	NA	NA	NA	NA	NA	NA	NA	NA	NA	NA	NA	NA	NA	NA	NA	NA	NA	NA	NA	NA
chr13	115977952	115978279	merged_peak_1687	y	n	n	hs543	other_positive	NA	NA	chr13	115977952	115978279	328	GE_meis_IP_q0.01_peak_1047	118	5.56949	15.7728	11.83712	52	NA	NA	NA	NA	NA	NA	NA	NA	NA	NA	NA	NA	NA	NA	NA	NA	NA	NA	NA	NA
chr13	115981866	115982102	merged_peak_1688	y	n	n	NA	NA	NA	NA	chr13	115981866	115982102	237	GE_meis_IP_q0.01_peak_1048	50	4.13934	8.58055	5.0388	168	NA	NA	NA	NA	NA	NA	NA	NA	NA	NA	NA	NA	NA	NA	NA	NA	NA	NA	NA	NA
chr13	116012005	116012268	merged_peak_1689	n	y	n	NA	NA	NA	NA	NA	NA	NA	NA	NA	NA	NA	NA	NA	NA	chr13	116012005	116012268	264	Dlx5_e13.5_BG_WT_mrgdf_trim-vs.Input.no_model_peak_789	77	4.59353	7.70739	3.9362	120	NA	NA	NA	NA	NA	NA	NA	NA	NA	NA
chr13	116056307	116056591	merged_peak_1690	y	n	n	NA	NA	NA	NA	chr13	116056307	116056591	285	GE_meis_IP_q0.01_peak_1049	72	4.39664	10.98394	7.28656	133	NA	NA	NA	NA	NA	NA	NA	NA	NA	NA	NA	NA	NA	NA	NA	NA	NA	NA	NA	NA
[truncated: 4,410 more rows]

## Sheet: ED_Fig.4j
	pcDNA			Dlx5			Lhx6			Meis2			Meis2 Dlx5			Meis2 Lhx6			Meis2 Dlx5 Lhx6			Dlx5 Lhx6
[truncated: 81 more rows]
