# Supplementary material for: Spatial enhancer activation influences inhibitory neuron identity during mouse embryonic development
Source: Nat Neurosci. 2024 Mar 25;27(5):862–72. doi: 10.1038/s41593-024-01611-9 (PMC11088997; doi:10.1038/s41593-024-01611-9)
Supplement: Supplementary file 12 — Statistical source data. [file 41593_2024_1611_MOESM12_ESM.xlsx]

## Sheet: ED_Fig.5c
	pcDNA			Meis2			Meis2 PBX1
day1	1.17244	0.80433	1.02322	1.2969	1.15506	1.17531	2.24432	1.89454	1.3944
day2	1.06429	0.836896	1.09881	1.4451	1.31729	1.01822	2.11568	2.05389	2.33183
day3	1.19439	0.828647	0.976962	1.23972	1.31809	1.4513	1.86015	2.30344	1.692
Table Analyzed	N2A_hs1080_PBX
Two-way ANOVA	Ordinary
Alpha	0.05
Source of Variation	% of total variation	P value	P value summary	Significant?
Interaction	1.988	0.6897	ns	No
Row Factor	1.232	0.5084	ns	No
Column Factor	81	<0.0001	****	Yes
ANOVA table	SS	DF	MS	F (DFn, DFd)	P value
Interaction	0.1152	4	0.02881	F (4, 18) = 0.5671	P=0.6897
Row Factor	0.0714	2	0.0357	F (2, 18) = 0.7027	P=0.5084
Column Factor	4.696	2	2.348	F (2, 18) = 46.21	P<0.0001
Residual	0.9145	18	0.0508
Data summary
Number of columns (Column Factor)	3
Number of rows (Row Factor)	3
Number of values	27
Compare column means (main column effect)
Number of families	1
Number of comparisons per family	3
Alpha	0.05
Tukey's multiple comparisons test	Mean Diff.	95.00% CI of diff.	Below threshold?	Summary	Adjusted P Value
pcDNA vs. Meis2	-0.2686	-0.5397 to 0.002624	No	ns	0.0525
pcDNA vs. Meis2 PBX1	-0.9878	-1.259 to -0.7166	Yes	****	<0.0001
Meis2 vs. Meis2 PBX1	-0.7193	-0.9904 to -0.4481	Yes	****	<0.0001
Test details	Mean 1	Mean 2	Mean Diff.	SE of diff.	N1	N2	q	DF
pcDNA vs. Meis2	1	1.269	-0.2686	0.1063	9	9	3.574	18
pcDNA vs. Meis2 PBX1	1	1.988	-0.9878	0.1063	9	9	13.15	18
Meis2 vs. Meis2 PBX1	1.269	1.988	-0.7193	0.1063	9	9	9.573	18

## Sheet: ED_Fig.5f
	pcDNA			Meis2			Meis2 PBX1
day1	0.940183	1.23455	0.825266	0.976946	1.00121	1.1179	2.33811	1.92866	1.71835
day2	1.04815	1.1242	0.827649	1.0915	1.01779	1.05032	1.30956	1.14355	1.25736
day3	0.98337	1.1011	0.915534	0.966035	0.969518	1.00944	1.12167	1.21473	1.20784
Table Analyzed	N2A_hs956_PBX
Two-way ANOVA	Ordinary
Alpha	0.05
Source of Variation	% of total variation	P value	P value summary	Significant?
Interaction	27.96	0.0003	***	Yes
Row Factor	14.97	0.0011	**	Yes
Column Factor	43.73	<0.0001	****	Yes
ANOVA table	SS	DF	MS	F (DFn, DFd)	P value
Interaction	0.8128	4	0.2032	F (4, 18) = 9.429	P=0.0003
Row Factor	0.4353	2	0.2176	F (2, 18) = 10.10	P=0.0011
Column Factor	1.272	2	0.6358	F (2, 18) = 29.50	P<0.0001
Residual	0.3879	18	0.02155
Data summary
Number of columns (Column Factor)	3
Number of rows (Row Factor)	3
Number of values	27
Compare column means (main column effect)
Number of families	1
Number of comparisons per family	3
Alpha	0.05
Tukey's multiple comparisons test	Mean Diff.	95.00% CI of diff.	Below threshold?	Summary	Adjusted P Value
pcDNA vs. Meis2	-0.02229	-0.1989 to 0.1543	No	ns	0.9446
pcDNA vs. Meis2 PBX1	-0.4711	-0.6477 to -0.2945	Yes	****	<0.0001
Meis2 vs. Meis2 PBX1	-0.4488	-0.6254 to -0.2722	Yes	****	<0.0001
Test details	Mean 1	Mean 2	Mean Diff.	SE of diff.	N1	N2	q	DF
pcDNA vs. Meis2	1	1.022	-0.02229	0.0692	9	9	0.4556	18
pcDNA vs. Meis2 PBX1	1	1.471	-0.4711	0.0692	9	9	9.627	18
Meis2 vs. Meis2 PBX1	1.022	1.471	-0.4488	0.0692	9	9	9.172	18
