# Supplementary material for: Spatial enhancer activation influences inhibitory neuron identity during mouse embryonic development
Source: Nat Neurosci. 2024 Mar 25;27(5):862–72. doi: 10.1038/s41593-024-01611-9 (PMC11088997; doi:10.1038/s41593-024-01611-9)
Supplement: Supplementary file 13 — Statistical source data. [file 41593_2024_1611_MOESM13_ESM.xlsx]

## Sheet: ED_Fig.6d
	pcDNA			Meis2			Dlx5			Meis2 Dlx5
day1	1.00134	0.868796	1.12986	2.15433	2.25201	1.71094	1.37372	1.48098	1.02773	1.5014	1.75314	1.42042
day2	1.00037	0.976589	1.02304	1.38844	1.32952	1.44444	0.911653	1.1463	0.962968	1.30492	1.36582	1.39634
day3	1.05693	1.04739	0.895678	0.922491	1.24931	0.996697	0.691642	1.33047	0.924556	1.30492	1.36582	1.39634
Table Analyzed	promPBX3_PGK
Two-way ANOVA	Ordinary
Alpha	0.05
Source of Variation	% of total variation	P value	P value summary	Significant?
Interaction	20.85	0.0024	**	Yes
Row Factor	22.65	<0,0001	****	Yes
Column Factor	39.15	<0,0001	****	Yes
ANOVA table	SS	DF	MS	F (DFn, DFd)	P value
Interaction	0.845	6	0.1408	F (6, 24) = 4,803	P=0,0024
Row Factor	0.918	2	0.459	F (2, 24) = 15,65	P<0,0001
Column Factor	1.587	3	0.529	F (3, 24) = 18,04	P<0,0001
Residual	0.7037	24	0.02932
Data summary
Number of columns (Column Factor)	4
Number of rows (Row Factor)	3
Number of values	36
Compare column means (main column effect)
Number of families	1
Number of comparisons per family	6
Alpha	0.05
Tukey's multiple comparisons test	Mean Diff,	95,00% CI of diff,	Below threshold?	Summary	Adjusted P Value
pcDNA vs. Meis2	-0.4942	-0,7169 to -0,2716	Yes	****	<0,0001
pcDNA vs. Dlx5	-0.09445	-0,3171 to 0,1282	No	ns	0.6509
pcDNA vs. Meis2 Dlx5	-0.4232	-0,6459 to -0,2006	Yes	***	0.0001
Meis2 vs. Dlx5	0.3998	0,1771 to 0,6225	Yes	***	0.0003
Meis2 vs. Meis2 Dlx5	0.07101	-0,1517 to 0,2937	No	ns	0.8153
Dlx5 vs. Meis2 Dlx5	-0.3288	-0,5515 to -0,1061	Yes	**	0.0023
Test details	Mean 1	Mean 2	Mean Diff,	SE of diff,	N1	N2	q	DF
pcDNA vs. Meis2	1	1.494	-0.4942	0.08072	9	9	8.659	24
pcDNA vs. Dlx5	1	1.094	-0.09445	0.08072	9	9	1.655	24
pcDNA vs. Meis2 Dlx5	1	1.423	-0.4232	0.08072	9	9	7.415	24
Meis2 vs. Dlx5	1.494	1.094	0.3998	0.08072	9	9	7.004	24
Meis2 vs. Meis2 Dlx5	1.494	1.423	0.07101	0.08072	9	9	1.244	24
Dlx5 vs. Meis2 Dlx5	1.094	1.423	-0.3288	0.08072	9	9	5.76	24

## Sheet: ED_Fig.6e
	pcDNA			Meis2			Dlx5			Meis2 Dlx5
day1	0.841611	1.07025	1.08813	1.25424	1.50616	1.50445	1.96313	2.39768	2.13842	3.20411	3.32579	2.84978
day2	0.872328	0.915512	1.21216	1.17014	1.53153	1.36187	2.1528	1.68191	1.95293	2.21422	2.20611	2.38753
day3	0.959007	0.917321	1.12367	1.13212	1.17875	1.48557	2.98304	2.24766	2.06114	3.77902	3.81653	3.79342
Table Analyzed	promSix3_PGK
Two-way ANOVA	Ordinary
Alpha	0.05
Source of Variation	% of total variation	P value	P value summary	Significant?
Interaction	8.936	<0,0001	****	Yes
Row Factor	5.106	<0,0001	****	Yes
Column Factor	81.89	<0,0001	****	Yes
ANOVA table	SS	DF	MS	F (DFn, DFd)	P value
Interaction	2.501	6	0.4168	F (6, 24) = 8,792	P<0,0001
Row Factor	1.429	2	0.7144	F (2, 24) = 15,07	P<0,0001
Column Factor	22.92	3	7.639	F (3, 24) = 161,2	P<0,0001
Residual	1.138	24	0.0474
Data summary
Number of columns (Column Factor)	4
Number of rows (Row Factor)	3
Number of values	36
Compare column means (main column effect)
Number of families	1
Number of comparisons per family	6
Alpha	0.05
Tukey's multiple comparisons test	Mean Diff,	95,00% CI of diff,	Below threshold?	Summary	Adjusted P Value
pcDNA vs. Meis2	-0.3472	-0,6303 to -0,06407	Yes	*	0.0123
pcDNA vs. Dlx5	-1.175	-1,459 to -0,8923	Yes	****	<0,0001
pcDNA vs. Meis2 Dlx5	-2.064	-2,347 to -1,781	Yes	****	<0,0001
Meis2 vs. Dlx5	-0.8282	-1,111 to -0,5451	Yes	****	<0,0001
Meis2 vs. Meis2 Dlx5	-1.717	-2,000 to -1,434	Yes	****	<0,0001
Dlx5 vs. Meis2 Dlx5	-0.8886	-1,172 to -0,6055	Yes	****	<0,0001
Test details	Mean 1	Mean 2	Mean Diff,	SE of diff,	N1	N2	q	DF
pcDNA vs. Meis2	1	1.347	-0.3472	0.1026	9	9	4.784	24
pcDNA vs. Dlx5	1	2.175	-1.175	0.1026	9	9	16.2	24
pcDNA vs. Meis2 Dlx5	1	3.064	-2.064	0.1026	9	9	28.44	24
Meis2 vs. Dlx5	1.347	2.175	-0.8282	0.1026	9	9	11.41	24
Meis2 vs. Meis2 Dlx5	1.347	3.064	-1.717	0.1026	9	9	23.66	24
Dlx5 vs. Meis2 Dlx5	2.175	3.064	-0.8886	0.1026	9	9	12.24	24

## Sheet: ED_Fig.6f
	pcDNA			Meis2			Dlx5			Meis2 Dlx5
day1	1.30669	0.869545	0.82376	1.11268	1.04434	1.06544	1.18416	1.07983	0.987599	1.35705	1.44516	1.37668
day2	1.27701	0.870359	0.852632	1.48514	1.22737	0.817526	1.40334	2.10784	0.934837	2.01616	1.03506	1.18515
day3	1.04824	1.10035	0.851409	1.04463	0.650691	1.19951	1.59244	0.995027	0.842827	0.877571	1.05829	0.807731
Table Analyzed	promZfp503_PGK
Two-way ANOVA	Ordinary
Alpha	0.05
Source of Variation	% of total variation	P value	P value summary	Significant?
Interaction	11.62	0.6457	ns	No
Row Factor	11.7	0.1394	ns	No
Column Factor	11.11	0.2799	ns	No
ANOVA table	SS	DF	MS	F (DFn, DFd)	P value
Interaction	0.409	6	0.06817	F (6, 24) = 0,7089	P=0,6457
Row Factor	0.4118	2	0.2059	F (2, 24) = 2,141	P=0,1394
Column Factor	0.3913	3	0.1304	F (3, 24) = 1,356	P=0,2799
Residual	2.308	24	0.09617
Data summary
Number of columns (Column Factor)	4
Number of rows (Row Factor)	3
Number of values	36
Compare column means (main column effect)
Number of families	1
Number of comparisons per family	6
Alpha	0.05
Tukey's multiple comparisons test	Mean Diff,	95,00% CI of diff,	Below threshold?	Summary	Adjusted P Value
pcDNA vs. Meis2	-0.07193	-0,4752 to 0,3313	No	ns	0.9601
pcDNA vs. Dlx5	-0.2364	-0,6397 to 0,1668	No	ns	0.3882
pcDNA vs. Meis2 Dlx5	-0.2399	-0,6431 to 0,1634	No	ns	0.3758
Meis2 vs. Dlx5	-0.1645	-0,5678 to 0,2388	No	ns	0.6779
Meis2 vs. Meis2 Dlx5	-0.1679	-0,5712 to 0,2353	No	ns	0.6637
Dlx5 vs. Meis2 Dlx5	-0.003439	-0,4067 to 0,3998	No	ns	>0,9999
Test details	Mean 1	Mean 2	Mean Diff,	SE of diff,	N1	N2	q	DF
pcDNA vs. Meis2	1	1.072	-0.07193	0.1462	9	9	0.6958	24
pcDNA vs. Dlx5	1	1.236	-0.2364	0.1462	9	9	2.287	24
pcDNA vs. Meis2 Dlx5	1	1.24	-0.2399	0.1462	9	9	2.321	24
Meis2 vs. Dlx5	1.072	1.236	-0.1645	0.1462	9	9	1.591	24
Meis2 vs. Meis2 Dlx5	1.072	1.24	-0.1679	0.1462	9	9	1.625	24
Dlx5 vs. Meis2 Dlx5	1.236	1.24	-0.003439	0.1462	9	9	0.03327	24

## Sheet: ED_Fig.6j
	hs956			prTshz1			prPbx3			hs1080			prSix3			hs748			hs1041			enhMeis2			enhAldh1a3			enhD1			hs119			prZfp503
exp1	3.77102	3.12324	2.88654	5.66656	5.6147	5.61439	1.37372	1.48098	1.02773	3.50072	2.65246	1.97451	1.96313	2.39768	2.13842	5.80359	5.48449	5.5597	9.74341	8.84698	10.078	104.284	134.437	90.528	2.02646	1.65763	1.77569	12.5096	12.8474	15.4272	49.0159	72.8543	75.7559	1.18416	1.07983	0.987599
exp2	11.1982	8.68417	10.318	4.70466	5.40785	6.21958	0.911653	1.1463	0.962968	1.7189	3.05904	2.86893	2.1528	1.68191	1.95293	7.27942	6.36921	8.93598	12.0635	18.0728	8.26455	169.838	162.884	163.701	2.42308	2.65332	2.73488	17.8793	10.3967	14.5084	55.3901	59.5498	67.0913	1.40334	2.10784	0.934837
exp3	10.1121	8.72299	8.43429	5.88718	6.47848	5.81698	0.691642	1.33047	0.924556	2.70661	3.23395	3.11049	2.98304	2.24766	2.06114	5.71359	6.51568	6.33242	6.52997	5.06241	6.47308	141.835	165.783	199.357	2.65641	2.9502	2.94156	12.8167	10.0464	11.5092	113.863	164.492	114.084	1.04463	0.650691	1.19951

## Sheet: ED_Fig.6k
	enhD1			hs956			prTshz1			prPbx3			hs1080			prSix3			hs748			hs1041			enhMeis2			enhAldh1a3			hs119			prZfp503
exp 1	1.14717	1.12515	0.816064	0.976946	1.00121	1.1179	1.28343	1.22214	1.25604	2.15433	2.25201	1.71094	1.2969	1.15506	1.17531	1.25424	1.50616	1.50445	6.61035	6.16376	7.62936	4.0164	3.23449	3.51699	1.14293	1.32112	0.849654	16.5483	13.1417	14.4346	0.888574	0.873036	0.969143	1.11268	1.04434	1.06544
exp2	1.58916	1.35867	0.992942	1.0915	1.01779	1.05032	1.24036	1.26066	1.29657	1.38844	1.32952	1.44444	1.4451	1.31729	1.01822	1.17014	1.53153	1.36187	5.08186	3.03995	4.51738	4.49477	3.7192	4.34871	1.56424	1.46504	1.62791	10.9611	11.609	12.8645	0.951405	1.31686	2.37609	1.48514	1.22737	0.817526
exp3	0.904084	0.85992	0.827448	0.966035	0.969518	1.00944	1.64928	1.9455	1.36753	0.922491	1.24931	0.996697	1.23972	1.31809	1.4513	1.13212	1.17875	1.48557	2.99352	5.89009	5.10361	4.41475	2.78991	3.22982	2.38105	1.54702	2.28719	9.42738	10.1358	8.3059	1.32552	1.13339	1.47553	1.59244	0.995027	0.842827

## Sheet: ED_Fig.6_h
	pcDNA -			pcDNA Meis2			Dlx1 -			Dlx1 Meis2			Dlx2 -			Dlx2 Meis2			Dlx5 -			Dlx5 Meis2			Dlx6 -			Dlx6 Meis2
day 1	1.03102	0.964535	1.00444	0.92035	0.996495	0.914588	1.46002	1.28869	1.40128	1.78707	1.94432	1.79295	8.59984	8.71978	7.4397	9.0395	10.3544	10.3941	1.40464	1.39158	1.28066	2.43492	2.35976	1.89471	2.49013	2.39547	2.19476	4.24777	4.62488	4.20427
day 2	1.19073	0.914698	0.894571	0.672799	0.722893	0.854966	2.04807	2.06924	1.86039	3.58298	2.95234	3.35359	19.1846	15.244	17.451	18.4849	18.1556	17.2717	2.2592	2.40569	1.84174	3.60734	3.72507	3.53625	4.74426	4.51589	3.56454	6.62697	7.78425	6.77363
day 3	1.0513	0.922794	1.0259	1.196	1.05222	1.12354	1.25917	1.17657	1.00764	1.58478	1.96325	1.83509	7.65966	6.54224	7.12435	12.83	11.3941	10.2472	1.49057	1.29498	1.29911	1.81065	1.70754	1.59349	2.37264	2.38243	2.21301	3.53276	3.20025	3.49545
day 4	1.08701	0.967939	0.945054	0.618477	0.624259	0.591343	1.81665	1.2443	0.948423	2.05815	1.85611	2.21651	3.29044	3.15721	2.19067	5.20433	6.26134	5.03513	2.06983	1.33883	1.25442	2.45144	2.2905	3.17538	2.0038	2.5707	2.20243	4.73686	4.04611	3.7787
Table Analyzed	dlx_diff_N2A_hs956_PGK
Two-way ANOVA	Ordinary
Alpha	0.05
Source of Variation	% of total variation	P value	P value summary	Significant?
Interaction	20.26	<0,0001	****	Yes
day	10.55	<0,0001	****	Yes
well	68.14	<0,0001	****	Yes
ANOVA table	SS	DF	MS	F (DFn, DFd)	P value
Interaction	405.1	27	15	F (27, 80) = 57,09	P<0,0001
day	210.9	3	70.3	F (3, 80) = 267,5	P<0,0001
well	1362	9	151.4	F (9, 80) = 576,1	P<0,0001
Residual	21.02	80	0.2628
Data summary
Number of columns (well)	10
Number of rows (day)	4
Number of values	120
Compare column means (main column effect)
Number of families	1
Number of comparisons per family	45
Alpha	0.05
Tukey's multiple comparisons test	Mean Diff,	95,00% CI of diff,	Below threshold?	Summary	Adjusted P Value
pcDNA - vs. pcDNA Meis2	0.1427	-0,5384 to 0,8238	No	ns	0.9996
pcDNA - vs. Dlx1 -	-0.465	-1,146 to 0,2161	No	ns	0.4508
pcDNA - vs. Dlx1 Meis2	-1.244	-1,925 to -0,5628	Yes	****	<0,0001
pcDNA - vs. Dlx2 -	-7.884	-8,565 to -7,203	Yes	****	<0,0001
pcDNA - vs. Dlx2 Meis2	-10.22	-10,90 to -9,542	Yes	****	<0,0001
pcDNA - vs. Dlx5 -	-0.6109	-1,292 to 0,07017	No	ns	0.1173
pcDNA - vs. Dlx5 Meis2	-1.549	-2,230 to -0,8678	Yes	****	<0,0001
pcDNA - vs. Dlx6 -	-1.804	-2,485 to -1,123	Yes	****	<0,0001
pcDNA - vs. Dlx6 Meis2	-3.754	-4,435 to -3,073	Yes	****	<0,0001
pcDNA Meis2 vs. Dlx1 -	-0.6077	-1,289 to 0,07340	No	ns	0.1216
pcDNA Meis2 vs. Dlx1 Meis2	-1.387	-2,068 to -0,7055	Yes	****	<0,0001
pcDNA Meis2 vs. Dlx2 -	-8.026	-8,707 to -7,345	Yes	****	<0,0001
pcDNA Meis2 vs. Dlx2 Meis2	-10.37	-11,05 to -9,684	Yes	****	<0,0001
pcDNA Meis2 vs. Dlx5 -	-0.7536	-1,435 to -0,07250	Yes	*	0.0185
pcDNA Meis2 vs. Dlx5 Meis2	-1.692	-2,373 to -1,010	Yes	****	<0,0001
pcDNA Meis2 vs. Dlx6 -	-1.947	-2,628 to -1,266	Yes	****	<0,0001
pcDNA Meis2 vs. Dlx6 Meis2	-3.897	-4,578 to -3,216	Yes	****	<0,0001
Dlx1 - vs. Dlx1 Meis2	-0.7789	-1,460 to -0,09778	Yes	*	0.0127
Dlx1 - vs. Dlx2 -	-7.419	-8,100 to -6,737	Yes	****	<0,0001
Dlx1 - vs. Dlx2 Meis2	-9.758	-10,44 to -9,077	Yes	****	<0,0001
Dlx1 - vs. Dlx5 -	-0.1459	-0,8270 to 0,5352	No	ns	0.9995
Dlx1 - vs. Dlx5 Meis2	-1.084	-1,765 to -0,4028	Yes	****	<0,0001
Dlx1 - vs. Dlx6 -	-1.339	-2,020 to -0,6580	Yes	****	<0,0001
Dlx1 - vs. Dlx6 Meis2	-3.289	-3,970 to -2,608	Yes	****	<0,0001
Dlx1 Meis2 vs. Dlx2 -	-6.64	-7,321 to -5,959	Yes	****	<0,0001
Dlx1 Meis2 vs. Dlx2 Meis2	-8.979	-9,660 to -8,298	Yes	****	<0,0001
Dlx1 Meis2 vs. Dlx5 -	0.633	-0,04812 to 1,314	No	ns	0.0909
Dlx1 Meis2 vs. Dlx5 Meis2	-0.305	-0,9861 to 0,3761	No	ns	0.9045
Dlx1 Meis2 vs. Dlx6 -	-0.5602	-1,241 to 0,1209	No	ns	0.2009
Dlx1 Meis2 vs. Dlx6 Meis2	-2.51	-3,192 to -1,829	Yes	****	<0,0001
Dlx2 - vs. Dlx2 Meis2	-2.339	-3,020 to -1,658	Yes	****	<0,0001
Dlx2 - vs. Dlx5 -	7.273	6,592 to 7,954	Yes	****	<0,0001
Dlx2 - vs. Dlx5 Meis2	6.335	5,654 to 7,016	Yes	****	<0,0001
Dlx2 - vs. Dlx6 -	6.079	5,398 to 6,761	Yes	****	<0,0001
Dlx2 - vs. Dlx6 Meis2	4.129	3,448 to 4,810	Yes	****	<0,0001
Dlx2 Meis2 vs. Dlx5 -	9.612	8,931 to 10,29	Yes	****	<0,0001
Dlx2 Meis2 vs. Dlx5 Meis2	8.674	7,993 to 9,355	Yes	****	<0,0001
Dlx2 Meis2 vs. Dlx6 -	8.419	7,737 to 9,100	Yes	****	<0,0001
Dlx2 Meis2 vs. Dlx6 Meis2	6.468	5,787 to 7,149	Yes	****	<0,0001
Dlx5 - vs. Dlx5 Meis2	-0.938	-1,619 to -0,2569	Yes	***	0.001
Dlx5 - vs. Dlx6 -	-1.193	-1,874 to -0,5121	Yes	****	<0,0001
Dlx5 - vs. Dlx6 Meis2	-3.143	-3,824 to -2,462	Yes	****	<0,0001
Dlx5 Meis2 vs. Dlx6 -	-0.2553	-0,9364 to 0,4259	No	ns	0.967
Dlx5 Meis2 vs. Dlx6 Meis2	-2.205	-2,887 to -1,524	Yes	****	<0,0001
Dlx6 - vs. Dlx6 Meis2	-1.95	-2,631 to -1,269	Yes	****	<0,0001
Test details	Mean 1	Mean 2	Mean Diff,	SE of diff,	N1	N2	q	DF
pcDNA - vs. pcDNA Meis2	1	0.8573	0.1427	0.2093	12	12	0.9641	80
pcDNA - vs. Dlx1 -	1	1.465	-0.465	0.2093	12	12	3.143	80
pcDNA - vs. Dlx1 Meis2	1	2.244	-1.244	0.2093	12	12	8.406	80
pcDNA - vs. Dlx2 -	1	8.884	-7.884	0.2093	12	12	53.28	80
pcDNA - vs. Dlx2 Meis2	1	11.22	-10.22	0.2093	12	12	69.08	80
pcDNA - vs. Dlx5 -	1	1.611	-0.6109	0.2093	12	12	4.129	80
pcDNA - vs. Dlx5 Meis2	1	2.549	-1.549	0.2093	12	12	10.47	80
pcDNA - vs. Dlx6 -	1	2.804	-1.804	0.2093	12	12	12.19	80
pcDNA - vs. Dlx6 Meis2	1	4.754	-3.754	0.2093	12	12	25.37	80
pcDNA Meis2 vs. Dlx1 -	0.8573	1.465	-0.6077	0.2093	12	12	4.107	80
pcDNA Meis2 vs. Dlx1 Meis2	0.8573	2.244	-1.387	0.2093	12	12	9.37	80
pcDNA Meis2 vs. Dlx2 -	0.8573	8.884	-8.026	0.2093	12	12	54.24	80
pcDNA Meis2 vs. Dlx2 Meis2	0.8573	11.22	-10.37	0.2093	12	12	70.05	80
pcDNA Meis2 vs. Dlx5 -	0.8573	1.611	-0.7536	0.2093	12	12	5.093	80
pcDNA Meis2 vs. Dlx5 Meis2	0.8573	2.549	-1.692	0.2093	12	12	11.43	80
pcDNA Meis2 vs. Dlx6 -	0.8573	2.804	-1.947	0.2093	12	12	13.16	80
pcDNA Meis2 vs. Dlx6 Meis2	0.8573	4.754	-3.897	0.2093	12	12	26.33	80
Dlx1 - vs. Dlx1 Meis2	1.465	2.244	-0.7789	0.2093	12	12	5.264	80
Dlx1 - vs. Dlx2 -	1.465	8.884	-7.419	0.2093	12	12	50.13	80
Dlx1 - vs. Dlx2 Meis2	1.465	11.22	-9.758	0.2093	12	12	65.94	80
Dlx1 - vs. Dlx5 -	1.465	1.611	-0.1459	0.2093	12	12	0.9859	80
Dlx1 - vs. Dlx5 Meis2	1.465	2.549	-1.084	0.2093	12	12	7.325	80
Dlx1 - vs. Dlx6 -	1.465	2.804	-1.339	0.2093	12	12	9.05	80
Dlx1 - vs. Dlx6 Meis2	1.465	4.754	-3.289	0.2093	12	12	22.23	80
Dlx1 Meis2 vs. Dlx2 -	2.244	8.884	-6.64	0.2093	12	12	44.87	80
Dlx1 Meis2 vs. Dlx2 Meis2	2.244	11.22	-8.979	0.2093	12	12	60.68	80
Dlx1 Meis2 vs. Dlx5 -	2.244	1.611	0.633	0.2093	12	12	4.278	80
Dlx1 Meis2 vs. Dlx5 Meis2	2.244	2.549	-0.305	0.2093	12	12	2.061	80
Dlx1 Meis2 vs. Dlx6 -	2.244	2.804	-0.5602	0.2093	12	12	3.786	80
Dlx1 Meis2 vs. Dlx6 Meis2	2.244	4.754	-2.51	0.2093	12	12	16.96	80
Dlx2 - vs. Dlx2 Meis2	8.884	11.22	-2.339	0.2093	12	12	15.81	80
Dlx2 - vs. Dlx5 -	8.884	1.611	7.273	0.2093	12	12	49.15	80
Dlx2 - vs. Dlx5 Meis2	8.884	2.549	6.335	0.2093	12	12	42.81	80
Dlx2 - vs. Dlx6 -	8.884	2.804	6.079	0.2093	12	12	41.08	80
Dlx2 - vs. Dlx6 Meis2	8.884	4.754	4.129	0.2093	12	12	27.9	80
Dlx2 Meis2 vs. Dlx5 -	11.22	1.611	9.612	0.2093	12	12	64.95	80
Dlx2 Meis2 vs. Dlx5 Meis2	11.22	2.549	8.674	0.2093	12	12	58.61	80
Dlx2 Meis2 vs. Dlx6 -	11.22	2.804	8.419	0.2093	12	12	56.89	80
Dlx2 Meis2 vs. Dlx6 Meis2	11.22	4.754	6.468	0.2093	12	12	43.71	80
Dlx5 - vs. Dlx5 Meis2	1.611	2.549	-0.938	0.2093	12	12	6.339	80
Dlx5 - vs. Dlx6 -	1.611	2.804	-1.193	0.2093	12	12	8.064	80
Dlx5 - vs. Dlx6 Meis2	1.611	4.754	-3.143	0.2093	12	12	21.24	80
Dlx5 Meis2 vs. Dlx6 -	2.549	2.804	-0.2553	0.2093	12	12	1.725	80
Dlx5 Meis2 vs. Dlx6 Meis2	2.549	4.754	-2.205	0.2093	12	12	14.9	80
Dlx6 - vs. Dlx6 Meis2	2.804	4.754	-1.95	0.2093	12	12	13.18	80

## Sheet: ED_Fig.6_i
	pcDNA -			pcDNA Meis2			Dlx1 -			Dlx1 Meis2			Dlx2 -			Dlx2 Meis2			Dlx5 -			Dlx5 Meis2			Dlx6 -			Dlx6 Meis2
day 1	1.0929	0.988796	0.918307	3.54678	2.79144	2.70838	6.31432	5.17676	4.6394	16.0848	13.8308	12.3755	36.5019	23.8832	41.3419	31.7824	24.1781	35.8238	8.0938	7.42059	9.94888	16.7557	30.502	17.4635	32.9403	22.6776	24.7421	30.9895	25.2604	31.0563
day 2	1.04502	0.919623	1.03536	6.46425	6.59506	5.376	4.6437	5.1386	5.44909	19.524	17.0894	17.5085	29.1764	30.092	25.6083	36.9632	33.4776	27.7632	10.3108	8.63723	9.91196	28.6335	20.0817	27.4579	23.0001	22.5725	19.9862	46.8827	41.7138	44.2015
day 3	1.15257	1.01378	0.833656	3.04463	2.29698	2.93814	7.0677	3.85525	3.87061	12.0699	13.3072	9.15273	15.0833	18.4459	19.4557	28.4883	31.3918	21.1765	7.65588	11.1577	6.87417	24.3014	32.4854	16.886	29.3688	23.3226	13.3516	89.774	65.1642	42.0822
Table Analyzed	dlx_diff_N2A_hs1041_PGK
Two-way ANOVA	Ordinary
Alpha	0.05
Source of Variation	% of total variation	P value	P value summary	Significant?
Interaction	12.22	<0,0001	****	Yes
day	0.2474	0.4687	ns	No
well	77.86	<0,0001	****	Yes
ANOVA table	SS	DF	MS	F (DFn, DFd)	P value
Interaction	2592	18	144	F (18, 60) = 4,213	P<0,0001
day	52.46	2	26.23	F (2, 60) = 0,7675	P=0,4687
well	16509	9	1834	F (9, 60) = 53,67	P<0,0001
Residual	2051	60	34.18
Data summary
Number of columns (well)	10
Number of rows (day)	3
Number of values	90
Compare column means (main column effect)
Number of families	1
Number of comparisons per family	45
Alpha	0.05
Tukey's multiple comparisons test	Mean Diff,	95,00% CI of diff,	Below threshold?	Summary	Adjusted P Value
pcDNA - vs. pcDNA Meis2	-2.974	-12,03 to 6,081	No	ns	0.985
pcDNA - vs. Dlx1 -	-4.128	-13,18 to 4,926	No	ns	0.8877
pcDNA - vs. Dlx1 Meis2	-13.55	-22,60 to -4,495	Yes	***	0.0003
pcDNA - vs. Dlx2 -	-25.62	-34,68 to -16,57	Yes	****	<0,0001
pcDNA - vs. Dlx2 Meis2	-29.12	-38,17 to -20,06	Yes	****	<0,0001
pcDNA - vs. Dlx5 -	-7.89	-16,94 to 1,164	No	ns	0.1395
pcDNA - vs. Dlx5 Meis2	-22.84	-31,90 to -13,79	Yes	****	<0,0001
pcDNA - vs. Dlx6 -	-22.55	-31,61 to -13,50	Yes	****	<0,0001
pcDNA - vs. Dlx6 Meis2	-45.35	-54,40 to -36,29	Yes	****	<0,0001
pcDNA Meis2 vs. Dlx1 -	-1.155	-10,21 to 7,900	No	ns	>0,9999
pcDNA Meis2 vs. Dlx1 Meis2	-10.58	-19,63 to -1,521	Yes	*	0.0104
pcDNA Meis2 vs. Dlx2 -	-22.65	-31,70 to -13,59	Yes	****	<0,0001
pcDNA Meis2 vs. Dlx2 Meis2	-26.14	-35,20 to -17,09	Yes	****	<0,0001
pcDNA Meis2 vs. Dlx5 -	-4.917	-13,97 to 4,138	No	ns	0.7423
pcDNA Meis2 vs. Dlx5 Meis2	-19.87	-28,92 to -10,81	Yes	****	<0,0001
pcDNA Meis2 vs. Dlx6 -	-19.58	-28,63 to -10,52	Yes	****	<0,0001
pcDNA Meis2 vs. Dlx6 Meis2	-42.37	-51,43 to -33,32	Yes	****	<0,0001
Dlx1 - vs. Dlx1 Meis2	-9.421	-18,48 to -0,3664	Yes	*	0.035
Dlx1 - vs. Dlx2 -	-21.49	-30,55 to -12,44	Yes	****	<0,0001
Dlx1 - vs. Dlx2 Meis2	-24.99	-34,04 to -15,93	Yes	****	<0,0001
Dlx1 - vs. Dlx5 -	-3.762	-12,82 to 5,293	No	ns	0.933
Dlx1 - vs. Dlx5 Meis2	-18.71	-27,77 to -9,658	Yes	****	<0,0001
Dlx1 - vs. Dlx6 -	-18.42	-27,48 to -9,368	Yes	****	<0,0001
Dlx1 - vs. Dlx6 Meis2	-41.22	-50,27 to -32,16	Yes	****	<0,0001
Dlx1 Meis2 vs. Dlx2 -	-12.07	-21,13 to -3,017	Yes	**	0.0018
Dlx1 Meis2 vs. Dlx2 Meis2	-15.57	-24,62 to -6,512	Yes	****	<0,0001
Dlx1 Meis2 vs. Dlx5 -	5.659	-3,395 to 14,71	No	ns	0.5662
Dlx1 Meis2 vs. Dlx5 Meis2	-9.292	-18,35 to -0,2371	Yes	*	0.0398
Dlx1 Meis2 vs. Dlx6 -	-9.002	-18,06 to 0,05238	No	ns	0.0525
Dlx1 Meis2 vs. Dlx6 Meis2	-31.8	-40,85 to -22,74	Yes	****	<0,0001
Dlx2 - vs. Dlx2 Meis2	-3.495	-12,55 to 5,559	No	ns	0.9569
Dlx2 - vs. Dlx5 -	17.73	8,676 to 26,79	Yes	****	<0,0001
Dlx2 - vs. Dlx5 Meis2	2.78	-6,274 to 11,83	No	ns	0.9906
Dlx2 - vs. Dlx6 -	3.07	-5,985 to 12,12	No	ns	0.9814
Dlx2 - vs. Dlx6 Meis2	-19.73	-28,78 to -10,67	Yes	****	<0,0001
Dlx2 Meis2 vs. Dlx5 -	21.23	12,17 to 30,28	Yes	****	<0,0001
Dlx2 Meis2 vs. Dlx5 Meis2	6.275	-2,779 to 15,33	No	ns	0.4186
Dlx2 Meis2 vs. Dlx6 -	6.565	-2,490 to 15,62	No	ns	0.3547
Dlx2 Meis2 vs. Dlx6 Meis2	-16.23	-25,29 to -7,177	Yes	****	<0,0001
Dlx5 - vs. Dlx5 Meis2	-14.95	-24,01 to -5,896	Yes	****	<0,0001
Dlx5 - vs. Dlx6 -	-14.66	-23,72 to -5,607	Yes	****	<0,0001
Dlx5 - vs. Dlx6 Meis2	-37.46	-46,51 to -28,40	Yes	****	<0,0001
Dlx5 Meis2 vs. Dlx6 -	0.2895	-8,765 to 9,344	No	ns	>0,9999
Dlx5 Meis2 vs. Dlx6 Meis2	-22.51	-31,56 to -13,45	Yes	****	<0,0001
Dlx6 - vs. Dlx6 Meis2	-22.8	-31,85 to -13,74	Yes	****	<0,0001
Test details	Mean 1	Mean 2	Mean Diff,	SE of diff,	N1	N2	q	DF
pcDNA - vs. pcDNA Meis2	1	3.974	-2.974	2.756	9	9	1.526	60
pcDNA - vs. Dlx1 -	1	5.128	-4.128	2.756	9	9	2.118	60
pcDNA - vs. Dlx1 Meis2	1	14.55	-13.55	2.756	9	9	6.953	60
pcDNA - vs. Dlx2 -	1	26.62	-25.62	2.756	9	9	13.15	60
pcDNA - vs. Dlx2 Meis2	1	30.12	-29.12	2.756	9	9	14.94	60
pcDNA - vs. Dlx5 -	1	8.89	-7.89	2.756	9	9	4.049	60
pcDNA - vs. Dlx5 Meis2	1	23.84	-22.84	2.756	9	9	11.72	60
pcDNA - vs. Dlx6 -	1	23.55	-22.55	2.756	9	9	11.57	60
pcDNA - vs. Dlx6 Meis2	1	46.35	-45.35	2.756	9	9	23.27	60
pcDNA Meis2 vs. Dlx1 -	3.974	5.128	-1.155	2.756	9	9	0.5926	60
pcDNA Meis2 vs. Dlx1 Meis2	3.974	14.55	-10.58	2.756	9	9	5.427	60
pcDNA Meis2 vs. Dlx2 -	3.974	26.62	-22.65	2.756	9	9	11.62	60
pcDNA Meis2 vs. Dlx2 Meis2	3.974	30.12	-26.14	2.756	9	9	13.42	60
pcDNA Meis2 vs. Dlx5 -	3.974	8.89	-4.917	2.756	9	9	2.523	60
pcDNA Meis2 vs. Dlx5 Meis2	3.974	23.84	-19.87	2.756	9	9	10.19	60
pcDNA Meis2 vs. Dlx6 -	3.974	23.55	-19.58	2.756	9	9	10.05	60
pcDNA Meis2 vs. Dlx6 Meis2	3.974	46.35	-42.37	2.756	9	9	21.74	60
Dlx1 - vs. Dlx1 Meis2	5.128	14.55	-9.421	2.756	9	9	4.834	60
Dlx1 - vs. Dlx2 -	5.128	26.62	-21.49	2.756	9	9	11.03	60
Dlx1 - vs. Dlx2 Meis2	5.128	30.12	-24.99	2.756	9	9	12.82	60
Dlx1 - vs. Dlx5 -	5.128	8.89	-3.762	2.756	9	9	1.93	60
Dlx1 - vs. Dlx5 Meis2	5.128	23.84	-18.71	2.756	9	9	9.602	60
Dlx1 - vs. Dlx6 -	5.128	23.55	-18.42	2.756	9	9	9.454	60
Dlx1 - vs. Dlx6 Meis2	5.128	46.35	-41.22	2.756	9	9	21.15	60
Dlx1 Meis2 vs. Dlx2 -	14.55	26.62	-12.07	2.756	9	9	6.195	60
Dlx1 Meis2 vs. Dlx2 Meis2	14.55	30.12	-15.57	2.756	9	9	7.988	60
Dlx1 Meis2 vs. Dlx5 -	14.55	8.89	5.659	2.756	9	9	2.904	60
Dlx1 Meis2 vs. Dlx5 Meis2	14.55	23.84	-9.292	2.756	9	9	4.768	60
Dlx1 Meis2 vs. Dlx6 -	14.55	23.55	-9.002	2.756	9	9	4.619	60
Dlx1 Meis2 vs. Dlx6 Meis2	14.55	46.35	-31.8	2.756	9	9	16.32	60
Dlx2 - vs. Dlx2 Meis2	26.62	30.12	-3.495	2.756	9	9	1.794	60
Dlx2 - vs. Dlx5 -	26.62	8.89	17.73	2.756	9	9	9.099	60
Dlx2 - vs. Dlx5 Meis2	26.62	23.84	2.78	2.756	9	9	1.427	60
Dlx2 - vs. Dlx6 -	26.62	23.55	3.07	2.756	9	9	1.575	60
Dlx2 - vs. Dlx6 Meis2	26.62	46.35	-19.73	2.756	9	9	10.12	60
Dlx2 Meis2 vs. Dlx5 -	30.12	8.89	21.23	2.756	9	9	10.89	60
Dlx2 Meis2 vs. Dlx5 Meis2	30.12	23.84	6.275	2.756	9	9	3.22	60
Dlx2 Meis2 vs. Dlx6 -	30.12	23.55	6.565	2.756	9	9	3.369	60
Dlx2 Meis2 vs. Dlx6 Meis2	30.12	46.35	-16.23	2.756	9	9	8.329	60
Dlx5 - vs. Dlx5 Meis2	8.89	23.84	-14.95	2.756	9	9	7.672	60
Dlx5 - vs. Dlx6 -	8.89	23.55	-14.66	2.756	9	9	7.523	60
Dlx5 - vs. Dlx6 Meis2	8.89	46.35	-37.46	2.756	9	9	19.22	60
Dlx5 Meis2 vs. Dlx6 -	23.84	23.55	0.2895	2.756	9	9	0.1485	60
Dlx5 Meis2 vs. Dlx6 Meis2	23.84	46.35	-22.51	2.756	9	9	11.55	60
Dlx6 - vs. Dlx6 Meis2	23.55	46.35	-22.8	2.756	9	9	11.7	60

## Sheet: ED_Fig.6_g
seqnames_merged	start_merged	end_merged	width_merged	merged_peak_ID	peakname_meis2	score_meis2	fold_change_meis2	X.log10pvalue_meis2	X.log10qvalue_meis2	rel_summit_pos_meis2	seqnames_meis2	start_meis2	end_meis2	width_meis2	Gene	PeakID	nearest.TSS	dist.nearest.TSS	Feature	VertebratePhastcons	PlacentalPhastcons	EuarchPhastcons	GERP	InVivo.Name	InVivo.Exp.Validated	InVivo.Tissue	InVivo.Same	InVivo.NotSame	gaps	Blacklist	Repeats	Dlx1.BG.e13.5.PeakID	Dlx1.BG.e13.5.peakHeight	Dlx1.BG.e13.5.FC	Dlx1.BG.e13.5.negLog10p_value	Dlx2.BG.e13.5.PeakID	Dlx2.BG.e13.5.peakHeight	Dlx2.BG.e13.5.FC	Dlx2.BG.e13.5.negLog10p_value	Dlx5.BG.e13.5.PeakID	Dlx5.BG.e13.5.peakHeight	Dlx5.BG.e13.5.FC	Dlx5.BG.e13.5.negLog10p_value	seqnames_dlx	start_dlx	end_dlx	width_dlx	meis2_peak	dlx1_peak
chr1	3094769	3095254	486	merged_peak_1	NA	NA	NA	NA	NA	NA	NA	NA	NA	NA	mKIAA1889	Merged.1	mKIAA1889_UCSC	120376	Intergenic	262	623	434	15	NA	NA	NA	NA	NA	NA	NA	NA	NA	0	0	0	Dlx2_e13.5_BG_WT_mrgdf_trim-vs.Input.no_model_peak_1	26.79	8.47399	19.32873	NA	0	0	0	chr1	3094769	3095254	486	n	n
chr1	3210302	3210620	319	merged_peak_2	NA	NA	NA	NA	NA	NA	NA	NA	NA	NA	mKIAA1889	Merged.2	mKIAA1889_UCSC	5010	GeneBody	470	427	366	8	NA	NA	NA	NA	NA	NA	NA	NA	NA	0	0	0	NA	0	0	0	NA	0	0	0	chr1	3210302	3210620	319	n	n
chr1	3289359	3289820	462	merged_peak_3	NA	NA	NA	NA	NA	NA	NA	NA	NA	NA	mKIAA1889	Merged.3	mKIAA1889_UCSC	73726	GeneBody	272	294	315	321	NA	NA	NA	NA	NA	NA	NA	NA	NA	0	0	0	NA	0	0	0	NA	0	0	0	chr1	3289359	3289820	462	n	n
chr1	3842114	3842492	379	merged_peak_4	GE_meis_IP_q0.01_peak_1	243	8.43676	28.72034	24.30438	182	chr1	3842114	3842492	379	NA	NA	NA	NA	NA	NA	NA	NA	NA	NA	NA	NA	NA	NA	NA	NA	NA	NA	NA	NA	NA	NA	NA	NA	NA	NA	NA	NA	NA	NA	NA	NA	NA	y	n
chr1	4332530	4332784	255	merged_peak_5	NA	NA	NA	NA	NA	NA	NA	NA	NA	NA	Rp1	Merged.4	Rp1_RefSeq	27528	GeneBody	NA	NA	NA	NA	NA	NA	NA	NA	NA	NA	NA	NA	NA	0	0	0	NA	0	0	0	NA	0	0	0	chr1	4332530	4332784	255	n	n
chr1	4785599	4786254	656	merged_peak_6	NA	NA	NA	NA	NA	NA	NA	NA	NA	NA	Mrpl15	Merged.5	Mrpl15_RefSeq	0	TSS	250	315	263	28	NA	NA	NA	NA	NA	NA	NA	NA	NA	0	0	0	Dlx2_e13.5_BG_WT_mrgdf_trim-vs.Input.no_model_peak_3b	17.86	5.75097	10.30023	NA	0	0	0	chr1	4785599	4786254	656	n	n
chr1	4857460	4857845	386	merged_peak_7	NA	NA	NA	NA	NA	NA	NA	NA	NA	NA	Tcea1	Merged.6	Tcea1_RefSeq	0	TSS	262	262	211	NA	NA	NA	NA	NA	NA	NA	NA	NA	NA	0	0	0	Dlx2_e13.5_BG_WT_mrgdf_trim-vs.Input.no_model_peak_4	14.43	4.70365	7.67292	NA	0	0	0	chr1	4857460	4857845	386	n	n
chr1	5012880	5013119	240	merged_peak_8	GE_meis_IP_q0.01_peak_2	128	5.98117	16.81626	12.81053	97	chr1	5012880	5013119	240	NA	NA	NA	NA	NA	NA	NA	NA	NA	NA	NA	NA	NA	NA	NA	NA	NA	NA	NA	NA	NA	NA	NA	NA	NA	NA	NA	NA	NA	NA	NA	NA	NA	y	n
chr1	5056022	5056354	333	merged_peak_9	GE_meis_IP_q0.01_peak_3	228	8.27869	27.25596	22.87473	138	chr1	5056022	5056305	284	Rgs20	Merged.7	Rgs20_RefSeq	13929	GeneBody	NA	NA	NA	NA	NA	NA	NA	NA	NA	NA	NA	NA	NA	0	0	0	Dlx2_e13.5_BG_WT_mrgdf_trim-vs.Input.no_model_peak_6	13.05	4.28473	6.84998	NA	0	0	0	chr1	5056079	5056354	276	y	n
chr1	5082861	5083258	398	merged_peak_10	NA	NA	NA	NA	NA	NA	NA	NA	NA	NA	Atp6v1h	Merged.8	Atp6v1h_RefSeq	0	TSS	NA	NA	NA	NA	NA	NA	NA	NA	NA	NA	NA	NA	NA	0	0	0	NA	0	0	0	NA	0	0	0	chr1	5082861	5083258	398	n	n
chr1	5121413	5121679	267	merged_peak_11	NA	NA	NA	NA	NA	NA	NA	NA	NA	NA	Atp6v1h	Merged.9	Atp6v1h_RefSeq	38239	GeneBody	NA	NA	NA	NA	NA	NA	NA	NA	NA	NA	NA	NA	Dlx1_e13.5_BG_WT_mrgdf_trim-vs.Input.no_model_peak_1	28.95	6.29619	15.85222	NA	0	0	0	NA	0	0	0	chr1	5121413	5121679	267	n	y
chr1	5232245	5233175	931	merged_peak_12	NA	NA	NA	NA	NA	NA	NA	NA	NA	NA	AB338584	Merged.10	AB338584_UCSC	62923	Intergenic	262	254	263	53	NA	NA	NA	NA	NA	NA	NA	NA	NA	0	0	0	Dlx2_e13.5_BG_WT_mrgdf_trim-vs.Input.no_model_peak_7b	18.55	5.96043	11.22404	NA	0	0	0	chr1	5232245	5233175	931	n	n
chr1	5770188	5770595	408	merged_peak_13	GE_meis_IP_q0.01_peak_4	171	6.91573	21.3508	17.16228	202	chr1	5770188	5770536	349	Npbwr1	Merged.11	Npbwr1_RefSeq	146801	Intergenic	NA	NA	NA	NA	NA	NA	NA	NA	NA	NA	NA	NA	NA	0	0	0	NA	0	0	0	NA	0	0	0	chr1	5770220	5770595	376	y	n
chr1	5780980	5781231	252	merged_peak_14	NA	NA	NA	NA	NA	NA	NA	NA	NA	NA	Npbwr1	Merged.12	Npbwr1_RefSeq	136165	Intergenic	244	228	NA	NA	NA	NA	NA	NA	NA	NA	NA	NA	NA	0	0	0	NA	0	0	0	NA	0	0	0	chr1	5780980	5781231	252	n	n
chr1	6729163	6730173	1011	merged_peak_15	GE_meis_IP_q0.01_peak_5	85	5.0575	12.28776	8.53284	68	chr1	6729163	6729372	210	St18	Merged.13	St18_RefSeq	0	TSS	754	560	792	1934	hs698	Positive	neural tube[7/9], hindbrain (rhombencephalon)[7/9], midbrain (mesencephalon)[7/9], dorsal root ganglion[7/9], forebrain[7/9], trigeminal V (ganglion, cranial)[6/9]	1	0	NA	NA	NA	Dlx1_e13.5_BG_WT_mrgdf_trim-vs.Input.no_model_peak_3	27.95	6.08633	14.96246	Dlx2_e13.5_BG_WT_mrgdf_trim-vs.Input.no_model_peak_8	60.45	18.73767	62.85149	Dlx5_e13.5_BG_WT_mrgdf_trim-vs.Input.no_model_peak_1	18	5.81847	11.26911	chr1	6729238	6730173	936	y	y
chr1	6757459	6758025	567	merged_peak_16	NA	NA	NA	NA	NA	NA	NA	NA	NA	NA	St18	Merged.14	St18_RefSeq	27407	GeneBody	732	849	787	1993	NA	NA	NA	NA	NA	NA	NA	NA	Dlx1_e13.5_BG_WT_mrgdf_trim-vs.Input.no_model_peak_5	30.94	6.71591	17.67501	Dlx2_e13.5_BG_WT_mrgdf_trim-vs.Input.no_model_peak_11	73.5	22.71747	82.01659	Dlx5_e13.5_BG_WT_mrgdf_trim-vs.Input.no_model_peak_2	25	7.96212	18.31748	chr1	6757459	6758025	567	n	y
chr1	6800031	6801331	1301	merged_peak_17	NA	NA	NA	NA	NA	NA	NA	NA	NA	NA	St18	Merged.15	St18_RefSeq	69979	GeneBody	315	254	276	1054	NA	NA	NA	NA	NA	NA	NA	NA	Dlx1_e13.5_BG_WT_mrgdf_trim-vs.Input.no_model_peak_6b	38.93	8.39479	25.48284	Dlx2_e13.5_BG_WT_mrgdf_trim-vs.Input.no_model_peak_12a	42.59	13.29164	38.36129	Dlx5_e13.5_BG_WT_mrgdf_trim-vs.Input.no_model_peak_3	17	5.51224	10.34264	chr1	6800031	6801331	1301	n	y
chr1	6859077	6859360	284	merged_peak_18	NA	NA	NA	NA	NA	NA	NA	NA	NA	NA	St18	Merged.16	St18_RefSeq	129025	5UTR	483	512	476	1193	NA	NA	NA	NA	NA	NA	NA	NA	NA	0	0	0	NA	0	0	0	NA	0	0	0	chr1	6859077	6859360	284	n	n
chr1	6973098	6973405	308	merged_peak_19	NA	NA	NA	NA	NA	NA	NA	NA	NA	NA	Pcmtd1	Merged.17	Pcmtd1_RefSeq	115513	Intergenic	446	525	532	320	NA	NA	NA	NA	NA	NA	NA	NA	NA	0	0	0	Dlx2_e13.5_BG_WT_mrgdf_trim-vs.Input.no_model_peak_13	17.86	5.75097	10.30023	NA	0	0	0	chr1	6973098	6973405	308	n	n
chr1	7088748	7088984	237	merged_peak_20	GE_meis_IP_q0.01_peak_6	102	5.51912	14.10938	10.23211	160	chr1	7088748	7088984	237	NA	NA	NA	NA	NA	NA	NA	NA	NA	NA	NA	NA	NA	NA	NA	NA	NA	NA	NA	NA	NA	NA	NA	NA	NA	NA	NA	NA	NA	NA	NA	NA	NA	y	n
chr1	8496137	8496861	725	merged_peak_21	NA	NA	NA	NA	NA	NA	NA	NA	NA	NA	Sntg1	Merged.18	Sntg1_UCSC	25617	GeneBody	289	294	248	317	NA	NA	NA	NA	NA	NA	NA	NA	Dlx1_e13.5_BG_WT_mrgdf_trim-vs.Input.no_model_peak_8	33.94	7.34549	20.51077	Dlx2_e13.5_BG_WT_mrgdf_trim-vs.Input.no_model_peak_14	32.29	10.14969	26.09014	NA	0	0	0	chr1	8496137	8496861	725	n	y
chr1	9545178	9545489	312	merged_peak_22	NA	NA	NA	NA	NA	NA	NA	NA	NA	NA	Rrs1	Merged.19	Rrs1_RefSeq	0	TSS	267	238	221	25	NA	NA	NA	NA	NA	NA	NA	NA	NA	0	0	0	NA	0	0	0	NA	0	0	0	chr1	9545178	9545489	312	n	n
chr1	9943880	9944485	606	merged_peak_23	NA	NA	NA	NA	NA	NA	NA	NA	NA	NA	Snhg6	Merged.20	Snhg6_RefSeq	0	TSS	NA	NA	NA	NA	NA	NA	NA	NA	NA	NA	NA	NA	Dlx1_e13.5_BG_WT_mrgdf_trim-vs.Input.no_model_peak_9	22.96	5.03703	10.75116	NA	0	0	0	NA	0	0	0	chr1	9943880	9944485	606	n	y
chr1	10524895	10525323	429	merged_peak_24	NA	NA	NA	NA	NA	NA	NA	NA	NA	NA	Cpa6	Merged.21	Cpa6_UCSC	194618	GeneBody	250	238	NA	NA	NA	NA	NA	NA	NA	NA	NA	NA	Dlx1_e13.5_BG_WT_mrgdf_trim-vs.Input.no_model_peak_10	20.96	4.61731	9.18932	Dlx2_e13.5_BG_WT_mrgdf_trim-vs.Input.no_model_peak_18	25.42	8.05506	18.25379	NA	0	0	0	chr1	10524895	10525323	429	n	y
chr1	11657762	11658083	322	merged_peak_25	NA	NA	NA	NA	NA	NA	NA	NA	NA	NA	A830018L16Rik	Merged.22	A830018L16Rik_UCSC	61610	GeneBody	309	324	221	33	NA	NA	NA	NA	NA	NA	NA	NA	NA	0	0	0	Dlx2_e13.5_BG_WT_mrgdf_trim-vs.Input.no_model_peak_19	18.55	5.96043	11.22404	NA	0	0	0	chr1	11657762	11658083	322	n	n
chr1	11748446	11748995	550	merged_peak_26	NA	NA	NA	NA	NA	NA	NA	NA	NA	NA	A830018L16Rik	Merged.23	A830018L16Rik_UCSC	152294	GeneBody	267	254	401	985	NA	NA	NA	NA	NA	NA	NA	NA	NA	0	0	0	Dlx2_e13.5_BG_WT_mrgdf_trim-vs.Input.no_model_peak_20	30.91	9.73076	23.7802	NA	0	0	0	chr1	11748446	11748995	550	n	n
chr1	11825889	11826153	265	merged_peak_27	NA	NA	NA	NA	NA	NA	NA	NA	NA	NA	A830018L16Rik	Merged.24	A830018L16Rik_UCSC	229737	GeneBody	NA	NA	NA	NA	NA	NA	NA	NA	NA	NA	NA	NA	Dlx1_e13.5_BG_WT_mrgdf_trim-vs.Input.no_model_peak_11	29.94	6.50605	16.75656	NA	0	0	0	NA	0	0	0	chr1	11825889	11826153	265	n	y
chr1	11835338	11835579	242	merged_peak_28	NA	NA	NA	NA	NA	NA	NA	NA	NA	NA	A830018L16Rik	Merged.25	A830018L16Rik_UCSC	239186	GeneBody	NA	NA	NA	NA	NA	NA	NA	NA	NA	NA	NA	NA	Dlx1_e13.5_BG_WT_mrgdf_trim-vs.Input.no_model_peak_12	29.94	6.50605	16.75656	NA	0	0	0	NA	0	0	0	chr1	11835338	11835579	242	n	y
chr1	12148344	12148681	338	merged_peak_29	NA	NA	NA	NA	NA	NA	NA	NA	NA	NA	Mir6341	Merged.26	Mir6341_RefSeq	277303	Intergenic	NA	NA	NA	NA	NA	NA	NA	NA	NA	NA	NA	NA	NA	0	0	0	NA	0	0	0	NA	0	0	0	chr1	12148344	12148681	338	n	n
chr1	12409696	12410848	1153	merged_peak_30	GE_meis_IP_q0.01_peak_7	153	6.70179	19.44757	15.33072	175	chr1	12410084	12410388	305	Mir6341	Merged.27	Mir6341_RefSeq	15136	Intergenic	285	328	382	178	NA	NA	NA	NA	NA	NA	NA	NA	Dlx1_e13.5_BG_WT_mrgdf_trim-vs.Input.no_model_peak_13b	61.88	13.22158	51.46789	Dlx2_e13.5_BG_WT_mrgdf_trim-vs.Input.no_model_peak_21	74.87	23.1364	83.534	Dlx5_e13.5_BG_WT_mrgdf_trim-vs.Input.no_model_peak_4	29	9.18706	22.71996	chr1	12409696	12410848	1153	y	y
chr1	12636262	12636650	389	merged_peak_31	NA	NA	NA	NA	NA	NA	NA	NA	NA	NA	Gm17644	Merged.28	Gm17644_RefSeq	30911	Intergenic	NA	NA	NA	NA	NA	NA	NA	NA	NA	NA	NA	NA	NA	0	0	0	Dlx2_e13.5_BG_WT_mrgdf_trim-vs.Input.no_model_peak_22	20.61	6.58882	13.13659	NA	0	0	0	chr1	12636262	12636650	389	n	n
chr1	12693252	12693889	638	merged_peak_32	NA	NA	NA	NA	NA	NA	NA	NA	NA	NA	Sulf1	Merged.29	Sulf1_RefSeq	821	TSS	330	238	211	6	NA	NA	NA	NA	NA	NA	NA	NA	Dlx1_e13.5_BG_WT_mrgdf_trim-vs.Input.no_model_peak_14	20.96	4.61731	9.18932	Dlx2_e13.5_BG_WT_mrgdf_trim-vs.Input.no_model_peak_23	35.03	10.98754	29.651	NA	0	0	0	chr1	12693252	12693889	638	n	y
chr1	12710628	12710945	318	merged_peak_33	NA	NA	NA	NA	NA	NA	NA	NA	NA	NA	Sulf1	Merged.30	Sulf1_RefSeq	7598	GeneBody	262	254	328	139	NA	NA	NA	NA	NA	NA	NA	NA	NA	0	0	0	Dlx2_e13.5_BG_WT_mrgdf_trim-vs.Input.no_model_peak_24	13.74	4.49419	6.84998	NA	0	0	0	chr1	12710628	12710945	318	n	n
chr1	12895410	12895619	210	merged_peak_34	GE_meis_IP_q0.01_peak_8	34	3.48093	6.81165	3.43752	86	chr1	12895410	12895619	210	NA	NA	NA	NA	NA	NA	NA	NA	NA	NA	NA	NA	NA	NA	NA	NA	NA	NA	NA	NA	NA	NA	NA	NA	NA	NA	NA	NA	NA	NA	NA	NA	NA	y	n
chr1	12991063	12991893	831	merged_peak_35	NA	NA	NA	NA	NA	NA	NA	NA	NA	NA	Slco5a1	Merged.31	Slco5a1_RefSeq	0	TSS	272	269	282	1609	NA	NA	NA	NA	NA	NA	NA	NA	NA	0	0	0	Dlx2_e13.5_BG_WT_mrgdf_trim-vs.Input.no_model_peak_25	14.43	4.70365	7.67292	NA	0	0	0	chr1	12991063	12991893	831	n	n
chr1	13125914	13126391	478	merged_peak_36	NA	NA	NA	NA	NA	NA	NA	NA	NA	NA	Prdm14	Merged.32	Prdm14_RefSeq	770	TSS	NA	NA	NA	NA	NA	NA	NA	NA	NA	NA	NA	NA	NA	0	0	0	NA	0	0	0	NA	0	0	0	chr1	13125914	13126391	478	n	n
chr1	13373833	13374283	451	merged_peak_37	NA	NA	NA	NA	NA	NA	NA	NA	NA	NA	Ncoa2	Merged.33	Ncoa2_RefSeq	0	TSS	386	494	575	536	NA	NA	NA	NA	NA	NA	NA	NA	NA	0	0	0	Dlx2_e13.5_BG_WT_mrgdf_trim-vs.Input.no_model_peak_27	22.67	7.21721	15.12918	NA	0	0	0	chr1	13373833	13374283	451	n	n
chr1	13425816	13426752	937	merged_peak_38	NA	NA	NA	NA	NA	NA	NA	NA	NA	NA	Ncoa2	Merged.34	Ncoa2_RefSeq	51732	Intergenic	244	269	482	17	NA	NA	NA	NA	NA	NA	NA	NA	NA	0	0	0	Dlx2_e13.5_BG_WT_mrgdf_trim-vs.Input.no_model_peak_28a	30.91	9.73076	23.7802	NA	0	0	0	chr1	13425816	13426752	937	n	n
chr1	13589824	13590090	267	merged_peak_39	NA	NA	NA	NA	NA	NA	NA	NA	NA	NA	Tram1	Merged.35	Tram1_RefSeq	0	TSS	262	276	408	9	NA	NA	NA	NA	NA	NA	NA	NA	NA	0	0	0	NA	0	0	0	NA	0	0	0	chr1	13589824	13590090	267	n	n
chr1	13784504	13784780	277	merged_peak_40	NA	NA	NA	NA	NA	NA	NA	NA	NA	NA	Gm5523	Merged.36	Gm5523_RefSeq	2147	Intergenic	250	246	NA	NA	NA	NA	NA	NA	NA	NA	NA	NA	NA	0	0	0	NA	0	0	0	NA	0	0	0	chr1	13784504	13784780	277	n	n
chr1	13935860	13936445	586	merged_peak_41	NA	NA	NA	NA	NA	NA	NA	NA	NA	NA	Gm5523	Merged.37	Gm5523_RefSeq	148930	Intergenic	272	300	406	442	NA	NA	NA	NA	NA	NA	NA	NA	Dlx1_e13.5_BG_WT_mrgdf_trim-vs.Input.no_model_peak_15	17.97	3.98773	6.9977	Dlx2_e13.5_BG_WT_mrgdf_trim-vs.Input.no_model_peak_30	46.71	14.54841	43.56345	Dlx5_e13.5_BG_WT_mrgdf_trim-vs.Input.no_model_peak_5	14	4.59353	7.70739	chr1	13935860	13936445	586	n	y
chr1	14129245	14129821	577	merged_peak_42	NA	NA	NA	NA	NA	NA	NA	NA	NA	NA	Eya1	Merged.38	Eya1_UCSC	174747	Intergenic	552	680	561	341	NA	NA	NA	NA	NA	NA	NA	NA	NA	0	0	0	NA	0	0	0	NA	0	0	0	chr1	14129245	14129821	577	n	n
chr1	14184383	14184735	353	merged_peak_43	NA	NA	NA	NA	NA	NA	NA	NA	NA	NA	Eya1	Merged.39	Eya1_UCSC	119833	Exon	513	498	398	883	NA	NA	NA	NA	NA	NA	NA	NA	NA	0	0	0	Dlx2_e13.5_BG_WT_mrgdf_trim-vs.Input.no_model_peak_32	19.23	6.16989	12.16984	NA	0	0	0	chr1	14184383	14184735	353	n	n
chr1	14485836	14486159	324	merged_peak_44	NA	NA	NA	NA	NA	NA	NA	NA	NA	NA	Eya1	Merged.40	Eya1_RefSeq	175636	Intergenic	NA	NA	NA	NA	NA	NA	NA	NA	NA	NA	NA	NA	NA	0	0	0	Dlx2_e13.5_BG_WT_mrgdf_trim-vs.Input.no_model_peak_35	11.68	3.8658	5.29391	NA	0	0	0	chr1	14485836	14486159	324	n	n
chr1	14570124	14570629	506	merged_peak_45	NA	NA	NA	NA	NA	NA	NA	NA	NA	NA	Msc	Merged.41	Msc_RefSeq	185335	Intergenic	476	688	619	1015	NA	NA	NA	NA	NA	NA	NA	NA	Dlx1_e13.5_BG_WT_mrgdf_trim-vs.Input.no_model_peak_16	16.97	3.77787	6.31144	Dlx2_e13.5_BG_WT_mrgdf_trim-vs.Input.no_model_peak_40	34.35	10.77808	28.45175	NA	0	0	0	chr1	14570124	14570629	506	n	y
chr1	14718646	14718876	231	merged_peak_46	NA	NA	NA	NA	NA	NA	NA	NA	NA	NA	Msc	Merged.42	Msc_RefSeq	37088	Intergenic	NA	NA	NA	NA	NA	NA	NA	NA	NA	NA	NA	NA	NA	0	0	0	NA	0	0	0	NA	0	0	0	chr1	14718646	14718876	231	n	n
chr1	15437946	15438225	280	merged_peak_47	NA	NA	NA	NA	NA	NA	NA	NA	NA	NA	Kcnb2	Merged.43	Kcnb2_RefSeq	125493	GeneBody	256	246	239	63	NA	NA	NA	NA	NA	NA	NA	NA	NA	0	0	0	NA	0	0	0	NA	0	0	0	chr1	15437946	15438225	280	n	n
chr1	15508451	15508844	394	merged_peak_48	GE_meis_IP_q0.01_peak_9	162	6.89891	20.38327	16.23092	162	chr1	15508451	15508844	394	NA	NA	NA	NA	NA	NA	NA	NA	NA	NA	NA	NA	NA	NA	NA	NA	NA	NA	NA	NA	NA	NA	NA	NA	NA	NA	NA	NA	NA	NA	NA	NA	NA	y	n
chr1	16112432	16112724	293	merged_peak_49	NA	NA	NA	NA	NA	NA	NA	NA	NA	NA	Rdh10	Merged.44	Rdh10_RefSeq	6549	GeneBody	583	705	373	415	NA	NA	NA	NA	NA	NA	NA	NA	NA	0	0	0	Dlx2_e13.5_BG_WT_mrgdf_trim-vs.Input.no_model_peak_42	20.61	6.58882	13.13659	NA	0	0	0	chr1	16112432	16112724	293	n	n
chr1	16405140	16405393	254	merged_peak_50	NA	NA	NA	NA	NA	NA	NA	NA	NA	NA	Stau2	Merged.45	Stau2_RefSeq	113907	GeneBody	NA	NA	NA	NA	NA	NA	NA	NA	NA	NA	NA	NA	Dlx1_e13.5_BG_WT_mrgdf_trim-vs.Input.no_model_peak_19	30.94	6.71591	17.67501	NA	0	0	0	NA	0	0	0	chr1	16405140	16405393	254	n	y
chr1	16656695	16657585	891	merged_peak_51	NA	NA	NA	NA	NA	NA	NA	NA	NA	NA	D030040B21Rik	Merged.46	D030040B21Rik_RefSeq	0	TSS	285	288	231	20	NA	NA	NA	NA	NA	NA	NA	NA	NA	0	0	0	NA	0	0	0	NA	0	0	0	chr1	16656695	16657585	891	n	n
chr1	16746104	16746419	316	merged_peak_52	NA	NA	NA	NA	NA	NA	NA	NA	NA	NA	Ly96	Merged.47	Ly96_RefSeq	57647	Intergenic	267	262	248	NA	NA	NA	NA	NA	NA	NA	NA	NA	Dlx1_e13.5_BG_WT_mrgdf_trim-vs.Input.no_model_peak_20	19.96	4.40745	8.4377	NA	0	0	0	NA	0	0	0	chr1	16746104	16746419	316	n	y
chr1	17123444	17123723	280	merged_peak_53	NA	NA	NA	NA	NA	NA	NA	NA	NA	NA	Gdap1	Merged.48	Gdap1_RefSeq	21648	Intergenic	NA	NA	NA	NA	NA	NA	NA	NA	NA	NA	NA	NA	NA	0	0	0	NA	0	0	0	NA	0	0	0	chr1	17123444	17123723	280	n	n
chr1	17338004	17338223	220	merged_peak_54	NA	NA	NA	NA	NA	NA	NA	NA	NA	NA	AK135932	Merged.49	AK135932_UCSC	169598	Intergenic	289	294	263	NA	NA	NA	NA	NA	NA	NA	NA	NA	Dlx1_e13.5_BG_WT_mrgdf_trim-vs.Input.no_model_peak_22	28.95	6.29619	15.85222	NA	0	0	0	NA	0	0	0	chr1	17338004	17338223	220	n	y
chr1	17379028	17379323	296	merged_peak_55	NA	NA	NA	NA	NA	NA	NA	NA	NA	NA	AK135932	Merged.50	AK135932_UCSC	210622	Intergenic	NA	NA	NA	NA	NA	NA	NA	NA	NA	NA	NA	NA	Dlx1_e13.5_BG_WT_mrgdf_trim-vs.Input.no_model_peak_23	32.94	7.13563	19.55252	NA	0	0	0	NA	0	0	0	chr1	17379028	17379323	296	n	y
chr1	17416893	17417184	292	merged_peak_56	NA	NA	NA	NA	NA	NA	NA	NA	NA	NA	Pi15	Merged.51	Pi15_RefSeq	184715	Intergenic	262	254	239	NA	NA	NA	NA	NA	NA	NA	NA	NA	NA	0	0	0	NA	0	0	0	NA	0	0	0	chr1	17416893	17417184	292	n	n
chr1	17912851	17913143	293	merged_peak_57	NA	NA	NA	NA	NA	NA	NA	NA	NA	NA	Gm16070	Merged.52	Gm16070_RefSeq	185204	Intergenic	NA	NA	NA	NA	NA	NA	NA	NA	NA	NA	NA	NA	Dlx1_e13.5_BG_WT_mrgdf_trim-vs.Input.no_model_peak_24	36.93	7.97507	23.45915	Dlx2_e13.5_BG_WT_mrgdf_trim-vs.Input.no_model_peak_46	19.92	6.37936	12.16984	NA	0	0	0	chr1	17912851	17913143	293	n	y
chr1	18181250	18181588	339	merged_peak_58	GE_meis_IP_q0.01_peak_10	162	6.89891	20.38327	16.23092	181	chr1	18181250	18181588	339	NA	NA	NA	NA	NA	NA	NA	NA	NA	NA	NA	NA	NA	NA	NA	NA	NA	NA	NA	NA	NA	NA	NA	NA	NA	NA	NA	NA	NA	NA	NA	NA	NA	y	n
chr1	18191416	18192059	644	merged_peak_59	NA	NA	NA	NA	NA	NA	NA	NA	NA	NA	Defb44-ps	Merged.53	Defb44-ps_RefSeq	31503	Intergenic	613	714	587	396	NA	NA	NA	NA	NA	NA	NA	NA	NA	0	0	0	Dlx2_e13.5_BG_WT_mrgdf_trim-vs.Input.no_model_peak_47	22.67	7.21721	15.12918	NA	0	0	0	chr1	18191416	18192059	644	n	n
chr1	18307362	18308085	724	merged_peak_60	GE_meis_IP_q0.01_peak_11	741	16.91906	79.59222	74.1101	220	chr1	18307362	18308085	724	NA	NA	NA	NA	NA	NA	NA	NA	NA	NA	NA	NA	NA	NA	NA	NA	NA	NA	NA	NA	NA	NA	NA	NA	NA	NA	NA	NA	NA	NA	NA	NA	NA	y	n
chr1	18583626	18584035	410	merged_peak_61	NA	NA	NA	NA	NA	NA	NA	NA	NA	NA	Gm15386	Merged.54	Gm15386_RefSeq	318487	Intergenic	285	644	615	107	NA	NA	NA	NA	NA	NA	NA	NA	NA	0	0	0	Dlx2_e13.5_BG_WT_mrgdf_trim-vs.Input.no_model_peak_48	13.05	4.28473	6.84998	NA	0	0	0	chr1	18583626	18584035	410	n	n
chr1	18706018	18706248	231	merged_peak_62	NA	NA	NA	NA	NA	NA	NA	NA	NA	NA	Tfap2d	Merged.55	Tfap2d_RefSeq	396772	Intergenic	NA	NA	NA	NA	NA	NA	NA	NA	NA	NA	NA	NA	Dlx1_e13.5_BG_WT_mrgdf_trim-vs.Input.no_model_peak_25	28.95	6.29619	15.85222	NA	0	0	0	NA	0	0	0	chr1	18706018	18706248	231	n	y
chr1	19219810	19220223	414	merged_peak_63	NA	NA	NA	NA	NA	NA	NA	NA	NA	NA	Tcfap2b	Merged.56	Tcfap2b_UCSC	5882	GeneBody	285	685	636	52	NA	NA	NA	NA	NA	NA	NA	NA	Dlx1_e13.5_BG_WT_mrgdf_trim-vs.Input.no_model_peak_27	32.94	7.13563	19.55252	Dlx2_e13.5_BG_WT_mrgdf_trim-vs.Input.no_model_peak_49	26.1	8.26452	19.32873	NA	0	0	0	chr1	19219810	19220223	414	n	y
chr1	19245067	19245659	593	merged_peak_64	NA	NA	NA	NA	NA	NA	NA	NA	NA	NA	Tcfap2b	Merged.57	Tcfap2b_UCSC	31139	Intergenic	296	489	740	1506	NA	NA	NA	NA	NA	NA	NA	NA	NA	0	0	0	Dlx2_e13.5_BG_WT_mrgdf_trim-vs.Input.no_model_peak_50	12.36	4.07526	6.05629	NA	0	0	0	chr1	19245067	19245659	593	n	n
chr1	19981595	19981953	359	merged_peak_65	NA	NA	NA	NA	NA	NA	NA	NA	NA	NA	4930486I03Rik	Merged.58	4930486I03Rik_RefSeq	374499	Intergenic	309	246	691	626	NA	NA	NA	NA	NA	NA	NA	NA	Dlx1_e13.5_BG_WT_mrgdf_trim-vs.Input.no_model_peak_29	14.97	3.35815	5.01255	Dlx2_e13.5_BG_WT_mrgdf_trim-vs.Input.no_model_peak_53	17.86	5.75097	10.30023	NA	0	0	0	chr1	19981595	19981953	359	n	y
chr1	21411285	21412136	852	merged_peak_66	NA	NA	NA	NA	NA	NA	NA	NA	NA	NA	Khdc1b	Merged.59	Khdc1b_RefSeq	27728	GeneBody	256	246	248	316	NA	NA	NA	NA	NA	NA	NA	NA	NA	0	0	0	NA	0	0	0	NA	0	0	0	chr1	21411285	21412136	852	n	n
chr1	21650740	21651170	431	merged_peak_67	NA	NA	NA	NA	NA	NA	NA	NA	NA	NA	Kcnq5	Merged.60	Kcnq5_UCSC	163406	GeneBody	NA	NA	221	NA	NA	NA	NA	NA	NA	NA	NA	NA	NA	0	0	0	Dlx2_e13.5_BG_WT_mrgdf_trim-vs.Input.no_model_peak_56	21.98	7.00774	14.12332	NA	0	0	0	chr1	21650740	21651170	431	n	n
chr1	22848089	22848597	509	merged_peak_68	NA	NA	NA	NA	NA	NA	NA	NA	NA	NA	Rims1	Merged.61	Rims1_RefSeq	42364	Intergenic	244	228	211	517	NA	NA	NA	NA	NA	NA	NA	NA	NA	0	0	0	NA	0	0	0	NA	0	0	0	chr1	22848089	22848597	509	n	n
chr1	22902994	22903342	349	merged_peak_69	NA	NA	NA	NA	NA	NA	NA	NA	NA	NA	Rims1	Merged.62	Rims1_RefSeq	97269	Intergenic	256	246	288	NA	NA	NA	NA	NA	NA	NA	NA	NA	NA	0	0	0	NA	0	0	0	NA	0	0	0	chr1	22902994	22903342	349	n	n
chr1	23146482	23146762	281	merged_peak_70	GE_meis_IP_q0.01_peak_12	199	7.68735	24.2443	19.95601	170	chr1	23146482	23146762	281	NA	NA	NA	NA	NA	NA	NA	NA	NA	NA	NA	NA	NA	NA	NA	NA	NA	NA	NA	NA	NA	NA	NA	NA	NA	NA	NA	NA	NA	NA	NA	NA	NA	y	n
chr1	23207023	23207336	314	merged_peak_71	NA	NA	NA	NA	NA	NA	NA	NA	NA	NA	Mir30a	Merged.63	Mir30a_RefSeq	64931	Intergenic	244	288	288	76	NA	NA	NA	NA	NA	NA	NA	NA	NA	0	0	0	Dlx2_e13.5_BG_WT_mrgdf_trim-vs.Input.no_model_peak_57	15.8	5.12258	8.52331	NA	0	0	0	chr1	23207023	23207336	314	n	n
chr1	23239686	23239960	275	merged_peak_72	NA	NA	NA	NA	NA	NA	NA	NA	NA	NA	Mir30a	Merged.64	Mir30a_RefSeq	32307	Intergenic	NA	NA	NA	NA	NA	NA	NA	NA	NA	NA	NA	NA	Dlx1_e13.5_BG_WT_mrgdf_trim-vs.Input.no_model_peak_36	29.94	6.50605	16.75656	Dlx2_e13.5_BG_WT_mrgdf_trim-vs.Input.no_model_peak_58	24.73	7.8456	17.19512	Dlx5_e13.5_BG_WT_mrgdf_trim-vs.Input.no_model_peak_6	16	5.206	9.43932	chr1	23239686	23239960	275	n	y
chr1	23490658	23490962	305	merged_peak_73	NA	NA	NA	NA	NA	NA	NA	NA	NA	NA	AK090150	Merged.65	AK090150_UCSC	92885	Intergenic	250	337	282	461	NA	NA	NA	NA	NA	NA	NA	NA	NA	0	0	0	NA	0	0	0	NA	0	0	0	chr1	23490658	23490962	305	n	n
chr1	23495354	23495730	377	merged_peak_74	NA	NA	NA	NA	NA	NA	NA	NA	NA	NA	AK090150	Merged.66	AK090150_UCSC	97581	Intergenic	272	269	221	NA	NA	NA	NA	NA	NA	NA	NA	NA	NA	0	0	0	Dlx2_e13.5_BG_WT_mrgdf_trim-vs.Input.no_model_peak_61	16.49	5.33204	9.39956	NA	0	0	0	chr1	23495354	23495730	377	n	n
chr1	24100192	24100486	295	merged_peak_75	NA	NA	NA	NA	NA	NA	NA	NA	NA	NA	Fam135a	Merged.67	Fam135a_RefSeq	0	TSS	303	294	415	489	NA	NA	NA	NA	NA	NA	NA	NA	NA	0	0	0	NA	0	0	0	NA	0	0	0	chr1	24100192	24100486	295	n	n
chr1	24134927	24135220	294	merged_peak_76	NA	NA	NA	NA	NA	NA	NA	NA	NA	NA	Fam135a	Merged.68	Fam135a_RefSeq	34585	Intergenic	312	328	310	70	NA	NA	NA	NA	NA	NA	NA	NA	NA	0	0	0	NA	0	0	0	NA	0	0	0	chr1	24134927	24135220	294	n	n
chr1	24273421	24273758	338	merged_peak_77	NA	NA	NA	NA	NA	NA	NA	NA	NA	NA	Col9a1	Merged.69	Col9a1_UCSC	78190	GeneBody	381	352	413	187	NA	NA	NA	NA	NA	NA	NA	NA	NA	0	0	0	NA	0	0	0	NA	0	0	0	chr1	24273421	24273758	338	n	n
chr1	24535416	24535694	279	merged_peak_78	NA	NA	NA	NA	NA	NA	NA	NA	NA	NA	Col19a1	Merged.70	Col19a1_RefSeq	51741	GeneBody	NA	NA	NA	NA	NA	NA	NA	NA	NA	NA	NA	NA	Dlx1_e13.5_BG_WT_mrgdf_trim-vs.Input.no_model_peak_38	33.94	7.34549	20.51077	NA	0	0	0	NA	0	0	0	chr1	24535416	24535694	279	n	y
chr1	24870237	24870491	255	merged_peak_79	NA	NA	NA	NA	NA	NA	NA	NA	NA	NA	Lmbrd1	Merged.72	Lmbrd1_UCSC	241316	Intergenic	NA	NA	NA	NA	NA	NA	NA	NA	NA	NA	NA	NA	Dlx1_e13.5_BG_WT_mrgdf_trim-vs.Input.no_model_peak_40	29.94	6.50605	16.75656	NA	0	0	0	NA	0	0	0	chr1	24870237	24870491	255	n	y
chr1	25430644	25431437	794	merged_peak_80	NA	NA	NA	NA	NA	NA	NA	NA	NA	NA	Gm20172	Merged.73	Gm20172_RefSeq	152689	Exon	515	619	529	324	NA	NA	NA	NA	NA	NA	NA	NA	NA	0	0	0	NA	0	0	0	NA	0	0	0	chr1	25430644	25431437	794	n	n
chr1	25588563	25589046	484	merged_peak_81	NA	NA	NA	NA	NA	NA	NA	NA	NA	NA	Bai3	Merged.74	Bai3_UCSC	237727	GeneBody	237	218	341	83	NA	NA	NA	NA	NA	NA	NA	NA	NA	0	0	0	Dlx2_e13.5_BG_WT_mrgdf_trim-vs.Input.no_model_peak_65	32.29	10.14969	26.09014	NA	0	0	0	chr1	25588563	25589046	484	n	n
chr1	25698737	25699020	284	merged_peak_82	GE_meis_IP_q0.01_peak_13	153	6.70179	19.44757	15.33072	117	chr1	25698737	25699020	284	NA	NA	NA	NA	NA	NA	NA	NA	NA	NA	NA	NA	NA	NA	NA	NA	NA	NA	NA	NA	NA	NA	NA	NA	NA	NA	NA	NA	NA	NA	NA	NA	NA	y	n
chr1	25753134	25753361	228	merged_peak_83	NA	NA	NA	NA	NA	NA	NA	NA	NA	NA	Bai3	Merged.75	Bai3_UCSC	73412	GeneBody	267	262	NA	211	NA	NA	NA	NA	NA	NA	NA	NA	Dlx1_e13.5_BG_WT_mrgdf_trim-vs.Input.no_model_peak_42	28.95	6.29619	15.85222	NA	0	0	0	NA	0	0	0	chr1	25753134	25753361	228	n	y
chr1	25768949	25769300	352	merged_peak_84	NA	NA	NA	NA	NA	NA	NA	NA	NA	NA	Bai3	Merged.76	Bai3_UCSC	57473	GeneBody	NA	NA	NA	137	NA	NA	NA	NA	NA	NA	NA	NA	NA	0	0	0	NA	0	0	0	NA	0	0	0	chr1	25768949	25769300	352	n	n
chr1	25849504	25849798	295	merged_peak_85	NA	NA	NA	NA	NA	NA	NA	NA	NA	NA	Adgrb3	Merged.77	Adgrb3_RefSeq	19796	Intergenic	289	294	248	259	NA	NA	NA	NA	NA	NA	NA	NA	NA	0	0	0	NA	0	0	0	NA	0	0	0	chr1	25849504	25849798	295	n	n
chr1	26511383	26511887	505	merged_peak_86	NA	NA	NA	NA	NA	NA	NA	NA	NA	NA	4931408C20Rik	Merged.78	4931408C20Rik_RefSeq	175571	Intergenic	250	238	288	364	NA	NA	NA	NA	NA	NA	NA	NA	NA	0	0	0	NA	0	0	0	NA	0	0	0	chr1	26511383	26511887	505	n	n
chr1	26686414	26688449	2036	merged_peak_87	NA	NA	NA	NA	NA	NA	NA	NA	NA	NA	4931408C20Rik	Merged.79	4931408C20Rik_RefSeq	0	TSS	NA	NA	NA	NA	NA	NA	NA	NA	NA	NA	Blacklist.7	NA	Dlx1_e13.5_BG_WT_mrgdf_trim-vs.Input.no_model_peak_44c	34.94	7.55535	21.48152	Dlx2_e13.5_BG_WT_mrgdf_trim-vs.Input.no_model_peak_68a	24.73	7.8456	17.19512	Dlx5_e13.5_BG_WT_mrgdf_trim-vs.Input.no_model_peak_9a	31	9.79953	25.00821	chr1	26686414	26688449	2036	n	y
chr1	27949616	27949870	255	merged_peak_88	NA	NA	NA	NA	NA	NA	NA	NA	NA	NA	AK050085	Merged.80	AK050085_UCSC	65569	Intergenic	NA	NA	NA	NA	NA	NA	NA	NA	NA	NA	NA	NA	Dlx1_e13.5_BG_WT_mrgdf_trim-vs.Input.no_model_peak_45	32.94	7.13563	19.55252	NA	0	0	0	NA	0	0	0	chr1	27949616	27949870	255	n	y
chr1	28047304	28047705	402	merged_peak_89	NA	NA	NA	NA	NA	NA	NA	NA	NA	NA	AK050085	Merged.81	AK050085_UCSC	163257	Intergenic	375	359	221	249	NA	NA	NA	NA	NA	NA	NA	NA	NA	0	0	0	NA	0	0	0	NA	0	0	0	chr1	28047304	28047705	402	n	n
chr1	28067672	28067962	291	merged_peak_90	NA	NA	NA	NA	NA	NA	NA	NA	NA	NA	AK050085	Merged.82	AK050085_UCSC	183625	Intergenic	NA	NA	NA	NA	NA	NA	NA	NA	NA	NA	NA	NA	Dlx1_e13.5_BG_WT_mrgdf_trim-vs.Input.no_model_peak_46	29.94	6.50605	16.75656	NA	0	0	0	Dlx5_e13.5_BG_WT_mrgdf_trim-vs.Input.no_model_peak_10	12	3.98106	6.08548	chr1	28067672	28067962	291	n	y
chr1	28640817	28641369	553	merged_peak_91	NA	NA	NA	NA	NA	NA	NA	NA	NA	NA	Gm597	Merged.83	Gm597_RefSeq	138881	Intergenic	281	254	NA	181	NA	NA	NA	NA	NA	NA	NA	NA	NA	0	0	0	Dlx2_e13.5_BG_WT_mrgdf_trim-vs.Input.no_model_peak_70	28.85	9.10238	21.52516	NA	0	0	0	chr1	28640817	28641369	553	n	n
chr1	28677638	28678035	398	merged_peak_92	NA	NA	NA	NA	NA	NA	NA	NA	NA	NA	Gm597	Merged.84	Gm597_RefSeq	102215	Intergenic	303	269	231	253	NA	NA	NA	NA	NA	NA	NA	NA	NA	0	0	0	Dlx2_e13.5_BG_WT_mrgdf_trim-vs.Input.no_model_peak_71	19.92	6.37936	12.16984	NA	0	0	0	chr1	28677638	28678035	398	n	n
chr1	29205032	29205399	368	merged_peak_93	NA	NA	NA	NA	NA	NA	NA	NA	NA	NA	Mir6342	Merged.85	Mir6342_RefSeq	216087	Intergenic	NA	NA	NA	NA	NA	NA	NA	NA	NA	NA	NA	NA	NA	0	0	0	NA	0	0	0	NA	0	0	0	chr1	29205032	29205399	368	n	n
chr1	29217179	29217792	614	merged_peak_94	NA	NA	NA	NA	NA	NA	NA	NA	NA	NA	Mir6342	Merged.86	Mir6342_RefSeq	203694	Intergenic	315	622	518	22	NA	NA	NA	NA	NA	NA	NA	NA	Dlx1_e13.5_BG_WT_mrgdf_trim-vs.Input.no_model_peak_49	18.96	4.19759	7.70683	Dlx2_e13.5_BG_WT_mrgdf_trim-vs.Input.no_model_peak_72	39.15	12.24432	34.56355	NA	0	0	0	chr1	29217179	29217792	614	n	y
chr1	29260927	29261712	786	merged_peak_95	NA	NA	NA	NA	NA	NA	NA	NA	NA	NA	Mir6342	Merged.87	Mir6342_RefSeq	159774	Intergenic	244	355	248	496	NA	NA	NA	NA	NA	NA	NA	NA	NA	0	0	0	Dlx2_e13.5_BG_WT_mrgdf_trim-vs.Input.no_model_peak_74	15.8	5.12258	8.52331	NA	0	0	0	chr1	29260927	29261712	786	n	n
chr1	30009069	30009359	291	merged_peak_96	NA	NA	NA	NA	NA	NA	NA	NA	NA	NA	Mir6342	Merged.88	Mir6342_RefSeq	587580	Intergenic	237	218	NA	251	NA	NA	NA	NA	NA	NA	NA	NA	NA	0	0	0	Dlx2_e13.5_BG_WT_mrgdf_trim-vs.Input.no_model_peak_75	15.8	5.12258	8.52331	NA	0	0	0	chr1	30009069	30009359	291	n	n
chr1	30060836	30061186	351	merged_peak_97	GE_meis_IP_q0.01_peak_14	121	5.68532	16.07084	12.10359	217	chr1	30060836	30061186	351	NA	NA	NA	NA	NA	NA	NA	NA	NA	NA	NA	NA	NA	NA	NA	NA	NA	NA	NA	NA	NA	NA	NA	NA	NA	NA	NA	NA	NA	NA	NA	NA	NA	y	n
chr1	30537217	30537625	409	merged_peak_98	NA	NA	NA	NA	NA	NA	NA	NA	NA	NA	AK087209	Merged.89	AK087209_UCSC	182334	Intergenic	285	262	NA	392	NA	NA	NA	NA	NA	NA	NA	NA	Dlx1_e13.5_BG_WT_mrgdf_trim-vs.Input.no_model_peak_53	19.96	4.40745	8.4377	Dlx2_e13.5_BG_WT_mrgdf_trim-vs.Input.no_model_peak_77	13.05	4.28473	6.84998	NA	0	0	0	chr1	30537217	30537625	409	n	y
chr1	31051588	31051909	322	merged_peak_99	NA	NA	NA	NA	NA	NA	NA	NA	NA	NA	Ptp4a1	Merged.90	Ptp4a1_RefSeq	101832	Intergenic	244	228	428	10	NA	NA	NA	NA	NA	NA	NA	NA	NA	0	0	0	NA	0	0	0	NA	0	0	0	chr1	31051588	31051909	322	n	n
chr1	31195409	31195776	368	merged_peak_100	NA	NA	NA	NA	NA	NA	NA	NA	NA	NA	Lgsn	Merged.91	Lgsn_RefSeq	18973	GeneBody	250	238	239	93	NA	NA	NA	NA	NA	NA	NA	NA	NA	0	0	0	NA	0	0	0	NA	0	0	0	chr1	31195409	31195776	368	n	n
chr1	32174310	32174848	539	merged_peak_101	NA	NA	NA	NA	NA	NA	NA	NA	NA	NA	Khdrbs2	Merged.92	Khdrbs2_RefSeq	1503	TSS	347	375	288	109	NA	NA	NA	NA	NA	NA	NA	NA	Dlx1_e13.5_BG_WT_mrgdf_trim-vs.Input.no_model_peak_59	24.95	5.45675	12.38583	NA	0	0	0	NA	0	0	0	chr1	32174310	32174848	539	n	y
chr1	32192341	32192699	359	merged_peak_102	NA	NA	NA	NA	NA	NA	NA	NA	NA	NA	Khdrbs2	Merged.93	Khdrbs2_RefSeq	19534	GeneBody	386	355	305	318	NA	NA	NA	NA	NA	NA	NA	NA	NA	0	0	0	Dlx2_e13.5_BG_WT_mrgdf_trim-vs.Input.no_model_peak_83	24.04	7.63613	17.19512	NA	0	0	0	chr1	32192341	32192699	359	n	n
chr1	32309741	32310046	306	merged_peak_103	NA	NA	NA	NA	NA	NA	NA	NA	NA	NA	Khdrbs2	Merged.94	Khdrbs2_RefSeq	136934	GeneBody	NA	NA	NA	NA	NA	NA	NA	NA	NA	NA	NA	NA	NA	0	0	0	NA	0	0	0	NA	0	0	0	chr1	32309741	32310046	306	n	n
chr1	32649641	32650329	689	merged_peak_104	NA	NA	NA	NA	NA	NA	NA	NA	NA	NA	Gm5415	Merged.95	Gm5415_RefSeq	102347	GeneBody	457	539	432	83	NA	NA	NA	NA	NA	NA	NA	NA	Dlx1_e13.5_BG_WT_mrgdf_trim-vs.Input.no_model_peak_62	22.96	5.03703	10.75116	Dlx2_e13.5_BG_WT_mrgdf_trim-vs.Input.no_model_peak_84b	24.73	7.8456	17.19512	Dlx5_e13.5_BG_WT_mrgdf_trim-vs.Input.no_model_peak_13	12	3.98106	6.08548	chr1	32649641	32650329	689	n	y
chr1	33042523	33042793	271	merged_peak_105	NA	NA	NA	NA	NA	NA	NA	NA	NA	NA	DQ714940	Merged.96	DQ714940_UCSC	439559	Intergenic	256	246	239	NA	NA	NA	NA	NA	NA	NA	NA	NA	NA	0	0	0	NA	0	0	0	NA	0	0	0	chr1	33042523	33042793	271	n	n
chr1	33201538	33202236	699	merged_peak_106	NA	NA	NA	NA	NA	NA	NA	NA	NA	NA	DQ714940	Merged.97	DQ714940_UCSC	280116	Intergenic	262	294	248	207	NA	NA	NA	NA	NA	NA	NA	NA	NA	0	0	0	Dlx2_e13.5_BG_WT_mrgdf_trim-vs.Input.no_model_peak_85	23.36	7.42667	16.15336	NA	0	0	0	chr1	33201538	33202236	699	n	n
chr1	33288302	33288571	270	merged_peak_107	NA	NA	NA	NA	NA	NA	NA	NA	NA	NA	DQ714940	Merged.98	DQ714940_UCSC	193781	Intergenic	488	581	424	468	NA	NA	NA	NA	NA	NA	NA	NA	NA	0	0	0	Dlx2_e13.5_BG_WT_mrgdf_trim-vs.Input.no_model_peak_86	15.11	4.91312	8.52331	NA	0	0	0	chr1	33288302	33288571	270	n	n
chr1	33396637	33396922	286	merged_peak_108	NA	NA	NA	NA	NA	NA	NA	NA	NA	NA	DQ714940	Merged.99	DQ714940_UCSC	85430	Intergenic	NA	NA	NA	NA	NA	NA	NA	NA	NA	NA	NA	NA	Dlx1_e13.5_BG_WT_mrgdf_trim-vs.Input.no_model_peak_63	31.94	6.92577	18.60714	NA	0	0	0	NA	0	0	0	chr1	33396637	33396922	286	n	y
chr1	33494311	33495500	1190	merged_peak_109	NA	NA	NA	NA	NA	NA	NA	NA	NA	NA	DQ714940	Merged.100	DQ714940_UCSC	11956	GeneBody	244	228	333	421	NA	NA	NA	NA	NA	NA	NA	NA	Dlx1_e13.5_BG_WT_mrgdf_trim-vs.Input.no_model_peak_65	16.97	3.77787	6.31144	Dlx2_e13.5_BG_WT_mrgdf_trim-vs.Input.no_model_peak_87a	41.22	12.87271	37.0851	Dlx5_e13.5_BG_WT_mrgdf_trim-vs.Input.no_model_peak_14	20	6.43094	13.18697	chr1	33494311	33495500	1190	n	y
chr1	33599206	33599504	299	merged_peak_110	NA	NA	NA	NA	NA	NA	NA	NA	NA	NA	Prim2	Merged.101	Prim2_UCSC	22636	GeneBody	NA	NA	NA	NA	NA	NA	NA	NA	NA	NA	NA	NA	NA	0	0	0	Dlx2_e13.5_BG_WT_mrgdf_trim-vs.Input.no_model_peak_88	21.29	6.79828	14.12332	NA	0	0	0	chr1	33599206	33599504	299	n	n
chr1	33609952	33610406	455	merged_peak_111	GE_meis_IP_q0.01_peak_15	115	5.20154	15.53022	11.59963	183	chr1	33609952	33610390	439	Prim2	Merged.102	Prim2_UCSC	11734	GeneBody	303	269	349	631	NA	NA	NA	NA	NA	NA	NA	NA	Dlx1_e13.5_BG_WT_mrgdf_trim-vs.Input.no_model_peak_66	17.97	3.98773	6.9977	Dlx2_e13.5_BG_WT_mrgdf_trim-vs.Input.no_model_peak_89	19.23	6.16989	12.16984	NA	0	0	0	chr1	33610030	33610406	377	y	y
chr1	33663183	33663533	351	merged_peak_112	NA	NA	NA	NA	NA	NA	NA	NA	NA	NA	Prim2	Merged.103	Prim2_UCSC	6223	GeneBody	341	262	NA	22	NA	NA	NA	NA	NA	NA	NA	NA	Dlx1_e13.5_BG_WT_mrgdf_trim-vs.Input.no_model_peak_67	25.95	5.66661	13.22871	Dlx2_e13.5_BG_WT_mrgdf_trim-vs.Input.no_model_peak_90	19.23	6.16989	12.16984	NA	0	0	0	chr1	33663183	33663533	351	n	y
chr1	34005398	34005970	573	merged_peak_113	NA	NA	NA	NA	NA	NA	NA	NA	NA	NA	Bpag1	Merged.104	Bpag1_UCSC	0	TSS	525	576	527	1287	NA	NA	NA	NA	NA	NA	NA	NA	NA	0	0	0	Dlx2_e13.5_BG_WT_mrgdf_trim-vs.Input.no_model_peak_92a	18.55	5.96043	11.22404	NA	0	0	0	chr1	34005398	34005970	573	n	n
chr1	34053038	34053276	239	merged_peak_114	NA	NA	NA	NA	NA	NA	NA	NA	NA	NA	Dst	Merged.105	Dst_RefSeq	41212	GeneBody	NA	NA	NA	NA	NA	NA	NA	NA	NA	NA	NA	NA	Dlx1_e13.5_BG_WT_mrgdf_trim-vs.Input.no_model_peak_68	28.95	6.29619	15.85222	NA	0	0	0	NA	0	0	0	chr1	34053038	34053276	239	n	y
chr1	34399579	34399866	288	merged_peak_115	NA	NA	NA	NA	NA	NA	NA	NA	NA	NA	Mir5103	Merged.106	Mir5103_RefSeq	33331	Intergenic	309	324	211	542	NA	NA	NA	NA	NA	NA	NA	NA	NA	0	0	0	NA	0	0	0	NA	0	0	0	chr1	34399579	34399866	288	n	n
chr1	34439322	34440027	706	merged_peak_116	NA	NA	NA	NA	NA	NA	NA	NA	NA	NA	Imp4	Merged.107	Imp4_RefSeq	0	TSS	250	238	221	12	NA	NA	NA	NA	NA	NA	NA	NA	Dlx1_e13.5_BG_WT_mrgdf_trim-vs.Input.no_model_peak_69	24.95	5.45675	12.38583	NA	0	0	0	NA	0	0	0	chr1	34439322	34440027	706	n	y
chr1	34665140	34665617	478	merged_peak_117	NA	NA	NA	NA	NA	NA	NA	NA	NA	NA	AK082264	Merged.108	AK082264_UCSC	12569	Intergenic	267	262	255	NA	NA	NA	NA	NA	NA	NA	NA	NA	NA	0	0	0	Dlx2_e13.5_BG_WT_mrgdf_trim-vs.Input.no_model_peak_93	17.86	5.75097	10.30023	NA	0	0	0	chr1	34665140	34665617	478	n	n
chr1	34775869	34776316	448	merged_peak_118	GE_meis_IP_q0.01_peak_16	99	5.36885	13.7519	9.9097	87	chr1	34775942	34776165	224	Arhgef4	Merged.109	Arhgef4_RefSeq	25404	GeneBody	NA	NA	NA	NA	NA	NA	NA	NA	NA	NA	NA	NA	NA	0	0	0	Dlx2_e13.5_BG_WT_mrgdf_trim-vs.Input.no_model_peak_94	15.11	4.91312	8.52331	NA	0	0	0	chr1	34775869	34776316	448	y	n
chr1	34987911	34988192	282	merged_peak_119	NA	NA	NA	NA	NA	NA	NA	NA	NA	NA	Plekhb2	Merged.110	Plekhb2_RefSeq	137951	Intergenic	403	333	505	392	NA	NA	NA	NA	NA	NA	NA	NA	NA	0	0	0	NA	0	0	0	NA	0	0	0	chr1	34987911	34988192	282	n	n
chr1	35750140	35750586	447	merged_peak_120	NA	NA	NA	NA	NA	NA	NA	NA	NA	NA	AK003327	Merged.111	AK003327_UCSC	129257	Intergenic	490	509	475	162	NA	NA	NA	NA	NA	NA	NA	NA	Dlx1_e13.5_BG_WT_mrgdf_trim-vs.Input.no_model_peak_72	51.9	11.12298	39.61896	Dlx2_e13.5_BG_WT_mrgdf_trim-vs.Input.no_model_peak_95	61.82	19.1566	64.28632	Dlx5_e13.5_BG_WT_mrgdf_trim-vs.Input.no_model_peak_15	19	6.12471	12.21757	chr1	35750140	35750586	447	n	y
chr1	36064905	36065273	369	merged_peak_121	NA	NA	NA	NA	NA	NA	NA	NA	NA	NA	Hs6st1	Merged.112	Hs6st1_RefSeq	3125	Intergenic	285	288	211	NA	NA	NA	NA	NA	NA	NA	NA	NA	NA	0	0	0	Dlx2_e13.5_BG_WT_mrgdf_trim-vs.Input.no_model_peak_96	15.11	4.91312	8.52331	NA	0	0	0	chr1	36064905	36065273	369	n	n
chr1	36068101	36068404	304	merged_peak_122	NA	NA	NA	NA	NA	NA	NA	NA	NA	NA	Hs6st1	Merged.113	Hs6st1_RefSeq	0	TSS	388	410	461	NA	NA	NA	NA	NA	NA	NA	NA	NA	NA	0	0	0	NA	0	0	0	NA	0	0	0	chr1	36068101	36068404	304	n	n
chr1	36238225	36238476	252	merged_peak_123	NA	NA	NA	NA	NA	NA	NA	NA	NA	NA	Uggt1	Merged.114	Uggt1_RefSeq	5824	GeneBody	NA	NA	NA	NA	NA	NA	NA	NA	NA	NA	NA	NA	Dlx1_e13.5_BG_WT_mrgdf_trim-vs.Input.no_model_peak_73	33.94	7.34549	20.51077	Dlx2_e13.5_BG_WT_mrgdf_trim-vs.Input.no_model_peak_97	15.11	4.91312	8.52331	NA	0	0	0	chr1	36238225	36238476	252	n	y
chr1	36302652	36302948	297	merged_peak_124	NA	NA	NA	NA	NA	NA	NA	NA	NA	NA	Arid5a	Merged.115	Arid5a_RefSeq	4783	Intergenic	NA	NA	NA	NA	NA	NA	NA	NA	NA	NA	NA	NA	Dlx1_e13.5_BG_WT_mrgdf_trim-vs.Input.no_model_peak_74	47.91	10.28354	35.10254	NA	0	0	0	NA	0	0	0	chr1	36302652	36302948	297	n	y
chr1	36369051	36369349	299	merged_peak_125	NA	NA	NA	NA	NA	NA	NA	NA	NA	NA	Kansl3	Merged.116	Kansl3_RefSeq	0	TSS	285	282	231	33	NA	NA	NA	NA	NA	NA	NA	NA	NA	0	0	0	Dlx2_e13.5_BG_WT_mrgdf_trim-vs.Input.no_model_peak_99	18.55	5.96043	11.22404	Dlx5_e13.5_BG_WT_mrgdf_trim-vs.Input.no_model_peak_16	14	4.59353	7.70739	chr1	36369051	36369349	299	n	n
chr1	36556488	36557487	1000	merged_peak_126	NA	NA	NA	NA	NA	NA	NA	NA	NA	NA	Sema4c	Merged.117	Sema4c_RefSeq	68	TSS	250	262	408	125	NA	NA	NA	NA	NA	NA	NA	NA	Dlx1_e13.5_BG_WT_mrgdf_trim-vs.Input.no_model_peak_75	25.95	5.66661	13.22871	Dlx2_e13.5_BG_WT_mrgdf_trim-vs.Input.no_model_peak_101	18.55	5.96043	11.22404	Dlx5_e13.5_BG_WT_mrgdf_trim-vs.Input.no_model_peak_17	13	4.28729	6.8818	chr1	36556488	36557487	1000	n	y
chr1	36581322	36581621	300	merged_peak_127	NA	NA	NA	NA	NA	NA	NA	NA	NA	NA	Fam178b	Merged.118	Fam178b_RefSeq	11709	GeneBody	NA	NA	NA	NA	NA	NA	NA	NA	NA	NA	NA	NA	NA	0	0	0	NA	0	0	0	NA	0	0	0	chr1	36581322	36581621	300	n	n
chr1	36683902	36684414	513	merged_peak_128	NA	NA	NA	NA	NA	NA	NA	NA	NA	NA	Fam178b	Merged.119	Fam178b_RefSeq	718	TSS	244	228	NA	NA	NA	NA	NA	NA	NA	NA	NA	NA	NA	0	0	0	NA	0	0	0	NA	0	0	0	chr1	36683902	36684414	513	n	n
chr1	36691160	36691515	356	merged_peak_129	GE_meis_IP_q0.01_peak_17	248	8.67291	29.31499	24.87377	176	chr1	36691160	36691515	356	NA	NA	NA	NA	NA	NA	NA	NA	NA	NA	NA	NA	NA	NA	NA	NA	NA	NA	NA	NA	NA	NA	NA	NA	NA	NA	NA	NA	NA	NA	NA	NA	NA	y	n
chr1	36709755	36710165	411	merged_peak_130	NA	NA	NA	NA	NA	NA	NA	NA	NA	NA	Actr1b	Merged.120	Actr1b_RefSeq	0	TSS	292	324	269	21	NA	NA	NA	NA	NA	NA	NA	NA	NA	0	0	0	NA	0	0	0	NA	0	0	0	chr1	36709755	36710165	411	n	n
chr1	36860852	36861219	368	merged_peak_131	NA	NA	NA	NA	NA	NA	NA	NA	NA	NA	Tmem131	Merged.121	Tmem131_UCSC	52375	GeneBody	NA	NA	NA	NA	NA	NA	NA	NA	NA	NA	NA	NA	NA	0	0	0	Dlx2_e13.5_BG_WT_mrgdf_trim-vs.Input.no_model_peak_102	16.49	5.33204	9.39956	NA	0	0	0	chr1	36860852	36861219	368	n	n
chr1	37097319	37097837	519	merged_peak_132	NA	NA	NA	NA	NA	NA	NA	NA	NA	NA	4921511C04Rik	Merged.122	4921511C04Rik_UCSC	59494	Intergenic	267	262	231	NA	NA	NA	NA	NA	NA	NA	NA	NA	Dlx1_e13.5_BG_WT_mrgdf_trim-vs.Input.no_model_peak_77	29.94	6.50605	16.75656	Dlx2_e13.5_BG_WT_mrgdf_trim-vs.Input.no_model_peak_106	58.39	18.10929	60.00311	Dlx5_e13.5_BG_WT_mrgdf_trim-vs.Input.no_model_peak_18	17	5.51224	10.34264	chr1	37097319	37097837	519	n	y
chr1	37362530	37362809	280	merged_peak_133	NA	NA	NA	NA	NA	NA	NA	NA	NA	NA	Inpp4a	Merged.123	Inpp4a_RefSeq	6406	GeneBody	NA	NA	NA	NA	NA	NA	NA	NA	NA	NA	NA	NA	NA	0	0	0	NA	0	0	0	NA	0	0	0	chr1	37362530	37362809	280	n	n
chr1	38185596	38185886	291	merged_peak_134	NA	NA	NA	NA	NA	NA	NA	NA	NA	NA	Rev1	Merged.124	Rev1_RefSeq	55933	GeneBody	285	262	NA	25	NA	NA	NA	NA	NA	NA	NA	NA	NA	0	0	0	NA	0	0	0	NA	0	0	0	chr1	38185596	38185886	291	n	n
chr1	38225208	38225607	400	merged_peak_135	NA	NA	NA	NA	NA	NA	NA	NA	NA	NA	Rev1	Merged.125	Rev1_RefSeq	95545	GeneBody	NA	NA	NA	NA	NA	NA	NA	NA	NA	NA	NA	NA	NA	0	0	0	NA	0	0	0	Dlx5_e13.5_BG_WT_mrgdf_trim-vs.Input.no_model_peak_20	26	8.26835	19.39509	chr1	38225208	38225607	400	n	n
chr1	38379401	38379822	422	merged_peak_136	NA	NA	NA	NA	NA	NA	NA	NA	NA	NA	AK048050	Merged.126	AK048050_UCSC	5125	GeneBody	539	623	513	181	NA	NA	NA	NA	NA	NA	NA	NA	Dlx1_e13.5_BG_WT_mrgdf_trim-vs.Input.no_model_peak_79	50.91	10.91312	38.47708	Dlx2_e13.5_BG_WT_mrgdf_trim-vs.Input.no_model_peak_108	37.09	11.61593	32.08478	NA	0	0	0	chr1	38379401	38379822	422	n	y
chr1	38382736	38383030	295	merged_peak_137	NA	NA	NA	NA	NA	NA	NA	NA	NA	NA	AK048050	Merged.127	AK048050_UCSC	1917	TSS	NA	NA	NA	NA	NA	NA	NA	NA	NA	NA	NA	NA	NA	0	0	0	Dlx2_e13.5_BG_WT_mrgdf_trim-vs.Input.no_model_peak_109	15.8	5.12258	8.52331	NA	0	0	0	chr1	38382736	38383030	295	n	n
chr1	38393014	38393255	242	merged_peak_138	NA	NA	NA	NA	NA	NA	NA	NA	NA	NA	AK048050	Merged.128	AK048050_UCSC	8064	GeneBody	267	262	263	418	NA	NA	NA	NA	NA	NA	NA	NA	NA	0	0	0	NA	0	0	0	NA	0	0	0	chr1	38393014	38393255	242	n	n
chr1	38438419	38439577	1159	merged_peak_139	GE_meis_IP_q0.01_peak_18	94	5.32201	13.26967	9.43533	172	chr1	38438872	38439294	423	AK048050	Merged.129	AK048050_UCSC	53469	GeneBody	538	565	540	1555	NA	NA	NA	NA	NA	NA	NA	NA	Dlx1_e13.5_BG_WT_mrgdf_trim-vs.Input.no_model_peak_80	28.95	6.29619	15.85222	Dlx2_e13.5_BG_WT_mrgdf_trim-vs.Input.no_model_peak_112	58.39	18.10929	60.00311	Dlx5_e13.5_BG_WT_mrgdf_trim-vs.Input.no_model_peak_22	20	6.43094	13.18697	chr1	38438419	38439577	1159	y	y
chr1	38545248	38545514	267	merged_peak_140	GE_meis_IP_q0.01_peak_19	25	3.05973	5.79531	2.54652	110	chr1	38545248	38545514	267	NA	NA	NA	NA	NA	NA	NA	NA	NA	NA	NA	NA	NA	NA	NA	NA	NA	NA	NA	NA	NA	NA	NA	NA	NA	NA	NA	NA	NA	NA	NA	NA	NA	y	n
chr1	38568437	38568801	365	merged_peak_141	NA	NA	NA	NA	NA	NA	NA	NA	NA	NA	Aff3	Merged.130	Aff3_UCSC	33145	GeneBody	612	713	634	562	NA	NA	NA	NA	NA	NA	NA	NA	NA	0	0	0	Dlx2_e13.5_BG_WT_mrgdf_trim-vs.Input.no_model_peak_115	13.74	4.49419	6.84998	NA	0	0	0	chr1	38568437	38568801	365	n	n
chr1	39266941	39267466	526	merged_peak_142	NA	NA	NA	NA	NA	NA	NA	NA	NA	NA	Npas2	Merged.131	Npas2_RefSeq	72668	GeneBody	333	337	387	128	NA	NA	NA	NA	NA	NA	NA	NA	Dlx1_e13.5_BG_WT_mrgdf_trim-vs.Input.no_model_peak_83	26.95	5.87647	14.08777	Dlx2_e13.5_BG_WT_mrgdf_trim-vs.Input.no_model_peak_116	28.85	9.10238	21.52516	NA	0	0	0	chr1	39266941	39267466	526	n	y
chr1	39312483	39312771	289	merged_peak_143	NA	NA	NA	NA	NA	NA	NA	NA	NA	NA	Rpl31	Merged.132	Rpl31_RefSeq	55078	GeneBody	388	383	382	195	NA	NA	NA	NA	NA	NA	NA	NA	NA	0	0	0	Dlx2_e13.5_BG_WT_mrgdf_trim-vs.Input.no_model_peak_117	13.05	4.28473	6.84998	NA	0	0	0	chr1	39312483	39312771	289	n	n
chr1	39522607	39522841	235	merged_peak_144	NA	NA	NA	NA	NA	NA	NA	NA	NA	NA	D1Bwg0212e	Merged.133	D1Bwg0212e_UCSC	12711	Intergenic	NA	NA	NA	NA	NA	NA	NA	NA	NA	NA	NA	NA	NA	0	0	0	NA	0	0	0	NA	0	0	0	chr1	39522607	39522841	235	n	n
chr1	39535383	39535880	498	merged_peak_145	NA	NA	NA	NA	NA	NA	NA	NA	NA	NA	Cnot11	Merged.134	Cnot11_RefSeq	0	TSS	355	383	420	615	NA	NA	NA	NA	NA	NA	NA	NA	NA	0	0	0	Dlx2_e13.5_BG_WT_mrgdf_trim-vs.Input.no_model_peak_118	21.98	7.00774	14.12332	NA	0	0	0	chr1	39535383	39535880	498	n	n
chr1	39685929	39686178	250	merged_peak_146	NA	NA	NA	NA	NA	NA	NA	NA	NA	NA	Creg2	Merged.135	Creg2_RefSeq	34746	GeneBody	281	282	NA	NA	NA	NA	NA	NA	NA	NA	NA	NA	NA	0	0	0	NA	0	0	0	NA	0	0	0	chr1	39685929	39686178	250	n	n
chr1	39730852	39731187	336	merged_peak_147	NA	NA	NA	NA	NA	NA	NA	NA	NA	NA	Rfx8	Merged.136	Rfx8_RefSeq	9862	Intergenic	276	324	269	233	NA	NA	NA	NA	NA	NA	NA	NA	NA	0	0	0	Dlx2_e13.5_BG_WT_mrgdf_trim-vs.Input.no_model_peak_119	22.67	7.21721	15.12918	NA	0	0	0	chr1	39730852	39731187	336	n	n
chr1	39838760	39839251	492	merged_peak_148	GE_meis_IP_q0.01_peak_20	64	4.53357	10.07273	6.42581	66	chr1	39838809	39839077	269	1700066B17Rik	Merged.137	1700066B17Rik_RefSeq	8077	Intergenic	330	355	239	153	NA	NA	NA	NA	NA	NA	NA	NA	NA	0	0	0	Dlx2_e13.5_BG_WT_mrgdf_trim-vs.Input.no_model_peak_120	31.6	9.94023	24.92852	NA	0	0	0	chr1	39838760	39839251	492	y	n
chr1	39884817	39885204	388	merged_peak_149	NA	NA	NA	NA	NA	NA	NA	NA	NA	NA	Map4k4	Merged.138	Map4k4_RefSeq	15707	Intergenic	326	348	255	282	NA	NA	NA	NA	NA	NA	NA	NA	NA	0	0	0	Dlx2_e13.5_BG_WT_mrgdf_trim-vs.Input.no_model_peak_121	27.48	8.68345	20.41937	NA	0	0	0	chr1	39884817	39885204	388	n	n
chr1	39947680	39948393	714	merged_peak_150	NA	NA	NA	NA	NA	NA	NA	NA	NA	NA	Map4k4	Merged.139	Map4k4_RefSeq	46766	GeneBody	296	276	211	150	mm1333	Positive	dorsal root ganglion[7/9], forebrain[7/9], cranial nerve[7/9]	1	0	NA	NA	NA	Dlx1_e13.5_BG_WT_mrgdf_trim-vs.Input.no_model_peak_86	16.97	3.77787	6.31144	Dlx2_e13.5_BG_WT_mrgdf_trim-vs.Input.no_model_peak_124	63.2	19.57553	67.17666	NA	0	0	0	chr1	39947680	39948393	714	n	y
chr1	40514925	40515201	277	merged_peak_151	NA	NA	NA	NA	NA	NA	NA	NA	NA	NA	Il18rap	Merged.140	Il18rap_RefSeq	159	TSS	NA	NA	NA	NA	NA	NA	NA	NA	NA	NA	NA	NA	NA	0	0	0	Dlx2_e13.5_BG_WT_mrgdf_trim-vs.Input.no_model_peak_126	19.92	6.37936	12.16984	NA	0	0	0	chr1	40514925	40515201	277	n	n
chr1	40518763	40519071	309	merged_peak_152	NA	NA	NA	NA	NA	NA	NA	NA	NA	NA	Il18rap	Merged.141	Il18rap_RefSeq	3400	GeneBody	NA	NA	NA	NA	NA	NA	NA	NA	NA	NA	NA	NA	Dlx1_e13.5_BG_WT_mrgdf_trim-vs.Input.no_model_peak_87	45.91	9.86382	32.89717	Dlx2_e13.5_BG_WT_mrgdf_trim-vs.Input.no_model_peak_127	26.79	8.47399	19.32873	NA	0	0	0	chr1	40518763	40519071	309	n	y
chr1	40603962	40604213	252	merged_peak_153	NA	NA	NA	NA	NA	NA	NA	NA	NA	NA	Slc9a4	Merged.142	Slc9a4_RefSeq	23734	GeneBody	NA	NA	NA	NA	NA	NA	NA	NA	NA	NA	NA	NA	Dlx1_e13.5_BG_WT_mrgdf_trim-vs.Input.no_model_peak_88	29.94	6.50605	16.75656	NA	0	0	0	NA	0	0	0	chr1	40603962	40604213	252	n	y
chr1	40837395	40837717	323	merged_peak_154	NA	NA	NA	NA	NA	NA	NA	NA	NA	NA	Tmem182	Merged.143	Tmem182_RefSeq	31793	GeneBody	281	228	294	28	NA	NA	NA	NA	NA	NA	NA	NA	NA	0	0	0	Dlx2_e13.5_BG_WT_mrgdf_trim-vs.Input.no_model_peak_128	17.86	5.75097	10.30023	NA	0	0	0	chr1	40837395	40837717	323	n	n
chr1	40967483	40968309	827	merged_peak_155	NA	NA	NA	NA	NA	NA	NA	NA	NA	NA	Tmem182	Merged.144	Tmem182_RefSeq	161881	Intergenic	388	319	755	1668	hs810	Negative	NA	0	1	NA	NA	NA	Dlx1_e13.5_BG_WT_mrgdf_trim-vs.Input.no_model_peak_89	19.96	4.40745	8.4377	Dlx2_e13.5_BG_WT_mrgdf_trim-vs.Input.no_model_peak_130	51.52	16.01465	50.27031	Dlx5_e13.5_BG_WT_mrgdf_trim-vs.Input.no_model_peak_23	16	5.206	9.43932	chr1	40967483	40968309	827	n	y
chr1	41121646	41122333	688	merged_peak_156	NA	NA	NA	NA	NA	NA	NA	NA	NA	NA	4930448I06Rik	Merged.145	4930448I06Rik_RefSeq	58917	Intergenic	573	647	648	1995	NA	NA	NA	NA	NA	NA	NA	NA	NA	0	0	0	Dlx2_e13.5_BG_WT_mrgdf_trim-vs.Input.no_model_peak_131	30.91	9.73076	23.7802	NA	0	0	0	chr1	41121646	41122333	688	n	n
chr1	41152556	41152988	433	merged_peak_157	NA	NA	NA	NA	NA	NA	NA	NA	NA	NA	4930448I06Rik	Merged.146	4930448I06Rik_RefSeq	28262	Intergenic	363	399	328	731	NA	NA	NA	NA	NA	NA	NA	NA	Dlx1_e13.5_BG_WT_mrgdf_trim-vs.Input.no_model_peak_90	42.92	9.23424	29.65944	Dlx2_e13.5_BG_WT_mrgdf_trim-vs.Input.no_model_peak_132	39.15	12.24432	34.56355	Dlx5_e13.5_BG_WT_mrgdf_trim-vs.Input.no_model_peak_24	23	7.34965	16.21173	chr1	41152556	41152988	433	n	y
chr1	41157619	41158526	908	merged_peak_158	GE_meis_IP_q0.01_peak_21	190	7.49024	23.26192	19.00519	265	chr1	41157663	41158070	408	4930448I06Rik	Merged.147	4930448I06Rik_RefSeq	22724	Intergenic	267	246	248	341	NA	NA	NA	NA	NA	NA	NA	NA	Dlx1_e13.5_BG_WT_mrgdf_trim-vs.Input.no_model_peak_91a	22.96	5.03703	10.75116	Dlx2_e13.5_BG_WT_mrgdf_trim-vs.Input.no_model_peak_134b	32.29	10.14969	26.09014	Dlx5_e13.5_BG_WT_mrgdf_trim-vs.Input.no_model_peak_25	10	3.36859	4.58913	chr1	41157619	41158526	908	y	y
chr1	41165991	41167089	1099	merged_peak_159	NA	NA	NA	NA	NA	NA	NA	NA	NA	NA	4930448I06Rik	Merged.148	4930448I06Rik_RefSeq	14161	Intergenic	299	294	706	26	hs1093	Positive	midbrain (mesencephalon)[9/9]	0	1	NA	NA	NA	Dlx1_e13.5_BG_WT_mrgdf_trim-vs.Input.no_model_peak_92	26.95	5.87647	14.08777	Dlx2_e13.5_BG_WT_mrgdf_trim-vs.Input.no_model_peak_135	71.44	22.08908	78.99932	NA	0	0	0	chr1	41165991	41167089	1099	n	y
chr1	41275162	41275560	399	merged_peak_160	NA	NA	NA	NA	NA	NA	NA	NA	NA	NA	4930448I06Rik	Merged.149	4930448I06Rik_RefSeq	93909	Intergenic	675	769	694	977	hs1112	Positive	hindbrain (rhombencephalon)[10/12], midbrain (mesencephalon)[12/12], forebrain[12/12], limb[12/12], branchial arch[12/12], other[11/12]	1	0	NA	NA	NA	NA	0	0	0	Dlx2_e13.5_BG_WT_mrgdf_trim-vs.Input.no_model_peak_136	30.22	9.5213	23.7802	NA	0	0	0	chr1	41275162	41275560	399	n	n
chr1	41427599	41428363	765	merged_peak_161	NA	NA	NA	NA	NA	NA	NA	NA	NA	NA	4930448I06Rik	Merged.150	4930448I06Rik_RefSeq	246346	Intergenic	244	796	701	728	hs958	Negative	NA	0	1	NA	NA	NA	Dlx1_e13.5_BG_WT_mrgdf_trim-vs.Input.no_model_peak_93	14.97	3.35815	5.01255	Dlx2_e13.5_BG_WT_mrgdf_trim-vs.Input.no_model_peak_139b	39.84	12.45378	34.56355	Dlx5_e13.5_BG_WT_mrgdf_trim-vs.Input.no_model_peak_26	16	5.206	9.43932	chr1	41427599	41428363	765	n	y
chr1	41430993	41431634	642	merged_peak_162	GE_meis_IP_q0.01_peak_22	794	17.74005	85.02619	79.43328	277	chr1	41431015	41431554	540	4930448I06Rik	Merged.151	4930448I06Rik_RefSeq	249740	Intergenic	318	238	703	1010	hs977	Negative	NA	0	1	NA	NA	NA	Dlx1_e13.5_BG_WT_mrgdf_trim-vs.Input.no_model_peak_94	32.94	7.13563	19.55252	Dlx2_e13.5_BG_WT_mrgdf_trim-vs.Input.no_model_peak_141	49.46	15.38626	47.56162	Dlx5_e13.5_BG_WT_mrgdf_trim-vs.Input.no_model_peak_27	13	4.28729	6.8818	chr1	41430993	41431634	642	y	y
chr1	41604787	41606100	1314	merged_peak_163	NA	NA	NA	NA	NA	NA	NA	NA	NA	NA	4930448I06Rik	Merged.152	4930448I06Rik_RefSeq	423534	Intergenic	512	622	551	1776	hs1526	Positive	forebrain[8/8]	1	0	NA	NA	NA	NA	0	0	0	Dlx2_e13.5_BG_WT_mrgdf_trim-vs.Input.no_model_peak_143b	23.36	7.42667	16.15336	NA	0	0	0	chr1	41604787	41606100	1314	n	n
chr1	41652747	41653038	292	merged_peak_164	GE_meis_IP_q0.01_peak_23	78	4.92779	11.63761	7.89595	130	chr1	41652752	41653004	253	4930448I06Rik	Merged.153	4930448I06Rik_RefSeq	471494	Intergenic	511	610	598	487	NA	NA	NA	NA	NA	NA	NA	NA	NA	0	0	0	Dlx2_e13.5_BG_WT_mrgdf_trim-vs.Input.no_model_peak_144	16.49	5.33204	9.39956	NA	0	0	0	chr1	41652747	41653038	292	y	n
chr1	41673964	41674615	652	merged_peak_165	NA	NA	NA	NA	NA	NA	NA	NA	NA	NA	4930448I06Rik	Merged.154	4930448I06Rik_RefSeq	492711	Intergenic	628	804	746	826	NA	NA	NA	NA	NA	NA	NA	NA	NA	0	0	0	NA	0	0	0	NA	0	0	0	chr1	41673964	41674615	652	n	n
chr1	41675064	41675750	687	merged_peak_166	NA	NA	NA	NA	NA	NA	NA	NA	NA	NA	4930448I06Rik	Merged.155	4930448I06Rik_RefSeq	493811	Intergenic	384	678	584	302	NA	NA	NA	NA	NA	NA	NA	NA	Dlx1_e13.5_BG_WT_mrgdf_trim-vs.Input.no_model_peak_96	20.96	4.61731	9.18932	Dlx2_e13.5_BG_WT_mrgdf_trim-vs.Input.no_model_peak_145	15.8	5.12258	8.52331	NA	0	0	0	chr1	41675064	41675750	687	n	y
chr1	41742752	41743335	584	merged_peak_167	NA	NA	NA	NA	NA	NA	NA	NA	NA	NA	4930448I06Rik	Merged.156	4930448I06Rik_RefSeq	561499	Intergenic	333	438	611	842	NA	NA	NA	NA	NA	NA	NA	NA	NA	0	0	0	Dlx2_e13.5_BG_WT_mrgdf_trim-vs.Input.no_model_peak_146	19.23	6.16989	12.16984	NA	0	0	0	chr1	41742752	41743335	584	n	n
chr1	41747290	41747618	329	merged_peak_168	NA	NA	NA	NA	NA	NA	NA	NA	NA	NA	4930448I06Rik	Merged.157	4930448I06Rik_RefSeq	566037	Intergenic	456	596	642	525	NA	NA	NA	NA	NA	NA	NA	NA	Dlx1_e13.5_BG_WT_mrgdf_trim-vs.Input.no_model_peak_97	19.96	4.40745	8.4377	NA	0	0	0	NA	0	0	0	chr1	41747290	41747618	329	n	y
chr1	41749203	41749721	519	merged_peak_169	NA	NA	NA	NA	NA	NA	NA	NA	NA	NA	4930448I06Rik	Merged.158	4930448I06Rik_RefSeq	567950	Intergenic	394	365	704	1038	NA	NA	NA	NA	NA	NA	NA	NA	Dlx1_e13.5_BG_WT_mrgdf_trim-vs.Input.no_model_peak_98	29.94	6.50605	16.75656	Dlx2_e13.5_BG_WT_mrgdf_trim-vs.Input.no_model_peak_147	29.54	9.31184	22.6456	Dlx5_e13.5_BG_WT_mrgdf_trim-vs.Input.no_model_peak_28	16	5.206	9.43932	chr1	41749203	41749721	519	n	y
chr1	41810320	41810922	603	merged_peak_170	NA	NA	NA	NA	NA	NA	NA	NA	NA	NA	4930448I06Rik	Merged.159	4930448I06Rik_RefSeq	629067	Intergenic	244	238	390	61	hs1126	Negative	NA	0	1	NA	NA	NA	NA	0	0	0	Dlx2_e13.5_BG_WT_mrgdf_trim-vs.Input.no_model_peak_148	17.86	5.75097	10.30023	NA	0	0	0	chr1	41810320	41810922	603	n	n
chr1	41811192	41811506	315	merged_peak_171	NA	NA	NA	NA	NA	NA	NA	NA	NA	NA	4930448I06Rik	Merged.160	4930448I06Rik_RefSeq	629939	Intergenic	676	766	683	1584	hs1126	Negative	NA	0	1	NA	NA	NA	NA	0	0	0	Dlx2_e13.5_BG_WT_mrgdf_trim-vs.Input.no_model_peak_149	15.11	4.91312	8.52331	Dlx5_e13.5_BG_WT_mrgdf_trim-vs.Input.no_model_peak_29	13	4.28729	6.8818	chr1	41811192	41811506	315	n	n
chr1	41811958	41812473	516	merged_peak_172	NA	NA	NA	NA	NA	NA	NA	NA	NA	NA	4930448I06Rik	Merged.161	4930448I06Rik_RefSeq	630705	Intergenic	711	819	758	1584	hs718	Negative	NA	0	1	NA	NA	NA	Dlx1_e13.5_BG_WT_mrgdf_trim-vs.Input.no_model_peak_99	19.96	4.40745	8.4377	Dlx2_e13.5_BG_WT_mrgdf_trim-vs.Input.no_model_peak_150	15.11	4.91312	8.52331	NA	0	0	0	chr1	41811958	41812473	516	n	y
chr1	41813833	41815043	1211	merged_peak_173	GE_meis_IP_q0.01_peak_24	387	11.23536	43.57841	38.77874	412	chr1	41814204	41814819	616	4930448I06Rik	Merged.162	4930448I06Rik_RefSeq	632580	Intergenic	292	276	503	622	hs1529	Positive	forebrain[4/4]	1	0	NA	NA	NA	Dlx1_e13.5_BG_WT_mrgdf_trim-vs.Input.no_model_peak_100	19.96	4.40745	8.4377	Dlx2_e13.5_BG_WT_mrgdf_trim-vs.Input.no_model_peak_151b	49.46	15.38626	47.56162	NA	0	0	0	chr1	41813833	41815043	1211	y	y
chr1	41891830	41892277	448	merged_peak_174	NA	NA	NA	NA	NA	NA	NA	NA	NA	NA	4930448I06Rik	Merged.163	4930448I06Rik_RefSeq	710577	Intergenic	281	365	616	1783	NA	NA	NA	NA	NA	NA	NA	NA	NA	0	0	0	Dlx2_e13.5_BG_WT_mrgdf_trim-vs.Input.no_model_peak_153	23.36	7.42667	16.15336	NA	0	0	0	chr1	41891830	41892277	448	n	n
chr1	41897111	41897436	326	merged_peak_175	NA	NA	NA	NA	NA	NA	NA	NA	NA	NA	4930448I06Rik	Merged.164	4930448I06Rik_RefSeq	715858	Intergenic	655	743	664	891	hs1140	Negative	NA	0	1	NA	NA	NA	NA	0	0	0	NA	0	0	0	NA	0	0	0	chr1	41897111	41897436	326	n	n
chr1	41981538	41981818	281	merged_peak_176	GE_meis_IP_q0.01_peak_25	290	8.26128	33.58703	29.03563	161	chr1	41981538	41981818	281	NA	NA	NA	NA	NA	NA	NA	NA	NA	NA	NA	NA	NA	NA	NA	NA	NA	NA	NA	NA	NA	NA	NA	NA	NA	NA	NA	NA	NA	NA	NA	NA	NA	y	n
chr1	42082898	42083292	395	merged_peak_177	NA	NA	NA	NA	NA	NA	NA	NA	NA	NA	2610017I09Rik	Merged.165	2610017I09Rik_UCSC	584378	Intergenic	318	359	611	57	NA	NA	NA	NA	NA	NA	NA	NA	NA	0	0	0	NA	0	0	0	NA	0	0	0	chr1	42082898	42083292	395	n	n
chr1	42231178	42231533	356	merged_peak_178	NA	NA	NA	NA	NA	NA	NA	NA	NA	NA	2610017I09Rik	Merged.166	2610017I09Rik_UCSC	436137	Intergenic	382	401	398	246	NA	NA	NA	NA	NA	NA	NA	NA	NA	0	0	0	NA	0	0	0	NA	0	0	0	chr1	42231178	42231533	356	n	n
chr1	42233274	42233912	639	merged_peak_179	NA	NA	NA	NA	NA	NA	NA	NA	NA	NA	2610017I09Rik	Merged.167	2610017I09Rik_UCSC	433758	Intergenic	262	643	715	1512	NA	NA	NA	NA	NA	NA	NA	NA	NA	0	0	0	Dlx2_e13.5_BG_WT_mrgdf_trim-vs.Input.no_model_peak_155a	19.23	6.16989	12.16984	NA	0	0	0	chr1	42233274	42233912	639	n	n
chr1	42242700	42243780	1081	merged_peak_180	NA	NA	NA	NA	NA	NA	NA	NA	NA	NA	2610017I09Rik	Merged.168	2610017I09Rik_UCSC	423890	Intergenic	520	562	481	128	hs1131	Positive	midbrain (mesencephalon)[3/8], forebrain[5/8]	1	0	NA	NA	NA	NA	0	0	0	Dlx2_e13.5_BG_WT_mrgdf_trim-vs.Input.no_model_peak_156a	35.03	10.98754	29.651	NA	0	0	0	chr1	42242700	42243780	1081	n	n
chr1	42257708	42258668	961	merged_peak_181	GE_meis_IP_q0.01_peak_26	237	8.22411	28.17572	23.78562	197	chr1	42257788	42258208	421	2610017I09Rik	Merged.169	2610017I09Rik_UCSC	409002	Intergenic	368	399	341	32	hs960	Negative	NA	0	1	NA	NA	NA	Dlx1_e13.5_BG_WT_mrgdf_trim-vs.Input.no_model_peak_103	22.96	5.03703	10.75116	Dlx2_e13.5_BG_WT_mrgdf_trim-vs.Input.no_model_peak_159	42.59	13.29164	38.36129	Dlx5_e13.5_BG_WT_mrgdf_trim-vs.Input.no_model_peak_30	13	4.28729	6.8818	chr1	42257708	42258668	961	y	y
chr1	42259215	42259919	705	merged_peak_182	NA	NA	NA	NA	NA	NA	NA	NA	NA	NA	2610017I09Rik	Merged.170	2610017I09Rik_UCSC	407751	Intergenic	262	262	310	1123	hs960	Negative	NA	0	1	NA	NA	NA	Dlx1_e13.5_BG_WT_mrgdf_trim-vs.Input.no_model_peak_104	16.97	3.77787	6.31144	Dlx2_e13.5_BG_WT_mrgdf_trim-vs.Input.no_model_peak_160	15.11	4.91312	8.52331	NA	0	0	0	chr1	42259215	42259919	705	n	y
chr1	42354041	42354647	607	merged_peak_183	NA	NA	NA	NA	NA	NA	NA	NA	NA	NA	2610017I09Rik	Merged.171	2610017I09Rik_UCSC	313023	Intergenic	400	470	449	1030	NA	NA	NA	NA	NA	NA	NA	NA	Dlx1_e13.5_BG_WT_mrgdf_trim-vs.Input.no_model_peak_105	17.97	3.98773	6.9977	Dlx2_e13.5_BG_WT_mrgdf_trim-vs.Input.no_model_peak_162	33.66	10.56861	27.26467	Dlx5_e13.5_BG_WT_mrgdf_trim-vs.Input.no_model_peak_31	12	3.98106	6.08548	chr1	42354041	42354647	607	n	y
chr1	42365650	42366698	1049	merged_peak_184	GE_meis_IP_q0.01_peak_27	153	6.70179	19.44757	15.33072	190	chr1	42366006	42366413	408	2610017I09Rik	Merged.172	2610017I09Rik_UCSC	300972	Intergenic	717	837	762	897	hs702	Positive	forebrain[8/13]	1	0	NA	NA	NA	Dlx1_e13.5_BG_WT_mrgdf_trim-vs.Input.no_model_peak_106	53.9	11.5427	41.92733	Dlx2_e13.5_BG_WT_mrgdf_trim-vs.Input.no_model_peak_163	98.23	30.25814	121.52466	Dlx5_e13.5_BG_WT_mrgdf_trim-vs.Input.no_model_peak_32	27	8.57459	20.4884	chr1	42365650	42366698	1049	y	y
chr1	42539382	42540657	1276	merged_peak_185	NA	NA	NA	NA	NA	NA	NA	NA	NA	NA	2610017I09Rik	Merged.173	2610017I09Rik_UCSC	127013	Intergenic	344	806	730	1180	hs969	Positive	forebrain[9/9]	1	0	NA	NA	NA	Dlx1_e13.5_BG_WT_mrgdf_trim-vs.Input.no_model_peak_107	17.97	3.98773	6.9977	Dlx2_e13.5_BG_WT_mrgdf_trim-vs.Input.no_model_peak_165b	44.65	13.92002	40.94332	NA	0	0	0	chr1	42539382	42540657	1276	n	y
chr1	42678427	42680395	1969	merged_peak_186	NA	NA	NA	NA	NA	NA	NA	NA	NA	NA	2610017I09Rik	Merged.174	2610017I09Rik_UCSC	10754	GeneBody	262	300	221	186	hs1121	Negative	NA	0	1	NA	NA	NA	Dlx1_e13.5_BG_WT_mrgdf_trim-vs.Input.no_model_peak_108	25.95	5.66661	13.22871	Dlx2_e13.5_BG_WT_mrgdf_trim-vs.Input.no_model_peak_167	22.67	7.21721	15.12918	NA	0	0	0	chr1	42678427	42680395	1969	n	y
chr1	42681866	42682109	244	merged_peak_187	GE_meis_IP_q0.01_peak_28	102	5.51912	14.10938	10.23211	130	chr1	42681866	42682109	244	NA	NA	NA	NA	NA	NA	NA	NA	NA	NA	NA	NA	NA	NA	NA	NA	NA	NA	NA	NA	NA	NA	NA	NA	NA	NA	NA	NA	NA	NA	NA	NA	NA	y	n
chr1	42682835	42683295	461	merged_peak_188	NA	NA	NA	NA	NA	NA	NA	NA	NA	NA	2610017I09Rik	Merged.175	2610017I09Rik_UCSC	9818	GeneBody	318	337	263	220	NA	NA	NA	NA	NA	NA	NA	NA	NA	0	0	0	Dlx2_e13.5_BG_WT_mrgdf_trim-vs.Input.no_model_peak_171	17.86	5.75097	10.30023	NA	0	0	0	chr1	42682835	42683295	461	n	n
chr1	42686301	42687002	702	merged_peak_189	NA	NA	NA	NA	NA	NA	NA	NA	NA	NA	2610017I09Rik	Merged.176	2610017I09Rik_UCSC	6111	GeneBody	299	288	453	131	NA	NA	NA	NA	NA	NA	NA	NA	Dlx1_e13.5_BG_WT_mrgdf_trim-vs.Input.no_model_peak_109	16.97	3.77787	6.31144	Dlx2_e13.5_BG_WT_mrgdf_trim-vs.Input.no_model_peak_174b	24.73	7.8456	17.19512	NA	0	0	0	chr1	42686301	42687002	702	n	y
chr1	42691121	42692175	1055	merged_peak_190	NA	NA	NA	NA	NA	NA	NA	NA	NA	NA	2610017I09Rik	Merged.177	2610017I09Rik_UCSC	938	TSS	299	288	221	103	hs1553	Positive	neural tube[5/6], midbrain (mesencephalon)[5/6], forebrain[5/6]	1	0	NA	NA	NA	NA	0	0	0	Dlx2_e13.5_BG_WT_mrgdf_trim-vs.Input.no_model_peak_176	17.17	5.5415	10.30023	NA	0	0	0	chr1	42691121	42692175	1055	n	n
chr1	42692810	42695968	3159	merged_peak_191	NA	NA	NA	NA	NA	NA	NA	NA	NA	NA	Pantr1	Merged.178	Pantr1_RefSeq	0	TSS	335	394	638	849	NA	NA	NA	NA	NA	NA	NA	NA	Dlx1_e13.5_BG_WT_mrgdf_trim-vs.Input.no_model_peak_111	23.96	5.24689	11.55976	Dlx2_e13.5_BG_WT_mrgdf_trim-vs.Input.no_model_peak_180	36.41	11.40647	30.86212	NA	0	0	0	chr1	42692810	42695968	3159	n	y
chr1	42704339	42705075	737	merged_peak_192	NA	NA	NA	NA	NA	NA	NA	NA	NA	NA	AK011913	Merged.179	AK011913_UCSC	2975	Intergenic	323	324	625	48	NA	NA	NA	NA	NA	NA	NA	NA	Dlx1_e13.5_BG_WT_mrgdf_trim-vs.Input.no_model_peak_113	17.97	3.98773	6.9977	Dlx2_e13.5_BG_WT_mrgdf_trim-vs.Input.no_model_peak_183	21.29	6.79828	14.12332	NA	0	0	0	chr1	42704339	42705075	737	n	y
chr1	42714421	42714825	405	merged_peak_193	NA	NA	NA	NA	NA	NA	NA	NA	NA	NA	Pantr2	Merged.180	Pantr2_RefSeq	966	TSS	378	410	424	81	NA	NA	NA	NA	NA	NA	NA	NA	NA	0	0	0	Dlx2_e13.5_BG_WT_mrgdf_trim-vs.Input.no_model_peak_185	19.92	6.37936	12.16984	NA	0	0	0	chr1	42714421	42714825	405	n	n
chr1	42915089	42915387	299	merged_peak_194	NA	NA	NA	NA	NA	NA	NA	NA	NA	NA	Gpr45	Merged.181	Gpr45_RefSeq	37483	Intergenic	244	228	231	NA	NA	NA	NA	NA	NA	NA	NA	NA	Dlx1_e13.5_BG_WT_mrgdf_trim-vs.Input.no_model_peak_114	16.97	3.77787	6.31144	NA	0	0	0	NA	0	0	0	chr1	42915089	42915387	299	n	y
chr1	42952870	42953291	422	merged_peak_195	NA	NA	NA	NA	NA	NA	NA	NA	NA	NA	Gpr45	Merged.182	Gpr45_RefSeq	0	TSS	244	254	310	NA	NA	NA	NA	NA	NA	NA	NA	NA	Dlx1_e13.5_BG_WT_mrgdf_trim-vs.Input.no_model_peak_115	29.94	6.50605	16.75656	Dlx2_e13.5_BG_WT_mrgdf_trim-vs.Input.no_model_peak_186	15.11	4.91312	8.52331	NA	0	0	0	chr1	42952870	42953291	422	n	y
chr1	42962012	42962347	336	merged_peak_196	NA	NA	NA	NA	NA	NA	NA	NA	NA	NA	Gpr45	Merged.183	Gpr45_RefSeq	9139	GeneBody	455	538	413	216	NA	NA	NA	NA	NA	NA	NA	NA	NA	0	0	0	NA	0	0	0	NA	0	0	0	chr1	42962012	42962347	336	n	n
chr1	43098570	43098810	241	merged_peak_197	GE_meis_IP_q0.01_peak_29	86	5.1249	12.44555	8.65789	107	chr1	43098570	43098810	241	NA	NA	NA	NA	NA	NA	NA	NA	NA	NA	NA	NA	NA	NA	NA	NA	NA	NA	NA	NA	NA	NA	NA	NA	NA	NA	NA	NA	NA	NA	NA	NA	NA	y	n
chr1	43314030	43314484	455	merged_peak_198	GE_meis_IP_q0.01_peak_30	209	7.88446	25.23761	20.91928	164	chr1	43314030	43314484	455	NA	NA	NA	NA	NA	NA	NA	NA	NA	NA	NA	NA	NA	NA	NA	NA	NA	NA	NA	NA	NA	NA	NA	NA	NA	NA	NA	NA	NA	NA	NA	NA	NA	y	n
chr1	43347168	43347695	528	merged_peak_199	NA	NA	NA	NA	NA	NA	NA	NA	NA	NA	Nck2	Merged.184	Nck2_RefSeq	98054	Intergenic	362	218	248	7	NA	NA	NA	NA	NA	NA	NA	NA	NA	0	0	0	Dlx2_e13.5_BG_WT_mrgdf_trim-vs.Input.no_model_peak_187	15.8	5.12258	8.52331	NA	0	0	0	chr1	43347168	43347695	528	n	n
chr1	43366482	43366890	409	merged_peak_200	NA	NA	NA	NA	NA	NA	NA	NA	NA	NA	Nck2	Merged.185	Nck2_RefSeq	78859	Intergenic	NA	NA	NA	NA	NA	NA	NA	NA	NA	NA	NA	NA	Dlx1_e13.5_BG_WT_mrgdf_trim-vs.Input.no_model_peak_116	18.96	4.19759	7.70683	Dlx2_e13.5_BG_WT_mrgdf_trim-vs.Input.no_model_peak_188	31.6	9.94023	24.92852	NA	0	0	0	chr1	43366482	43366890	409	n	y
chr1	43495865	43496141	277	merged_peak_201	GE_meis_IP_q0.01_peak_31	94	5.32201	13.26967	9.43533	114	chr1	43495865	43496141	277	NA	NA	NA	NA	NA	NA	NA	NA	NA	NA	NA	NA	NA	NA	NA	NA	NA	NA	NA	NA	NA	NA	NA	NA	NA	NA	NA	NA	NA	NA	NA	NA	NA	y	n
chr1	43504297	43504735	439	merged_peak_202	NA	NA	NA	NA	NA	NA	NA	NA	NA	NA	Nck2	Merged.186	Nck2_RefSeq	58545	GeneBody	475	538	481	233	NA	NA	NA	NA	NA	NA	NA	NA	NA	0	0	0	Dlx2_e13.5_BG_WT_mrgdf_trim-vs.Input.no_model_peak_189	37.78	11.82539	32.08478	NA	0	0	0	chr1	43504297	43504735	439	n	n
chr1	43827831	43828102	272	merged_peak_203	GE_meis_IP_q0.01_peak_32	78	4.92779	11.63761	7.89595	174	chr1	43827831	43828102	272	NA	NA	NA	NA	NA	NA	NA	NA	NA	NA	NA	NA	NA	NA	NA	NA	NA	NA	NA	NA	NA	NA	NA	NA	NA	NA	NA	NA	NA	NA	NA	NA	NA	y	n
chr1	43895569	43896180	612	merged_peak_204	GE_meis_IP_q0.01_peak_33	209	7.88446	25.23761	20.91928	380	chr1	43895569	43896180	612	NA	NA	NA	NA	NA	NA	NA	NA	NA	NA	NA	NA	NA	NA	NA	NA	NA	NA	NA	NA	NA	NA	NA	NA	NA	NA	NA	NA	NA	NA	NA	NA	NA	y	n
chr1	43933633	43933950	318	merged_peak_205	GE_meis_IP_q0.01_peak_34	118	5.91335	15.8335	11.87053	184	chr1	43933633	43933950	318	NA	NA	NA	NA	NA	NA	NA	NA	NA	NA	NA	NA	NA	NA	NA	NA	NA	NA	NA	NA	NA	NA	NA	NA	NA	NA	NA	NA	NA	NA	NA	NA	NA	y	n
chr1	44745777	44746046	270	merged_peak_206	NA	NA	NA	NA	NA	NA	NA	NA	NA	NA	4930521E06Rik	Merged.187	4930521E06Rik_RefSeq	827	TSS	256	246	NA	NA	NA	NA	NA	NA	NA	NA	NA	NA	NA	0	0	0	NA	0	0	0	NA	0	0	0	chr1	44745777	44746046	270	n	n
chr1	44944746	44945142	397	merged_peak_207	NA	NA	NA	NA	NA	NA	NA	NA	NA	NA	4930521E06Rik	Merged.188	4930521E06Rik_RefSeq	199796	Intergenic	405	491	442	270	NA	NA	NA	NA	NA	NA	NA	NA	NA	0	0	0	NA	0	0	0	NA	0	0	0	chr1	44944746	44945142	397	n	n
chr1	45766230	45766470	241	merged_peak_208	NA	NA	NA	NA	NA	NA	NA	NA	NA	NA	AK140358	Merged.189	AK140358_UCSC	1268	TSS	292	294	221	10	NA	NA	NA	NA	NA	NA	NA	NA	NA	0	0	0	NA	0	0	0	NA	0	0	0	chr1	45766230	45766470	241	n	n
chr1	45794960	45795581	622	merged_peak_209	GE_meis_IP_q0.01_peak_35	807	17.93716	86.37551	80.76128	203	chr1	45794960	45795380	421	Wdr75	Merged.190	Wdr75_RefSeq	0	TSS	449	460	341	101	NA	NA	NA	NA	NA	NA	NA	NA	NA	0	0	0	NA	0	0	0	NA	0	0	0	chr1	45794998	45795581	584	y	n
chr1	46829995	46830656	662	merged_peak_210	NA	NA	NA	NA	NA	NA	NA	NA	NA	NA	Slc39a10	Merged.191	Slc39a10_UCSC	5493	GeneBody	289	668	620	683	NA	NA	NA	NA	NA	NA	NA	NA	Dlx1_e13.5_BG_WT_mrgdf_trim-vs.Input.no_model_peak_119	32.94	7.13563	19.55252	Dlx2_e13.5_BG_WT_mrgdf_trim-vs.Input.no_model_peak_190	33.66	10.56861	27.26467	NA	0	0	0	chr1	46829995	46830656	662	n	y
chr1	46854154	46854669	516	merged_peak_211	NA	NA	NA	NA	NA	NA	NA	NA	NA	NA	Slc39a10	Merged.192	Slc39a10_RefSeq	644	TSS	262	254	300	16	NA	NA	NA	NA	NA	NA	NA	NA	Dlx1_e13.5_BG_WT_mrgdf_trim-vs.Input.no_model_peak_120	16.97	3.77787	6.31144	Dlx2_e13.5_BG_WT_mrgdf_trim-vs.Input.no_model_peak_192	25.42	8.05506	18.25379	NA	0	0	0	chr1	46854154	46854669	516	n	y
chr1	47102317	47102685	369	merged_peak_212	NA	NA	NA	NA	NA	NA	NA	NA	NA	NA	Slc39a10	Merged.193	Slc39a10_RefSeq	248807	Intergenic	NA	NA	NA	NA	NA	NA	NA	NA	NA	NA	NA	NA	NA	0	0	0	Dlx2_e13.5_BG_WT_mrgdf_trim-vs.Input.no_model_peak_193	19.23	6.16989	12.16984	NA	0	0	0	chr1	47102317	47102685	369	n	n
chr1	47163817	47164295	479	merged_peak_213	NA	NA	NA	NA	NA	NA	NA	NA	NA	NA	Mir6350	Merged.194	Mir6350_RefSeq	302827	Intergenic	256	246	NA	715	NA	NA	NA	NA	NA	NA	NA	NA	NA	0	0	0	Dlx2_e13.5_BG_WT_mrgdf_trim-vs.Input.no_model_peak_194	21.98	7.00774	14.12332	NA	0	0	0	chr1	47163817	47164295	479	n	n
chr1	47277799	47278245	447	merged_peak_214	NA	NA	NA	NA	NA	NA	NA	NA	NA	NA	Mir6350	Merged.195	Mir6350_RefSeq	188878	Intergenic	299	305	263	1036	NA	NA	NA	NA	NA	NA	NA	NA	NA	0	0	0	NA	0	0	0	NA	0	0	0	chr1	47277799	47278245	447	n	n
chr1	47278418	47279070	653	merged_peak_215	NA	NA	NA	NA	NA	NA	NA	NA	NA	NA	Mir6350	Merged.196	Mir6350_RefSeq	188053	Intergenic	318	333	263	1036	NA	NA	NA	NA	NA	NA	NA	NA	NA	0	0	0	Dlx2_e13.5_BG_WT_mrgdf_trim-vs.Input.no_model_peak_195	12.36	4.07526	6.05629	NA	0	0	0	chr1	47278418	47279070	653	n	n
chr1	47284732	47285039	308	merged_peak_216	NA	NA	NA	NA	NA	NA	NA	NA	NA	NA	Mir6350	Merged.197	Mir6350_RefSeq	182084	Intergenic	326	328	333	15	NA	NA	NA	NA	NA	NA	NA	NA	NA	0	0	0	Dlx2_e13.5_BG_WT_mrgdf_trim-vs.Input.no_model_peak_196	14.43	4.70365	7.67292	NA	0	0	0	chr1	47284732	47285039	308	n	n
chr1	47310488	47311165	678	merged_peak_217	NA	NA	NA	NA	NA	NA	NA	NA	NA	NA	Mir6350	Merged.198	Mir6350_RefSeq	155958	Intergenic	244	228	NA	145	NA	NA	NA	NA	NA	NA	NA	NA	NA	0	0	0	Dlx2_e13.5_BG_WT_mrgdf_trim-vs.Input.no_model_peak_197	30.91	9.73076	23.7802	Dlx5_e13.5_BG_WT_mrgdf_trim-vs.Input.no_model_peak_34	12	3.98106	6.08548	chr1	47310488	47311165	678	n	n
chr1	47317586	47317973	388	merged_peak_218	NA	NA	NA	NA	NA	NA	NA	NA	NA	NA	Mir6350	Merged.199	Mir6350_RefSeq	149150	Intergenic	262	254	263	297	NA	NA	NA	NA	NA	NA	NA	NA	NA	0	0	0	Dlx2_e13.5_BG_WT_mrgdf_trim-vs.Input.no_model_peak_198	17.86	5.75097	10.30023	NA	0	0	0	chr1	47317586	47317973	388	n	n
chr1	47404852	47405590	739	merged_peak_219	NA	NA	NA	NA	NA	NA	NA	NA	NA	NA	Mir6350	Merged.200	Mir6350_RefSeq	61533	Intergenic	NA	NA	NA	NA	NA	NA	NA	NA	NA	NA	NA	NA	Dlx1_e13.5_BG_WT_mrgdf_trim-vs.Input.no_model_peak_122	32.94	7.13563	19.55252	Dlx2_e13.5_BG_WT_mrgdf_trim-vs.Input.no_model_peak_199	63.2	19.57553	67.17666	Dlx5_e13.5_BG_WT_mrgdf_trim-vs.Input.no_model_peak_35	19	6.12471	12.21757	chr1	47404852	47405590	739	n	y
chr1	47446352	47447048	697	merged_peak_220	NA	NA	NA	NA	NA	NA	NA	NA	NA	NA	Mir6350	Merged.201	Mir6350_RefSeq	20075	Intergenic	457	262	406	144	NA	NA	NA	NA	NA	NA	NA	NA	NA	0	0	0	Dlx2_e13.5_BG_WT_mrgdf_trim-vs.Input.no_model_peak_200	18.55	5.96043	11.22404	NA	0	0	0	chr1	47446352	47447048	697	n	n
chr1	47646605	47647056	452	merged_peak_221	GE_meis_IP_q0.01_peak_36	321	10.05269	36.81718	32.18283	256	chr1	47646605	47647056	452	NA	NA	NA	NA	NA	NA	NA	NA	NA	NA	NA	NA	NA	NA	NA	NA	NA	NA	NA	NA	NA	NA	NA	NA	NA	NA	NA	NA	NA	NA	NA	NA	NA	y	n
chr1	48109301	48109651	351	merged_peak_222	NA	NA	NA	NA	NA	NA	NA	NA	NA	NA	AK219219	Merged.202	AK219219_UCSC	450449	Intergenic	276	567	269	25	NA	NA	NA	NA	NA	NA	NA	NA	NA	0	0	0	Dlx2_e13.5_BG_WT_mrgdf_trim-vs.Input.no_model_peak_202	18.55	5.96043	11.22404	NA	0	0	0	chr1	48109301	48109651	351	n	n
chr1	48129601	48129890	290	merged_peak_223	NA	NA	NA	NA	NA	NA	NA	NA	NA	NA	AK219219	Merged.203	AK219219_UCSC	470749	Intergenic	NA	NA	NA	NA	NA	NA	NA	NA	NA	NA	NA	NA	NA	0	0	0	NA	0	0	0	NA	0	0	0	chr1	48129601	48129890	290	n	n
chr1	48411608	48412142	535	merged_peak_224	NA	NA	NA	NA	NA	NA	NA	NA	NA	NA	AK219219	Merged.204	AK219219_UCSC	752756	Intergenic	256	421	366	135	NA	NA	NA	NA	NA	NA	NA	NA	Dlx1_e13.5_BG_WT_mrgdf_trim-vs.Input.no_model_peak_123	22.96	5.03703	10.75116	Dlx2_e13.5_BG_WT_mrgdf_trim-vs.Input.no_model_peak_203	26.79	8.47399	19.32873	NA	0	0	0	chr1	48411608	48412142	535	n	y
chr1	48459865	48460288	424	merged_peak_225	NA	NA	NA	NA	NA	NA	NA	NA	NA	NA	C230029F24Rik	Merged.205	C230029F24Rik_UCSC	784326	Intergenic	386	437	469	434	NA	NA	NA	NA	NA	NA	NA	NA	NA	0	0	0	NA	0	0	0	NA	0	0	0	chr1	48459865	48460288	424	n	n
chr1	48545112	48545364	253	merged_peak_226	NA	NA	NA	NA	NA	NA	NA	NA	NA	NA	C230029F24Rik	Merged.206	C230029F24Rik_UCSC	699250	Intergenic	NA	NA	NA	NA	NA	NA	NA	NA	NA	NA	NA	NA	Dlx1_e13.5_BG_WT_mrgdf_trim-vs.Input.no_model_peak_124	28.95	6.29619	15.85222	Dlx2_e13.5_BG_WT_mrgdf_trim-vs.Input.no_model_peak_204	13.74	4.49419	6.84998	NA	0	0	0	chr1	48545112	48545364	253	n	y
chr1	48616968	48617534	567	merged_peak_227	NA	NA	NA	NA	NA	NA	NA	NA	NA	NA	C230029F24Rik	Merged.207	C230029F24Rik_UCSC	627080	Intergenic	250	238	398	108	NA	NA	NA	NA	NA	NA	NA	NA	NA	0	0	0	Dlx2_e13.5_BG_WT_mrgdf_trim-vs.Input.no_model_peak_205	17.86	5.75097	10.30023	NA	0	0	0	chr1	48616968	48617534	567	n	n
chr1	48792479	48793155	677	merged_peak_228	NA	NA	NA	NA	NA	NA	NA	NA	NA	NA	C230029F24Rik	Merged.208	C230029F24Rik_UCSC	451459	Intergenic	256	305	211	33	NA	NA	NA	NA	NA	NA	NA	NA	Dlx1_e13.5_BG_WT_mrgdf_trim-vs.Input.no_model_peak_126	19.96	4.40745	8.4377	Dlx2_e13.5_BG_WT_mrgdf_trim-vs.Input.no_model_peak_206	30.22	9.5213	23.7802	Dlx5_e13.5_BG_WT_mrgdf_trim-vs.Input.no_model_peak_36	13	4.28729	6.8818	chr1	48792479	48793155	677	n	y
chr1	48881377	48881767	391	merged_peak_229	NA	NA	NA	NA	NA	NA	NA	NA	NA	NA	C230029F24Rik	Merged.209	C230029F24Rik_UCSC	362847	Intergenic	461	NA	NA	NA	NA	NA	NA	NA	NA	NA	NA	NA	Dlx1_e13.5_BG_WT_mrgdf_trim-vs.Input.no_model_peak_127	41.92	9.02438	28.59979	Dlx2_e13.5_BG_WT_mrgdf_trim-vs.Input.no_model_peak_207	28.16	8.89291	21.52516	Dlx5_e13.5_BG_WT_mrgdf_trim-vs.Input.no_model_peak_37	25	7.96212	18.31748	chr1	48881377	48881767	391	n	y
chr1	50647162	50647518	357	merged_peak_230	GE_meis_IP_q0.01_peak_37	71	4.73068	10.84645	7.15164	208	chr1	50647162	50647518	357	NA	NA	NA	NA	NA	NA	NA	NA	NA	NA	NA	NA	NA	NA	NA	NA	NA	NA	NA	NA	NA	NA	NA	NA	NA	NA	NA	NA	NA	NA	NA	NA	NA	y	n
chr1	50809140	50809399	260	merged_peak_231	NA	NA	NA	NA	NA	NA	NA	NA	NA	NA	BC029710	Merged.210	BC029710_UCSC	3074	Intergenic	NA	NA	NA	NA	NA	NA	NA	NA	NA	NA	NA	NA	Dlx1_e13.5_BG_WT_mrgdf_trim-vs.Input.no_model_peak_130	32.94	7.13563	19.55252	NA	0	0	0	NA	0	0	0	chr1	50809140	50809399	260	n	y
chr1	50897693	50898229	537	merged_peak_232	NA	NA	NA	NA	NA	NA	NA	NA	NA	NA	AK020188	Merged.211	AK020188_UCSC	2416	Intergenic	420	465	430	258	NA	NA	NA	NA	NA	NA	NA	NA	NA	0	0	0	Dlx2_e13.5_BG_WT_mrgdf_trim-vs.Input.no_model_peak_208	17.17	5.5415	10.30023	NA	0	0	0	chr1	50897693	50898229	537	n	n
chr1	50962323	50962618	296	merged_peak_233	NA	NA	NA	NA	NA	NA	NA	NA	NA	NA	Tmeff2	Merged.212	Tmeff2_RefSeq	34799	GeneBody	351	276	282	18	NA	NA	NA	NA	NA	NA	NA	NA	NA	0	0	0	NA	0	0	0	NA	0	0	0	chr1	50962323	50962618	296	n	n
chr1	51126251	51126740	490	merged_peak_234	NA	NA	NA	NA	NA	NA	NA	NA	NA	NA	Sdpr	Merged.213	Sdpr_RefSeq	162384	GeneBody	272	262	366	1249	NA	NA	NA	NA	NA	NA	NA	NA	NA	0	0	0	NA	0	0	0	NA	0	0	0	chr1	51126251	51126740	490	n	n
chr1	51133211	51133545	335	merged_peak_235	GE_meis_IP_q0.01_peak_38	76	4.79362	11.32445	7.61677	100	chr1	51133273	51133482	210	Sdpr	Merged.214	Sdpr_RefSeq	155579	GeneBody	363	408	493	179	NA	NA	NA	NA	NA	NA	NA	NA	NA	0	0	0	NA	0	0	0	NA	0	0	0	chr1	51133211	51133545	335	y	n
chr1	51216278	51216825	548	merged_peak_236	NA	NA	NA	NA	NA	NA	NA	NA	NA	NA	Sdpr	Merged.215	Sdpr_RefSeq	72299	Intergenic	456	492	459	701	NA	NA	NA	NA	NA	NA	NA	NA	Dlx1_e13.5_BG_WT_mrgdf_trim-vs.Input.no_model_peak_132	26.95	5.87647	14.08777	Dlx2_e13.5_BG_WT_mrgdf_trim-vs.Input.no_model_peak_209	49.46	15.38626	47.56162	Dlx5_e13.5_BG_WT_mrgdf_trim-vs.Input.no_model_peak_38	19	6.12471	12.21757	chr1	51216278	51216825	548	n	y
chr1	51333974	51334399	426	merged_peak_237	NA	NA	NA	NA	NA	NA	NA	NA	NA	NA	9330175M20Rik	Merged.216	9330175M20Rik_RefSeq	194	TSS	292	282	359	124	NA	NA	NA	NA	NA	NA	NA	NA	NA	0	0	0	NA	0	0	0	NA	0	0	0	chr1	51333974	51334399	426	n	n
chr1	51600469	51600861	393	merged_peak_238	GE_meis_IP_q0.01_peak_39	186	6.96186	22.86778	18.63842	196	chr1	51600469	51600861	393	NA	NA	NA	NA	NA	NA	NA	NA	NA	NA	NA	NA	NA	NA	NA	NA	NA	NA	NA	NA	NA	NA	NA	NA	NA	NA	NA	NA	NA	NA	NA	NA	NA	y	n
chr1	51607432	51607834	403	merged_peak_239	NA	NA	NA	NA	NA	NA	NA	NA	NA	NA	AK043869	Merged.217	AK043869_UCSC	10713	Intergenic	392	348	505	396	NA	NA	NA	NA	NA	NA	NA	NA	NA	0	0	0	Dlx2_e13.5_BG_WT_mrgdf_trim-vs.Input.no_model_peak_210	29.54	9.31184	22.6456	NA	0	0	0	chr1	51607432	51607834	403	n	n
chr1	51633787	51634159	373	merged_peak_240	GE_meis_IP_q0.01_peak_40	153	6.70179	19.44757	15.33072	190	chr1	51633792	51634131	340	AK043869	Merged.218	AK043869_UCSC	37068	Intergenic	NA	NA	NA	NA	NA	NA	NA	NA	NA	NA	NA	NA	Dlx1_e13.5_BG_WT_mrgdf_trim-vs.Input.no_model_peak_133	21.96	4.82717	9.96076	Dlx2_e13.5_BG_WT_mrgdf_trim-vs.Input.no_model_peak_211	21.29	6.79828	14.12332	NA	0	0	0	chr1	51633787	51634159	373	y	y
chr1	51649986	51651092	1107	merged_peak_241	GE_meis_IP_q0.01_peak_41	171	7.09602	21.33111	17.14478	249	chr1	51650137	51650522	386	AK043869	Merged.219	AK043869_UCSC	53267	Intergenic	285	315	239	22	NA	NA	NA	NA	NA	NA	NA	NA	Dlx1_e13.5_BG_WT_mrgdf_trim-vs.Input.no_model_peak_134	50.91	10.91312	38.47708	Dlx2_e13.5_BG_WT_mrgdf_trim-vs.Input.no_model_peak_213	109.91	33.81901	139.82042	Dlx5_e13.5_BG_WT_mrgdf_trim-vs.Input.no_model_peak_40	23	7.34965	16.21173	chr1	51649986	51651092	1107	y	y
chr1	51914882	51915249	368	merged_peak_242	NA	NA	NA	NA	NA	NA	NA	NA	NA	NA	Myo1b	Merged.220	Myo1b_UCSC	723	TSS	420	470	408	434	NA	NA	NA	NA	NA	NA	NA	NA	NA	0	0	0	Dlx2_e13.5_BG_WT_mrgdf_trim-vs.Input.no_model_peak_215	31.6	9.94023	24.92852	Dlx5_e13.5_BG_WT_mrgdf_trim-vs.Input.no_model_peak_41	13	4.28729	6.8818	chr1	51914882	51915249	368	n	n
chr1	51952038	51952369	332	merged_peak_243	NA	NA	NA	NA	NA	NA	NA	NA	NA	NA	Stat4	Merged.221	Stat4_UCSC	34777	Intergenic	272	269	NA	NA	NA	NA	NA	NA	NA	NA	NA	NA	Dlx1_e13.5_BG_WT_mrgdf_trim-vs.Input.no_model_peak_136	62.88	13.43144	52.69291	Dlx2_e13.5_BG_WT_mrgdf_trim-vs.Input.no_model_peak_217	26.1	8.26452	19.32873	NA	0	0	0	chr1	51952038	51952369	332	n	y
chr1	52106602	52106952	351	merged_peak_244	NA	NA	NA	NA	NA	NA	NA	NA	NA	NA	Stat1	Merged.222	Stat1_RefSeq	12484	3UTR	397	431	337	47	NA	NA	NA	NA	NA	NA	NA	NA	NA	0	0	0	Dlx2_e13.5_BG_WT_mrgdf_trim-vs.Input.no_model_peak_219	21.29	6.79828	14.12332	NA	0	0	0	chr1	52106602	52106952	351	n	n
chr1	52113632	52114044	413	merged_peak_245	NA	NA	NA	NA	NA	NA	NA	NA	NA	NA	Stat1	Merged.223	Stat1_RefSeq	5392	Intergenic	312	305	310	12	NA	NA	NA	NA	NA	NA	NA	NA	NA	0	0	0	Dlx2_e13.5_BG_WT_mrgdf_trim-vs.Input.no_model_peak_220	21.98	7.00774	14.12332	NA	0	0	0	chr1	52113632	52114044	413	n	n
chr1	52305840	52307166	1327	merged_peak_246	GE_meis_IP_q0.01_peak_42	410	11.62959	45.89389	41.04545	178	chr1	52306106	52306482	377	Gls	Merged.224	Gls_RefSeq	72607	Intergenic	244	262	263	133	NA	NA	NA	NA	NA	NA	NA	NA	Dlx1_e13.5_BG_WT_mrgdf_trim-vs.Input.no_model_peak_137b	23.96	5.24689	11.55976	Dlx2_e13.5_BG_WT_mrgdf_trim-vs.Input.no_model_peak_221b	21.29	6.79828	14.12332	NA	0	0	0	chr1	52305840	52307166	1327	y	y
chr1	52331959	52332408	450	merged_peak_247	NA	NA	NA	NA	NA	NA	NA	NA	NA	NA	Gls	Merged.225	Gls_RefSeq	98726	Intergenic	511	254	505	97	NA	NA	NA	NA	NA	NA	NA	NA	Dlx1_e13.5_BG_WT_mrgdf_trim-vs.Input.no_model_peak_138	31.94	6.92577	18.60714	Dlx2_e13.5_BG_WT_mrgdf_trim-vs.Input.no_model_peak_222	44.65	13.92002	40.94332	Dlx5_e13.5_BG_WT_mrgdf_trim-vs.Input.no_model_peak_42	21	6.73718	14.17637	chr1	52331959	52332408	450	n	y
chr1	52844756	52845098	343	merged_peak_248	NA	NA	NA	NA	NA	NA	NA	NA	NA	NA	Hibch	Merged.226	Hibch_RefSeq	0	TSS	NA	NA	NA	NA	NA	NA	NA	NA	NA	NA	NA	NA	NA	0	0	0	NA	0	0	0	NA	0	0	0	chr1	52844756	52845098	343	n	n
chr1	53352468	53353015	548	merged_peak_249	NA	NA	NA	NA	NA	NA	NA	NA	NA	NA	Asnsd1	Merged.227	Asnsd1_RefSeq	0	TSS	NA	NA	NA	NA	NA	NA	NA	NA	NA	NA	NA	NA	NA	0	0	0	Dlx2_e13.5_BG_WT_mrgdf_trim-vs.Input.no_model_peak_225	23.36	7.42667	16.15336	NA	0	0	0	chr1	53352468	53353015	548	n	n
chr1	54250386	54250843	458	merged_peak_250	NA	NA	NA	NA	NA	NA	NA	NA	NA	NA	Ccdc150	Merged.228	Ccdc150_RefSeq	0	TSS	244	228	276	186	NA	NA	NA	NA	NA	NA	NA	NA	NA	0	0	0	Dlx2_e13.5_BG_WT_mrgdf_trim-vs.Input.no_model_peak_226	15.8	5.12258	8.52331	NA	0	0	0	chr1	54250386	54250843	458	n	n
chr1	54555575	54556254	680	merged_peak_251	NA	NA	NA	NA	NA	NA	NA	NA	NA	NA	Pgap1	Merged.229	Pgap1_UCSC	1426	TSS	244	228	305	247	NA	NA	NA	NA	NA	NA	NA	NA	NA	0	0	0	Dlx2_e13.5_BG_WT_mrgdf_trim-vs.Input.no_model_peak_227	19.92	6.37936	12.16984	NA	0	0	0	chr1	54555575	54556254	680	n	n
chr1	54578627	54578912	286	merged_peak_252	NA	NA	NA	NA	NA	NA	NA	NA	NA	NA	Pgap1	Merged.230	Pgap1_RefSeq	20942	Intergenic	462	548	463	229	NA	NA	NA	NA	NA	NA	NA	NA	NA	0	0	0	NA	0	0	0	NA	0	0	0	chr1	54578627	54578912	286	n	n
chr1	54597943	54598257	315	merged_peak_253	NA	NA	NA	NA	NA	NA	NA	NA	NA	NA	Pgap1	Merged.231	Pgap1_RefSeq	40258	Intergenic	244	228	282	NA	NA	NA	NA	NA	NA	NA	NA	NA	NA	0	0	0	NA	0	0	0	NA	0	0	0	chr1	54597943	54598257	315	n	n
chr1	54707774	54708196	423	merged_peak_254	NA	NA	NA	NA	NA	NA	NA	NA	NA	NA	AK015376	Merged.232	AK015376_UCSC	26044	GeneBody	472	533	413	392	NA	NA	NA	NA	NA	NA	NA	NA	NA	0	0	0	Dlx2_e13.5_BG_WT_mrgdf_trim-vs.Input.no_model_peak_230	17.86	5.75097	10.30023	NA	0	0	0	chr1	54707774	54708196	423	n	n
chr1	54715157	54715517	361	merged_peak_255	NA	NA	NA	NA	NA	NA	NA	NA	NA	NA	AK015376	Merged.233	AK015376_UCSC	33427	GeneBody	309	324	231	800	NA	NA	NA	NA	NA	NA	NA	NA	NA	0	0	0	Dlx2_e13.5_BG_WT_mrgdf_trim-vs.Input.no_model_peak_231	21.98	7.00774	14.12332	NA	0	0	0	chr1	54715157	54715517	361	n	n
chr1	55087870	55088387	518	merged_peak_256	NA	NA	NA	NA	NA	NA	NA	NA	NA	NA	Hspe1	Merged.234	Hspe1_RefSeq	0	TSS	256	238	263	165	NA	NA	NA	NA	NA	NA	NA	NA	NA	0	0	0	Dlx2_e13.5_BG_WT_mrgdf_trim-vs.Input.no_model_peak_237	10.99	3.65634	4.56519	NA	0	0	0	chr1	55087870	55088387	518	n	n
chr1	55130868	55131401	534	merged_peak_257	NA	NA	NA	NA	NA	NA	NA	NA	NA	NA	Mob4	Merged.235	Mob4_RefSeq	0	TSS	513	501	454	107	NA	NA	NA	NA	NA	NA	NA	NA	Dlx1_e13.5_BG_WT_mrgdf_trim-vs.Input.no_model_peak_142	18.96	4.19759	7.70683	Dlx2_e13.5_BG_WT_mrgdf_trim-vs.Input.no_model_peak_238	16.49	5.33204	9.39956	NA	0	0	0	chr1	55130868	55131401	534	n	y
chr1	55405728	55406059	332	merged_peak_258	GE_meis_IP_q0.01_peak_43	199	7.68735	24.2443	19.95601	171	chr1	55405728	55406059	332	NA	NA	NA	NA	NA	NA	NA	NA	NA	NA	NA	NA	NA	NA	NA	NA	NA	NA	NA	NA	NA	NA	NA	NA	NA	NA	NA	NA	NA	NA	NA	NA	NA	y	n
chr1	55661309	55661734	426	merged_peak_259	NA	NA	NA	NA	NA	NA	NA	NA	NA	NA	Plcl1	Merged.236	Plcl1_RefSeq	255362	GeneBody	292	300	305	NA	NA	NA	NA	NA	NA	NA	NA	NA	NA	0	0	0	NA	0	0	0	NA	0	0	0	chr1	55661309	55661734	426	n	n
chr1	55665343	55666697	1355	merged_peak_260	NA	NA	NA	NA	NA	NA	NA	NA	NA	NA	Plcl1	Merged.237	Plcl1_RefSeq	259396	GeneBody	262	254	432	1415	NA	NA	NA	NA	NA	NA	NA	NA	NA	0	0	0	Dlx2_e13.5_BG_WT_mrgdf_trim-vs.Input.no_model_peak_240a	19.23	6.16989	12.16984	NA	0	0	0	chr1	55665343	55666697	1355	n	n
chr1	55704678	55705066	389	merged_peak_261	NA	NA	NA	NA	NA	NA	NA	NA	NA	NA	9130227L01Rik	Merged.238	9130227L01Rik_RefSeq	226173	GeneBody	272	269	447	167	NA	NA	NA	NA	NA	NA	NA	NA	NA	0	0	0	NA	0	0	0	NA	0	0	0	chr1	55704678	55705066	389	n	n
chr1	55886446	55886941	496	merged_peak_262	NA	NA	NA	NA	NA	NA	NA	NA	NA	NA	9130227L01Rik	Merged.239	9130227L01Rik_RefSeq	44298	Intergenic	374	423	528	230	NA	NA	NA	NA	NA	NA	NA	NA	NA	0	0	0	NA	0	0	0	NA	0	0	0	chr1	55886446	55886941	496	n	n
chr1	55887561	55888142	582	merged_peak_263	GE_meis_IP_q0.01_peak_44	103	5.42044	14.25159	10.36757	136	chr1	55887605	55887843	239	9130227L01Rik	Merged.240	9130227L01Rik_RefSeq	43097	Intergenic	357	437	620	372	NA	NA	NA	NA	NA	NA	NA	NA	NA	0	0	0	Dlx2_e13.5_BG_WT_mrgdf_trim-vs.Input.no_model_peak_241	18.55	5.96043	11.22404	NA	0	0	0	chr1	55887561	55888142	582	y	n
chr1	55894066	55894327	262	merged_peak_264	NA	NA	NA	NA	NA	NA	NA	NA	NA	NA	9130227L01Rik	Merged.241	9130227L01Rik_RefSeq	36912	Intergenic	250	440	523	32	NA	NA	NA	NA	NA	NA	NA	NA	NA	0	0	0	NA	0	0	0	NA	0	0	0	chr1	55894066	55894327	262	n	n
chr1	55913980	55915135	1156	merged_peak_265	NA	NA	NA	NA	NA	NA	NA	NA	NA	NA	9130227L01Rik	Merged.242	9130227L01Rik_RefSeq	16104	Intergenic	717	858	802	1819	NA	NA	NA	NA	NA	NA	NA	NA	Dlx1_e13.5_BG_WT_mrgdf_trim-vs.Input.no_model_peak_144b	40.92	8.81452	27.55031	Dlx2_e13.5_BG_WT_mrgdf_trim-vs.Input.no_model_peak_242	46.02	14.33895	43.56345	NA	0	0	0	chr1	55913980	55915135	1156	n	y
chr1	56262690	56262941	252	merged_peak_266	NA	NA	NA	NA	NA	NA	NA	NA	NA	NA	1700003I22Rik	Merged.243	1700003I22Rik_RefSeq	243711	Intergenic	NA	NA	NA	NA	NA	NA	NA	NA	NA	NA	NA	NA	Dlx1_e13.5_BG_WT_mrgdf_trim-vs.Input.no_model_peak_145	36.93	7.97507	23.45915	NA	0	0	0	NA	0	0	0	chr1	56262690	56262941	252	n	y
chr1	56345191	56345474	284	merged_peak_267	GE_meis_IP_q0.01_peak_45	135	6.30757	17.61403	13.57162	74	chr1	56345191	56345474	284	NA	NA	NA	NA	NA	NA	NA	NA	NA	NA	NA	NA	NA	NA	NA	NA	NA	NA	NA	NA	NA	NA	NA	NA	NA	NA	NA	NA	NA	NA	NA	NA	NA	y	n
chr1	56684425	56684992	568	merged_peak_268	NA	NA	NA	NA	NA	NA	NA	NA	NA	NA	Hsfy2	Merged.244	Hsfy2_RefSeq	46973	Intergenic	475	544	422	444	NA	NA	NA	NA	NA	NA	NA	NA	NA	0	0	0	Dlx2_e13.5_BG_WT_mrgdf_trim-vs.Input.no_model_peak_244	18.55	5.96043	11.22404	NA	0	0	0	chr1	56684425	56684992	568	n	n
chr1	56815674	56816052	379	merged_peak_269	NA	NA	NA	NA	NA	NA	NA	NA	NA	NA	Satb2	Merged.245	Satb2_RefSeq	155280	GeneBody	582	457	584	1998	NA	NA	NA	NA	NA	NA	NA	NA	NA	0	0	0	Dlx2_e13.5_BG_WT_mrgdf_trim-vs.Input.no_model_peak_246	21.98	7.00774	14.12332	NA	0	0	0	chr1	56815674	56816052	379	n	n
chr1	56832851	56833687	837	merged_peak_270	GE_meis_IP_q0.01_peak_46	399	11.43247	44.73245	39.90783	188	chr1	56832864	56833216	353	Satb2	Merged.246	Satb2_RefSeq	137645	GeneBody	662	768	673	2000	NA	NA	NA	NA	NA	NA	NA	NA	NA	0	0	0	Dlx2_e13.5_BG_WT_mrgdf_trim-vs.Input.no_model_peak_247b	24.73	7.8456	17.19512	NA	0	0	0	chr1	56832851	56833687	837	y	n
chr1	56973204	56973627	424	merged_peak_271	NA	NA	NA	NA	NA	NA	NA	NA	NA	NA	9130024F11Rik	Merged.247	9130024F11Rik_RefSeq	1734	TSS	330	348	428	74	NA	NA	NA	NA	NA	NA	NA	NA	NA	0	0	0	Dlx2_e13.5_BG_WT_mrgdf_trim-vs.Input.no_model_peak_250	23.36	7.42667	16.15336	NA	0	0	0	chr1	56973204	56973627	424	n	n
chr1	56973818	56974894	1077	merged_peak_272	NA	NA	NA	NA	NA	NA	NA	NA	NA	NA	9130024F11Rik	Merged.248	9130024F11Rik_RefSeq	2348	5UTR	237	445	639	479	NA	NA	NA	NA	NA	NA	NA	NA	Dlx1_e13.5_BG_WT_mrgdf_trim-vs.Input.no_model_peak_146	16.97	3.77787	6.31144	Dlx2_e13.5_BG_WT_mrgdf_trim-vs.Input.no_model_peak_251	11.68	3.8658	5.29391	NA	0	0	0	chr1	56973818	56974894	1077	n	y
chr1	57082729	57083539	811	merged_peak_273	NA	NA	NA	NA	NA	NA	NA	NA	NA	NA	9130024F11Rik	Merged.249	9130024F11Rik_RefSeq	111259	Intergenic	539	626	684	535	NA	NA	NA	NA	NA	NA	NA	NA	NA	0	0	0	Dlx2_e13.5_BG_WT_mrgdf_trim-vs.Input.no_model_peak_252	19.92	6.37936	12.16984	NA	0	0	0	chr1	57082729	57083539	811	n	n
chr1	57174266	57174802	537	merged_peak_274	NA	NA	NA	NA	NA	NA	NA	NA	NA	NA	BC055402	Merged.250	BC055402_UCSC	40189	Intergenic	303	319	631	906	NA	NA	NA	NA	NA	NA	NA	NA	NA	0	0	0	Dlx2_e13.5_BG_WT_mrgdf_trim-vs.Input.no_model_peak_253	24.73	7.8456	17.19512	NA	0	0	0	chr1	57174266	57174802	537	n	n
chr1	57292677	57293042	366	merged_peak_275	NA	NA	NA	NA	NA	NA	NA	NA	NA	NA	DQ705824	Merged.251	DQ705824_UCSC	60370	Intergenic	NA	NA	NA	NA	NA	NA	NA	NA	NA	NA	NA	NA	Dlx1_e13.5_BG_WT_mrgdf_trim-vs.Input.no_model_peak_148	58.89	12.592	47.83489	Dlx2_e13.5_BG_WT_mrgdf_trim-vs.Input.no_model_peak_255	21.98	7.00774	14.12332	NA	0	0	0	chr1	57292677	57293042	366	n	y
chr1	57330151	57330546	396	merged_peak_276	GE_meis_IP_q0.01_peak_47	332	10.2498	37.92394	33.2603	193	chr1	57330151	57330546	396	NA	NA	NA	NA	NA	NA	NA	NA	NA	NA	NA	NA	NA	NA	NA	NA	NA	NA	NA	NA	NA	NA	NA	NA	NA	NA	NA	NA	NA	NA	NA	NA	NA	y	n
chr1	57347570	57347921	352	merged_peak_277	GE_meis_IP_q0.01_peak_48	135	6.30757	17.61403	13.57162	161	chr1	57347570	57347921	352	NA	NA	NA	NA	NA	NA	NA	NA	NA	NA	NA	NA	NA	NA	NA	NA	NA	NA	NA	NA	NA	NA	NA	NA	NA	NA	NA	NA	NA	NA	NA	NA	NA	y	n
chr1	57388015	57388256	242	merged_peak_278	NA	NA	NA	NA	NA	NA	NA	NA	NA	NA	1700066M21Rik	Merged.252	1700066M21Rik_RefSeq	10394	3UTR	330	355	395	149	NA	NA	NA	NA	NA	NA	NA	NA	NA	0	0	0	NA	0	0	0	NA	0	0	0	chr1	57388015	57388256	242	n	n
chr1	57428745	57429400	656	merged_peak_279	NA	NA	NA	NA	NA	NA	NA	NA	NA	NA	Tyw5	Merged.253	Tyw5_RefSeq	22070	Intergenic	256	246	263	32	NA	NA	NA	NA	NA	NA	NA	NA	Dlx1_e13.5_BG_WT_mrgdf_trim-vs.Input.no_model_peak_149	41.92	9.02438	28.59979	Dlx2_e13.5_BG_WT_mrgdf_trim-vs.Input.no_model_peak_258	39.15	12.24432	34.56355	Dlx5_e13.5_BG_WT_mrgdf_trim-vs.Input.no_model_peak_43	21	6.73718	14.17637	chr1	57428745	57429400	656	n	y
chr1	57497268	57498175	908	merged_peak_280	NA	NA	NA	NA	NA	NA	NA	NA	NA	NA	Tyw5	Merged.254	Tyw5_RefSeq	90593	Intergenic	299	310	328	214	NA	NA	NA	NA	NA	NA	NA	NA	Dlx1_e13.5_BG_WT_mrgdf_trim-vs.Input.no_model_peak_150	22.96	5.03703	10.75116	Dlx2_e13.5_BG_WT_mrgdf_trim-vs.Input.no_model_peak_259	39.15	12.24432	34.56355	Dlx5_e13.5_BG_WT_mrgdf_trim-vs.Input.no_model_peak_44	10	3.36859	4.58913	chr1	57497268	57498175	908	n	y
chr1	57609306	57609590	285	merged_peak_281	NA	NA	NA	NA	NA	NA	NA	NA	NA	NA	Spats2l	Merged.255	Spats2l_RefSeq	165269	Intergenic	276	394	221	798	NA	NA	NA	NA	NA	NA	NA	NA	NA	0	0	0	Dlx2_e13.5_BG_WT_mrgdf_trim-vs.Input.no_model_peak_260	21.98	7.00774	14.12332	NA	0	0	0	chr1	57609306	57609590	285	n	n
chr1	57674104	57674693	590	merged_peak_282	NA	NA	NA	NA	NA	NA	NA	NA	NA	NA	Spats2l	Merged.256	Spats2l_RefSeq	100166	Intergenic	256	246	NA	NA	NA	NA	NA	NA	NA	NA	NA	NA	NA	0	0	0	Dlx2_e13.5_BG_WT_mrgdf_trim-vs.Input.no_model_peak_261	17.17	5.5415	10.30023	NA	0	0	0	chr1	57674104	57674693	590	n	n
chr1	57861905	57862473	569	merged_peak_283	NA	NA	NA	NA	NA	NA	NA	NA	NA	NA	Spats2l	Merged.257	Spats2l_RefSeq	16333	GeneBody	276	276	221	137	NA	NA	NA	NA	NA	NA	NA	NA	NA	0	0	0	Dlx2_e13.5_BG_WT_mrgdf_trim-vs.Input.no_model_peak_263	22.67	7.21721	15.12918	NA	0	0	0	chr1	57861905	57862473	569	n	n
chr1	57940793	57941087	295	merged_peak_284	NA	NA	NA	NA	NA	NA	NA	NA	NA	NA	Kctd18	Merged.258	Kctd18_RefSeq	28435	GeneBody	262	254	282	112	NA	NA	NA	NA	NA	NA	NA	NA	NA	0	0	0	Dlx2_e13.5_BG_WT_mrgdf_trim-vs.Input.no_model_peak_264	24.73	7.8456	17.19512	NA	0	0	0	chr1	57940793	57941087	295	n	n
chr1	58513639	58513922	284	merged_peak_285	NA	NA	NA	NA	NA	NA	NA	NA	NA	NA	AK053027	Merged.259	AK053027_UCSC	8483	GeneBody	NA	NA	NA	NA	NA	NA	NA	NA	NA	NA	NA	NA	NA	0	0	0	NA	0	0	0	NA	0	0	0	chr1	58513639	58513922	284	n	n
chr1	59341154	59341562	409	merged_peak_286	GE_meis_IP_q0.01_peak_49	86	5.1249	12.44555	8.65789	241	chr1	59341154	59341508	355	Cdk15	Merged.260	Cdk15_UCSC	42271	GeneBody	309	238	328	54	mm489	Positive	midbrain (mesencephalon)[8/9], branchial arch[5/9], eye[5/9]	0	1	NA	NA	NA	NA	0	0	0	Dlx2_e13.5_BG_WT_mrgdf_trim-vs.Input.no_model_peak_270	20.61	6.58882	13.13659	NA	0	0	0	chr1	59341208	59341562	355	y	n
chr1	59394496	59395030	535	merged_peak_287	NA	NA	NA	NA	NA	NA	NA	NA	NA	NA	Fzd7	Merged.261	Fzd7_RefSeq	87115	Intergenic	444	584	469	200	NA	NA	NA	NA	NA	NA	NA	NA	Dlx1_e13.5_BG_WT_mrgdf_trim-vs.Input.no_model_peak_152	22.96	5.03703	10.75116	Dlx2_e13.5_BG_WT_mrgdf_trim-vs.Input.no_model_peak_271	34.35	10.77808	28.45175	NA	0	0	0	chr1	59394496	59395030	535	n	y
chr1	59441352	59441602	251	merged_peak_288	NA	NA	NA	NA	NA	NA	NA	NA	NA	NA	Fzd7	Merged.262	Fzd7_RefSeq	40543	Intergenic	NA	NA	NA	NA	NA	NA	NA	NA	NA	NA	NA	NA	Dlx1_e13.5_BG_WT_mrgdf_trim-vs.Input.no_model_peak_153	31.94	6.92577	18.60714	NA	0	0	0	NA	0	0	0	chr1	59441352	59441602	251	n	y
chr1	59516168	59516624	457	merged_peak_289	NA	NA	NA	NA	NA	NA	NA	NA	NA	NA	Gm973	Merged.263	Gm973_RefSeq	0	TSS	335	337	263	251	NA	NA	NA	NA	NA	NA	NA	NA	NA	0	0	0	Dlx2_e13.5_BG_WT_mrgdf_trim-vs.Input.no_model_peak_272	36.41	11.40647	30.86212	NA	0	0	0	chr1	59516168	59516624	457	n	n
chr1	59535448	59535680	233	merged_peak_290	GE_meis_IP_q0.01_peak_50	87	4.8733	12.53193	8.73944	83	chr1	59535448	59535680	233	NA	NA	NA	NA	NA	NA	NA	NA	NA	NA	NA	NA	NA	NA	NA	NA	NA	NA	NA	NA	NA	NA	NA	NA	NA	NA	NA	NA	NA	NA	NA	NA	NA	y	n
chr1	59574218	59575336	1119	merged_peak_291	NA	NA	NA	NA	NA	NA	NA	NA	NA	NA	AK006768	Merged.264	AK006768_UCSC	25429	GeneBody	554	656	556	240	NA	NA	NA	NA	NA	NA	NA	NA	Dlx1_e13.5_BG_WT_mrgdf_trim-vs.Input.no_model_peak_154	32.94	7.13563	19.55252	Dlx2_e13.5_BG_WT_mrgdf_trim-vs.Input.no_model_peak_274	83.8	25.85941	97.4407	Dlx5_e13.5_BG_WT_mrgdf_trim-vs.Input.no_model_peak_45	21	6.73718	14.17637	chr1	59574218	59575336	1119	n	y
chr1	59620340	59620564	225	merged_peak_292	GE_meis_IP_q0.01_peak_51	78	4.92779	11.63761	7.89595	132	chr1	59620340	59620564	225	NA	NA	NA	NA	NA	NA	NA	NA	NA	NA	NA	NA	NA	NA	NA	NA	NA	NA	NA	NA	NA	NA	NA	NA	NA	NA	NA	NA	NA	NA	NA	NA	NA	y	n
chr1	59789022	59789316	295	merged_peak_293	GE_meis_IP_q0.01_peak_52	94	5.32201	13.26967	9.43533	86	chr1	59789022	59789316	295	NA	NA	NA	NA	NA	NA	NA	NA	NA	NA	NA	NA	NA	NA	NA	NA	NA	NA	NA	NA	NA	NA	NA	NA	NA	NA	NA	NA	NA	NA	NA	NA	NA	y	n
chr1	60180157	60180678	522	merged_peak_294	NA	NA	NA	NA	NA	NA	NA	NA	NA	NA	Nbeal1	Merged.265	Nbeal1_RefSeq	0	TSS	244	228	269	NA	NA	NA	NA	NA	NA	NA	NA	NA	NA	0	0	0	Dlx2_e13.5_BG_WT_mrgdf_trim-vs.Input.no_model_peak_278	13.74	4.49419	6.84998	NA	0	0	0	chr1	60180157	60180678	522	n	n
chr1	60409065	60409838	774	merged_peak_295	NA	NA	NA	NA	NA	NA	NA	NA	NA	NA	Abi2	Merged.266	Abi2_RefSeq	0	TSS	562	603	588	125	NA	NA	NA	NA	NA	NA	NA	NA	Dlx1_e13.5_BG_WT_mrgdf_trim-vs.Input.no_model_peak_157	22.96	5.03703	10.75116	Dlx2_e13.5_BG_WT_mrgdf_trim-vs.Input.no_model_peak_279	17.17	5.5415	10.30023	NA	0	0	0	chr1	60409065	60409838	774	n	y
chr1	60616039	60616596	558	merged_peak_296	NA	NA	NA	NA	NA	NA	NA	NA	NA	NA	Raph1	Merged.267	Raph1_RefSeq	49273	Intergenic	469	529	440	256	NA	NA	NA	NA	NA	NA	NA	NA	Dlx1_e13.5_BG_WT_mrgdf_trim-vs.Input.no_model_peak_158	18.96	4.19759	7.70683	Dlx2_e13.5_BG_WT_mrgdf_trim-vs.Input.no_model_peak_282	31.6	9.94023	24.92852	NA	0	0	0	chr1	60616039	60616596	558	n	y
chr1	60644882	60645875	994	merged_peak_297	GE_meis_IP_q0.01_peak_53	543	11.93295	59.45449	54.33215	201	chr1	60645179	60645620	442	AK217854	Merged.268	AK217854_UCSC	58382	Intergenic	312	328	221	110	NA	NA	NA	NA	NA	NA	NA	NA	Dlx1_e13.5_BG_WT_mrgdf_trim-vs.Input.no_model_peak_159	39.93	8.60465	26.51124	Dlx2_e13.5_BG_WT_mrgdf_trim-vs.Input.no_model_peak_283	54.95	17.06197	54.39489	Dlx5_e13.5_BG_WT_mrgdf_trim-vs.Input.no_model_peak_46	19	6.12471	12.21757	chr1	60644882	60645875	994	y	y
chr1	60648940	60649739	800	merged_peak_298	GE_meis_IP_q0.01_peak_54	71	4.73068	10.84645	7.15164	87	chr1	60649059	60649269	211	AK217854	Merged.269	AK217854_UCSC	54518	Intergenic	256	246	458	107	NA	NA	NA	NA	NA	NA	NA	NA	NA	0	0	0	Dlx2_e13.5_BG_WT_mrgdf_trim-vs.Input.no_model_peak_284a	35.03	10.98754	29.651	NA	0	0	0	chr1	60648940	60649739	800	y	n
chr1	60668301	60668567	267	merged_peak_299	NA	NA	NA	NA	NA	NA	NA	NA	NA	NA	AK217854	Merged.270	AK217854_UCSC	35690	Intergenic	281	282	NA	166	NA	NA	NA	NA	NA	NA	NA	NA	NA	0	0	0	NA	0	0	0	NA	0	0	0	chr1	60668301	60668567	267	n	n
chr1	60851002	60851483	482	merged_peak_300	NA	NA	NA	NA	NA	NA	NA	NA	NA	NA	Ctla4	Merged.271	Ctla4_RefSeq	57540	Intergenic	272	269	345	103	NA	NA	NA	NA	NA	NA	NA	NA	NA	0	0	0	Dlx2_e13.5_BG_WT_mrgdf_trim-vs.Input.no_model_peak_285	15.8	5.12258	8.52331	NA	0	0	0	chr1	60851002	60851483	482	n	n
chr1	60860586	60861050	465	merged_peak_301	NA	NA	NA	NA	NA	NA	NA	NA	NA	NA	Ctla4	Merged.272	Ctla4_RefSeq	47973	Intergenic	276	276	NA	NA	NA	NA	NA	NA	NA	NA	NA	NA	NA	0	0	0	NA	0	0	0	NA	0	0	0	chr1	60860586	60861050	465	n	n
chr1	60902412	60903003	592	merged_peak_302	NA	NA	NA	NA	NA	NA	NA	NA	NA	NA	Ctla4	Merged.273	Ctla4_RefSeq	6020	Intergenic	545	262	530	401	NA	NA	NA	NA	NA	NA	NA	NA	Dlx1_e13.5_BG_WT_mrgdf_trim-vs.Input.no_model_peak_160	21.96	4.82717	9.96076	Dlx2_e13.5_BG_WT_mrgdf_trim-vs.Input.no_model_peak_286	36.41	11.40647	30.86212	Dlx5_e13.5_BG_WT_mrgdf_trim-vs.Input.no_model_peak_47	13	4.28729	6.8818	chr1	60902412	60903003	592	n	y
chr1	60954929	60955170	242	merged_peak_303	NA	NA	NA	NA	NA	NA	NA	NA	NA	NA	Icos	Merged.274	Icos_RefSeq	22742	Intergenic	NA	NA	NA	NA	NA	NA	NA	NA	NA	NA	NA	NA	NA	0	0	0	NA	0	0	0	NA	0	0	0	chr1	60954929	60955170	242	n	n
chr1	61081682	61081916	235	merged_peak_304	NA	NA	NA	NA	NA	NA	NA	NA	NA	NA	Icos	Merged.275	Icos_RefSeq	103767	Intergenic	416	455	536	506	NA	NA	NA	NA	NA	NA	NA	NA	NA	0	0	0	NA	0	0	0	NA	0	0	0	chr1	61081682	61081916	235	n	n
chr1	61139171	61139861	691	merged_peak_305	NA	NA	NA	NA	NA	NA	NA	NA	NA	NA	Icos	Merged.276	Icos_RefSeq	161256	Intergenic	586	641	562	433	NA	NA	NA	NA	NA	NA	NA	NA	Dlx1_e13.5_BG_WT_mrgdf_trim-vs.Input.no_model_peak_161	23.96	5.24689	11.55976	Dlx2_e13.5_BG_WT_mrgdf_trim-vs.Input.no_model_peak_288	26.1	8.26452	19.32873	NA	0	0	0	chr1	61139171	61139861	691	n	y
chr1	61146312	61146705	394	merged_peak_306	NA	NA	NA	NA	NA	NA	NA	NA	NA	NA	Icos	Merged.277	Icos_RefSeq	168397	Intergenic	285	288	294	159	NA	NA	NA	NA	NA	NA	NA	NA	NA	0	0	0	Dlx2_e13.5_BG_WT_mrgdf_trim-vs.Input.no_model_peak_289	25.42	8.05506	18.25379	NA	0	0	0	chr1	61146312	61146705	394	n	n
chr1	61181144	61181560	417	merged_peak_307	NA	NA	NA	NA	NA	NA	NA	NA	NA	NA	9530026F06Rik	Merged.278	9530026F06Rik_RefSeq	196870	Intergenic	533	597	491	199	NA	NA	NA	NA	NA	NA	NA	NA	NA	0	0	0	Dlx2_e13.5_BG_WT_mrgdf_trim-vs.Input.no_model_peak_291	16.49	5.33204	9.39956	NA	0	0	0	chr1	61181144	61181560	417	n	n
chr1	61265443	61266244	802	merged_peak_308	GE_meis_IP_q0.01_peak_55	209	7.88446	25.23761	20.91928	160	chr1	61265811	61266116	306	9530026F06Rik	Merged.279	9530026F06Rik_RefSeq	112186	Intergenic	276	637	239	1396	NA	NA	NA	NA	NA	NA	NA	NA	Dlx1_e13.5_BG_WT_mrgdf_trim-vs.Input.no_model_peak_162b	18.96	4.19759	7.70683	Dlx2_e13.5_BG_WT_mrgdf_trim-vs.Input.no_model_peak_293	41.22	12.87271	37.0851	NA	0	0	0	chr1	61265443	61266244	802	y	y
chr1	61273948	61274316	369	merged_peak_309	GE_meis_IP_q0.01_peak_56	127	6.11046	16.71693	12.71473	176	chr1	61273948	61274316	369	NA	NA	NA	NA	NA	NA	NA	NA	NA	NA	NA	NA	NA	NA	NA	NA	NA	NA	NA	NA	NA	NA	NA	NA	NA	NA	NA	NA	NA	NA	NA	NA	NA	y	n
chr1	61300979	61301370	392	merged_peak_310	NA	NA	NA	NA	NA	NA	NA	NA	NA	NA	9530026F06Rik	Merged.280	9530026F06Rik_RefSeq	77060	Intergenic	365	352	294	1018	NA	NA	NA	NA	NA	NA	NA	NA	NA	0	0	0	Dlx2_e13.5_BG_WT_mrgdf_trim-vs.Input.no_model_peak_294	23.36	7.42667	16.15336	NA	0	0	0	chr1	61300979	61301370	392	n	n
chr1	61302528	61303046	519	merged_peak_311	NA	NA	NA	NA	NA	NA	NA	NA	NA	NA	9530026F06Rik	Merged.281	9530026F06Rik_RefSeq	75384	Intergenic	244	228	587	352	NA	NA	NA	NA	NA	NA	NA	NA	NA	0	0	0	Dlx2_e13.5_BG_WT_mrgdf_trim-vs.Input.no_model_peak_295	24.04	7.63613	17.19512	NA	0	0	0	chr1	61302528	61303046	519	n	n
chr1	61408502	61408843	342	merged_peak_312	NA	NA	NA	NA	NA	NA	NA	NA	NA	NA	9530026F06Rik	Merged.282	9530026F06Rik_RefSeq	30069	Intergenic	357	269	356	119	NA	NA	NA	NA	NA	NA	NA	NA	NA	0	0	0	Dlx2_e13.5_BG_WT_mrgdf_trim-vs.Input.no_model_peak_297	19.23	6.16989	12.16984	Dlx5_e13.5_BG_WT_mrgdf_trim-vs.Input.no_model_peak_48	12	3.98106	6.08548	chr1	61408502	61408843	342	n	n
chr1	61437651	61437886	236	merged_peak_313	NA	NA	NA	NA	NA	NA	NA	NA	NA	NA	9530026F06Rik	Merged.283	9530026F06Rik_RefSeq	59218	Intergenic	513	619	541	169	NA	NA	NA	NA	NA	NA	NA	NA	NA	0	0	0	NA	0	0	0	NA	0	0	0	chr1	61437651	61437886	236	n	n
chr1	61440520	61440760	241	merged_peak_314	NA	NA	NA	NA	NA	NA	NA	NA	NA	NA	9530026F06Rik	Merged.284	9530026F06Rik_RefSeq	62087	Intergenic	NA	NA	NA	NA	NA	NA	NA	NA	NA	NA	NA	NA	Dlx1_e13.5_BG_WT_mrgdf_trim-vs.Input.no_model_peak_163	31.94	6.92577	18.60714	Dlx2_e13.5_BG_WT_mrgdf_trim-vs.Input.no_model_peak_298	16.49	5.33204	9.39956	NA	0	0	0	chr1	61440520	61440760	241	n	y
chr1	61472026	61472798	773	merged_peak_315	GE_meis_IP_q0.01_peak_57	71	4.73068	10.84645	7.15164	190	chr1	61472428	61472798	371	9530026F06Rik	Merged.285	9530026F06Rik_RefSeq	93593	Intergenic	500	567	483	1306	NA	NA	NA	NA	NA	NA	NA	NA	Dlx1_e13.5_BG_WT_mrgdf_trim-vs.Input.no_model_peak_164	19.96	4.40745	8.4377	Dlx2_e13.5_BG_WT_mrgdf_trim-vs.Input.no_model_peak_299	12.36	4.07526	6.05629	Dlx5_e13.5_BG_WT_mrgdf_trim-vs.Input.no_model_peak_49	14	4.59353	7.70739	chr1	61472026	61472733	708	y	y
chr1	61523573	61523890	318	merged_peak_316	NA	NA	NA	NA	NA	NA	NA	NA	NA	NA	Pard3b	Merged.286	Pard3b_RefSeq	114932	Intergenic	NA	NA	NA	NA	NA	NA	NA	NA	NA	NA	NA	NA	Dlx1_e13.5_BG_WT_mrgdf_trim-vs.Input.no_model_peak_166	38.93	8.39479	25.48284	NA	0	0	0	NA	0	0	0	chr1	61523573	61523890	318	n	y
chr1	61539784	61540211	428	merged_peak_317	NA	NA	NA	NA	NA	NA	NA	NA	NA	NA	Pard3b	Merged.287	Pard3b_RefSeq	98611	Intergenic	276	254	288	43	NA	NA	NA	NA	NA	NA	NA	NA	NA	0	0	0	Dlx2_e13.5_BG_WT_mrgdf_trim-vs.Input.no_model_peak_301	26.1	8.26452	19.32873	NA	0	0	0	chr1	61539784	61540211	428	n	n
chr1	61559569	61559937	369	merged_peak_318	NA	NA	NA	NA	NA	NA	NA	NA	NA	NA	Pard3b	Merged.288	Pard3b_RefSeq	78885	Intergenic	244	228	NA	NA	NA	NA	NA	NA	NA	NA	NA	NA	NA	0	0	0	Dlx2_e13.5_BG_WT_mrgdf_trim-vs.Input.no_model_peak_303	16.49	5.33204	9.39956	NA	0	0	0	chr1	61559569	61559937	369	n	n
chr1	61685133	61685712	580	merged_peak_319	GE_meis_IP_q0.01_peak_58	49	3.76624	8.49799	4.99646	62	chr1	61685286	61685689	404	Pard3b	Merged.289	Pard3b_RefSeq	46308	GeneBody	285	269	682	84	NA	NA	NA	NA	NA	NA	NA	NA	NA	0	0	0	Dlx2_e13.5_BG_WT_mrgdf_trim-vs.Input.no_model_peak_304	13.05	4.28473	6.84998	NA	0	0	0	chr1	61685133	61685712	580	y	n
chr1	61836520	61837446	927	merged_peak_320	NA	NA	NA	NA	NA	NA	NA	NA	NA	NA	AK015421	Merged.290	AK015421_UCSC	14092	GeneBody	262	300	211	14	NA	NA	NA	NA	NA	NA	NA	NA	Dlx1_e13.5_BG_WT_mrgdf_trim-vs.Input.no_model_peak_168	13.97	3.14829	4.40279	Dlx2_e13.5_BG_WT_mrgdf_trim-vs.Input.no_model_peak_305	39.15	12.24432	34.56355	NA	0	0	0	chr1	61836520	61837446	927	n	y
chr1	62008504	62009340	837	merged_peak_321	NA	NA	NA	NA	NA	NA	NA	NA	NA	NA	Pard3b	Merged.291	Pard3b_UCSC	965	TSS	346	389	269	437	NA	NA	NA	NA	NA	NA	NA	NA	NA	0	0	0	Dlx2_e13.5_BG_WT_mrgdf_trim-vs.Input.no_model_peak_306	35.72	11.19701	29.651	NA	0	0	0	chr1	62008504	62009340	837	n	n
chr1	62010097	62010497	401	merged_peak_322	NA	NA	NA	NA	NA	NA	NA	NA	NA	NA	Pard3b	Merged.292	Pard3b_UCSC	0	TSS	541	606	475	207	NA	NA	NA	NA	NA	NA	NA	NA	NA	0	0	0	Dlx2_e13.5_BG_WT_mrgdf_trim-vs.Input.no_model_peak_307	29.54	9.31184	22.6456	NA	0	0	0	chr1	62010097	62010497	401	n	n
chr1	62011825	62012173	349	merged_peak_323	NA	NA	NA	NA	NA	NA	NA	NA	NA	NA	Pard3b	Merged.293	Pard3b_UCSC	1517	TSS	495	579	533	176	NA	NA	NA	NA	NA	NA	NA	NA	NA	0	0	0	Dlx2_e13.5_BG_WT_mrgdf_trim-vs.Input.no_model_peak_308	29.54	9.31184	22.6456	NA	0	0	0	chr1	62011825	62012173	349	n	n
chr1	62243956	62244822	867	merged_peak_324	NA	NA	NA	NA	NA	NA	NA	NA	NA	NA	Pard3b	Merged.294	Pard3b_UCSC	233648	GeneBody	372	406	276	744	NA	NA	NA	NA	NA	NA	NA	NA	Dlx1_e13.5_BG_WT_mrgdf_trim-vs.Input.no_model_peak_169	33.94	7.34549	20.51077	Dlx2_e13.5_BG_WT_mrgdf_trim-vs.Input.no_model_peak_309a	68.69	21.25123	74.51853	Dlx5_e13.5_BG_WT_mrgdf_trim-vs.Input.no_model_peak_50	14	4.59353	7.70739	chr1	62243956	62244822	867	n	y
chr1	62254858	62255230	373	merged_peak_325	NA	NA	NA	NA	NA	NA	NA	NA	NA	NA	Pard3b	Merged.295	Pard3b_UCSC	244550	GeneBody	469	563	493	123	NA	NA	NA	NA	NA	NA	NA	NA	NA	0	0	0	Dlx2_e13.5_BG_WT_mrgdf_trim-vs.Input.no_model_peak_310	30.22	9.5213	23.7802	NA	0	0	0	chr1	62254858	62255230	373	n	n
chr1	62355436	62356120	685	merged_peak_326	NA	NA	NA	NA	NA	NA	NA	NA	NA	NA	Pard3b	Merged.296	Pard3b_UCSC	345128	GeneBody	420	508	231	1507	NA	NA	NA	NA	NA	NA	NA	NA	Dlx1_e13.5_BG_WT_mrgdf_trim-vs.Input.no_model_peak_170	17.97	3.98773	6.9977	Dlx2_e13.5_BG_WT_mrgdf_trim-vs.Input.no_model_peak_311	31.6	9.94023	24.92852	NA	0	0	0	chr1	62355436	62356120	685	n	y
chr1	62488787	62489269	483	merged_peak_327	GE_meis_IP_q0.01_peak_59	200	7.00206	24.38484	20.0952	178	chr1	62488874	62489206	333	Nrp2	Merged.297	Nrp2_RefSeq	214046	GeneBody	NA	NA	NA	55	NA	NA	NA	NA	NA	NA	NA	NA	NA	0	0	0	Dlx2_e13.5_BG_WT_mrgdf_trim-vs.Input.no_model_peak_313	15.11	4.91312	8.52331	NA	0	0	0	chr1	62488787	62489269	483	y	n
chr1	62511931	62512208	278	merged_peak_328	GE_meis_IP_q0.01_peak_60	80	4.14351	11.75992	8.01124	195	chr1	62511931	62512208	278	NA	NA	NA	NA	NA	NA	NA	NA	NA	NA	NA	NA	NA	NA	NA	NA	NA	NA	NA	NA	NA	NA	NA	NA	NA	NA	NA	NA	NA	NA	NA	NA	NA	y	n
chr1	62518463	62519375	913	merged_peak_329	GE_meis_IP_q0.01_peak_61	218	8.08158	26.24158	21.89192	275	chr1	62518739	62519216	478	Nrp2	Merged.298	Nrp2_RefSeq	183940	GeneBody	344	300	300	69	NA	NA	NA	NA	NA	NA	NA	NA	Dlx1_e13.5_BG_WT_mrgdf_trim-vs.Input.no_model_peak_171	28.95	6.29619	15.85222	Dlx2_e13.5_BG_WT_mrgdf_trim-vs.Input.no_model_peak_314	52.21	16.22412	51.63711	Dlx5_e13.5_BG_WT_mrgdf_trim-vs.Input.no_model_peak_51	16	5.206	9.43932	chr1	62518463	62519375	913	y	y
chr1	62565862	62566354	493	merged_peak_330	NA	NA	NA	NA	NA	NA	NA	NA	NA	NA	Nrp2	Merged.299	Nrp2_RefSeq	136961	GeneBody	484	560	523	382	NA	NA	NA	NA	NA	NA	NA	NA	Dlx1_e13.5_BG_WT_mrgdf_trim-vs.Input.no_model_peak_172	35.93	7.76521	22.46442	Dlx2_e13.5_BG_WT_mrgdf_trim-vs.Input.no_model_peak_315	35.03	10.98754	29.651	NA	0	0	0	chr1	62565862	62566354	493	n	y
chr1	62914233	62915006	774	merged_peak_331	GE_meis_IP_q0.01_peak_62	480	12.81225	53.0114	48.01604	286	chr1	62914345	62914931	587	4930487H11Rik	Merged.300	4930487H11Rik_RefSeq	119500	Intergenic	299	337	255	22	NA	NA	NA	NA	NA	NA	NA	NA	Dlx1_e13.5_BG_WT_mrgdf_trim-vs.Input.no_model_peak_174	51.9	11.12298	39.61896	Dlx2_e13.5_BG_WT_mrgdf_trim-vs.Input.no_model_peak_317	55.64	17.27143	55.78556	Dlx5_e13.5_BG_WT_mrgdf_trim-vs.Input.no_model_peak_52	17	5.51224	10.34264	chr1	62914233	62915006	774	y	y
chr1	62934094	62934471	378	merged_peak_332	NA	NA	NA	NA	NA	NA	NA	NA	NA	NA	4930487H11Rik	Merged.301	4930487H11Rik_RefSeq	139361	Intergenic	256	315	248	9	NA	NA	NA	NA	NA	NA	NA	NA	NA	0	0	0	Dlx2_e13.5_BG_WT_mrgdf_trim-vs.Input.no_model_peak_318	21.98	7.00774	14.12332	NA	0	0	0	chr1	62934094	62934471	378	n	n
chr1	63181105	63181357	253	merged_peak_333	NA	NA	NA	NA	NA	NA	NA	NA	NA	NA	Snora41	Merged.302	Snora41_RefSeq	2081	Intergenic	285	288	231	NA	NA	NA	NA	NA	NA	NA	NA	NA	NA	0	0	0	NA	0	0	0	NA	0	0	0	chr1	63181105	63181357	253	n	n
chr1	63372956	63373312	357	merged_peak_334	NA	NA	NA	NA	NA	NA	NA	NA	NA	NA	Adam23	Merged.303	Adam23_RefSeq	72590	Intergenic	267	246	221	213	NA	NA	NA	NA	NA	NA	NA	NA	NA	0	0	0	NA	0	0	0	NA	0	0	0	chr1	63372956	63373312	357	n	n
chr1	63389239	63389812	574	merged_peak_335	NA	NA	NA	NA	NA	NA	NA	NA	NA	NA	Adam23	Merged.304	Adam23_RefSeq	56090	Intergenic	289	294	282	NA	NA	NA	NA	NA	NA	NA	NA	NA	NA	0	0	0	NA	0	0	0	NA	0	0	0	chr1	63389239	63389812	574	n	n
chr1	63473478	63474043	566	merged_peak_336	NA	NA	NA	NA	NA	NA	NA	NA	NA	NA	Adam23	Merged.305	Adam23_RefSeq	27573	GeneBody	250	238	417	117	NA	NA	NA	NA	NA	NA	NA	NA	NA	0	0	0	Dlx2_e13.5_BG_WT_mrgdf_trim-vs.Input.no_model_peak_323	24.73	7.8456	17.19512	NA	0	0	0	chr1	63473478	63474043	566	n	n
chr1	63506302	63506699	398	merged_peak_337	NA	NA	NA	NA	NA	NA	NA	NA	NA	NA	Adam23	Merged.306	Adam23_RefSeq	60397	GeneBody	NA	NA	345	NA	NA	NA	NA	NA	NA	NA	NA	NA	Dlx1_e13.5_BG_WT_mrgdf_trim-vs.Input.no_model_peak_178	33.94	7.34549	20.51077	Dlx2_e13.5_BG_WT_mrgdf_trim-vs.Input.no_model_peak_324	26.79	8.47399	19.32873	Dlx5_e13.5_BG_WT_mrgdf_trim-vs.Input.no_model_peak_54	15	4.89976	8.56042	chr1	63506302	63506699	398	n	y
chr1	63535835	63536203	369	merged_peak_338	NA	NA	NA	NA	NA	NA	NA	NA	NA	NA	Adam23	Merged.307	Adam23_UCSC	31644	GeneBody	476	555	393	200	NA	NA	NA	NA	NA	NA	NA	NA	Dlx1_e13.5_BG_WT_mrgdf_trim-vs.Input.no_model_peak_179	21.96	4.82717	9.96076	Dlx2_e13.5_BG_WT_mrgdf_trim-vs.Input.no_model_peak_325	32.97	10.35915	26.09014	NA	0	0	0	chr1	63535835	63536203	369	n	y
chr1	63658054	63658377	324	merged_peak_339	NA	NA	NA	NA	NA	NA	NA	NA	NA	NA	Dytn	Merged.308	Dytn_RefSeq	28548	GeneBody	NA	NA	NA	NA	NA	NA	NA	NA	NA	NA	NA	NA	NA	0	0	0	NA	0	0	0	NA	0	0	0	chr1	63658054	63658377	324	n	n
chr1	63667240	63667629	390	merged_peak_340	NA	NA	NA	NA	NA	NA	NA	NA	NA	NA	Dytn	Merged.309	Dytn_RefSeq	19296	GeneBody	262	254	489	217	NA	NA	NA	NA	NA	NA	NA	NA	Dlx1_e13.5_BG_WT_mrgdf_trim-vs.Input.no_model_peak_181	20.96	4.61731	9.18932	Dlx2_e13.5_BG_WT_mrgdf_trim-vs.Input.no_model_peak_328	48.08	14.96734	46.22009	NA	0	0	0	chr1	63667240	63667629	390	n	y
chr1	63770267	63770846	580	merged_peak_341	NA	NA	NA	NA	NA	NA	NA	NA	NA	NA	4933402D24Rik	Merged.310	4933402D24Rik_RefSeq	999	TSS	281	438	349	344	NA	NA	NA	NA	NA	NA	NA	NA	Dlx1_e13.5_BG_WT_mrgdf_trim-vs.Input.no_model_peak_183	20.96	4.61731	9.18932	NA	0	0	0	NA	0	0	0	chr1	63770267	63770846	580	n	y
chr1	63819399	63820176	778	merged_peak_342	GE_meis_IP_q0.01_peak_63	144	6.50468	18.52437	14.44393	165	chr1	63819595	63819884	290	4933402D24Rik	Merged.311	4933402D24Rik_RefSeq	50131	Intergenic	320	658	562	433	NA	NA	NA	NA	NA	NA	NA	NA	Dlx1_e13.5_BG_WT_mrgdf_trim-vs.Input.no_model_peak_184	23.96	5.24689	11.55976	Dlx2_e13.5_BG_WT_mrgdf_trim-vs.Input.no_model_peak_330b	30.22	9.5213	23.7802	NA	0	0	0	chr1	63819399	63820176	778	y	y
chr1	63899561	63900043	483	merged_peak_343	NA	NA	NA	NA	NA	NA	NA	NA	NA	NA	Gm13749	Merged.312	Gm13749_RefSeq	64682	Intergenic	NA	NA	211	NA	NA	NA	NA	NA	NA	NA	NA	NA	NA	0	0	0	Dlx2_e13.5_BG_WT_mrgdf_trim-vs.Input.no_model_peak_331	39.84	12.45378	34.56355	NA	0	0	0	chr1	63899561	63900043	483	n	n
chr1	63994616	63995021	406	merged_peak_344	NA	NA	NA	NA	NA	NA	NA	NA	NA	NA	Gm13749	Merged.313	Gm13749_RefSeq	29888	Intergenic	276	228	221	72	mm997	Positive	forebrain[8/8]	1	0	NA	NA	NA	NA	0	0	0	Dlx2_e13.5_BG_WT_mrgdf_trim-vs.Input.no_model_peak_332	21.98	7.00774	14.12332	NA	0	0	0	chr1	63994616	63995021	406	n	n
chr1	63999419	64000076	658	merged_peak_345	NA	NA	NA	NA	NA	NA	NA	NA	NA	NA	Gm13749	Merged.314	Gm13749_RefSeq	34691	Intergenic	244	228	508	98	NA	NA	NA	NA	NA	NA	NA	NA	NA	0	0	0	NA	0	0	0	NA	0	0	0	chr1	63999419	64000076	658	n	n
chr1	64020632	64021224	593	merged_peak_346	NA	NA	NA	NA	NA	NA	NA	NA	NA	NA	AK150559	Merged.315	AK150559_UCSC	14360	Intergenic	281	254	517	172	NA	NA	NA	NA	NA	NA	NA	NA	Dlx1_e13.5_BG_WT_mrgdf_trim-vs.Input.no_model_peak_185	31.94	6.92577	18.60714	Dlx2_e13.5_BG_WT_mrgdf_trim-vs.Input.no_model_peak_333	62.51	19.36606	65.72806	Dlx5_e13.5_BG_WT_mrgdf_trim-vs.Input.no_model_peak_55	17	5.51224	10.34264	chr1	64020632	64021224	593	n	y
chr1	64066294	64067548	1255	merged_peak_347	NA	NA	NA	NA	NA	NA	NA	NA	NA	NA	Mir6899	Merged.316	Mir6899_RefSeq	23792	GeneBody	244	276	641	1306	NA	NA	NA	NA	NA	NA	NA	NA	Dlx1_e13.5_BG_WT_mrgdf_trim-vs.Input.no_model_peak_186	52.9	11.33284	40.76909	Dlx2_e13.5_BG_WT_mrgdf_trim-vs.Input.no_model_peak_334	79	24.39317	89.66037	Dlx5_e13.5_BG_WT_mrgdf_trim-vs.Input.no_model_peak_56	29	9.18706	22.71996	chr1	64066294	64067548	1255	n	y
chr1	64087719	64088580	862	merged_peak_348	GE_meis_IP_q0.01_peak_64	180	7.29313	22.29076	18.07044	168	chr1	64088168	64088470	303	Klf7	Merged.317	Klf7_RefSeq	32807	GeneBody	292	319	269	479	NA	NA	NA	NA	NA	NA	NA	NA	Dlx1_e13.5_BG_WT_mrgdf_trim-vs.Input.no_model_peak_187a	47.91	10.28354	35.10254	Dlx2_e13.5_BG_WT_mrgdf_trim-vs.Input.no_model_peak_336a	80.37	24.8121	92.75658	Dlx5_e13.5_BG_WT_mrgdf_trim-vs.Input.no_model_peak_57	25	7.96212	18.31748	chr1	64087719	64088580	862	y	y
chr1	64119435	64119780	346	merged_peak_349	NA	NA	NA	NA	NA	NA	NA	NA	NA	NA	Klf7	Merged.318	Klf7_RefSeq	1607	TSS	272	269	554	1002	NA	NA	NA	NA	NA	NA	NA	NA	NA	0	0	0	Dlx2_e13.5_BG_WT_mrgdf_trim-vs.Input.no_model_peak_337	15.8	5.12258	8.52331	NA	0	0	0	chr1	64119435	64119780	346	n	n
chr1	64120960	64122538	1579	merged_peak_350	NA	NA	NA	NA	NA	NA	NA	NA	NA	NA	Klf7	Merged.319	Klf7_UCSC	0	TSS	244	228	328	107	NA	NA	NA	NA	NA	NA	NA	NA	Dlx1_e13.5_BG_WT_mrgdf_trim-vs.Input.no_model_peak_188	14.97	3.35815	5.01255	Dlx2_e13.5_BG_WT_mrgdf_trim-vs.Input.no_model_peak_338	20.61	6.58882	13.13659	NA	0	0	0	chr1	64120960	64122538	1579	n	y
chr1	64330907	64331342	436	merged_peak_351	NA	NA	NA	NA	NA	NA	NA	NA	NA	NA	Creb1	Merged.320	Creb1_RefSeq	201460	Intergenic	537	701	615	328	NA	NA	NA	NA	NA	NA	NA	NA	NA	0	0	0	Dlx2_e13.5_BG_WT_mrgdf_trim-vs.Input.no_model_peak_339	27.48	8.68345	20.41937	NA	0	0	0	chr1	64330907	64331342	436	n	n
chr1	64361762	64362331	570	merged_peak_352	NA	NA	NA	NA	NA	NA	NA	NA	NA	NA	Creb1	Merged.321	Creb1_RefSeq	170471	Intergenic	276	697	613	448	NA	NA	NA	NA	NA	NA	NA	NA	Dlx1_e13.5_BG_WT_mrgdf_trim-vs.Input.no_model_peak_189	16.97	3.77787	6.31144	Dlx2_e13.5_BG_WT_mrgdf_trim-vs.Input.no_model_peak_340	30.91	9.73076	23.7802	NA	0	0	0	chr1	64361762	64362331	570	n	y
chr1	64408840	64409699	860	merged_peak_353	GE_meis_IP_q0.01_peak_65	103	5.42044	14.25159	10.36757	160	chr1	64408999	64409548	550	Creb1	Merged.322	Creb1_RefSeq	123103	Intergenic	502	605	575	89	NA	NA	NA	NA	NA	NA	NA	NA	Dlx1_e13.5_BG_WT_mrgdf_trim-vs.Input.no_model_peak_190	24.95	5.45675	12.38583	Dlx2_e13.5_BG_WT_mrgdf_trim-vs.Input.no_model_peak_341b	61.14	18.94714	64.28632	Dlx5_e13.5_BG_WT_mrgdf_trim-vs.Input.no_model_peak_58	20	6.43094	13.18697	chr1	64408840	64409699	860	y	y
chr1	64421103	64421529	427	merged_peak_354	NA	NA	NA	NA	NA	NA	NA	NA	NA	NA	Creb1	Merged.323	Creb1_RefSeq	111273	Intergenic	626	743	648	602	NA	NA	NA	NA	NA	NA	NA	NA	NA	0	0	0	Dlx2_e13.5_BG_WT_mrgdf_trim-vs.Input.no_model_peak_342	20.61	6.58882	13.13659	NA	0	0	0	chr1	64421103	64421529	427	n	n
chr1	64445967	64446361	395	merged_peak_355	NA	NA	NA	NA	NA	NA	NA	NA	NA	NA	Creb1	Merged.324	Creb1_RefSeq	86441	Intergenic	244	282	201	13	NA	NA	NA	NA	NA	NA	NA	NA	NA	0	0	0	Dlx2_e13.5_BG_WT_mrgdf_trim-vs.Input.no_model_peak_343	18.55	5.96043	11.22404	NA	0	0	0	chr1	64445967	64446361	395	n	n
chr1	64448152	64448400	249	merged_peak_356	NA	NA	NA	NA	NA	NA	NA	NA	NA	NA	Creb1	Merged.325	Creb1_RefSeq	84402	Intergenic	355	389	319	20	NA	NA	NA	NA	NA	NA	NA	NA	NA	0	0	0	NA	0	0	0	NA	0	0	0	chr1	64448152	64448400	249	n	n
chr1	64779900	64780137	238	merged_peak_357	NA	NA	NA	NA	NA	NA	NA	NA	NA	NA	Fzd5	Merged.326	Fzd5_RefSeq	42149	Intergenic	289	269	567	100	NA	NA	NA	NA	NA	NA	NA	NA	NA	0	0	0	Dlx2_e13.5_BG_WT_mrgdf_trim-vs.Input.no_model_peak_346	19.23	6.16989	12.16984	NA	0	0	0	chr1	64779900	64780137	238	n	n
chr1	64853726	64853959	234	merged_peak_358	GE_meis_IP_q0.01_peak_66	71	4.73068	10.84645	7.15164	129	chr1	64853726	64853959	234	NA	NA	NA	NA	NA	NA	NA	NA	NA	NA	NA	NA	NA	NA	NA	NA	NA	NA	NA	NA	NA	NA	NA	NA	NA	NA	NA	NA	NA	NA	NA	NA	NA	y	n
chr1	64916436	64917346	911	merged_peak_359	GE_meis_IP_q0.01_peak_67	102	5.51912	14.10938	10.23211	116	chr1	64916934	64917197	264	Plekhm3	Merged.327	Plekhm3_UCSC	10749	GeneBody	383	445	653	128	NA	NA	NA	NA	NA	NA	NA	NA	Dlx1_e13.5_BG_WT_mrgdf_trim-vs.Input.no_model_peak_191	18.96	4.19759	7.70683	Dlx2_e13.5_BG_WT_mrgdf_trim-vs.Input.no_model_peak_347	68.69	21.25123	74.51853	NA	0	0	0	chr1	64916436	64917346	911	y	y
chr1	64975318	64975813	496	merged_peak_360	NA	NA	NA	NA	NA	NA	NA	NA	NA	NA	Plekhm3	Merged.328	Plekhm3_RefSeq	18493	Intergenic	384	218	282	55	NA	NA	NA	NA	NA	NA	NA	NA	NA	0	0	0	Dlx2_e13.5_BG_WT_mrgdf_trim-vs.Input.no_model_peak_348	61.82	19.1566	64.28632	NA	0	0	0	chr1	64975318	64975813	496	n	n
chr1	65178896	65179459	564	merged_peak_361	NA	NA	NA	NA	NA	NA	NA	NA	NA	NA	Idh1	Merged.329	Idh1_RefSeq	0	TSS	312	328	315	56	NA	NA	NA	NA	NA	NA	NA	NA	Dlx1_e13.5_BG_WT_mrgdf_trim-vs.Input.no_model_peak_193	22.96	5.03703	10.75116	Dlx2_e13.5_BG_WT_mrgdf_trim-vs.Input.no_model_peak_349	13.05	4.28473	6.84998	NA	0	0	0	chr1	65178896	65179459	564	n	y
chr1	65186122	65186784	663	merged_peak_362	NA	NA	NA	NA	NA	NA	NA	NA	NA	NA	Pikfyve	Merged.330	Pikfyve_RefSeq	0	TSS	289	276	211	26	NA	NA	NA	NA	NA	NA	NA	NA	NA	0	0	0	Dlx2_e13.5_BG_WT_mrgdf_trim-vs.Input.no_model_peak_350	12.36	4.07526	6.05629	NA	0	0	0	chr1	65186122	65186784	663	n	n
chr1	65544258	65544720	463	merged_peak_363	NA	NA	NA	NA	NA	NA	NA	NA	NA	NA	Pth2r	Merged.331	Pth2r_RefSeq	233000	Intergenic	250	238	NA	NA	NA	NA	NA	NA	NA	NA	NA	NA	NA	0	0	0	NA	0	0	0	NA	0	0	0	chr1	65544258	65544720	463	n	n
chr1	66172141	66172548	408	merged_peak_364	NA	NA	NA	NA	NA	NA	NA	NA	NA	NA	Map2	Merged.332	Map2_RefSeq	2779	Intergenic	NA	NA	NA	NA	NA	NA	NA	NA	NA	NA	NA	NA	NA	0	0	0	Dlx2_e13.5_BG_WT_mrgdf_trim-vs.Input.no_model_peak_351	33.66	10.56861	27.26467	NA	0	0	0	chr1	66172141	66172548	408	n	n
chr1	66175603	66176945	1343	merged_peak_365	NA	NA	NA	NA	NA	NA	NA	NA	NA	NA	Map2	Merged.333	Map2_RefSeq	273	TSS	339	348	398	209	NA	NA	NA	NA	NA	NA	NA	NA	Dlx1_e13.5_BG_WT_mrgdf_trim-vs.Input.no_model_peak_194	17.97	3.98773	6.9977	Dlx2_e13.5_BG_WT_mrgdf_trim-vs.Input.no_model_peak_353	41.22	12.87271	37.0851	NA	0	0	0	chr1	66175603	66176945	1343	n	y
chr1	66195158	66195659	502	merged_peak_366	NA	NA	NA	NA	NA	NA	NA	NA	NA	NA	Map2	Merged.334	Map2_RefSeq	19828	GeneBody	309	310	352	519	NA	NA	NA	NA	NA	NA	NA	NA	NA	0	0	0	Dlx2_e13.5_BG_WT_mrgdf_trim-vs.Input.no_model_peak_354	31.6	9.94023	24.92852	NA	0	0	0	chr1	66195158	66195659	502	n	n
chr1	66206935	66207324	390	merged_peak_367	NA	NA	NA	NA	NA	NA	NA	NA	NA	NA	Map2	Merged.335	Map2_RefSeq	31605	GeneBody	347	380	300	232	NA	NA	NA	NA	NA	NA	NA	NA	Dlx1_e13.5_BG_WT_mrgdf_trim-vs.Input.no_model_peak_195	20.96	4.61731	9.18932	Dlx2_e13.5_BG_WT_mrgdf_trim-vs.Input.no_model_peak_355	12.36	4.07526	6.05629	NA	0	0	0	chr1	66206935	66207324	390	n	y
chr1	66228062	66228813	752	merged_peak_368	NA	NA	NA	NA	NA	NA	NA	NA	NA	NA	Map2	Merged.336	Map2_RefSeq	52732	GeneBody	262	254	NA	NA	NA	NA	NA	NA	NA	NA	NA	NA	NA	0	0	0	Dlx2_e13.5_BG_WT_mrgdf_trim-vs.Input.no_model_peak_357	35.03	10.98754	29.651	NA	0	0	0	chr1	66228062	66228813	752	n	n
chr1	66263259	66263629	371	merged_peak_369	NA	NA	NA	NA	NA	NA	NA	NA	NA	NA	Mtap2	Merged.337	Mtap2_UCSC	58367	GeneBody	NA	NA	NA	NA	NA	NA	NA	NA	NA	NA	NA	NA	NA	0	0	0	NA	0	0	0	NA	0	0	0	chr1	66263259	66263629	371	n	n
chr1	66321550	66322075	526	merged_peak_370	NA	NA	NA	NA	NA	NA	NA	NA	NA	NA	Mtap2	Merged.338	Mtap2_UCSC	0	TSS	563	706	638	52	NA	NA	NA	NA	NA	NA	NA	NA	NA	0	0	0	Dlx2_e13.5_BG_WT_mrgdf_trim-vs.Input.no_model_peak_359	13.05	4.28473	6.84998	NA	0	0	0	chr1	66321550	66322075	526	n	n
chr1	66386707	66387085	379	merged_peak_371	NA	NA	NA	NA	NA	NA	NA	NA	NA	NA	Mtap2	Merged.339	Mtap2_UCSC	0	TSS	285	269	282	160	NA	NA	NA	NA	NA	NA	NA	NA	Dlx1_e13.5_BG_WT_mrgdf_trim-vs.Input.no_model_peak_196	20.96	4.61731	9.18932	Dlx2_e13.5_BG_WT_mrgdf_trim-vs.Input.no_model_peak_362	21.98	7.00774	14.12332	NA	0	0	0	chr1	66386707	66387085	379	n	y
chr1	66691783	66692123	341	merged_peak_372	GE_meis_IP_q0.01_peak_68	228	8.27869	27.25596	22.87473	169	chr1	66691783	66692123	341	Rpe	Merged.340	Rpe_UCSC	8860	GeneBody	492	578	543	1918	NA	NA	NA	NA	NA	NA	NA	NA	NA	0	0	0	NA	0	0	0	NA	0	0	0	chr1	66691790	66692022	233	y	n
chr1	66817322	66817802	481	merged_peak_373	NA	NA	NA	NA	NA	NA	NA	NA	NA	NA	Kansl1l	Merged.341	Kansl1l_RefSeq	0	TSS	430	501	461	715	NA	NA	NA	NA	NA	NA	NA	NA	NA	0	0	0	NA	0	0	0	NA	0	0	0	chr1	66817322	66817802	481	n	n
chr1	67031534	67031881	348	merged_peak_374	NA	NA	NA	NA	NA	NA	NA	NA	NA	NA	Lancl1	Merged.342	Lancl1_RefSeq	6951	GeneBody	NA	NA	NA	NA	NA	NA	NA	NA	NA	NA	NA	NA	NA	0	0	0	Dlx2_e13.5_BG_WT_mrgdf_trim-vs.Input.no_model_peak_365	13.74	4.49419	6.84998	NA	0	0	0	chr1	67031534	67031881	348	n	n
chr1	67170053	67170755	703	merged_peak_375	NA	NA	NA	NA	NA	NA	NA	NA	NA	NA	Cps1	Merged.343	Cps1_UCSC	46986	GeneBody	256	218	656	803	NA	NA	NA	NA	NA	NA	NA	NA	Dlx1_e13.5_BG_WT_mrgdf_trim-vs.Input.no_model_peak_198	17.97	3.98773	6.9977	Dlx2_e13.5_BG_WT_mrgdf_trim-vs.Input.no_model_peak_366	17.86	5.75097	10.30023	NA	0	0	0	chr1	67170053	67170755	703	n	y
chr1	67181264	67181638	375	merged_peak_376	NA	NA	NA	NA	NA	NA	NA	NA	NA	NA	Cps1	Merged.344	Cps1_UCSC	49168	GeneBody	312	310	288	384	NA	NA	NA	NA	NA	NA	NA	NA	NA	0	0	0	NA	0	0	0	NA	0	0	0	chr1	67181264	67181638	375	n	n
chr1	67223669	67224069	401	merged_peak_377	NA	NA	NA	NA	NA	NA	NA	NA	NA	NA	Cps1	Merged.345	Cps1_UCSC	6737	GeneBody	276	294	430	349	NA	NA	NA	NA	NA	NA	NA	NA	NA	0	0	0	Dlx2_e13.5_BG_WT_mrgdf_trim-vs.Input.no_model_peak_367	17.17	5.5415	10.30023	NA	0	0	0	chr1	67223669	67224069	401	n	n
chr1	67234822	67235057	236	merged_peak_378	NA	NA	NA	NA	NA	NA	NA	NA	NA	NA	Cps1	Merged.346	Cps1_UCSC	4013	Intergenic	NA	NA	NA	NA	NA	NA	NA	NA	NA	NA	NA	NA	Dlx1_e13.5_BG_WT_mrgdf_trim-vs.Input.no_model_peak_199	31.94	6.92577	18.60714	Dlx2_e13.5_BG_WT_mrgdf_trim-vs.Input.no_model_peak_368	15.11	4.91312	8.52331	NA	0	0	0	chr1	67234822	67235057	236	n	y
chr1	67235242	67236470	1229	merged_peak_379	NA	NA	NA	NA	NA	NA	NA	NA	NA	NA	Cps1	Merged.347	Cps1_UCSC	4433	Intergenic	250	238	221	34	NA	NA	NA	NA	NA	NA	NA	NA	Dlx1_e13.5_BG_WT_mrgdf_trim-vs.Input.no_model_peak_200a	46.91	10.07368	33.9953	Dlx2_e13.5_BG_WT_mrgdf_trim-vs.Input.no_model_peak_369a	97.54	30.04868	119.88675	Dlx5_e13.5_BG_WT_mrgdf_trim-vs.Input.no_model_peak_59b	22	7.04341	15.18489	chr1	67235242	67236470	1229	n	y
chr1	67253530	67254244	715	merged_peak_380	NA	NA	NA	NA	NA	NA	NA	NA	NA	NA	BC108272	Merged.348	BC108272_UCSC	2915	GeneBody	587	721	643	747	NA	NA	NA	NA	NA	NA	NA	NA	NA	0	0	0	Dlx2_e13.5_BG_WT_mrgdf_trim-vs.Input.no_model_peak_370	10.99	3.65634	4.56519	NA	0	0	0	chr1	67253530	67254244	715	n	n
chr1	67268531	67268740	210	merged_peak_381	GE_meis_IP_q0.01_peak_69	103	5.42044	14.25159	10.36757	104	chr1	67268531	67268740	210	NA	NA	NA	NA	NA	NA	NA	NA	NA	NA	NA	NA	NA	NA	NA	NA	NA	NA	NA	NA	NA	NA	NA	NA	NA	NA	NA	NA	NA	NA	NA	NA	NA	y	n
chr1	67327010	67327510	501	merged_peak_382	NA	NA	NA	NA	NA	NA	NA	NA	NA	NA	BC108272	Merged.349	BC108272_UCSC	76395	Intergenic	262	449	531	83	NA	NA	NA	NA	NA	NA	NA	NA	NA	0	0	0	NA	0	0	0	NA	0	0	0	chr1	67327010	67327510	501	n	n
chr1	67366006	67366821	816	merged_peak_383	NA	NA	NA	NA	NA	NA	NA	NA	NA	NA	BC108272	Merged.350	BC108272_UCSC	115391	Intergenic	435	533	545	770	hs1541	Negative	NA	0	1	NA	NA	NA	NA	0	0	0	Dlx2_e13.5_BG_WT_mrgdf_trim-vs.Input.no_model_peak_371b	26.1	8.26452	19.32873	NA	0	0	0	chr1	67366006	67366821	816	n	n
chr1	67386894	67387128	235	merged_peak_384	GE_meis_IP_q0.01_peak_70	94	5.32201	13.26967	9.43533	149	chr1	67386894	67387128	235	NA	NA	NA	NA	NA	NA	NA	NA	NA	NA	NA	NA	NA	NA	NA	NA	NA	NA	NA	NA	NA	NA	NA	NA	NA	NA	NA	NA	NA	NA	NA	NA	NA	y	n
chr1	67505591	67506170	580	merged_peak_385	NA	NA	NA	NA	NA	NA	NA	NA	NA	NA	BC108272	Merged.351	BC108272_UCSC	254976	Intergenic	309	294	379	348	NA	NA	NA	NA	NA	NA	NA	NA	NA	0	0	0	NA	0	0	0	NA	0	0	0	chr1	67505591	67506170	580	n	n
chr1	67558339	67559621	1283	merged_peak_386	NA	NA	NA	NA	NA	NA	NA	NA	NA	NA	BC108272	Merged.352	BC108272_UCSC	307724	Intergenic	323	345	231	337	NA	NA	NA	NA	NA	NA	NA	NA	Dlx1_e13.5_BG_WT_mrgdf_trim-vs.Input.no_model_peak_201	31.94	6.92577	18.60714	Dlx2_e13.5_BG_WT_mrgdf_trim-vs.Input.no_model_peak_372a	61.14	18.94714	64.28632	Dlx5_e13.5_BG_WT_mrgdf_trim-vs.Input.no_model_peak_61	12	3.98106	6.08548	chr1	67558339	67559621	1283	n	y
chr1	67641311	67641635	325	merged_peak_387	GE_meis_IP_q0.01_peak_71	209	7.88446	25.23761	20.91928	142	chr1	67641311	67641635	325	NA	NA	NA	NA	NA	NA	NA	NA	NA	NA	NA	NA	NA	NA	NA	NA	NA	NA	NA	NA	NA	NA	NA	NA	NA	NA	NA	NA	NA	NA	NA	NA	NA	y	n
chr1	67794957	67795482	526	merged_peak_388	NA	NA	NA	NA	NA	NA	NA	NA	NA	NA	Erbb4	Merged.353	Erbb4_UCSC	276204	Intergenic	296	300	401	354	mm148	Positive	neural tube[7/8], hindbrain (rhombencephalon)[5/8]	0	1	NA	NA	NA	NA	0	0	0	Dlx2_e13.5_BG_WT_mrgdf_trim-vs.Input.no_model_peak_375	37.78	11.82539	32.08478	NA	0	0	0	chr1	67794957	67795482	526	n	n
chr1	68046543	68047549	1007	merged_peak_389	NA	NA	NA	NA	NA	NA	NA	NA	NA	NA	Erbb4	Merged.354	Erbb4_UCSC	24137	GeneBody	276	315	369	119	hs1578	Positive	hindbrain (rhombencephalon)[4/5], midbrain (mesencephalon)[4/5], forebrain[4/5]	1	0	NA	NA	NA	Dlx1_e13.5_BG_WT_mrgdf_trim-vs.Input.no_model_peak_203	28.95	6.29619	15.85222	Dlx2_e13.5_BG_WT_mrgdf_trim-vs.Input.no_model_peak_376a	32.29	10.14969	26.09014	Dlx5_e13.5_BG_WT_mrgdf_trim-vs.Input.no_model_peak_62	18	5.81847	11.26911	chr1	68046543	68047549	1007	n	y
chr1	68154379	68154609	231	merged_peak_390	NA	NA	NA	NA	NA	NA	NA	NA	NA	NA	Erbb4	Merged.355	Erbb4_UCSC	82690	GeneBody	NA	NA	NA	NA	NA	NA	NA	NA	NA	NA	NA	NA	Dlx1_e13.5_BG_WT_mrgdf_trim-vs.Input.no_model_peak_204	29.94	6.50605	16.75656	NA	0	0	0	NA	0	0	0	chr1	68154379	68154609	231	n	y
chr1	68178052	68178869	818	merged_peak_391	NA	NA	NA	NA	NA	NA	NA	NA	NA	NA	Erbb4	Merged.356	Erbb4_UCSC	106363	GeneBody	469	702	613	469	NA	NA	NA	NA	NA	NA	NA	NA	Dlx1_e13.5_BG_WT_mrgdf_trim-vs.Input.no_model_peak_205	26.95	5.87647	14.08777	Dlx2_e13.5_BG_WT_mrgdf_trim-vs.Input.no_model_peak_377	27.48	8.68345	20.41937	NA	0	0	0	chr1	68178052	68178869	818	n	y
chr1	68203160	68203893	734	merged_peak_392	NA	NA	NA	NA	NA	NA	NA	NA	NA	NA	Erbb4	Merged.357	Erbb4_UCSC	131471	GeneBody	276	262	239	54	NA	NA	NA	NA	NA	NA	NA	NA	NA	0	0	0	Dlx2_e13.5_BG_WT_mrgdf_trim-vs.Input.no_model_peak_378	22.67	7.21721	15.12918	NA	0	0	0	chr1	68203160	68203893	734	n	n
chr1	68431165	68431905	741	merged_peak_393	NA	NA	NA	NA	NA	NA	NA	NA	NA	NA	Erbb4	Merged.358	Erbb4_UCSC	359476	GeneBody	285	269	NA	227	NA	NA	NA	NA	NA	NA	NA	NA	NA	0	0	0	NA	0	0	0	NA	0	0	0	chr1	68431165	68431905	741	n	n
chr1	68552135	68552497	363	merged_peak_394	NA	NA	NA	NA	NA	NA	NA	NA	NA	NA	Erbb4	Merged.359	Erbb4_UCSC	480446	GeneBody	276	282	221	NA	NA	NA	NA	NA	NA	NA	NA	NA	NA	0	0	0	NA	0	0	0	NA	0	0	0	chr1	68552135	68552497	363	n	n
chr1	68574039	68574528	490	merged_peak_395	GE_meis_IP_q0.01_peak_72	57	4.33646	9.31717	5.72125	360	chr1	68574039	68574528	490	NA	NA	NA	NA	NA	NA	NA	NA	NA	NA	NA	NA	NA	NA	NA	NA	NA	NA	NA	NA	NA	NA	NA	NA	NA	NA	NA	NA	NA	NA	NA	NA	NA	y	n
chr1	68666683	68667440	758	merged_peak_396	GE_meis_IP_q0.01_peak_73	68	3.81849	10.47444	6.81557	148	chr1	68666891	68667115	225	Erbb4	Merged.360	Erbb4_RefSeq	440617	GeneBody	267	474	630	472	NA	NA	NA	NA	NA	NA	NA	NA	Dlx1_e13.5_BG_WT_mrgdf_trim-vs.Input.no_model_peak_206	80.85	17.20892	75.81922	Dlx2_e13.5_BG_WT_mrgdf_trim-vs.Input.no_model_peak_381	74.19	22.92693	83.534	Dlx5_e13.5_BG_WT_mrgdf_trim-vs.Input.no_model_peak_63	33	10.412	27.3497	chr1	68666683	68667440	758	y	y
chr1	68680462	68681044	583	merged_peak_397	NA	NA	NA	NA	NA	NA	NA	NA	NA	NA	Erbb4	Merged.361	Erbb4_RefSeq	427013	GeneBody	NA	NA	NA	NA	NA	NA	NA	NA	NA	NA	NA	NA	NA	0	0	0	Dlx2_e13.5_BG_WT_mrgdf_trim-vs.Input.no_model_peak_382	21.98	7.00774	14.12332	Dlx5_e13.5_BG_WT_mrgdf_trim-vs.Input.no_model_peak_64	14	4.59353	7.70739	chr1	68680462	68681044	583	n	n
chr1	68762495	68762859	365	merged_peak_398	NA	NA	NA	NA	NA	NA	NA	NA	NA	NA	Erbb4	Merged.362	Erbb4_RefSeq	345198	GeneBody	276	548	483	218	NA	NA	NA	NA	NA	NA	NA	NA	NA	0	0	0	Dlx2_e13.5_BG_WT_mrgdf_trim-vs.Input.no_model_peak_383	23.36	7.42667	16.15336	NA	0	0	0	chr1	68762495	68762859	365	n	n
chr1	68810524	68810781	258	merged_peak_399	NA	NA	NA	NA	NA	NA	NA	NA	NA	NA	Erbb4	Merged.363	Erbb4_RefSeq	297276	GeneBody	NA	NA	NA	NA	NA	NA	NA	NA	NA	NA	NA	NA	Dlx1_e13.5_BG_WT_mrgdf_trim-vs.Input.no_model_peak_208	38.93	8.39479	25.48284	NA	0	0	0	NA	0	0	0	chr1	68810524	68810781	258	n	y
chr1	68825601	68825884	284	merged_peak_400	NA	NA	NA	NA	NA	NA	NA	NA	NA	NA	Erbb4	Merged.364	Erbb4_RefSeq	282173	GeneBody	NA	NA	NA	NA	NA	NA	NA	NA	NA	NA	NA	NA	Dlx1_e13.5_BG_WT_mrgdf_trim-vs.Input.no_model_peak_209	36.93	7.97507	23.45915	Dlx2_e13.5_BG_WT_mrgdf_trim-vs.Input.no_model_peak_384	19.92	6.37936	12.16984	NA	0	0	0	chr1	68825601	68825884	284	n	y
chr1	68839372	68839629	258	merged_peak_401	NA	NA	NA	NA	NA	NA	NA	NA	NA	NA	Erbb4	Merged.365	Erbb4_RefSeq	268428	GeneBody	438	594	576	404	NA	NA	NA	NA	NA	NA	NA	NA	NA	0	0	0	NA	0	0	0	NA	0	0	0	chr1	68839372	68839629	258	n	n
chr1	68888081	68888362	282	merged_peak_402	NA	NA	NA	NA	NA	NA	NA	NA	NA	NA	Erbb4	Merged.366	Erbb4_RefSeq	219695	GeneBody	309	276	231	125	NA	NA	NA	NA	NA	NA	NA	NA	Dlx1_e13.5_BG_WT_mrgdf_trim-vs.Input.no_model_peak_210	42.92	9.23424	29.65944	Dlx2_e13.5_BG_WT_mrgdf_trim-vs.Input.no_model_peak_386	30.22	9.5213	23.7802	NA	0	0	0	chr1	68888081	68888362	282	n	y
chr1	68907285	68907593	309	merged_peak_403	NA	NA	NA	NA	NA	NA	NA	NA	NA	NA	Erbb4	Merged.367	Erbb4_RefSeq	200464	GeneBody	281	269	239	163	NA	NA	NA	NA	NA	NA	NA	NA	NA	0	0	0	NA	0	0	0	NA	0	0	0	chr1	68907285	68907593	309	n	n
chr1	68917658	68918715	1058	merged_peak_404	NA	NA	NA	NA	NA	NA	NA	NA	NA	NA	Erbb4	Merged.368	Erbb4_RefSeq	189342	GeneBody	250	238	239	325	NA	NA	NA	NA	NA	NA	NA	NA	Dlx1_e13.5_BG_WT_mrgdf_trim-vs.Input.no_model_peak_211	27.95	6.08633	14.96246	Dlx2_e13.5_BG_WT_mrgdf_trim-vs.Input.no_model_peak_387b	24.04	7.63613	17.19512	Dlx5_e13.5_BG_WT_mrgdf_trim-vs.Input.no_model_peak_65	13	4.28729	6.8818	chr1	68917658	68918715	1058	n	y
chr1	68920270	68921090	821	merged_peak_405	NA	NA	NA	NA	NA	NA	NA	NA	NA	NA	Erbb4	Merged.369	Erbb4_RefSeq	186967	GeneBody	250	372	255	264	NA	NA	NA	NA	NA	NA	NA	NA	NA	0	0	0	Dlx2_e13.5_BG_WT_mrgdf_trim-vs.Input.no_model_peak_388a	23.36	7.42667	16.15336	NA	0	0	0	chr1	68920270	68921090	821	n	n
chr1	69009525	69010569	1045	merged_peak_406	NA	NA	NA	NA	NA	NA	NA	NA	NA	NA	Erbb4	Merged.370	Erbb4_RefSeq	97488	GeneBody	574	681	606	280	NA	NA	NA	NA	NA	NA	NA	NA	Dlx1_e13.5_BG_WT_mrgdf_trim-vs.Input.no_model_peak_212	34.94	7.55535	21.48152	Dlx2_e13.5_BG_WT_mrgdf_trim-vs.Input.no_model_peak_389	53.58	16.64304	53.01202	Dlx5_e13.5_BG_WT_mrgdf_trim-vs.Input.no_model_peak_66	15	4.89976	8.56042	chr1	69009525	69010569	1045	n	y
chr1	69046521	69047147	627	merged_peak_407	NA	NA	NA	NA	NA	NA	NA	NA	NA	NA	Erbb4	Merged.371	Erbb4_RefSeq	60910	GeneBody	250	238	269	700	NA	NA	NA	NA	NA	NA	NA	NA	NA	0	0	0	Dlx2_e13.5_BG_WT_mrgdf_trim-vs.Input.no_model_peak_390	13.05	4.28473	6.84998	NA	0	0	0	chr1	69046521	69047147	627	n	n
chr1	69138816	69139190	375	merged_peak_408	NA	NA	NA	NA	NA	NA	NA	NA	NA	NA	Erbb4	Merged.372	Erbb4_RefSeq	30756	Intergenic	285	288	239	NA	NA	NA	NA	NA	NA	NA	NA	NA	Dlx1_e13.5_BG_WT_mrgdf_trim-vs.Input.no_model_peak_213	20.96	4.61731	9.18932	NA	0	0	0	NA	0	0	0	chr1	69138816	69139190	375	n	y
chr1	69145052	69145406	355	merged_peak_409	NA	NA	NA	NA	NA	NA	NA	NA	NA	NA	Erbb4	Merged.373	Erbb4_RefSeq	36992	Intergenic	276	276	248	162	NA	NA	NA	NA	NA	NA	NA	NA	NA	0	0	0	Dlx2_e13.5_BG_WT_mrgdf_trim-vs.Input.no_model_peak_391	21.98	7.00774	14.12332	NA	0	0	0	chr1	69145052	69145406	355	n	n
chr1	69157289	69157895	607	merged_peak_410	GE_meis_IP_q0.01_peak_74	199	7.68735	24.2443	19.95601	224	chr1	69157300	69157846	547	Erbb4	Merged.374	Erbb4_RefSeq	49229	Intergenic	NA	NA	276	NA	NA	NA	NA	NA	NA	NA	NA	NA	Dlx1_e13.5_BG_WT_mrgdf_trim-vs.Input.no_model_peak_214	15.97	3.56801	5.64928	Dlx2_e13.5_BG_WT_mrgdf_trim-vs.Input.no_model_peak_392	17.17	5.5415	10.30023	NA	0	0	0	chr1	69157289	69157895	607	y	y
chr1	69202826	69203054	229	merged_peak_411	GE_meis_IP_q0.01_peak_75	66	4.03925	10.3123	6.65488	56	chr1	69202826	69203054	229	NA	NA	NA	NA	NA	NA	NA	NA	NA	NA	NA	NA	NA	NA	NA	NA	NA	NA	NA	NA	NA	NA	NA	NA	NA	NA	NA	NA	NA	NA	NA	NA	NA	y	n
chr1	69203093	69203444	352	merged_peak_412	NA	NA	NA	NA	NA	NA	NA	NA	NA	NA	Erbb4	Merged.375	Erbb4_RefSeq	95033	Intergenic	450	532	461	139	NA	NA	NA	NA	NA	NA	NA	NA	NA	0	0	0	NA	0	0	0	NA	0	0	0	chr1	69203093	69203444	352	n	n
chr1	69331460	69331987	528	merged_peak_413	NA	NA	NA	NA	NA	NA	NA	NA	NA	NA	Erbb4	Merged.376	Erbb4_RefSeq	223400	Intergenic	272	408	310	441	NA	NA	NA	NA	NA	NA	NA	NA	NA	0	0	0	NA	0	0	0	NA	0	0	0	chr1	69331460	69331987	528	n	n
chr1	69396254	69396524	271	merged_peak_414	NA	NA	NA	NA	NA	NA	NA	NA	NA	NA	Erbb4	Merged.377	Erbb4_RefSeq	288194	Intergenic	NA	NA	NA	NA	NA	NA	NA	NA	NA	NA	NA	NA	NA	0	0	0	NA	0	0	0	NA	0	0	0	chr1	69396254	69396524	271	n	n
chr1	69423770	69424307	538	merged_peak_415	GE_meis_IP_q0.01_peak_76	677	15.96604	73.10472	67.71481	328	chr1	69423770	69424285	516	Ikzf2	Merged.378	Ikzf2_RefSeq	261651	Intergenic	NA	NA	NA	NA	NA	NA	NA	NA	NA	NA	NA	NA	Dlx1_e13.5_BG_WT_mrgdf_trim-vs.Input.no_model_peak_215	32.94	7.13563	19.55252	Dlx2_e13.5_BG_WT_mrgdf_trim-vs.Input.no_model_peak_394	22.67	7.21721	15.12918	Dlx5_e13.5_BG_WT_mrgdf_trim-vs.Input.no_model_peak_67	12	3.98106	6.08548	chr1	69423892	69424307	416	y	y
chr1	69785195	69785565	371	merged_peak_416	NA	NA	NA	NA	NA	NA	NA	NA	NA	NA	Spag16	Merged.379	Spag16_RefSeq	41403	Intergenic	299	276	NA	53	NA	NA	NA	NA	NA	NA	NA	NA	NA	0	0	0	NA	0	0	0	NA	0	0	0	chr1	69785195	69785565	371	n	n
chr1	69790327	69791066	740	merged_peak_417	NA	NA	NA	NA	NA	NA	NA	NA	NA	NA	Spag16	Merged.380	Spag16_RefSeq	35902	Intergenic	250	238	231	90	NA	NA	NA	NA	NA	NA	NA	NA	Dlx1_e13.5_BG_WT_mrgdf_trim-vs.Input.no_model_peak_216	19.96	4.40745	8.4377	NA	0	0	0	NA	0	0	0	chr1	69790327	69791066	740	n	y
chr1	69800618	69800870	253	merged_peak_418	NA	NA	NA	NA	NA	NA	NA	NA	NA	NA	Spag16	Merged.381	Spag16_RefSeq	26098	Intergenic	NA	NA	NA	NA	NA	NA	NA	NA	NA	NA	NA	NA	Dlx1_e13.5_BG_WT_mrgdf_trim-vs.Input.no_model_peak_217	30.94	6.71591	17.67501	Dlx2_e13.5_BG_WT_mrgdf_trim-vs.Input.no_model_peak_395	20.61	6.58882	13.13659	NA	0	0	0	chr1	69800618	69800870	253	n	y
chr1	69809269	69809541	273	merged_peak_419	NA	NA	NA	NA	NA	NA	NA	NA	NA	NA	Spag16	Merged.382	Spag16_RefSeq	17427	Intergenic	NA	NA	NA	NA	NA	NA	NA	NA	NA	NA	NA	NA	Dlx1_e13.5_BG_WT_mrgdf_trim-vs.Input.no_model_peak_218	29.94	6.50605	16.75656	NA	0	0	0	NA	0	0	0	chr1	69809269	69809541	273	n	y
chr1	69860205	69860448	244	merged_peak_420	NA	NA	NA	NA	NA	NA	NA	NA	NA	NA	Spag16	Merged.383	Spag16_UCSC	33216	GeneBody	296	288	NA	54	NA	NA	NA	NA	NA	NA	NA	NA	NA	0	0	0	NA	0	0	0	NA	0	0	0	chr1	69860205	69860448	244	n	n
chr1	70442126	70443158	1033	merged_peak_421	NA	NA	NA	NA	NA	NA	NA	NA	NA	NA	Vwc2l	Merged.384	Vwc2l_RefSeq	282555	GeneBody	250	589	496	155	NA	NA	NA	NA	NA	NA	NA	NA	Dlx1_e13.5_BG_WT_mrgdf_trim-vs.Input.no_model_peak_219	38.93	8.39479	25.48284	Dlx2_e13.5_BG_WT_mrgdf_trim-vs.Input.no_model_peak_397b	71.44	22.08908	78.99932	Dlx5_e13.5_BG_WT_mrgdf_trim-vs.Input.no_model_peak_68	17	5.51224	10.34264	chr1	70442126	70443158	1033	n	y
chr1	70527129	70527600	472	merged_peak_422	NA	NA	NA	NA	NA	NA	NA	NA	NA	NA	Vwc2l	Merged.385	Vwc2l_RefSeq	198113	GeneBody	250	333	315	443	NA	NA	NA	NA	NA	NA	NA	NA	Dlx1_e13.5_BG_WT_mrgdf_trim-vs.Input.no_model_peak_220	16.97	3.77787	6.31144	Dlx2_e13.5_BG_WT_mrgdf_trim-vs.Input.no_model_peak_399	36.41	11.40647	30.86212	NA	0	0	0	chr1	70527129	70527600	472	n	y
chr1	70811369	70811689	321	merged_peak_423	NA	NA	NA	NA	NA	NA	NA	NA	NA	NA	Vwc2l	Merged.386	Vwc2l_UCSC	82669	GeneBody	272	282	523	94	NA	NA	NA	NA	NA	NA	NA	NA	NA	0	0	0	NA	0	0	0	NA	0	0	0	chr1	70811369	70811689	321	n	n
chr1	70997612	70997899	288	merged_peak_424	GE_meis_IP_q0.01_peak_77	102	5.51912	14.10938	10.23211	138	chr1	70997612	70997899	288	NA	NA	NA	NA	NA	NA	NA	NA	NA	NA	NA	NA	NA	NA	NA	NA	NA	NA	NA	NA	NA	NA	NA	NA	NA	NA	NA	NA	NA	NA	NA	NA	NA	y	n
chr1	71341471	71341873	403	merged_peak_425	NA	NA	NA	NA	NA	NA	NA	NA	NA	NA	Abca12	Merged.387	Abca12_UCSC	34344	Exon	474	406	379	312	NA	NA	NA	NA	NA	NA	NA	NA	NA	0	0	0	Dlx2_e13.5_BG_WT_mrgdf_trim-vs.Input.no_model_peak_402a	21.98	7.00774	14.12332	NA	0	0	0	chr1	71341471	71341873	403	n	n
chr1	71341941	71342541	601	merged_peak_426	NA	NA	NA	NA	NA	NA	NA	NA	NA	NA	Abca12	Merged.388	Abca12_UCSC	34814	GeneBody	256	246	NA	NA	NA	NA	NA	NA	NA	NA	NA	NA	NA	0	0	0	Dlx2_e13.5_BG_WT_mrgdf_trim-vs.Input.no_model_peak_403	13.74	4.49419	6.84998	NA	0	0	0	chr1	71341941	71342541	601	n	n
chr1	71505973	71506234	262	merged_peak_427	NA	NA	NA	NA	NA	NA	NA	NA	NA	NA	Atic	Merged.389	Atic_RefSeq	50920	Intergenic	250	254	255	NA	NA	NA	NA	NA	NA	NA	NA	NA	NA	0	0	0	NA	0	0	0	NA	0	0	0	chr1	71505973	71506234	262	n	n
chr1	71610643	71610938	296	merged_peak_428	NA	NA	NA	NA	NA	NA	NA	NA	NA	NA	Fn1	Merged.390	Fn1_UCSC	9879	Exon	392	352	390	110	NA	NA	NA	NA	NA	NA	NA	NA	Dlx1_e13.5_BG_WT_mrgdf_trim-vs.Input.no_model_peak_221	36.93	7.97507	23.45915	NA	0	0	0	NA	0	0	0	chr1	71610643	71610938	296	n	y
chr1	71680320	71680751	432	merged_peak_429	NA	NA	NA	NA	NA	NA	NA	NA	NA	NA	Apol7d	Merged.391	Apol7d_RefSeq	26984	Intergenic	NA	NA	NA	NA	NA	NA	NA	NA	NA	NA	NA	NA	NA	0	0	0	Dlx2_e13.5_BG_WT_mrgdf_trim-vs.Input.no_model_peak_404	19.23	6.16989	12.16984	NA	0	0	0	chr1	71680320	71680751	432	n	n
chr1	72036182	72036538	357	merged_peak_430	NA	NA	NA	NA	NA	NA	NA	NA	NA	NA	4933417E11Rik	Merged.392	4933417E11Rik_RefSeq	30986	Intergenic	NA	NA	NA	205	NA	NA	NA	NA	NA	NA	NA	NA	NA	0	0	0	NA	0	0	0	NA	0	0	0	chr1	72036182	72036538	357	n	n
chr1	72226355	72226627	273	merged_peak_431	NA	NA	NA	NA	NA	NA	NA	NA	NA	NA	AK044410	Merged.393	AK044410_UCSC	9836	Intergenic	292	300	288	NA	NA	NA	NA	NA	NA	NA	NA	NA	NA	0	0	0	Dlx2_e13.5_BG_WT_mrgdf_trim-vs.Input.no_model_peak_407	19.23	6.16989	12.16984	NA	0	0	0	chr1	72226355	72226627	273	n	n
chr1	72243990	72244799	810	merged_peak_432	NA	NA	NA	NA	NA	NA	NA	NA	NA	NA	AK084284	Merged.394	AK084284_UCSC	0	TSS	309	324	315	NA	NA	NA	NA	NA	NA	NA	NA	NA	NA	0	0	0	Dlx2_e13.5_BG_WT_mrgdf_trim-vs.Input.no_model_peak_408	17.86	5.75097	10.30023	NA	0	0	0	chr1	72243990	72244799	810	n	n
chr1	72286858	72287206	349	merged_peak_433	NA	NA	NA	NA	NA	NA	NA	NA	NA	NA	Tmem169	Merged.395	Tmem169_RefSeq	2484	GeneBody	250	238	NA	NA	NA	NA	NA	NA	NA	NA	NA	NA	NA	0	0	0	Dlx2_e13.5_BG_WT_mrgdf_trim-vs.Input.no_model_peak_409	23.36	7.42667	16.15336	NA	0	0	0	chr1	72286858	72287206	349	n	n
chr1	72292589	72292807	219	merged_peak_434	NA	NA	NA	NA	NA	NA	NA	NA	NA	NA	Tmem169	Merged.396	Tmem169_RefSeq	8215	GeneBody	NA	NA	NA	NA	NA	NA	NA	NA	NA	NA	NA	NA	Dlx1_e13.5_BG_WT_mrgdf_trim-vs.Input.no_model_peak_222	28.95	6.29619	15.85222	Dlx2_e13.5_BG_WT_mrgdf_trim-vs.Input.no_model_peak_410	15.8	5.12258	8.52331	NA	0	0	0	chr1	72292589	72292807	219	n	y
chr1	72306769	72307792	1024	merged_peak_435	NA	NA	NA	NA	NA	NA	NA	NA	NA	NA	Xrcc5	Merged.397	Xrcc5_RefSeq	0	TSS	244	228	248	NA	NA	NA	NA	NA	NA	NA	NA	NA	Dlx1_e13.5_BG_WT_mrgdf_trim-vs.Input.no_model_peak_223a	16.97	3.77787	6.31144	Dlx2_e13.5_BG_WT_mrgdf_trim-vs.Input.no_model_peak_411	17.86	5.75097	10.30023	NA	0	0	0	chr1	72306769	72307792	1024	n	y
chr1	72582815	72583629	815	merged_peak_436	NA	NA	NA	NA	NA	NA	NA	NA	NA	NA	Smarcal1	Merged.398	Smarcal1_RefSeq	0	TSS	289	269	221	19	NA	NA	NA	NA	NA	NA	NA	NA	NA	0	0	0	Dlx2_e13.5_BG_WT_mrgdf_trim-vs.Input.no_model_peak_412	13.05	4.28473	6.84998	NA	0	0	0	chr1	72582815	72583629	815	n	n
chr1	72590717	72590967	251	merged_peak_437	NA	NA	NA	NA	NA	NA	NA	NA	NA	NA	Smarcal1	Merged.399	Smarcal1_RefSeq	7465	GeneBody	NA	NA	NA	NA	NA	NA	NA	NA	NA	NA	NA	NA	NA	0	0	0	NA	0	0	0	NA	0	0	0	chr1	72590717	72590967	251	n	n
chr1	72824294	72824621	328	merged_peak_438	NA	NA	NA	NA	NA	NA	NA	NA	NA	NA	Igfbp2	Merged.400	Igfbp2_UCSC	0	TSS	339	324	349	503	NA	NA	NA	NA	NA	NA	NA	NA	NA	0	0	0	NA	0	0	0	NA	0	0	0	chr1	72824294	72824621	328	n	n
chr1	73278809	73279122	314	merged_peak_439	NA	NA	NA	NA	NA	NA	NA	NA	NA	NA	D530049I02Rik	Merged.401	D530049I02Rik_RefSeq	119844	Intergenic	NA	NA	NA	NA	NA	NA	NA	NA	NA	NA	NA	NA	NA	0	0	0	NA	0	0	0	NA	0	0	0	chr1	73278809	73279122	314	n	n
chr1	73353113	73353389	277	merged_peak_440	NA	NA	NA	NA	NA	NA	NA	NA	NA	NA	D530049I02Rik	Merged.402	D530049I02Rik_RefSeq	45577	Intergenic	289	294	221	NA	NA	NA	NA	NA	NA	NA	NA	NA	NA	0	0	0	NA	0	0	0	NA	0	0	0	chr1	73353113	73353389	277	n	n
chr1	73830754	73831032	279	merged_peak_441	NA	NA	NA	NA	NA	NA	NA	NA	NA	NA	Mir6351	Merged.403	Mir6351_RefSeq	24541	GeneBody	393	438	535	403	NA	NA	NA	NA	NA	NA	NA	NA	NA	0	0	0	NA	0	0	0	NA	0	0	0	chr1	73830754	73831032	279	n	n
chr1	74103717	74104216	500	merged_peak_442	NA	NA	NA	NA	NA	NA	NA	NA	NA	NA	Tns1	Merged.404	Tns1_RefSeq	20229	GeneBody	256	246	398	101	NA	NA	NA	NA	NA	NA	NA	NA	NA	0	0	0	Dlx2_e13.5_BG_WT_mrgdf_trim-vs.Input.no_model_peak_414	19.92	6.37936	12.16984	NA	0	0	0	chr1	74103717	74104216	500	n	n
chr1	74386657	74387338	682	merged_peak_443	NA	NA	NA	NA	NA	NA	NA	NA	NA	NA	Ctdsp1	Merged.405	Ctdsp1_RefSeq	4269	Intergenic	292	294	373	9	NA	NA	NA	NA	NA	NA	NA	NA	NA	0	0	0	Dlx2_e13.5_BG_WT_mrgdf_trim-vs.Input.no_model_peak_415b	22.67	7.21721	15.12918	NA	0	0	0	chr1	74386657	74387338	682	n	n
chr1	74391149	74392064	916	merged_peak_444	NA	NA	NA	NA	NA	NA	NA	NA	NA	NA	Ctdsp1	Merged.406	Ctdsp1_RefSeq	0	TSS	425	652	606	345	NA	NA	NA	NA	NA	NA	NA	NA	NA	0	0	0	Dlx2_e13.5_BG_WT_mrgdf_trim-vs.Input.no_model_peak_416	13.74	4.49419	6.84998	NA	0	0	0	chr1	74391149	74392064	916	n	n
chr1	74587885	74588451	567	merged_peak_445	GE_meis_IP_q0.01_peak_78	94	5.32201	13.26967	9.43533	329	chr1	74587970	74588406	437	Bcs1l	Merged.407	Bcs1l_UCSC	0	TSS	374	399	221	48	NA	NA	NA	NA	NA	NA	NA	NA	NA	0	0	0	NA	0	0	0	NA	0	0	0	chr1	74587885	74588451	567	y	n
chr1	74797417	74797803	387	merged_peak_446	NA	NA	NA	NA	NA	NA	NA	NA	NA	NA	Wnt10a	Merged.408	Wnt10a_RefSeq	5397	GeneBody	491	576	507	289	NA	NA	NA	NA	NA	NA	NA	NA	NA	0	0	0	Dlx2_e13.5_BG_WT_mrgdf_trim-vs.Input.no_model_peak_418	42.59	13.29164	38.36129	NA	0	0	0	chr1	74797417	74797803	387	n	n
chr1	75191885	75192284	400	merged_peak_447	GE_meis_IP_q0.01_peak_79	135	6.30757	17.61403	13.57162	138	chr1	75191885	75192160	276	Ankzf1	Merged.409	Ankzf1_RefSeq	0	TSS	312	372	300	53	NA	NA	NA	NA	NA	NA	NA	NA	NA	0	0	0	Dlx2_e13.5_BG_WT_mrgdf_trim-vs.Input.no_model_peak_419	15.11	4.91312	8.52331	NA	0	0	0	chr1	75191963	75192284	322	y	n
chr1	75317465	75318045	581	merged_peak_448	GE_meis_IP_q0.01_peak_80	144	6.50468	18.52437	14.44393	361	chr1	75317465	75318045	581	NA	NA	NA	NA	NA	NA	NA	NA	NA	NA	NA	NA	NA	NA	NA	NA	NA	NA	NA	NA	NA	NA	NA	NA	NA	NA	NA	NA	NA	NA	NA	NA	NA	y	n
chr1	75443648	75444044	397	merged_peak_449	NA	NA	NA	NA	NA	NA	NA	NA	NA	NA	Asic4	Merged.410	Asic4_RefSeq	6464	Intergenic	476	565	501	158	NA	NA	NA	NA	NA	NA	NA	NA	NA	0	0	0	Dlx2_e13.5_BG_WT_mrgdf_trim-vs.Input.no_model_peak_420	25.42	8.05506	18.25379	NA	0	0	0	chr1	75443648	75444044	397	n	n
chr1	75447750	75448157	408	merged_peak_450	NA	NA	NA	NA	NA	NA	NA	NA	NA	NA	Asic4	Merged.411	Asic4_RefSeq	2351	Intergenic	262	362	288	141	NA	NA	NA	NA	NA	NA	NA	NA	NA	0	0	0	Dlx2_e13.5_BG_WT_mrgdf_trim-vs.Input.no_model_peak_421	27.48	8.68345	20.41937	NA	0	0	0	chr1	75447750	75448157	408	n	n
chr1	75455951	75456262	312	merged_peak_451	NA	NA	NA	NA	NA	NA	NA	NA	NA	NA	Asic4	Merged.412	Asic4_RefSeq	5440	GeneBody	465	534	479	105	NA	NA	NA	NA	NA	NA	NA	NA	NA	0	0	0	Dlx2_e13.5_BG_WT_mrgdf_trim-vs.Input.no_model_peak_422	32.29	10.14969	26.09014	NA	0	0	0	chr1	75455951	75456262	312	n	n
chr1	75479320	75479641	322	merged_peak_452	GE_meis_IP_q0.01_peak_81	57	4.33646	9.31717	5.72125	198	chr1	75479320	75479641	322	NA	NA	NA	NA	NA	NA	NA	NA	NA	NA	NA	NA	NA	NA	NA	NA	NA	NA	NA	NA	NA	NA	NA	NA	NA	NA	NA	NA	NA	NA	NA	NA	NA	y	n
chr1	75559564	75559852	289	merged_peak_453	NA	NA	NA	NA	NA	NA	NA	NA	NA	NA	Slc4a3	Merged.413	Slc4a3_UCSC	11619	Intergenic	267	262	406	167	NA	NA	NA	NA	NA	NA	NA	NA	NA	0	0	0	NA	0	0	0	NA	0	0	0	chr1	75559564	75559852	289	n	n
chr1	75652447	75652878	432	merged_peak_454	NA	NA	NA	NA	NA	NA	NA	NA	NA	NA	Slc4a3	Merged.414	Slc4a3_UCSC	104502	Intergenic	328	369	324	40	NA	NA	NA	NA	NA	NA	NA	NA	NA	0	0	0	NA	0	0	0	NA	0	0	0	chr1	75652447	75652878	432	n	n
chr1	75653655	75654229	575	merged_peak_455	NA	NA	NA	NA	NA	NA	NA	NA	NA	NA	Slc4a3	Merged.415	Slc4a3_UCSC	105710	Intergenic	256	246	231	NA	NA	NA	NA	NA	NA	NA	NA	NA	NA	0	0	0	Dlx2_e13.5_BG_WT_mrgdf_trim-vs.Input.no_model_peak_423	24.73	7.8456	17.19512	NA	0	0	0	chr1	75653655	75654229	575	n	n
chr1	75704604	75705121	518	merged_peak_456	NA	NA	NA	NA	NA	NA	NA	NA	NA	NA	Slc4a3	Merged.416	Slc4a3_UCSC	156659	Intergenic	262	254	269	737	NA	NA	NA	NA	NA	NA	NA	NA	Dlx1_e13.5_BG_WT_mrgdf_trim-vs.Input.no_model_peak_225	17.97	3.98773	6.9977	Dlx2_e13.5_BG_WT_mrgdf_trim-vs.Input.no_model_peak_426	35.03	10.98754	29.651	NA	0	0	0	chr1	75704604	75705121	518	n	y
chr1	75812264	75812979	716	merged_peak_457	GE_meis_IP_q0.01_peak_82	144	6.50468	18.52437	14.44393	130	chr1	75812663	75812967	305	Slc4a3	Merged.417	Slc4a3_UCSC	264319	Intergenic	358	341	315	335	NA	NA	NA	NA	NA	NA	NA	NA	Dlx1_e13.5_BG_WT_mrgdf_trim-vs.Input.no_model_peak_226	27.95	6.08633	14.96246	Dlx2_e13.5_BG_WT_mrgdf_trim-vs.Input.no_model_peak_430	83.8	25.85941	97.4407	Dlx5_e13.5_BG_WT_mrgdf_trim-vs.Input.no_model_peak_69	19	6.12471	12.21757	chr1	75812264	75812979	716	y	y
chr1	75890660	75891127	468	merged_peak_458	NA	NA	NA	NA	NA	NA	NA	NA	NA	NA	Slc4a3	Merged.418	Slc4a3_UCSC	342715	Intergenic	318	345	255	136	mm1038	Negative	NA	0	1	NA	NA	NA	Dlx1_e13.5_BG_WT_mrgdf_trim-vs.Input.no_model_peak_227	21.96	4.82717	9.96076	Dlx2_e13.5_BG_WT_mrgdf_trim-vs.Input.no_model_peak_431	26.1	8.26452	19.32873	NA	0	0	0	chr1	75890660	75891127	468	n	y
chr1	75906231	75906544	314	merged_peak_459	NA	NA	NA	NA	NA	NA	NA	NA	NA	NA	Slc4a3	Merged.419	Slc4a3_UCSC	358286	Intergenic	244	294	514	15	NA	NA	NA	NA	NA	NA	NA	NA	NA	0	0	0	NA	0	0	0	NA	0	0	0	chr1	75906231	75906544	314	n	n
chr1	75925818	75926088	271	merged_peak_460	NA	NA	NA	NA	NA	NA	NA	NA	NA	NA	Slc4a3	Merged.420	Slc4a3_UCSC	377873	Intergenic	347	352	248	249	NA	NA	NA	NA	NA	NA	NA	NA	NA	0	0	0	NA	0	0	0	NA	0	0	0	chr1	75925818	75926088	271	n	n
chr1	75957120	75957544	425	merged_peak_461	NA	NA	NA	NA	NA	NA	NA	NA	NA	NA	Slc4a3	Merged.421	Slc4a3_UCSC	409175	Intergenic	NA	288	NA	299	NA	NA	NA	NA	NA	NA	NA	NA	Dlx1_e13.5_BG_WT_mrgdf_trim-vs.Input.no_model_peak_228	20.96	4.61731	9.18932	Dlx2_e13.5_BG_WT_mrgdf_trim-vs.Input.no_model_peak_432	28.85	9.10238	21.52516	NA	0	0	0	chr1	75957120	75957544	425	n	y
chr1	76148833	76149403	571	merged_peak_462	NA	NA	NA	NA	NA	NA	NA	NA	NA	NA	Gm17751	Merged.422	Gm17751_RefSeq	339728	Intergenic	NA	NA	NA	NA	NA	NA	NA	NA	NA	NA	NA	NA	Dlx1_e13.5_BG_WT_mrgdf_trim-vs.Input.no_model_peak_229	45.91	9.86382	32.89717	Dlx2_e13.5_BG_WT_mrgdf_trim-vs.Input.no_model_peak_433	48.77	15.1768	46.22009	NA	0	0	0	chr1	76148833	76149403	571	n	y
chr1	76219526	76219735	210	merged_peak_463	GE_meis_IP_q0.01_peak_83	109	5.35051	14.8257	10.93526	129	chr1	76219526	76219735	210	NA	NA	NA	NA	NA	NA	NA	NA	NA	NA	NA	NA	NA	NA	NA	NA	NA	NA	NA	NA	NA	NA	NA	NA	NA	NA	NA	NA	NA	NA	NA	NA	NA	y	n
chr1	76430223	76430971	749	merged_peak_464	NA	NA	NA	NA	NA	NA	NA	NA	NA	NA	Gm17751	Merged.423	Gm17751_RefSeq	58160	Intergenic	285	246	681	927	NA	NA	NA	NA	NA	NA	NA	NA	Dlx1_e13.5_BG_WT_mrgdf_trim-vs.Input.no_model_peak_231	20.96	4.61731	9.18932	Dlx2_e13.5_BG_WT_mrgdf_trim-vs.Input.no_model_peak_434	32.29	10.14969	26.09014	Dlx5_e13.5_BG_WT_mrgdf_trim-vs.Input.no_model_peak_70	18	5.81847	11.26911	chr1	76430223	76430971	749	n	y
chr1	76433472	76433872	401	merged_peak_465	NA	NA	NA	NA	NA	NA	NA	NA	NA	NA	Gm17751	Merged.424	Gm17751_RefSeq	55259	Intergenic	420	510	536	459	NA	NA	NA	NA	NA	NA	NA	NA	NA	0	0	0	Dlx2_e13.5_BG_WT_mrgdf_trim-vs.Input.no_model_peak_435	17.17	5.5415	10.30023	NA	0	0	0	chr1	76433472	76433872	401	n	n
chr1	76489368	76491712	2345	merged_peak_466	GE_meis_IP_q0.01_peak_85	498	12.70999	54.83733	49.81173	339	chr1	76490614	76491651	1038	Gm17751	Merged.425	Gm17751_RefSeq	234	TSS	262	238	486	939	NA	NA	NA	NA	NA	NA	NA	NA	Dlx1_e13.5_BG_WT_mrgdf_trim-vs.Input.no_model_peak_234	30.94	6.71591	17.67501	Dlx2_e13.5_BG_WT_mrgdf_trim-vs.Input.no_model_peak_436c	70.75	21.87962	77.49962	Dlx5_e13.5_BG_WT_mrgdf_trim-vs.Input.no_model_peak_71	15	4.89976	8.56042	chr1	76489368	76491712	2345	y	y
chr1	76521891	76522527	637	merged_peak_467	NA	NA	NA	NA	NA	NA	NA	NA	NA	NA	Mir6343	Merged.426	Mir6343_RefSeq	12330	Intergenic	244	246	231	8	NA	NA	NA	NA	NA	NA	NA	NA	Dlx1_e13.5_BG_WT_mrgdf_trim-vs.Input.no_model_peak_235b	22.96	5.03703	10.75116	Dlx2_e13.5_BG_WT_mrgdf_trim-vs.Input.no_model_peak_437	12.36	4.07526	6.05629	NA	0	0	0	chr1	76521891	76522527	637	n	y
chr1	76560115	76560460	346	merged_peak_468	NA	NA	NA	NA	NA	NA	NA	NA	NA	NA	Mir6343	Merged.427	Mir6343_RefSeq	50554	Intergenic	575	657	564	455	NA	NA	NA	NA	NA	NA	NA	NA	NA	0	0	0	Dlx2_e13.5_BG_WT_mrgdf_trim-vs.Input.no_model_peak_438	19.23	6.16989	12.16984	NA	0	0	0	chr1	76560115	76560460	346	n	n
chr1	76625661	76626196	536	merged_peak_469	NA	NA	NA	NA	NA	NA	NA	NA	NA	NA	Mir6343	Merged.428	Mir6343_RefSeq	116100	Intergenic	534	661	590	401	NA	NA	NA	NA	NA	NA	NA	NA	NA	0	0	0	Dlx2_e13.5_BG_WT_mrgdf_trim-vs.Input.no_model_peak_439	20.61	6.58882	13.13659	NA	0	0	0	chr1	76625661	76626196	536	n	n
chr1	76637026	76638036	1011	merged_peak_470	NA	NA	NA	NA	NA	NA	NA	NA	NA	NA	Mir6343	Merged.429	Mir6343_RefSeq	127465	Intergenic	303	315	403	250	NA	NA	NA	NA	NA	NA	NA	NA	Dlx1_e13.5_BG_WT_mrgdf_trim-vs.Input.no_model_peak_236	33.94	7.34549	20.51077	Dlx2_e13.5_BG_WT_mrgdf_trim-vs.Input.no_model_peak_440	59.76	18.52821	61.42372	Dlx5_e13.5_BG_WT_mrgdf_trim-vs.Input.no_model_peak_72	18	5.81847	11.26911	chr1	76637026	76638036	1011	n	y
chr1	76693180	76693691	512	merged_peak_471	NA	NA	NA	NA	NA	NA	NA	NA	NA	NA	Mir6343	Merged.430	Mir6343_RefSeq	183619	Intergenic	250	238	352	473	NA	NA	NA	NA	NA	NA	NA	NA	NA	0	0	0	NA	0	0	0	NA	0	0	0	chr1	76693180	76693691	512	n	n
chr1	76705431	76705958	528	merged_peak_472	NA	NA	NA	NA	NA	NA	NA	NA	NA	NA	Mir6343	Merged.431	Mir6343_RefSeq	195870	Intergenic	256	246	315	203	NA	NA	NA	NA	NA	NA	NA	NA	NA	0	0	0	Dlx2_e13.5_BG_WT_mrgdf_trim-vs.Input.no_model_peak_441	19.23	6.16989	12.16984	NA	0	0	0	chr1	76705431	76705958	528	n	n
chr1	76710249	76710535	287	merged_peak_473	NA	NA	NA	NA	NA	NA	NA	NA	NA	NA	Mir6343	Merged.432	Mir6343_RefSeq	200688	Intergenic	NA	NA	NA	NA	NA	NA	NA	NA	NA	NA	NA	NA	NA	0	0	0	NA	0	0	0	NA	0	0	0	chr1	76710249	76710535	287	n	n
chr1	77012674	77012924	251	merged_peak_474	NA	NA	NA	NA	NA	NA	NA	NA	NA	NA	Mir6352	Merged.433	Mir6352_RefSeq	483842	Intergenic	NA	NA	NA	NA	NA	NA	NA	NA	NA	NA	NA	NA	NA	0	0	0	NA	0	0	0	NA	0	0	0	chr1	77012674	77012924	251	n	n
chr1	77380193	77380637	445	merged_peak_475	NA	NA	NA	NA	NA	NA	NA	NA	NA	NA	Mir6352	Merged.434	Mir6352_RefSeq	116129	GeneBody	292	300	498	230	NA	NA	NA	NA	NA	NA	NA	NA	Dlx1_e13.5_BG_WT_mrgdf_trim-vs.Input.no_model_peak_237	17.97	3.98773	6.9977	Dlx2_e13.5_BG_WT_mrgdf_trim-vs.Input.no_model_peak_443	30.91	9.73076	23.7802	NA	0	0	0	chr1	77380193	77380637	445	n	y
chr1	77408294	77408729	436	merged_peak_476	NA	NA	NA	NA	NA	NA	NA	NA	NA	NA	Mir6352	Merged.435	Mir6352_RefSeq	88037	GeneBody	339	375	493	1037	NA	NA	NA	NA	NA	NA	NA	NA	NA	0	0	0	NA	0	0	0	NA	0	0	0	chr1	77408294	77408729	436	n	n
chr1	77420785	77421060	276	merged_peak_477	NA	NA	NA	NA	NA	NA	NA	NA	NA	NA	Mir6352	Merged.436	Mir6352_RefSeq	75706	GeneBody	360	606	537	207	NA	NA	NA	NA	NA	NA	NA	NA	NA	0	0	0	NA	0	0	0	NA	0	0	0	chr1	77420785	77421060	276	n	n
chr1	77444488	77444821	334	merged_peak_478	GE_meis_IP_q0.01_peak_86	118	5.91335	15.8335	11.87053	129	chr1	77444488	77444821	334	NA	NA	NA	NA	NA	NA	NA	NA	NA	NA	NA	NA	NA	NA	NA	NA	NA	NA	NA	NA	NA	NA	NA	NA	NA	NA	NA	NA	NA	NA	NA	NA	NA	y	n
chr1	77495409	77495770	362	merged_peak_479	NA	NA	NA	NA	NA	NA	NA	NA	NA	NA	Mir6352	Merged.437	Mir6352_RefSeq	996	TSS	532	636	676	1193	NA	NA	NA	NA	NA	NA	NA	NA	NA	0	0	0	Dlx2_e13.5_BG_WT_mrgdf_trim-vs.Input.no_model_peak_444	18.55	5.96043	11.22404	NA	0	0	0	chr1	77495409	77495770	362	n	n
chr1	77496638	77497358	721	merged_peak_480	NA	NA	NA	NA	NA	NA	NA	NA	NA	NA	Mir6352	Merged.438	Mir6352_RefSeq	0	TSS	244	300	451	925	NA	NA	NA	NA	NA	NA	NA	NA	NA	0	0	0	Dlx2_e13.5_BG_WT_mrgdf_trim-vs.Input.no_model_peak_445	24.04	7.63613	17.19512	NA	0	0	0	chr1	77496638	77497358	721	n	n
chr1	77505869	77506648	780	merged_peak_481	NA	NA	NA	NA	NA	NA	NA	NA	NA	NA	Epha4	Merged.439	Epha4_RefSeq	8438	Exon	604	759	756	1947	NA	NA	NA	NA	NA	NA	NA	NA	NA	0	0	0	Dlx2_e13.5_BG_WT_mrgdf_trim-vs.Input.no_model_peak_446b	21.29	6.79828	14.12332	NA	0	0	0	chr1	77505869	77506648	780	n	n
chr1	77512593	77513331	739	merged_peak_482	NA	NA	NA	NA	NA	NA	NA	NA	NA	NA	Epha4	Merged.440	Epha4_RefSeq	1755	TSS	540	254	231	167	NA	NA	NA	NA	NA	NA	NA	NA	Dlx1_e13.5_BG_WT_mrgdf_trim-vs.Input.no_model_peak_239	18.96	4.19759	7.70683	Dlx2_e13.5_BG_WT_mrgdf_trim-vs.Input.no_model_peak_447	23.36	7.42667	16.15336	NA	0	0	0	chr1	77512593	77513331	739	n	y
chr1	77516006	77516899	894	merged_peak_483	NA	NA	NA	NA	NA	NA	NA	NA	NA	NA	Epha4	Merged.441	Epha4_RefSeq	917	TSS	250	238	221	NA	NA	NA	NA	NA	NA	NA	NA	NA	Dlx1_e13.5_BG_WT_mrgdf_trim-vs.Input.no_model_peak_240	23.96	5.24689	11.55976	Dlx2_e13.5_BG_WT_mrgdf_trim-vs.Input.no_model_peak_449	24.04	7.63613	17.19512	Dlx5_e13.5_BG_WT_mrgdf_trim-vs.Input.no_model_peak_73	13	4.28729	6.8818	chr1	77516006	77516899	894	n	y
chr1	77527828	77528959	1132	merged_peak_484	NA	NA	NA	NA	NA	NA	NA	NA	NA	NA	Epha4	Merged.442	Epha4_RefSeq	12739	Intergenic	436	511	537	1033	NA	NA	NA	NA	NA	NA	NA	NA	Dlx1_e13.5_BG_WT_mrgdf_trim-vs.Input.no_model_peak_241	16.97	3.77787	6.31144	Dlx2_e13.5_BG_WT_mrgdf_trim-vs.Input.no_model_peak_450b	28.16	8.89291	21.52516	NA	0	0	0	chr1	77527828	77528959	1132	n	y
chr1	77532093	77533114	1022	merged_peak_485	NA	NA	NA	NA	NA	NA	NA	NA	NA	NA	Epha4	Merged.443	Epha4_RefSeq	17004	Intergenic	285	288	255	90	NA	NA	NA	NA	NA	NA	NA	NA	Dlx1_e13.5_BG_WT_mrgdf_trim-vs.Input.no_model_peak_243	18.96	4.19759	7.70683	Dlx2_e13.5_BG_WT_mrgdf_trim-vs.Input.no_model_peak_451a	43.96	13.71056	39.64743	NA	0	0	0	chr1	77532093	77533114	1022	n	y
chr1	77545762	77546175	414	merged_peak_486	NA	NA	NA	NA	NA	NA	NA	NA	NA	NA	Epha4	Merged.444	Epha4_RefSeq	30673	Intergenic	540	643	591	1045	NA	NA	NA	NA	NA	NA	NA	NA	NA	0	0	0	Dlx2_e13.5_BG_WT_mrgdf_trim-vs.Input.no_model_peak_452	21.29	6.79828	14.12332	Dlx5_e13.5_BG_WT_mrgdf_trim-vs.Input.no_model_peak_74	13	4.28729	6.8818	chr1	77545762	77546175	414	n	n
chr1	77546725	77547186	462	merged_peak_487	NA	NA	NA	NA	NA	NA	NA	NA	NA	NA	Epha4	Merged.445	Epha4_RefSeq	31636	Intergenic	244	228	263	NA	NA	NA	NA	NA	NA	NA	NA	NA	Dlx1_e13.5_BG_WT_mrgdf_trim-vs.Input.no_model_peak_244	23.96	5.24689	11.55976	Dlx2_e13.5_BG_WT_mrgdf_trim-vs.Input.no_model_peak_453	32.29	10.14969	26.09014	NA	0	0	0	chr1	77546725	77547186	462	n	y
chr1	77592100	77592915	816	merged_peak_488	GE_meis_IP_q0.01_peak_87	145	5.62609	18.66161	14.57706	120	chr1	77592100	77592555	456	Epha4	Merged.446	Epha4_RefSeq	77022	Intergenic	403	471	349	693	NA	NA	NA	NA	NA	NA	NA	NA	Dlx1_e13.5_BG_WT_mrgdf_trim-vs.Input.no_model_peak_245	20.96	4.61731	9.18932	Dlx2_e13.5_BG_WT_mrgdf_trim-vs.Input.no_model_peak_454	26.79	8.47399	19.32873	NA	0	0	0	chr1	77592111	77592915	805	y	y
chr1	77628503	77630747	2245	merged_peak_489	GE_meis_IP_q0.01_peak_88	643	14.95293	69.63988	64.31866	171	chr1	77629450	77630147	698	Epha4	Merged.447	Epha4_RefSeq	113414	Intergenic	480	563	598	605	NA	NA	NA	NA	NA	NA	NA	NA	Dlx1_e13.5_BG_WT_mrgdf_trim-vs.Input.no_model_peak_247	38.93	8.39479	25.48284	Dlx2_e13.5_BG_WT_mrgdf_trim-vs.Input.no_model_peak_455c	88.61	27.32566	105.34952	Dlx5_e13.5_BG_WT_mrgdf_trim-vs.Input.no_model_peak_75a	14	4.59353	7.70739	chr1	77628503	77630747	2245	y	y
chr1	77719690	77719960	271	merged_peak_490	NA	NA	NA	NA	NA	NA	NA	NA	NA	NA	Epha4	Merged.448	Epha4_RefSeq	204601	Intergenic	475	442	607	337	NA	NA	NA	NA	NA	NA	NA	NA	NA	0	0	0	NA	0	0	0	NA	0	0	0	chr1	77719690	77719960	271	n	n
chr1	77748919	77749178	260	merged_peak_491	NA	NA	NA	NA	NA	NA	NA	NA	NA	NA	Epha4	Merged.449	Epha4_RefSeq	233830	Intergenic	437	444	493	417	NA	NA	NA	NA	NA	NA	NA	NA	NA	0	0	0	NA	0	0	0	NA	0	0	0	chr1	77748919	77749178	260	n	n
chr1	77749465	77749758	294	merged_peak_492	NA	NA	NA	NA	NA	NA	NA	NA	NA	NA	Epha4	Merged.450	Epha4_RefSeq	234376	Intergenic	NA	NA	NA	NA	NA	NA	NA	NA	NA	NA	NA	NA	Dlx1_e13.5_BG_WT_mrgdf_trim-vs.Input.no_model_peak_248	40.92	8.81452	27.55031	NA	0	0	0	NA	0	0	0	chr1	77749465	77749758	294	n	y
chr1	77824217	77824649	433	merged_peak_493	NA	NA	NA	NA	NA	NA	NA	NA	NA	NA	Epha4	Merged.451	Epha4_RefSeq	309128	Intergenic	476	492	470	678	NA	NA	NA	NA	NA	NA	NA	NA	NA	0	0	0	Dlx2_e13.5_BG_WT_mrgdf_trim-vs.Input.no_model_peak_456	24.04	7.63613	17.19512	NA	0	0	0	chr1	77824217	77824649	433	n	n
chr1	77896273	77896561	289	merged_peak_494	NA	NA	NA	NA	NA	NA	NA	NA	NA	NA	Pax3	Merged.452	Pax3_RefSeq	300573	Intergenic	365	406	269	65	NA	NA	NA	NA	NA	NA	NA	NA	NA	0	0	0	NA	0	0	0	NA	0	0	0	chr1	77896273	77896561	289	n	n
chr1	77911227	77911748	522	merged_peak_495	NA	NA	NA	NA	NA	NA	NA	NA	NA	NA	Pax3	Merged.453	Pax3_RefSeq	285386	Intergenic	299	294	608	312	NA	NA	NA	NA	NA	NA	NA	NA	Dlx1_e13.5_BG_WT_mrgdf_trim-vs.Input.no_model_peak_249	21.96	4.82717	9.96076	Dlx2_e13.5_BG_WT_mrgdf_trim-vs.Input.no_model_peak_457	25.42	8.05506	18.25379	NA	0	0	0	chr1	77911227	77911748	522	n	y
chr1	77972254	77972676	423	merged_peak_496	NA	NA	NA	NA	NA	NA	NA	NA	NA	NA	Pax3	Merged.454	Pax3_RefSeq	224458	Intergenic	341	372	276	90	NA	NA	NA	NA	NA	NA	NA	NA	NA	0	0	0	Dlx2_e13.5_BG_WT_mrgdf_trim-vs.Input.no_model_peak_458	72.13	22.29855	80.505	Dlx5_e13.5_BG_WT_mrgdf_trim-vs.Input.no_model_peak_76	19	6.12471	12.21757	chr1	77972254	77972676	423	n	n
chr1	78022829	78023228	400	merged_peak_497	NA	NA	NA	NA	NA	NA	NA	NA	NA	NA	Pax3	Merged.455	Pax3_RefSeq	173906	Intergenic	444	511	276	525	NA	NA	NA	NA	NA	NA	NA	NA	NA	0	0	0	Dlx2_e13.5_BG_WT_mrgdf_trim-vs.Input.no_model_peak_459	18.55	5.96043	11.22404	NA	0	0	0	chr1	78022829	78023228	400	n	n
chr1	78053711	78053977	267	merged_peak_498	NA	NA	NA	NA	NA	NA	NA	NA	NA	NA	Pax3	Merged.456	Pax3_RefSeq	143157	Intergenic	328	324	324	311	NA	NA	NA	NA	NA	NA	NA	NA	NA	0	0	0	Dlx2_e13.5_BG_WT_mrgdf_trim-vs.Input.no_model_peak_460	19.92	6.37936	12.16984	NA	0	0	0	chr1	78053711	78053977	267	n	n
chr1	78079916	78080164	249	merged_peak_499	NA	NA	NA	NA	NA	NA	NA	NA	NA	NA	Pax3	Merged.457	Pax3_RefSeq	116970	Intergenic	397	359	282	128	NA	NA	NA	NA	NA	NA	NA	NA	NA	0	0	0	Dlx2_e13.5_BG_WT_mrgdf_trim-vs.Input.no_model_peak_461	15.11	4.91312	8.52331	NA	0	0	0	chr1	78079916	78080164	249	n	n
chr1	78114253	78114722	470	merged_peak_500	NA	NA	NA	NA	NA	NA	NA	NA	NA	NA	Pax3	Merged.458	Pax3_RefSeq	82412	GeneBody	349	372	594	973	NA	NA	NA	NA	NA	NA	NA	NA	Dlx1_e13.5_BG_WT_mrgdf_trim-vs.Input.no_model_peak_250	18.96	4.19759	7.70683	Dlx2_e13.5_BG_WT_mrgdf_trim-vs.Input.no_model_peak_462	23.36	7.42667	16.15336	NA	0	0	0	chr1	78114253	78114722	470	n	y
chr1	78120393	78121089	697	merged_peak_501	GE_meis_IP_q0.01_peak_89	59	4.29897	9.53016	5.92863	101	chr1	78120784	78120993	210	Pax3	Merged.459	Pax3_RefSeq	76045	GeneBody	333	300	694	1022	NA	NA	NA	NA	NA	NA	NA	NA	NA	0	0	0	Dlx2_e13.5_BG_WT_mrgdf_trim-vs.Input.no_model_peak_463b	33.66	10.56861	27.26467	NA	0	0	0	chr1	78120393	78121089	697	y	n
chr1	78203567	78204064	498	merged_peak_502	NA	NA	NA	NA	NA	NA	NA	NA	NA	NA	Pax3	Merged.460	Pax3_RefSeq	6430	Intergenic	335	315	276	26	NA	NA	NA	NA	NA	NA	NA	NA	NA	0	0	0	Dlx2_e13.5_BG_WT_mrgdf_trim-vs.Input.no_model_peak_468	31.6	9.94023	24.92852	NA	0	0	0	chr1	78203567	78204064	498	n	n
chr1	78231966	78232310	345	merged_peak_503	NA	NA	NA	NA	NA	NA	NA	NA	NA	NA	Pax3	Merged.461	Pax3_RefSeq	34829	Intergenic	NA	NA	201	NA	NA	NA	NA	NA	NA	NA	NA	NA	NA	0	0	0	Dlx2_e13.5_BG_WT_mrgdf_trim-vs.Input.no_model_peak_470	13.74	4.49419	6.84998	NA	0	0	0	chr1	78231966	78232310	345	n	n
chr1	78425903	78426401	499	merged_peak_504	NA	NA	NA	NA	NA	NA	NA	NA	NA	NA	Farsb	Merged.462	Farsb_UCSC	62443	GeneBody	309	324	315	199	NA	NA	NA	NA	NA	NA	NA	NA	NA	0	0	0	Dlx2_e13.5_BG_WT_mrgdf_trim-vs.Input.no_model_peak_471	34.35	10.77808	28.45175	NA	0	0	0	chr1	78425903	78426401	499	n	n
chr1	78593773	78594267	495	merged_peak_505	NA	NA	NA	NA	NA	NA	NA	NA	NA	NA	Mogat1	Merged.463	Mogat1_UCSC	56100	GeneBody	281	282	211	NA	NA	NA	NA	NA	NA	NA	NA	NA	NA	0	0	0	Dlx2_e13.5_BG_WT_mrgdf_trim-vs.Input.no_model_peak_474	21.29	6.79828	14.12332	NA	0	0	0	chr1	78593773	78594267	495	n	n
chr1	78617364	78617633	270	merged_peak_506	NA	NA	NA	NA	NA	NA	NA	NA	NA	NA	Acsl3	Merged.464	Acsl3_RefSeq	40190	Intergenic	NA	NA	NA	NA	NA	NA	NA	NA	NA	NA	NA	NA	Dlx1_e13.5_BG_WT_mrgdf_trim-vs.Input.no_model_peak_252	35.93	7.76521	22.46442	NA	0	0	0	NA	0	0	0	chr1	78617364	78617633	270	n	y
chr1	78724548	78724824	277	merged_peak_507	NA	NA	NA	NA	NA	NA	NA	NA	NA	NA	Utp14b	Merged.465	Utp14b_RefSeq	66107	Intergenic	262	254	NA	NA	NA	NA	NA	NA	NA	NA	NA	NA	NA	0	0	0	NA	0	0	0	NA	0	0	0	chr1	78724548	78724824	277	n	n
chr1	78760753	78761599	847	merged_peak_508	GE_meis_IP_q0.01_peak_90	209	7.88446	25.23761	20.91928	195	chr1	78760987	78761354	368	Kcne4	Merged.466	Kcne4_RefSeq	55348	Intergenic	362	341	310	77	NA	NA	NA	NA	NA	NA	NA	NA	Dlx1_e13.5_BG_WT_mrgdf_trim-vs.Input.no_model_peak_253	20.96	4.61731	9.18932	Dlx2_e13.5_BG_WT_mrgdf_trim-vs.Input.no_model_peak_476	28.16	8.89291	21.52516	NA	0	0	0	chr1	78760753	78761599	847	y	y
chr1	78910611	78910866	256	merged_peak_509	NA	NA	NA	NA	NA	NA	NA	NA	NA	NA	Kcne4	Merged.467	Kcne4_RefSeq	93661	Intergenic	NA	NA	NA	NA	NA	NA	NA	NA	NA	NA	NA	NA	Dlx1_e13.5_BG_WT_mrgdf_trim-vs.Input.no_model_peak_254	33.94	7.34549	20.51077	NA	0	0	0	NA	0	0	0	chr1	78910611	78910866	256	n	y
chr1	79463751	79464007	257	merged_peak_510	NA	NA	NA	NA	NA	NA	NA	NA	NA	NA	Scg2	Merged.468	Scg2_RefSeq	23660	Intergenic	500	570	442	157	NA	NA	NA	NA	NA	NA	NA	NA	NA	0	0	0	Dlx2_e13.5_BG_WT_mrgdf_trim-vs.Input.no_model_peak_477	15.8	5.12258	8.52331	NA	0	0	0	chr1	79463751	79464007	257	n	n
chr1	79832706	79833109	404	merged_peak_511	NA	NA	NA	NA	NA	NA	NA	NA	NA	NA	Serpine2	Merged.469	Serpine2_RefSeq	25554	GeneBody	NA	NA	NA	NA	NA	NA	NA	NA	NA	NA	NA	NA	NA	0	0	0	Dlx2_e13.5_BG_WT_mrgdf_trim-vs.Input.no_model_peak_478	24.73	7.8456	17.19512	NA	0	0	0	chr1	79832706	79833109	404	n	n
chr1	80033012	80033821	810	merged_peak_512	GE_meis_IP_q0.01_peak_91	343	10.44692	39.03894	34.34449	279	chr1	80033107	80033539	433	Serpine2	Merged.470	Serpine2_RefSeq	174346	Intergenic	262	383	485	207	NA	NA	NA	NA	NA	NA	NA	NA	Dlx1_e13.5_BG_WT_mrgdf_trim-vs.Input.no_model_peak_256	29.94	6.50605	16.75656	Dlx2_e13.5_BG_WT_mrgdf_trim-vs.Input.no_model_peak_480	76.94	23.76479	86.58597	Dlx5_e13.5_BG_WT_mrgdf_trim-vs.Input.no_model_peak_78	21	6.73718	14.17637	chr1	80033012	80033821	810	y	y
chr1	80154980	80155280	301	merged_peak_513	NA	NA	NA	NA	NA	NA	NA	NA	NA	NA	Fam124b	Merged.471	Fam124b_RefSeq	58662	Intergenic	256	254	288	NA	NA	NA	NA	NA	NA	NA	NA	NA	NA	0	0	0	NA	0	0	0	NA	0	0	0	chr1	80154980	80155280	301	n	n
chr1	80181035	80181355	321	merged_peak_514	NA	NA	NA	NA	NA	NA	NA	NA	NA	NA	Fam124b	Merged.472	Fam124b_RefSeq	32587	Intergenic	281	282	NA	NA	NA	NA	NA	NA	NA	NA	NA	NA	NA	0	0	0	NA	0	0	0	NA	0	0	0	chr1	80181035	80181355	321	n	n
chr1	80408601	80409184	584	merged_peak_515	NA	NA	NA	NA	NA	NA	NA	NA	NA	NA	1700016L21Rik	Merged.473	1700016L21Rik_RefSeq	36746	Intergenic	337	365	319	26	NA	NA	NA	NA	NA	NA	NA	NA	Dlx1_e13.5_BG_WT_mrgdf_trim-vs.Input.no_model_peak_257	21.96	4.82717	9.96076	Dlx2_e13.5_BG_WT_mrgdf_trim-vs.Input.no_model_peak_481	57.7	17.89982	58.58981	Dlx5_e13.5_BG_WT_mrgdf_trim-vs.Input.no_model_peak_79	18	5.81847	11.26911	chr1	80408601	80409184	584	n	y
chr1	80460043	80460339	297	merged_peak_516	GE_meis_IP_q0.01_peak_92	190	7.49024	23.26192	19.00519	106	chr1	80460043	80460311	269	1700016L21Rik	Merged.474	1700016L21Rik_RefSeq	14116	GeneBody	244	228	NA	116	NA	NA	NA	NA	NA	NA	NA	NA	NA	0	0	0	NA	0	0	0	NA	0	0	0	chr1	80460049	80460339	291	y	n
chr1	80589401	80589960	560	merged_peak_517	GE_meis_IP_q0.01_peak_93	135	6.30757	17.61403	13.57162	200	chr1	80589617	80589960	344	Dock10	Merged.475	Dock10_UCSC	2930	GeneBody	337	365	352	551	NA	NA	NA	NA	NA	NA	NA	NA	NA	0	0	0	NA	0	0	0	NA	0	0	0	chr1	80589401	80589924	524	y	n
chr1	80654028	80654551	524	merged_peak_518	NA	NA	NA	NA	NA	NA	NA	NA	NA	NA	Dock10	Merged.476	Dock10_UCSC	10756	GeneBody	250	262	239	47	NA	NA	NA	NA	NA	NA	NA	NA	NA	0	0	0	NA	0	0	0	NA	0	0	0	chr1	80654028	80654551	524	n	n
chr1	80855384	80855645	262	merged_peak_519	NA	NA	NA	NA	NA	NA	NA	NA	NA	NA	Dock10	Merged.477	Dock10_RefSeq	96830	Intergenic	328	288	288	68	NA	NA	NA	NA	NA	NA	NA	NA	NA	0	0	0	NA	0	0	0	NA	0	0	0	chr1	80855384	80855645	262	n	n
chr1	81577651	81577958	308	merged_peak_520	NA	NA	NA	NA	NA	NA	NA	NA	NA	NA	9430031J16Rik	Merged.478	9430031J16Rik_UCSC	500243	Intergenic	527	621	554	226	NA	NA	NA	NA	NA	NA	NA	NA	NA	0	0	0	Dlx2_e13.5_BG_WT_mrgdf_trim-vs.Input.no_model_peak_483	13.74	4.49419	6.84998	NA	0	0	0	chr1	81577651	81577958	308	n	n
chr1	81593598	81594599	1002	merged_peak_521	NA	NA	NA	NA	NA	NA	NA	NA	NA	NA	9430031J16Rik	Merged.479	9430031J16Rik_UCSC	516190	Intergenic	351	328	288	28	NA	NA	NA	NA	NA	NA	NA	NA	Dlx1_e13.5_BG_WT_mrgdf_trim-vs.Input.no_model_peak_259	27.95	6.08633	14.96246	Dlx2_e13.5_BG_WT_mrgdf_trim-vs.Input.no_model_peak_484	36.41	11.40647	30.86212	Dlx5_e13.5_BG_WT_mrgdf_trim-vs.Input.no_model_peak_80	16	5.206	9.43932	chr1	81593598	81594599	1002	n	y
chr1	82282941	82283660	720	merged_peak_522	NA	NA	NA	NA	NA	NA	NA	NA	NA	NA	Irs1	Merged.480	Irs1_RefSeq	7777	GeneBody	339	355	356	40	NA	NA	NA	NA	NA	NA	NA	NA	Dlx1_e13.5_BG_WT_mrgdf_trim-vs.Input.no_model_peak_260	16.97	3.77787	6.31144	NA	0	0	0	Dlx5_e13.5_BG_WT_mrgdf_trim-vs.Input.no_model_peak_81	11	3.67482	5.32047	chr1	82282941	82283660	720	n	y
chr1	82294041	82294483	443	merged_peak_523	NA	NA	NA	NA	NA	NA	NA	NA	NA	NA	Irs1	Merged.481	Irs1_RefSeq	2601	Intergenic	399	378	269	24	NA	NA	NA	NA	NA	NA	NA	NA	Dlx1_e13.5_BG_WT_mrgdf_trim-vs.Input.no_model_peak_261	18.96	4.19759	7.70683	Dlx2_e13.5_BG_WT_mrgdf_trim-vs.Input.no_model_peak_487	12.36	4.07526	6.05629	NA	0	0	0	chr1	82294041	82294483	443	n	y
chr1	82329681	82330087	407	merged_peak_524	NA	NA	NA	NA	NA	NA	NA	NA	NA	NA	Rhbdd1	Merged.482	Rhbdd1_RefSeq	8960	GeneBody	323	345	406	587	NA	NA	NA	NA	NA	NA	NA	NA	NA	0	0	0	Dlx2_e13.5_BG_WT_mrgdf_trim-vs.Input.no_model_peak_489	15.11	4.91312	8.52331	NA	0	0	0	chr1	82329681	82330087	407	n	n
chr1	82451693	82452724	1032	merged_peak_525	GE_meis_IP_q0.01_peak_94	66	4.35116	10.25763	6.60709	93	chr1	82451693	82452440	748	Rhbdd1	Merged.483	Rhbdd1_RefSeq	112749	3UTR	351	450	294	243	NA	NA	NA	NA	NA	NA	NA	NA	Dlx1_e13.5_BG_WT_mrgdf_trim-vs.Input.no_model_peak_262	16.97	3.77787	6.31144	Dlx2_e13.5_BG_WT_mrgdf_trim-vs.Input.no_model_peak_490a	32.97	10.35915	26.09014	NA	0	0	0	chr1	82451799	82452724	926	y	y
chr1	82465525	82465823	299	merged_peak_526	GE_meis_IP_q0.01_peak_95	102	5.2214	14.12422	10.24443	106	chr1	82465525	82465823	299	NA	NA	NA	NA	NA	NA	NA	NA	NA	NA	NA	NA	NA	NA	NA	NA	NA	NA	NA	NA	NA	NA	NA	NA	NA	NA	NA	NA	NA	NA	NA	NA	NA	y	n
chr1	82475251	82475568	318	merged_peak_527	GE_meis_IP_q0.01_peak_96	151	6.26568	19.22571	15.13433	138	chr1	82475251	82475568	318	NA	NA	NA	NA	NA	NA	NA	NA	NA	NA	NA	NA	NA	NA	NA	NA	NA	NA	NA	NA	NA	NA	NA	NA	NA	NA	NA	NA	NA	NA	NA	NA	NA	y	n
chr1	82480106	82480385	280	merged_peak_528	GE_meis_IP_q0.01_peak_97	94	5.32201	13.26967	9.43533	108	chr1	82480106	82480385	280	NA	NA	NA	NA	NA	NA	NA	NA	NA	NA	NA	NA	NA	NA	NA	NA	NA	NA	NA	NA	NA	NA	NA	NA	NA	NA	NA	NA	NA	NA	NA	NA	NA	y	n
chr1	82791179	82791503	325	merged_peak_529	GE_meis_IP_q0.01_peak_98	171	7.09602	21.33111	17.14478	191	chr1	82791189	82791503	315	Tm4sf20	Merged.484	Tm4sf20_RefSeq	22722	Intergenic	267	276	211	40	NA	NA	NA	NA	NA	NA	NA	NA	NA	0	0	0	NA	0	0	0	NA	0	0	0	chr1	82791179	82791469	291	y	n
chr1	82802680	82802969	290	merged_peak_530	NA	NA	NA	NA	NA	NA	NA	NA	NA	NA	Tm4sf20	Merged.485	Tm4sf20_RefSeq	34223	Intergenic	NA	NA	NA	NA	NA	NA	NA	NA	NA	NA	NA	NA	NA	0	0	0	NA	0	0	0	NA	0	0	0	chr1	82802680	82802969	290	n	n
chr1	82839210	82839635	426	merged_peak_531	NA	NA	NA	NA	NA	NA	NA	NA	NA	NA	Agfg1	Merged.486	Agfg1_RefSeq	0	TSS	378	574	503	544	NA	NA	NA	NA	NA	NA	NA	NA	NA	0	0	0	Dlx2_e13.5_BG_WT_mrgdf_trim-vs.Input.no_model_peak_491	15.8	5.12258	8.52331	Dlx5_e13.5_BG_WT_mrgdf_trim-vs.Input.no_model_peak_82	14	4.59353	7.70739	chr1	82839210	82839635	426	n	n
chr1	83039445	83039705	261	merged_peak_532	NA	NA	NA	NA	NA	NA	NA	NA	NA	NA	Slc19a3	Merged.487	Slc19a3_RefSeq	996	TSS	NA	NA	NA	NA	NA	NA	NA	NA	NA	NA	NA	NA	Dlx1_e13.5_BG_WT_mrgdf_trim-vs.Input.no_model_peak_263	35.93	7.76521	22.46442	NA	0	0	0	NA	0	0	0	chr1	83039445	83039705	261	n	y
chr1	83076047	83076429	383	merged_peak_533	NA	NA	NA	NA	NA	NA	NA	NA	NA	NA	Slc19a3	Merged.488	Slc19a3_RefSeq	37598	Intergenic	NA	NA	NA	NA	NA	NA	NA	NA	NA	NA	NA	NA	NA	0	0	0	Dlx2_e13.5_BG_WT_mrgdf_trim-vs.Input.no_model_peak_492	14.43	4.70365	7.67292	NA	0	0	0	chr1	83076047	83076429	383	n	n
chr1	83368379	83368764	386	merged_peak_534	NA	NA	NA	NA	NA	NA	NA	NA	NA	NA	Sphkap	Merged.489	Sphkap_RefSeq	39434	GeneBody	NA	NA	NA	NA	NA	NA	NA	NA	NA	NA	NA	NA	NA	0	0	0	Dlx2_e13.5_BG_WT_mrgdf_trim-vs.Input.no_model_peak_493	15.8	5.12258	8.52331	NA	0	0	0	chr1	83368379	83368764	386	n	n
chr1	83608159	83608373	215	merged_peak_535	GE_meis_IP_q0.01_peak_99	46	3.92514	8.09446	4.60347	86	chr1	83608159	83608373	215	NA	NA	NA	NA	NA	NA	NA	NA	NA	NA	NA	NA	NA	NA	NA	NA	NA	NA	NA	NA	NA	NA	NA	NA	NA	NA	NA	NA	NA	NA	NA	NA	NA	y	n
chr1	83631859	83632164	306	merged_peak_536	NA	NA	NA	NA	NA	NA	NA	NA	NA	NA	Sphkap	Merged.490	Sphkap_RefSeq	223658	Intergenic	NA	NA	NA	NA	NA	NA	NA	NA	NA	NA	NA	NA	NA	0	0	0	Dlx2_e13.5_BG_WT_mrgdf_trim-vs.Input.no_model_peak_495	17.17	5.5415	10.30023	NA	0	0	0	chr1	83631859	83632164	306	n	n
chr1	83697566	83697773	208	merged_peak_537	NA	NA	NA	NA	NA	NA	NA	NA	NA	NA	AK017086	Merged.491	AK017086_UCSC	213796	Intergenic	267	262	NA	NA	NA	NA	NA	NA	NA	NA	NA	NA	NA	0	0	0	Dlx2_e13.5_BG_WT_mrgdf_trim-vs.Input.no_model_peak_496	15.8	5.12258	8.52331	NA	0	0	0	chr1	83697566	83697773	208	n	n
chr1	83746095	83746423	329	merged_peak_538	NA	NA	NA	NA	NA	NA	NA	NA	NA	NA	AK017086	Merged.492	AK017086_UCSC	165146	Intergenic	NA	NA	NA	NA	NA	NA	NA	NA	NA	NA	NA	NA	NA	0	0	0	NA	0	0	0	NA	0	0	0	chr1	83746095	83746423	329	n	n
chr1	83748905	83749293	389	merged_peak_539	NA	NA	NA	NA	NA	NA	NA	NA	NA	NA	AK017086	Merged.493	AK017086_UCSC	162276	Intergenic	306	337	221	406	NA	NA	NA	NA	NA	NA	NA	NA	NA	0	0	0	Dlx2_e13.5_BG_WT_mrgdf_trim-vs.Input.no_model_peak_497	23.36	7.42667	16.15336	NA	0	0	0	chr1	83748905	83749293	389	n	n
chr1	83871218	83871505	288	merged_peak_540	NA	NA	NA	NA	NA	NA	NA	NA	NA	NA	AK017086	Merged.494	AK017086_UCSC	40064	GeneBody	320	341	403	190	NA	NA	NA	NA	NA	NA	NA	NA	NA	0	0	0	Dlx2_e13.5_BG_WT_mrgdf_trim-vs.Input.no_model_peak_498	17.86	5.75097	10.30023	NA	0	0	0	chr1	83871218	83871505	288	n	n
chr1	84085945	84087647	1703	merged_peak_541	GE_meis_IP_q0.01_peak_101	118	5.56949	15.7728	11.83712	194	chr1	84086898	84087185	288	Mir6353	Merged.495	Mir6353_RefSeq	132059	GeneBody	256	474	459	210	NA	NA	NA	NA	NA	NA	NA	NA	Dlx1_e13.5_BG_WT_mrgdf_trim-vs.Input.no_model_peak_265	24.95	5.45675	12.38583	Dlx2_e13.5_BG_WT_mrgdf_trim-vs.Input.no_model_peak_501	48.08	14.96734	46.22009	Dlx5_e13.5_BG_WT_mrgdf_trim-vs.Input.no_model_peak_83	12	3.98106	6.08548	chr1	84085945	84086900	956	y	y
chr1	84154585	84154928	344	merged_peak_542	NA	NA	NA	NA	NA	NA	NA	NA	NA	NA	Mir6353	Merged.497	Mir6353_RefSeq	64031	GeneBody	NA	NA	NA	NA	NA	NA	NA	NA	NA	NA	NA	NA	Dlx1_e13.5_BG_WT_mrgdf_trim-vs.Input.no_model_peak_266	43.92	9.4441	30.72904	Dlx2_e13.5_BG_WT_mrgdf_trim-vs.Input.no_model_peak_504	26.79	8.47399	19.32873	NA	0	0	0	chr1	84154585	84154928	344	n	y
chr1	84155137	84155905	769	merged_peak_543	GE_meis_IP_q0.01_peak_102	78	4.92779	11.63761	7.89595	94	chr1	84155137	84155469	333	Mir6353	Merged.498	Mir6353_RefSeq	63054	GeneBody	358	254	382	446	NA	NA	NA	NA	NA	NA	NA	NA	NA	0	0	0	Dlx2_e13.5_BG_WT_mrgdf_trim-vs.Input.no_model_peak_505	24.73	7.8456	17.19512	NA	0	0	0	chr1	84155187	84155905	719	y	n
chr1	84172941	84173622	682	merged_peak_544	NA	NA	NA	NA	NA	NA	NA	NA	NA	NA	Mir6353	Merged.499	Mir6353_RefSeq	45337	GeneBody	272	269	221	203	NA	NA	NA	NA	NA	NA	NA	NA	Dlx1_e13.5_BG_WT_mrgdf_trim-vs.Input.no_model_peak_267	21.96	4.82717	9.96076	Dlx2_e13.5_BG_WT_mrgdf_trim-vs.Input.no_model_peak_506	35.72	11.19701	29.651	NA	0	0	0	chr1	84172941	84173622	682	n	y
chr1	84177193	84177516	324	merged_peak_545	NA	NA	NA	NA	NA	NA	NA	NA	NA	NA	Mir6353	Merged.500	Mir6353_RefSeq	41443	GeneBody	262	254	248	NA	NA	NA	NA	NA	NA	NA	NA	NA	NA	0	0	0	Dlx2_e13.5_BG_WT_mrgdf_trim-vs.Input.no_model_peak_507	23.36	7.42667	16.15336	NA	0	0	0	chr1	84177193	84177516	324	n	n
chr1	84187063	84187288	226	merged_peak_546	NA	NA	NA	NA	NA	NA	NA	NA	NA	NA	Mir6353	Merged.501	Mir6353_RefSeq	31671	GeneBody	262	254	221	113	NA	NA	NA	NA	NA	NA	NA	NA	NA	0	0	0	NA	0	0	0	NA	0	0	0	chr1	84187063	84187288	226	n	n
chr1	84422676	84422955	280	merged_peak_547	NA	NA	NA	NA	NA	NA	NA	NA	NA	NA	5033414K04Rik	Merged.502	5033414K04Rik_UCSC	81565	GeneBody	309	324	379	460	NA	NA	NA	NA	NA	NA	NA	NA	NA	0	0	0	NA	0	0	0	NA	0	0	0	chr1	84422676	84422955	280	n	n
chr1	84838951	84840001	1051	merged_peak_548	NA	NA	NA	NA	NA	NA	NA	NA	NA	NA	Fbxo36	Merged.503	Fbxo36_RefSeq	0	TSS	323	554	491	1772	NA	NA	NA	NA	NA	NA	NA	NA	Dlx1_e13.5_BG_WT_mrgdf_trim-vs.Input.no_model_peak_268	15.97	3.56801	5.64928	Dlx2_e13.5_BG_WT_mrgdf_trim-vs.Input.no_model_peak_515	30.22	9.5213	23.7802	Dlx5_e13.5_BG_WT_mrgdf_trim-vs.Input.no_model_peak_84	15	4.89976	8.56042	chr1	84838951	84840001	1051	n	y
chr1	84910313	84910754	442	merged_peak_549	NA	NA	NA	NA	NA	NA	NA	NA	NA	NA	Slc16a14	Merged.504	Slc16a14_RefSeq	24327	GeneBody	NA	NA	NA	NA	NA	NA	NA	NA	NA	NA	NA	NA	NA	0	0	0	Dlx2_e13.5_BG_WT_mrgdf_trim-vs.Input.no_model_peak_516	24.73	7.8456	17.19512	NA	0	0	0	chr1	84910313	84910754	442	n	n
chr1	85853408	85853655	248	merged_peak_550	NA	NA	NA	NA	NA	NA	NA	NA	NA	NA	Itm2c	Merged.505	Itm2c_RefSeq	40853	Intergenic	NA	NA	NA	NA	NA	NA	NA	NA	NA	NA	NA	NA	NA	0	0	0	NA	0	0	0	NA	0	0	0	chr1	85853408	85853655	248	n	n
chr1	85894805	85895332	528	merged_peak_551	NA	NA	NA	NA	NA	NA	NA	NA	NA	NA	Itm2c	Merged.506	Itm2c_RefSeq	294	TSS	244	228	305	NA	NA	NA	NA	NA	NA	NA	NA	NA	Dlx1_e13.5_BG_WT_mrgdf_trim-vs.Input.no_model_peak_269	25.95	5.66661	13.22871	NA	0	0	0	NA	0	0	0	chr1	85894805	85895332	528	n	y
chr1	86064184	86064865	682	merged_peak_552	NA	NA	NA	NA	NA	NA	NA	NA	NA	NA	Psmd1	Merged.507	Psmd1_RefSeq	0	TSS	422	497	387	332	NA	NA	NA	NA	NA	NA	NA	NA	NA	0	0	0	Dlx2_e13.5_BG_WT_mrgdf_trim-vs.Input.no_model_peak_518a	27.48	8.68345	20.41937	NA	0	0	0	chr1	86064184	86064865	682	n	n
chr1	86434419	86434778	360	merged_peak_553	NA	NA	NA	NA	NA	NA	NA	NA	NA	NA	1700019O17Rik	Merged.508	1700019O17Rik_RefSeq	8089	Intergenic	292	328	248	20	NA	NA	NA	NA	NA	NA	NA	NA	NA	0	0	0	Dlx2_e13.5_BG_WT_mrgdf_trim-vs.Input.no_model_peak_519	15.11	4.91312	8.52331	NA	0	0	0	chr1	86434419	86434778	360	n	n
chr1	86440542	86441092	551	merged_peak_554	NA	NA	NA	NA	NA	NA	NA	NA	NA	NA	1700019O17Rik	Merged.509	1700019O17Rik_RefSeq	14212	Intergenic	262	254	NA	NA	NA	NA	NA	NA	NA	NA	NA	NA	NA	0	0	0	Dlx2_e13.5_BG_WT_mrgdf_trim-vs.Input.no_model_peak_520	13.05	4.28473	6.84998	NA	0	0	0	chr1	86440542	86441092	551	n	n
chr1	86487145	86488084	940	merged_peak_555	NA	NA	NA	NA	NA	NA	NA	NA	NA	NA	Ptma	Merged.510	Ptma_RefSeq	38650	Intergenic	250	238	231	39	hs1886	Positive	heart[5/8]	0	1	NA	NA	NA	Dlx1_e13.5_BG_WT_mrgdf_trim-vs.Input.no_model_peak_270	20.96	4.61731	9.18932	Dlx2_e13.5_BG_WT_mrgdf_trim-vs.Input.no_model_peak_522	21.29	6.79828	14.12332	Dlx5_e13.5_BG_WT_mrgdf_trim-vs.Input.no_model_peak_85	12	3.98106	6.08548	chr1	86487145	86488084	940	n	y
chr1	86524700	86526746	2047	merged_peak_556	NA	NA	NA	NA	NA	NA	NA	NA	NA	NA	Ptma	Merged.511	Ptma_RefSeq	0	TSS	441	433	436	751	NA	NA	NA	NA	NA	NA	NA	NA	Dlx1_e13.5_BG_WT_mrgdf_trim-vs.Input.no_model_peak_271a	272.49	57.50206	392.84521	Dlx2_e13.5_BG_WT_mrgdf_trim-vs.Input.no_model_peak_525	13.74	4.49419	6.84998	Dlx5_e13.5_BG_WT_mrgdf_trim-vs.Input.no_model_peak_86	23	7.34965	16.21173	chr1	86524700	86526746	2047	n	y
chr1	86528159	86528541	383	merged_peak_557	NA	NA	NA	NA	NA	NA	NA	NA	NA	NA	Ptma	Merged.512	Ptma_RefSeq	1422	TSS	358	423	282	161	NA	NA	NA	NA	NA	NA	NA	NA	Dlx1_e13.5_BG_WT_mrgdf_trim-vs.Input.no_model_peak_272	24.95	5.45675	12.38583	NA	0	0	0	NA	0	0	0	chr1	86528159	86528541	383	n	y
chr1	86633722	86634080	359	merged_peak_558	NA	NA	NA	NA	NA	NA	NA	NA	NA	NA	Nppc	Merged.513	Nppc_UCSC	36490	Intergenic	306	319	408	18	NA	NA	NA	NA	NA	NA	NA	NA	NA	0	0	0	NA	0	0	0	NA	0	0	0	chr1	86633722	86634080	359	n	n
chr1	86634834	86635107	274	merged_peak_559	NA	NA	NA	NA	NA	NA	NA	NA	NA	NA	Nppc	Merged.514	Nppc_UCSC	35463	Intergenic	NA	NA	NA	NA	NA	NA	NA	NA	NA	NA	NA	NA	NA	0	0	0	NA	0	0	0	NA	0	0	0	chr1	86634834	86635107	274	n	n
chr1	87175893	87176301	409	merged_peak_560	NA	NA	NA	NA	NA	NA	NA	NA	NA	NA	Prss56	Merged.515	Prss56_RefSeq	7190	Intergenic	392	445	359	166	NA	NA	NA	NA	NA	NA	NA	NA	NA	0	0	0	Dlx2_e13.5_BG_WT_mrgdf_trim-vs.Input.no_model_peak_529	12.36	4.07526	6.05629	Dlx5_e13.5_BG_WT_mrgdf_trim-vs.Input.no_model_peak_88	15	4.89976	8.56042	chr1	87175893	87176301	409	n	n
chr1	87296390	87296701	312	merged_peak_561	NA	NA	NA	NA	NA	NA	NA	NA	NA	NA	Gigyf2	Merged.516	Gigyf2_RefSeq	30295	GeneBody	NA	NA	NA	NA	NA	NA	NA	NA	NA	NA	NA	NA	Dlx1_e13.5_BG_WT_mrgdf_trim-vs.Input.no_model_peak_273	33.94	7.34549	20.51077	Dlx2_e13.5_BG_WT_mrgdf_trim-vs.Input.no_model_peak_530	27.48	8.68345	20.41937	NA	0	0	0	chr1	87296390	87296701	312	n	y
chr1	87320422	87320768	347	merged_peak_562	NA	NA	NA	NA	NA	NA	NA	NA	NA	NA	Gigyf2	Merged.517	Gigyf2_RefSeq	6228	Intergenic	NA	NA	NA	NA	NA	NA	NA	NA	NA	NA	NA	NA	NA	0	0	0	NA	0	0	0	NA	0	0	0	chr1	87320422	87320768	347	n	n
chr1	87574375	87574645	271	merged_peak_563	NA	NA	NA	NA	NA	NA	NA	NA	NA	NA	Neu2	Merged.518	Neu2_RefSeq	347	TSS	NA	NA	NA	NA	NA	NA	NA	NA	NA	NA	NA	NA	NA	0	0	0	NA	0	0	0	NA	0	0	0	chr1	87574375	87574645	271	n	n
chr1	87755783	87756134	352	merged_peak_564	NA	NA	NA	NA	NA	NA	NA	NA	NA	NA	Atg16l1	Merged.519	Atg16l1_UCSC	0	TSS	250	228	NA	7	NA	NA	NA	NA	NA	NA	NA	NA	NA	0	0	0	Dlx2_e13.5_BG_WT_mrgdf_trim-vs.Input.no_model_peak_532	11.68	3.8658	5.29391	NA	0	0	0	chr1	87755783	87756134	352	n	n
chr1	88008341	88008694	354	merged_peak_565	NA	NA	NA	NA	NA	NA	NA	NA	NA	NA	Usp40	Merged.520	Usp40_RefSeq	0	TSS	326	348	282	34	NA	NA	NA	NA	NA	NA	NA	NA	NA	0	0	0	NA	0	0	0	NA	0	0	0	chr1	88008341	88008694	354	n	n
chr1	88456749	88456969	221	merged_peak_566	NA	NA	NA	NA	NA	NA	NA	NA	NA	NA	Spp2	Merged.522	Spp2_RefSeq	49729	Intergenic	NA	NA	NA	NA	NA	NA	NA	NA	NA	NA	NA	NA	NA	0	0	0	NA	0	0	0	NA	0	0	0	chr1	88456749	88456969	221	n	n
chr1	88521278	88521776	499	merged_peak_567	NA	NA	NA	NA	NA	NA	NA	NA	NA	NA	Glrp1	Merged.523	Glrp1_RefSeq	11211	Intergenic	285	288	294	210	NA	NA	NA	NA	NA	NA	NA	NA	NA	0	0	0	Dlx2_e13.5_BG_WT_mrgdf_trim-vs.Input.no_model_peak_535	31.6	9.94023	24.92852	NA	0	0	0	chr1	88521278	88521776	499	n	n
chr1	88594455	88594913	459	merged_peak_568	NA	NA	NA	NA	NA	NA	NA	NA	NA	NA	Gm19589	Merged.524	Gm19589_RefSeq	42937	Intergenic	326	348	294	303	NA	NA	NA	NA	NA	NA	NA	NA	Dlx1_e13.5_BG_WT_mrgdf_trim-vs.Input.no_model_peak_277	23.96	5.24689	11.55976	Dlx2_e13.5_BG_WT_mrgdf_trim-vs.Input.no_model_peak_536	43.28	13.5011	39.64743	Dlx5_e13.5_BG_WT_mrgdf_trim-vs.Input.no_model_peak_91	10	3.36859	4.58913	chr1	88594455	88594913	459	n	y
chr1	88623518	88624015	498	merged_peak_569	NA	NA	NA	NA	NA	NA	NA	NA	NA	NA	Gm19589	Merged.525	Gm19589_RefSeq	72000	Intergenic	365	406	373	81	NA	NA	NA	NA	NA	NA	NA	NA	Dlx1_e13.5_BG_WT_mrgdf_trim-vs.Input.no_model_peak_278	20.96	4.61731	9.18932	Dlx2_e13.5_BG_WT_mrgdf_trim-vs.Input.no_model_peak_537	36.41	11.40647	30.86212	NA	0	0	0	chr1	88623518	88624015	498	n	y
chr1	88658188	88658720	533	merged_peak_570	NA	NA	NA	NA	NA	NA	NA	NA	NA	NA	Arl4c	Merged.526	Arl4c_UCSC	43154	Intergenic	262	254	269	134	NA	NA	NA	NA	NA	NA	NA	NA	NA	0	0	0	Dlx2_e13.5_BG_WT_mrgdf_trim-vs.Input.no_model_peak_538	42.59	13.29164	38.36129	NA	0	0	0	chr1	88658188	88658720	533	n	n
chr1	88705859	88706149	291	merged_peak_571	NA	NA	NA	NA	NA	NA	NA	NA	NA	NA	Arl4c	Merged.527	Arl4c_RefSeq	3667	Intergenic	281	282	211	NA	NA	NA	NA	NA	NA	NA	NA	NA	NA	0	0	0	NA	0	0	0	NA	0	0	0	chr1	88705859	88706149	291	n	n
chr1	88745277	88745569	293	merged_peak_572	NA	NA	NA	NA	NA	NA	NA	NA	NA	NA	2410088K16Rik	Merged.528	2410088K16Rik_RefSeq	9319	Intergenic	244	228	NA	NA	NA	NA	NA	NA	NA	NA	NA	NA	NA	0	0	0	NA	0	0	0	NA	0	0	0	chr1	88745277	88745569	293	n	n
chr1	88752233	88752950	718	merged_peak_573	NA	NA	NA	NA	NA	NA	NA	NA	NA	NA	2410088K16Rik	Merged.529	2410088K16Rik_RefSeq	1938	TSS	276	276	211	56	NA	NA	NA	NA	NA	NA	NA	NA	Dlx1_e13.5_BG_WT_mrgdf_trim-vs.Input.no_model_peak_279	30.94	6.71591	17.67501	Dlx2_e13.5_BG_WT_mrgdf_trim-vs.Input.no_model_peak_540	50.15	15.59573	48.91176	Dlx5_e13.5_BG_WT_mrgdf_trim-vs.Input.no_model_peak_92	21	6.73718	14.17637	chr1	88752233	88752950	718	n	y
chr1	88757108	88757662	555	merged_peak_574	NA	NA	NA	NA	NA	NA	NA	NA	NA	NA	2410088K16Rik	Merged.530	2410088K16Rik_RefSeq	2217	Intergenic	281	282	239	145	NA	NA	NA	NA	NA	NA	NA	NA	NA	0	0	0	Dlx2_e13.5_BG_WT_mrgdf_trim-vs.Input.no_model_peak_541	52.21	16.22412	51.63711	NA	0	0	0	chr1	88757108	88757662	555	n	n
chr1	88774251	88774657	407	merged_peak_575	NA	NA	NA	NA	NA	NA	NA	NA	NA	NA	2410088K16Rik	Merged.531	2410088K16Rik_RefSeq	19360	Intergenic	NA	NA	221	188	NA	NA	NA	NA	NA	NA	NA	NA	NA	0	0	0	Dlx2_e13.5_BG_WT_mrgdf_trim-vs.Input.no_model_peak_542	31.6	9.94023	24.92852	Dlx5_e13.5_BG_WT_mrgdf_trim-vs.Input.no_model_peak_93	14	4.59353	7.70739	chr1	88774251	88774657	407	n	n
chr1	88795033	88795395	363	merged_peak_576	GE_meis_IP_q0.01_peak_103	57	4.33646	9.31717	5.72125	144	chr1	88795033	88795348	316	2410088K16Rik	Merged.532	2410088K16Rik_RefSeq	40196	Intergenic	262	254	NA	NA	NA	NA	NA	NA	NA	NA	NA	NA	NA	0	0	0	NA	0	0	0	NA	0	0	0	chr1	88795087	88795395	309	y	n
chr1	88924104	88924615	512	merged_peak_577	NA	NA	NA	NA	NA	NA	NA	NA	NA	NA	1700067G17Rik	Merged.533	1700067G17Rik_RefSeq	91496	Intergenic	256	246	239	NA	NA	NA	NA	NA	NA	NA	NA	NA	Dlx1_e13.5_BG_WT_mrgdf_trim-vs.Input.no_model_peak_280	24.95	5.45675	12.38583	Dlx2_e13.5_BG_WT_mrgdf_trim-vs.Input.no_model_peak_545	71.44	22.08908	78.99932	NA	0	0	0	chr1	88924104	88924615	512	n	y
chr1	88964072	88964867	796	merged_peak_578	GE_meis_IP_q0.01_peak_104	121	5.68532	16.07084	12.10359	171	chr1	88964413	88964698	286	1700067G17Rik	Merged.534	1700067G17Rik_RefSeq	51244	Intergenic	NA	NA	NA	NA	NA	NA	NA	NA	NA	NA	NA	NA	NA	0	0	0	Dlx2_e13.5_BG_WT_mrgdf_trim-vs.Input.no_model_peak_546	39.15	12.24432	34.56355	NA	0	0	0	chr1	88964072	88964867	796	y	n
chr1	88965524	88966044	521	merged_peak_579	NA	NA	NA	NA	NA	NA	NA	NA	NA	NA	1700067G17Rik	Merged.535	1700067G17Rik_RefSeq	50067	Intergenic	NA	NA	NA	NA	NA	NA	NA	NA	NA	NA	NA	NA	NA	0	0	0	NA	0	0	0	NA	0	0	0	chr1	88965524	88966044	521	n	n
chr1	89024326	89024666	341	merged_peak_580	NA	NA	NA	NA	NA	NA	NA	NA	NA	NA	1700067G17Rik	Merged.536	1700067G17Rik_RefSeq	8212	Intergenic	315	333	310	333	NA	NA	NA	NA	NA	NA	NA	NA	NA	0	0	0	Dlx2_e13.5_BG_WT_mrgdf_trim-vs.Input.no_model_peak_547	15.11	4.91312	8.52331	NA	0	0	0	chr1	89024326	89024666	341	n	n
chr1	89170713	89171022	310	merged_peak_581	NA	NA	NA	NA	NA	NA	NA	NA	NA	NA	Sh3bp4	Merged.537	Sh3bp4_RefSeq	100250	Intergenic	267	262	211	107	NA	NA	NA	NA	NA	NA	NA	NA	NA	0	0	0	NA	0	0	0	NA	0	0	0	chr1	89170713	89171022	310	n	n
chr1	89308590	89308952	363	merged_peak_582	NA	NA	NA	NA	NA	NA	NA	NA	NA	NA	C030007H22Rik	Merged.538	C030007H22Rik_RefSeq	97179	Intergenic	NA	NA	NA	NA	NA	NA	NA	NA	NA	NA	NA	NA	NA	0	0	0	NA	0	0	0	NA	0	0	0	chr1	89308590	89308952	363	n	n
chr1	89442928	89443334	407	merged_peak_583	NA	NA	NA	NA	NA	NA	NA	NA	NA	NA	Agap1	Merged.539	Agap1_RefSeq	11475	Intergenic	318	269	413	143	NA	NA	NA	NA	NA	NA	NA	NA	NA	0	0	0	Dlx2_e13.5_BG_WT_mrgdf_trim-vs.Input.no_model_peak_550	24.73	7.8456	17.19512	NA	0	0	0	chr1	89442928	89443334	407	n	n
chr1	89483685	89484131	447	merged_peak_584	NA	NA	NA	NA	NA	NA	NA	NA	NA	NA	Agap1	Merged.540	Agap1_RefSeq	28873	GeneBody	NA	NA	NA	NA	NA	NA	NA	NA	NA	NA	NA	NA	NA	0	0	0	Dlx2_e13.5_BG_WT_mrgdf_trim-vs.Input.no_model_peak_552	33.66	10.56861	27.26467	NA	0	0	0	chr1	89483685	89484131	447	n	n
chr1	89510678	89511133	456	merged_peak_585	NA	NA	NA	NA	NA	NA	NA	NA	NA	NA	Agap1	Merged.541	Agap1_RefSeq	55866	GeneBody	NA	NA	294	NA	NA	NA	NA	NA	NA	NA	NA	NA	Dlx1_e13.5_BG_WT_mrgdf_trim-vs.Input.no_model_peak_282	24.95	5.45675	12.38583	Dlx2_e13.5_BG_WT_mrgdf_trim-vs.Input.no_model_peak_554	37.78	11.82539	32.08478	NA	0	0	0	chr1	89510678	89511133	456	n	y
chr1	89550034	89550597	564	merged_peak_586	GE_meis_IP_q0.01_peak_105	64	4.53357	10.07273	6.42581	86	chr1	89550323	89550597	275	Agap1	Merged.542	Agap1_UCSC	77206	GeneBody	358	352	333	273	NA	NA	NA	NA	NA	NA	NA	NA	NA	0	0	0	Dlx2_e13.5_BG_WT_mrgdf_trim-vs.Input.no_model_peak_556	23.36	7.42667	16.15336	NA	0	0	0	chr1	89550034	89550545	512	y	n
chr1	89576898	89577108	211	merged_peak_587	GE_meis_IP_q0.01_peak_106	64	4.53357	10.07273	6.42581	89	chr1	89576898	89577108	211	NA	NA	NA	NA	NA	NA	NA	NA	NA	NA	NA	NA	NA	NA	NA	NA	NA	NA	NA	NA	NA	NA	NA	NA	NA	NA	NA	NA	NA	NA	NA	NA	NA	y	n
chr1	89671134	89672089	956	merged_peak_588	GE_meis_IP_q0.01_peak_107	28	3.30689	6.18081	2.87391	64	chr1	89671338	89671650	313	4933400F21Rik	Merged.543	4933400F21Rik_RefSeq	11801	Exon	244	228	239	845	NA	NA	NA	NA	NA	NA	NA	NA	Dlx1_e13.5_BG_WT_mrgdf_trim-vs.Input.no_model_peak_283	45.91	9.86382	32.89717	Dlx2_e13.5_BG_WT_mrgdf_trim-vs.Input.no_model_peak_557	91.36	28.16351	110.15347	Dlx5_e13.5_BG_WT_mrgdf_trim-vs.Input.no_model_peak_94	24	7.65588	17.25615	chr1	89671134	89672089	956	y	y
chr1	89674731	89675031	301	merged_peak_589	NA	NA	NA	NA	NA	NA	NA	NA	NA	NA	4933400F21Rik	Merged.544	4933400F21Rik_RefSeq	8859	GeneBody	602	282	608	46	NA	NA	NA	NA	NA	NA	NA	NA	NA	0	0	0	Dlx2_e13.5_BG_WT_mrgdf_trim-vs.Input.no_model_peak_558	18.55	5.96043	11.22404	NA	0	0	0	chr1	89674731	89675031	301	n	n
chr1	89689846	89690262	417	merged_peak_590	NA	NA	NA	NA	NA	NA	NA	NA	NA	NA	4933400F21Rik	Merged.545	4933400F21Rik_RefSeq	5953	GeneBody	341	246	612	34	NA	NA	NA	NA	NA	NA	NA	NA	NA	0	0	0	Dlx2_e13.5_BG_WT_mrgdf_trim-vs.Input.no_model_peak_560	32.97	10.35915	26.09014	NA	0	0	0	chr1	89689846	89690262	417	n	n
chr1	89691167	89691448	282	merged_peak_591	NA	NA	NA	NA	NA	NA	NA	NA	NA	NA	4933400F21Rik	Merged.546	4933400F21Rik_RefSeq	7274	GeneBody	NA	NA	NA	NA	NA	NA	NA	NA	NA	NA	NA	NA	NA	0	0	0	Dlx2_e13.5_BG_WT_mrgdf_trim-vs.Input.no_model_peak_561	17.86	5.75097	10.30023	NA	0	0	0	chr1	89691167	89691448	282	n	n
chr1	89700122	89700666	545	merged_peak_592	GE_meis_IP_q0.01_peak_108	94	5.32201	13.26967	9.43533	75	chr1	89700240	89700449	210	4933400F21Rik	Merged.547	4933400F21Rik_RefSeq	16229	GeneBody	281	246	211	94	NA	NA	NA	NA	NA	NA	NA	NA	Dlx1_e13.5_BG_WT_mrgdf_trim-vs.Input.no_model_peak_284	54.9	11.75256	43.09351	Dlx2_e13.5_BG_WT_mrgdf_trim-vs.Input.no_model_peak_562	72.13	22.29855	80.505	Dlx5_e13.5_BG_WT_mrgdf_trim-vs.Input.no_model_peak_95	33	10.412	27.3497	chr1	89700122	89700666	545	y	y
chr1	89708025	89708451	427	merged_peak_593	NA	NA	NA	NA	NA	NA	NA	NA	NA	NA	4933400F21Rik	Merged.548	4933400F21Rik_RefSeq	24132	GeneBody	634	707	669	444	NA	NA	NA	NA	NA	NA	NA	NA	NA	0	0	0	Dlx2_e13.5_BG_WT_mrgdf_trim-vs.Input.no_model_peak_563	24.73	7.8456	17.19512	NA	0	0	0	chr1	89708025	89708451	427	n	n
chr1	89717606	89717885	280	merged_peak_594	GE_meis_IP_q0.01_peak_109	153	6.70179	19.44757	15.33072	114	chr1	89717606	89717885	280	NA	NA	NA	NA	NA	NA	NA	NA	NA	NA	NA	NA	NA	NA	NA	NA	NA	NA	NA	NA	NA	NA	NA	NA	NA	NA	NA	NA	NA	NA	NA	NA	NA	y	n
chr1	89739070	89739890	821	merged_peak_595	NA	NA	NA	NA	NA	NA	NA	NA	NA	NA	mKIAA1099	Merged.549	mKIAA1099_UCSC	26414	GeneBody	388	355	324	17	NA	NA	NA	NA	NA	NA	NA	NA	Dlx1_e13.5_BG_WT_mrgdf_trim-vs.Input.no_model_peak_285	48.91	10.4934	36.2187	Dlx2_e13.5_BG_WT_mrgdf_trim-vs.Input.no_model_peak_564	74.87	23.1364	83.534	Dlx5_e13.5_BG_WT_mrgdf_trim-vs.Input.no_model_peak_96	14	4.59353	7.70739	chr1	89739070	89739890	821	n	y
chr1	89750321	89751865	1545	merged_peak_596	GE_meis_IP_q0.01_peak_110	741	16.9516	79.67739	74.1801	317	chr1	89750874	89751424	551	mKIAA1099	Merged.550	mKIAA1099_UCSC	14439	GeneBody	413	438	426	863	NA	NA	NA	NA	NA	NA	NA	NA	Dlx1_e13.5_BG_WT_mrgdf_trim-vs.Input.no_model_peak_287	22.96	5.03703	10.75116	Dlx2_e13.5_BG_WT_mrgdf_trim-vs.Input.no_model_peak_565	105.1	32.35277	133.10979	Dlx5_e13.5_BG_WT_mrgdf_trim-vs.Input.no_model_peak_97b	27	8.57459	20.4884	chr1	89750321	89751865	1545	y	y
chr1	89848179	89849013	835	merged_peak_597	NA	NA	NA	NA	NA	NA	NA	NA	NA	NA	AK036422	Merged.551	AK036422_UCSC	81219	GeneBody	655	294	595	1992	hs921	Positive	forebrain[6/7], limb[4/7], branchial arch[5/7]	1	0	NA	NA	NA	Dlx1_e13.5_BG_WT_mrgdf_trim-vs.Input.no_model_peak_288	21.96	4.82717	9.96076	Dlx2_e13.5_BG_WT_mrgdf_trim-vs.Input.no_model_peak_566	37.09	11.61593	32.08478	Dlx5_e13.5_BG_WT_mrgdf_trim-vs.Input.no_model_peak_98	16	5.206	9.43932	chr1	89848179	89849013	835	n	y
chr1	89849037	89849415	379	merged_peak_598	NA	NA	NA	NA	NA	NA	NA	NA	NA	NA	AK036422	Merged.552	AK036422_UCSC	80817	GeneBody	244	276	489	1992	hs921	Positive	forebrain[6/7], limb[4/7], branchial arch[5/7]	1	0	NA	NA	NA	NA	0	0	0	Dlx2_e13.5_BG_WT_mrgdf_trim-vs.Input.no_model_peak_567	33.66	10.56861	27.26467	NA	0	0	0	chr1	89849037	89849415	379	n	n
chr1	89865716	89866006	291	merged_peak_599	NA	NA	NA	NA	NA	NA	NA	NA	NA	NA	AK036422	Merged.553	AK036422_UCSC	64226	GeneBody	603	656	649	291	NA	NA	NA	NA	NA	NA	NA	NA	NA	0	0	0	NA	0	0	0	NA	0	0	0	chr1	89865716	89866006	291	n	n
chr1	89932746	89933027	282	merged_peak_600	NA	NA	NA	NA	NA	NA	NA	NA	NA	NA	Gbx2	Merged.554	Gbx2_RefSeq	1569	TSS	351	433	369	484	NA	NA	NA	NA	NA	NA	NA	NA	NA	0	0	0	Dlx2_e13.5_BG_WT_mrgdf_trim-vs.Input.no_model_peak_568	20.61	6.58882	13.13659	NA	0	0	0	chr1	89932746	89933027	282	n	n
chr1	89934621	89935113	493	merged_peak_601	NA	NA	NA	NA	NA	NA	NA	NA	NA	NA	Gbx2	Merged.555	Gbx2_RefSeq	3444	Intergenic	642	762	702	867	NA	NA	NA	NA	NA	NA	NA	NA	NA	0	0	0	Dlx2_e13.5_BG_WT_mrgdf_trim-vs.Input.no_model_peak_569	25.42	8.05506	18.25379	NA	0	0	0	chr1	89934621	89935113	493	n	n
chr1	90007282	90007706	425	merged_peak_602	NA	NA	NA	NA	NA	NA	NA	NA	NA	NA	Asb18	Merged.556	Asb18_RefSeq	6869	GeneBody	588	711	655	348	hs1243	Negative	NA	0	1	NA	NA	NA	NA	0	0	0	Dlx2_e13.5_BG_WT_mrgdf_trim-vs.Input.no_model_peak_575	28.16	8.89291	21.52516	NA	0	0	0	chr1	90007282	90007706	425	n	n
chr1	90009103	90009652	550	merged_peak_603	NA	NA	NA	NA	NA	NA	NA	NA	NA	NA	Asb18	Merged.557	Asb18_RefSeq	4923	GeneBody	523	609	495	257	NA	NA	NA	NA	NA	NA	NA	NA	Dlx1_e13.5_BG_WT_mrgdf_trim-vs.Input.no_model_peak_290	32.94	7.13563	19.55252	Dlx2_e13.5_BG_WT_mrgdf_trim-vs.Input.no_model_peak_576	48.08	14.96734	46.22009	Dlx5_e13.5_BG_WT_mrgdf_trim-vs.Input.no_model_peak_99	19	6.12471	12.21757	chr1	90009103	90009652	550	n	y
chr1	90041067	90041384	318	merged_peak_604	NA	NA	NA	NA	NA	NA	NA	NA	NA	NA	Asb18	Merged.558	Asb18_RefSeq	26489	Intergenic	379	427	345	70	NA	NA	NA	NA	NA	NA	NA	NA	NA	0	0	0	Dlx2_e13.5_BG_WT_mrgdf_trim-vs.Input.no_model_peak_577	30.22	9.5213	23.7802	NA	0	0	0	chr1	90041067	90041384	318	n	n
chr1	90051495	90051812	318	merged_peak_605	NA	NA	NA	NA	NA	NA	NA	NA	NA	NA	Asb18	Merged.559	Asb18_RefSeq	36917	GeneBody	433	535	369	329	NA	NA	NA	NA	NA	NA	NA	NA	NA	0	0	0	NA	0	0	0	NA	0	0	0	chr1	90051495	90051812	318	n	n
chr1	90060557	90060912	356	merged_peak_606	NA	NA	NA	NA	NA	NA	NA	NA	NA	NA	Iqca	Merged.560	Iqca_UCSC	29230	GeneBody	341	337	269	17	NA	NA	NA	NA	NA	NA	NA	NA	NA	0	0	0	Dlx2_e13.5_BG_WT_mrgdf_trim-vs.Input.no_model_peak_578	13.74	4.49419	6.84998	NA	0	0	0	chr1	90060557	90060912	356	n	n
chr1	90113532	90114107	576	merged_peak_607	NA	NA	NA	NA	NA	NA	NA	NA	NA	NA	Iqca	Merged.561	Iqca_UCSC	23387	GeneBody	NA	NA	239	NA	NA	NA	NA	NA	NA	NA	NA	NA	Dlx1_e13.5_BG_WT_mrgdf_trim-vs.Input.no_model_peak_291	17.97	3.98773	6.9977	Dlx2_e13.5_BG_WT_mrgdf_trim-vs.Input.no_model_peak_579	24.04	7.63613	17.19512	Dlx5_e13.5_BG_WT_mrgdf_trim-vs.Input.no_model_peak_100	18	5.81847	11.26911	chr1	90113532	90114107	576	n	y
chr1	90188919	90189252	334	merged_peak_608	NA	NA	NA	NA	NA	NA	NA	NA	NA	NA	Ackr3	Merged.562	Ackr3_RefSeq	14726	Intergenic	NA	NA	NA	NA	NA	NA	NA	NA	NA	NA	NA	NA	NA	0	0	0	Dlx2_e13.5_BG_WT_mrgdf_trim-vs.Input.no_model_peak_580	13.74	4.49419	6.84998	NA	0	0	0	chr1	90188919	90189252	334	n	n
chr1	90205137	90205774	638	merged_peak_609	NA	NA	NA	NA	NA	NA	NA	NA	NA	NA	Cxcr7	Merged.563	Cxcr7_UCSC	1133	TSS	353	348	269	134	NA	NA	NA	NA	NA	NA	NA	NA	Dlx1_e13.5_BG_WT_mrgdf_trim-vs.Input.no_model_peak_292	22.96	5.03703	10.75116	Dlx2_e13.5_BG_WT_mrgdf_trim-vs.Input.no_model_peak_581	19.92	6.37936	12.16984	NA	0	0	0	chr1	90205137	90205774	638	n	y
chr1	90208777	90209515	739	merged_peak_610	NA	NA	NA	NA	NA	NA	NA	NA	NA	NA	Cxcr7	Merged.564	Cxcr7_UCSC	4773	GeneBody	NA	NA	NA	NA	NA	NA	NA	NA	NA	NA	NA	NA	Dlx1_e13.5_BG_WT_mrgdf_trim-vs.Input.no_model_peak_293	18.96	4.19759	7.70683	Dlx2_e13.5_BG_WT_mrgdf_trim-vs.Input.no_model_peak_582	49.46	15.38626	47.56162	Dlx5_e13.5_BG_WT_mrgdf_trim-vs.Input.no_model_peak_101	21	6.73718	14.17637	chr1	90208777	90209515	739	n	y
chr1	90311520	90312047	528	merged_peak_611	GE_meis_IP_q0.01_peak_111	171	6.91573	21.3508	17.16228	184	chr1	90311560	90311891	332	Cxcr7	Merged.565	Cxcr7_UCSC	107516	Intergenic	250	238	324	134	NA	NA	NA	NA	NA	NA	NA	NA	NA	0	0	0	Dlx2_e13.5_BG_WT_mrgdf_trim-vs.Input.no_model_peak_584	35.03	10.98754	29.651	NA	0	0	0	chr1	90311520	90312047	528	y	n
chr1	90372900	90373331	432	merged_peak_612	NA	NA	NA	NA	NA	NA	NA	NA	NA	NA	Cxcr7	Merged.566	Cxcr7_UCSC	168896	Intergenic	244	228	221	73	NA	NA	NA	NA	NA	NA	NA	NA	NA	0	0	0	Dlx2_e13.5_BG_WT_mrgdf_trim-vs.Input.no_model_peak_585	22.67	7.21721	15.12918	NA	0	0	0	chr1	90372900	90373331	432	n	n
chr1	90474764	90475437	674	merged_peak_613	NA	NA	NA	NA	NA	NA	NA	NA	NA	NA	Cops8	Merged.567	Cops8_RefSeq	127986	Intergenic	256	246	239	282	NA	NA	NA	NA	NA	NA	NA	NA	NA	0	0	0	Dlx2_e13.5_BG_WT_mrgdf_trim-vs.Input.no_model_peak_587	39.15	12.24432	34.56355	NA	0	0	0	chr1	90474764	90475437	674	n	n
chr1	90560957	90561374	418	merged_peak_614	NA	NA	NA	NA	NA	NA	NA	NA	NA	NA	Cops8	Merged.568	Cops8_RefSeq	42049	Intergenic	NA	NA	NA	NA	NA	NA	NA	NA	NA	NA	NA	NA	NA	0	0	0	Dlx2_e13.5_BG_WT_mrgdf_trim-vs.Input.no_model_peak_588	24.04	7.63613	17.19512	NA	0	0	0	chr1	90560957	90561374	418	n	n
chr1	90588288	90588717	430	merged_peak_615	NA	NA	NA	NA	NA	NA	NA	NA	NA	NA	Cops8	Merged.569	Cops8_RefSeq	14706	Intergenic	256	246	NA	NA	NA	NA	NA	NA	NA	NA	NA	NA	NA	0	0	0	NA	0	0	0	NA	0	0	0	chr1	90588288	90588717	430	n	n
chr1	90592896	90593161	266	merged_peak_616	NA	NA	NA	NA	NA	NA	NA	NA	NA	NA	Cops8	Merged.570	Cops8_RefSeq	10262	Intergenic	NA	NA	NA	NA	NA	NA	NA	NA	NA	NA	NA	NA	NA	0	0	0	NA	0	0	0	NA	0	0	0	chr1	90592896	90593161	266	n	n
chr1	91038714	91039061	348	merged_peak_617	NA	NA	NA	NA	NA	NA	NA	NA	NA	NA	Lrrfip1	Merged.571	Lrrfip1_RefSeq	14381	GeneBody	NA	NA	NA	NA	NA	NA	NA	NA	NA	NA	NA	NA	NA	0	0	0	Dlx2_e13.5_BG_WT_mrgdf_trim-vs.Input.no_model_peak_589	22.67	7.21721	15.12918	NA	0	0	0	chr1	91038714	91039061	348	n	n
chr1	91249916	91250389	474	merged_peak_618	NA	NA	NA	NA	NA	NA	NA	NA	NA	NA	Ube2f	Merged.572	Ube2f_RefSeq	0	TSS	369	452	438	182	NA	NA	NA	NA	NA	NA	NA	NA	Dlx1_e13.5_BG_WT_mrgdf_trim-vs.Input.no_model_peak_294	20.96	4.61731	9.18932	Dlx2_e13.5_BG_WT_mrgdf_trim-vs.Input.no_model_peak_590	17.17	5.5415	10.30023	NA	0	0	0	chr1	91249916	91250389	474	n	y
chr1	91398721	91399077	357	merged_peak_619	NA	NA	NA	NA	NA	NA	NA	NA	NA	NA	Ilkap	Merged.573	Ilkap_RefSeq	0	TSS	292	300	294	192	NA	NA	NA	NA	NA	NA	NA	NA	NA	0	0	0	Dlx2_e13.5_BG_WT_mrgdf_trim-vs.Input.no_model_peak_591	14.43	4.70365	7.67292	NA	0	0	0	chr1	91398721	91399077	357	n	n
chr1	91412985	91413542	558	merged_peak_620	NA	NA	NA	NA	NA	NA	NA	NA	NA	NA	Hes6	Merged.574	Hes6_RefSeq	0	TSS	337	254	221	91	NA	NA	NA	NA	NA	NA	NA	NA	NA	0	0	0	Dlx2_e13.5_BG_WT_mrgdf_trim-vs.Input.no_model_peak_592	19.23	6.16989	12.16984	NA	0	0	0	chr1	91412985	91413542	558	n	n
chr1	91413917	91414609	693	merged_peak_621	GE_meis_IP_q0.01_peak_112	64	4.53357	10.07273	6.42581	100	chr1	91414118	91414330	213	Hes6	Merged.575	Hes6_RefSeq	694	TSS	349	262	436	112	NA	NA	NA	NA	NA	NA	NA	NA	NA	0	0	0	Dlx2_e13.5_BG_WT_mrgdf_trim-vs.Input.no_model_peak_593	21.29	6.79828	14.12332	NA	0	0	0	chr1	91413917	91414609	693	y	n
chr1	91540468	91540773	306	merged_peak_622	NA	NA	NA	NA	NA	NA	NA	NA	NA	NA	Asb1	Merged.576	Asb1_RefSeq	0	TSS	NA	NA	NA	NA	NA	NA	NA	NA	NA	NA	NA	NA	Dlx1_e13.5_BG_WT_mrgdf_trim-vs.Input.no_model_peak_295	18.96	4.19759	7.70683	NA	0	0	0	NA	0	0	0	chr1	91540468	91540773	306	n	y
chr1	91759789	91760197	409	merged_peak_623	NA	NA	NA	NA	NA	NA	NA	NA	NA	NA	Twist2	Merged.577	Twist2_RefSeq	41278	Intergenic	296	375	328	123	NA	NA	NA	NA	NA	NA	NA	NA	NA	0	0	0	Dlx2_e13.5_BG_WT_mrgdf_trim-vs.Input.no_model_peak_596	30.91	9.73076	23.7802	NA	0	0	0	chr1	91759789	91760197	409	n	n
chr1	92069946	92070661	716	merged_peak_624	NA	NA	NA	NA	NA	NA	NA	NA	NA	NA	Hdac4	Merged.578	Hdac4_UCSC	63090	GeneBody	333	288	221	32	NA	NA	NA	NA	NA	NA	NA	NA	NA	0	0	0	Dlx2_e13.5_BG_WT_mrgdf_trim-vs.Input.no_model_peak_597	32.29	10.14969	26.09014	NA	0	0	0	chr1	92069946	92070661	716	n	n
chr1	92100037	92100321	285	merged_peak_625	NA	NA	NA	NA	NA	NA	NA	NA	NA	NA	Hdac4	Merged.579	Hdac4_RefSeq	48070	GeneBody	392	378	305	69	NA	NA	NA	NA	NA	NA	NA	NA	NA	0	0	0	NA	0	0	0	NA	0	0	0	chr1	92100037	92100321	285	n	n
chr1	92180228	92181339	1112	merged_peak_626	NA	NA	NA	NA	NA	NA	NA	NA	NA	NA	Hdac4	Merged.580	Hdac4_UCSC	0	TSS	318	365	255	106	NA	NA	NA	NA	NA	NA	NA	NA	Dlx1_e13.5_BG_WT_mrgdf_trim-vs.Input.no_model_peak_297	16.97	3.77787	6.31144	Dlx2_e13.5_BG_WT_mrgdf_trim-vs.Input.no_model_peak_599	13.05	4.28473	6.84998	NA	0	0	0	chr1	92180228	92181339	1112	n	y
chr1	92215781	92216350	570	merged_peak_627	NA	NA	NA	NA	NA	NA	NA	NA	NA	NA	Hdac4	Merged.581	Hdac4_UCSC	35439	Intergenic	393	431	352	502	NA	NA	NA	NA	NA	NA	NA	NA	NA	0	0	0	Dlx2_e13.5_BG_WT_mrgdf_trim-vs.Input.no_model_peak_600	28.16	8.89291	21.52516	NA	0	0	0	chr1	92215781	92216350	570	n	n
chr1	92224293	92224758	466	merged_peak_628	NA	NA	NA	NA	NA	NA	NA	NA	NA	NA	Hdac4	Merged.582	Hdac4_UCSC	43951	Intergenic	467	490	417	145	NA	NA	NA	NA	NA	NA	NA	NA	NA	0	0	0	Dlx2_e13.5_BG_WT_mrgdf_trim-vs.Input.no_model_peak_601	24.73	7.8456	17.19512	NA	0	0	0	chr1	92224293	92224758	466	n	n
chr1	92228276	92228549	274	merged_peak_629	NA	NA	NA	NA	NA	NA	NA	NA	NA	NA	Hdac4	Merged.583	Hdac4_UCSC	47934	Intergenic	303	228	382	14	NA	NA	NA	NA	NA	NA	NA	NA	NA	0	0	0	Dlx2_e13.5_BG_WT_mrgdf_trim-vs.Input.no_model_peak_602	21.98	7.00774	14.12332	NA	0	0	0	chr1	92228276	92228549	274	n	n
chr1	92473700	92473957	258	merged_peak_630	NA	NA	NA	NA	NA	NA	NA	NA	NA	NA	Ndufa10	Merged.584	Ndufa10_RefSeq	0	TSS	262	NA	NA	191	NA	NA	NA	NA	NA	NA	NA	NA	NA	0	0	0	Dlx2_e13.5_BG_WT_mrgdf_trim-vs.Input.no_model_peak_603	10.99	3.65634	4.56519	NA	0	0	0	chr1	92473700	92473957	258	n	n
chr1	92647821	92648117	297	merged_peak_631	NA	NA	NA	NA	NA	NA	NA	NA	NA	NA	Otos	Merged.585	Otos_RefSeq	722	TSS	NA	NA	NA	NA	NA	NA	NA	NA	NA	NA	NA	NA	NA	0	0	0	NA	0	0	0	NA	0	0	0	chr1	92647821	92648117	297	n	n
chr1	92698954	92699405	452	merged_peak_632	GE_meis_IP_q0.01_peak_113	480	12.81225	53.0114	48.01604	197	chr1	92698954	92699405	452	NA	NA	NA	NA	NA	NA	NA	NA	NA	NA	NA	NA	NA	NA	NA	NA	NA	NA	NA	NA	NA	NA	NA	NA	NA	NA	NA	NA	NA	NA	NA	NA	NA	y	n
chr1	92737472	92738285	814	merged_peak_633	GE_meis_IP_q0.01_peak_114	144	6.50468	18.52437	14.44393	195	chr1	92737683	92738053	371	Otos	Merged.586	Otos_RefSeq	88630	Intergenic	276	228	483	133	NA	NA	NA	NA	NA	NA	NA	NA	Dlx1_e13.5_BG_WT_mrgdf_trim-vs.Input.no_model_peak_298	45.91	9.86382	32.89717	Dlx2_e13.5_BG_WT_mrgdf_trim-vs.Input.no_model_peak_605	73.5	22.71747	82.01659	Dlx5_e13.5_BG_WT_mrgdf_trim-vs.Input.no_model_peak_102	20	6.43094	13.18697	chr1	92737472	92738285	814	y	y
chr1	92749286	92749727	442	merged_peak_634	GE_meis_IP_q0.01_peak_115	153	6.70179	19.44757	15.33072	154	chr1	92749286	92749727	442	NA	NA	NA	NA	NA	NA	NA	NA	NA	NA	NA	NA	NA	NA	NA	NA	NA	NA	NA	NA	NA	NA	NA	NA	NA	NA	NA	NA	NA	NA	NA	NA	NA	y	n
chr1	92895129	92895409	281	merged_peak_635	NA	NA	NA	NA	NA	NA	NA	NA	NA	NA	Ankmy1	Merged.587	Ankmy1_RefSeq	7495	GeneBody	NA	NA	NA	NA	NA	NA	NA	NA	NA	NA	NA	NA	NA	0	0	0	Dlx2_e13.5_BG_WT_mrgdf_trim-vs.Input.no_model_peak_606	14.43	4.70365	7.67292	NA	0	0	0	chr1	92895129	92895409	281	n	n
chr1	93342682	93343038	357	merged_peak_636	NA	NA	NA	NA	NA	NA	NA	NA	NA	NA	Pask	Merged.588	Pask_RefSeq	0	TSS	341	319	269	30	NA	NA	NA	NA	NA	NA	NA	NA	NA	0	0	0	Dlx2_e13.5_BG_WT_mrgdf_trim-vs.Input.no_model_peak_608	21.29	6.79828	14.12332	NA	0	0	0	chr1	93342682	93343038	357	n	n
chr1	93478258	93479266	1009	merged_peak_637	NA	NA	NA	NA	NA	NA	NA	NA	NA	NA	43710	Merged.589	Sept2_RefSeq	0	TSS	267	238	276	16	NA	NA	NA	NA	NA	NA	NA	NA	Dlx1_e13.5_BG_WT_mrgdf_trim-vs.Input.no_model_peak_299a	17.97	3.98773	6.9977	NA	0	0	0	NA	0	0	0	chr1	93478258	93479266	1009	n	y
chr1	93588178	93588544	367	merged_peak_638	NA	NA	NA	NA	NA	NA	NA	NA	NA	NA	Stk25	Merged.590	Stk25_RefSeq	47181	GeneBody	NA	NA	NA	NA	NA	NA	NA	NA	NA	NA	NA	NA	NA	0	0	0	NA	0	0	0	NA	0	0	0	chr1	93588178	93588544	367	n	n
chr1	93635633	93636067	435	merged_peak_639	NA	NA	NA	NA	NA	NA	NA	NA	NA	NA	Stk25	Merged.591	Stk25_RefSeq	0	TSS	NA	NA	NA	NA	NA	NA	NA	NA	NA	NA	NA	NA	NA	0	0	0	NA	0	0	0	NA	0	0	0	chr1	93635633	93636067	435	n	n
chr1	93754525	93755102	578	merged_peak_640	NA	NA	NA	NA	NA	NA	NA	NA	NA	NA	Atg4b	Merged.592	Atg4b_RefSeq	0	TSS	330	310	282	124	NA	NA	NA	NA	NA	NA	NA	NA	NA	0	0	0	NA	0	0	0	Dlx5_e13.5_BG_WT_mrgdf_trim-vs.Input.no_model_peak_103	13	4.28729	6.8818	chr1	93754525	93755102	578	n	n
chr1	94234240	94234504	265	merged_peak_641	NA	NA	NA	NA	NA	NA	NA	NA	NA	NA	Pdcd1	Merged.593	Pdcd1_RefSeq	181686	Intergenic	NA	NA	NA	NA	NA	NA	NA	NA	NA	NA	NA	NA	Dlx1_e13.5_BG_WT_mrgdf_trim-vs.Input.no_model_peak_301	31.94	6.92577	18.60714	NA	0	0	0	NA	0	0	0	chr1	94234240	94234504	265	n	y
chr1	94502067	94502332	266	merged_peak_642	NA	NA	NA	NA	NA	NA	NA	NA	NA	NA	4930440C22Rik	Merged.594	4930440C22Rik_RefSeq	295108	Intergenic	NA	NA	NA	NA	NA	NA	NA	NA	NA	NA	NA	NA	NA	0	0	0	NA	0	0	0	NA	0	0	0	chr1	94502067	94502332	266	n	n
chr1	94503337	94504530	1194	merged_peak_643	GE_meis_IP_q0.01_peak_116	267	8.78485	31.25116	26.77326	788	chr1	94503383	94504409	1027	4930440C22Rik	Merged.595	4930440C22Rik_RefSeq	292910	Intergenic	289	300	221	225	NA	NA	NA	NA	NA	NA	NA	NA	Dlx1_e13.5_BG_WT_mrgdf_trim-vs.Input.no_model_peak_303	16.97	3.77787	6.31144	Dlx2_e13.5_BG_WT_mrgdf_trim-vs.Input.no_model_peak_610b	46.71	14.54841	43.56345	Dlx5_e13.5_BG_WT_mrgdf_trim-vs.Input.no_model_peak_104	21	6.73718	14.17637	chr1	94503337	94504530	1194	y	y
chr1	94533004	94533359	356	merged_peak_644	NA	NA	NA	NA	NA	NA	NA	NA	NA	NA	4930440C22Rik	Merged.596	4930440C22Rik_RefSeq	264081	Intergenic	NA	NA	NA	NA	NA	NA	NA	NA	NA	NA	NA	NA	NA	0	0	0	NA	0	0	0	NA	0	0	0	chr1	94533004	94533359	356	n	n
chr1	94671666	94672141	476	merged_peak_645	NA	NA	NA	NA	NA	NA	NA	NA	NA	NA	4930440C22Rik	Merged.597	4930440C22Rik_RefSeq	125299	Intergenic	296	282	288	90	NA	NA	NA	NA	NA	NA	NA	NA	NA	0	0	0	NA	0	0	0	NA	0	0	0	chr1	94671666	94672141	476	n	n
chr1	94970496	94970851	356	merged_peak_646	GE_meis_IP_q0.01_peak_117	135	6.30757	17.61403	13.57162	188	chr1	94970496	94970851	356	NA	NA	NA	NA	NA	NA	NA	NA	NA	NA	NA	NA	NA	NA	NA	NA	NA	NA	NA	NA	NA	NA	NA	NA	NA	NA	NA	NA	NA	NA	NA	NA	NA	y	n
chr1	95223113	95223615	503	merged_peak_647	GE_meis_IP_q0.01_peak_118	109	5.21083	14.82611	10.93526	271	chr1	95223113	95223587	475	Fam174a	Merged.598	Fam174a_RefSeq	90011	Intergenic	492	594	359	317	NA	NA	NA	NA	NA	NA	NA	NA	NA	0	0	0	NA	0	0	0	NA	0	0	0	chr1	95223361	95223615	255	y	n
chr1	95375545	95375833	289	merged_peak_648	NA	NA	NA	NA	NA	NA	NA	NA	NA	NA	Fam174a	Merged.599	Fam174a_RefSeq	61916	Intergenic	NA	NA	NA	NA	NA	NA	NA	NA	NA	NA	NA	NA	NA	0	0	0	NA	0	0	0	NA	0	0	0	chr1	95375545	95375833	289	n	n
chr1	95451788	95452139	352	merged_peak_649	NA	NA	NA	NA	NA	NA	NA	NA	NA	NA	Fam174a	Merged.600	Fam174a_RefSeq	138159	Intergenic	NA	NA	NA	NA	NA	NA	NA	NA	NA	NA	NA	NA	Dlx1_e13.5_BG_WT_mrgdf_trim-vs.Input.no_model_peak_306	22.96	5.03703	10.75116	Dlx2_e13.5_BG_WT_mrgdf_trim-vs.Input.no_model_peak_611	17.86	5.75097	10.30023	Dlx5_e13.5_BG_WT_mrgdf_trim-vs.Input.no_model_peak_105	20	6.43094	13.18697	chr1	95451788	95452139	352	n	y
chr1	96346503	96346986	484	merged_peak_650	GE_meis_IP_q0.01_peak_119	102	5.51912	14.10938	10.23211	113	chr1	96346516	96346788	273	4930533P14Rik	Merged.601	4930533P14Rik_RefSeq	315585	Intergenic	267	254	352	10	NA	NA	NA	NA	NA	NA	NA	NA	Dlx1_e13.5_BG_WT_mrgdf_trim-vs.Input.no_model_peak_308	20.96	4.61731	9.18932	Dlx2_e13.5_BG_WT_mrgdf_trim-vs.Input.no_model_peak_614	37.78	11.82539	32.08478	Dlx5_e13.5_BG_WT_mrgdf_trim-vs.Input.no_model_peak_106	14	4.59353	7.70739	chr1	96346503	96346986	484	y	y
chr1	96362750	96363119	370	merged_peak_651	NA	NA	NA	NA	NA	NA	NA	NA	NA	NA	4930533P14Rik	Merged.602	4930533P14Rik_RefSeq	299452	Intergenic	424	498	507	730	NA	NA	NA	NA	NA	NA	NA	NA	NA	0	0	0	Dlx2_e13.5_BG_WT_mrgdf_trim-vs.Input.no_model_peak_615	17.86	5.75097	10.30023	NA	0	0	0	chr1	96362750	96363119	370	n	n
chr1	96410871	96412046	1176	merged_peak_652	NA	NA	NA	NA	NA	NA	NA	NA	NA	NA	4930533P14Rik	Merged.603	4930533P14Rik_RefSeq	250525	Intergenic	318	333	319	453	NA	NA	NA	NA	NA	NA	NA	NA	NA	0	0	0	NA	0	0	0	NA	0	0	0	chr1	96410871	96412046	1176	n	n
chr1	96773828	96774178	351	merged_peak_653	NA	NA	NA	NA	NA	NA	NA	NA	NA	NA	Slco4c1	Merged.604	Slco4c1_RefSeq	97991	Intergenic	272	269	366	167	NA	NA	NA	NA	NA	NA	NA	NA	NA	0	0	0	Dlx2_e13.5_BG_WT_mrgdf_trim-vs.Input.no_model_peak_616	19.23	6.16989	12.16984	NA	0	0	0	chr1	96773828	96774178	351	n	n
chr1	97622518	97623596	1079	merged_peak_654	NA	NA	NA	NA	NA	NA	NA	NA	NA	NA	D1Ertd622e	Merged.605	D1Ertd622e_UCSC	38078	Intergenic	495	611	541	118	NA	NA	NA	NA	NA	NA	NA	NA	NA	0	0	0	Dlx2_e13.5_BG_WT_mrgdf_trim-vs.Input.no_model_peak_617a	37.09	11.61593	32.08478	Dlx5_e13.5_BG_WT_mrgdf_trim-vs.Input.no_model_peak_107	13	4.28729	6.8818	chr1	97622518	97623596	1079	n	n
chr1	97843296	97844318	1023	merged_peak_655	NA	NA	NA	NA	NA	NA	NA	NA	NA	NA	Pam	Merged.606	Pam_UCSC	50144	GeneBody	292	300	221	150	NA	NA	NA	NA	NA	NA	NA	NA	NA	0	0	0	Dlx2_e13.5_BG_WT_mrgdf_trim-vs.Input.no_model_peak_619	13.05	4.28473	6.84998	NA	0	0	0	chr1	97843296	97844318	1023	n	n
chr1	97900713	97900984	272	merged_peak_656	NA	NA	NA	NA	NA	NA	NA	NA	NA	NA	Pam	Merged.607	Pam_UCSC	6248	GeneBody	NA	NA	NA	NA	NA	NA	NA	NA	NA	NA	NA	NA	NA	0	0	0	NA	0	0	0	NA	0	0	0	chr1	97900713	97900984	272	n	n
chr1	98002665	98003095	431	merged_peak_657	NA	NA	NA	NA	NA	NA	NA	NA	NA	NA	Pam	Merged.608	Pam_UCSC	25405	GeneBody	NA	NA	248	NA	NA	NA	NA	NA	NA	NA	NA	NA	NA	0	0	0	NA	0	0	0	NA	0	0	0	chr1	98002665	98003095	431	n	n
chr1	98011013	98011377	365	merged_peak_658	NA	NA	NA	NA	NA	NA	NA	NA	NA	NA	Pam	Merged.609	Pam_UCSC	33753	GeneBody	NA	NA	248	NA	NA	NA	NA	NA	NA	NA	NA	NA	NA	0	0	0	NA	0	0	0	NA	0	0	0	chr1	98011013	98011377	365	n	n
chr1	98042426	98043101	676	merged_peak_659	NA	NA	NA	NA	NA	NA	NA	NA	NA	NA	AK021003	Merged.610	AK021003_UCSC	4656	GeneBody	461	547	478	242	NA	NA	NA	NA	NA	NA	NA	NA	NA	0	0	0	Dlx2_e13.5_BG_WT_mrgdf_trim-vs.Input.no_model_peak_623	36.41	11.40647	30.86212	NA	0	0	0	chr1	98042426	98043101	676	n	n
chr1	98048349	98049224	876	merged_peak_660	GE_meis_IP_q0.01_peak_120	433	12.02381	48.2385	43.33852	426	chr1	98048349	98049078	730	B230216N24Rik	Merged.611	B230216N24Rik_RefSeq	669	TSS	439	562	467	1367	NA	NA	NA	NA	NA	NA	NA	NA	Dlx1_e13.5_BG_WT_mrgdf_trim-vs.Input.no_model_peak_310	34.94	7.55535	21.48152	Dlx2_e13.5_BG_WT_mrgdf_trim-vs.Input.no_model_peak_624	38.47	12.03486	33.31868	Dlx5_e13.5_BG_WT_mrgdf_trim-vs.Input.no_model_peak_108	13	4.28729	6.8818	chr1	98048463	98049224	762	y	y
chr1	98099365	98099750	386	merged_peak_661	NA	NA	NA	NA	NA	NA	NA	NA	NA	NA	Pam	Merged.612	Pam_RefSeq	3732	Intergenic	402	523	504	1057	NA	NA	NA	NA	NA	NA	NA	NA	NA	0	0	0	NA	0	0	0	NA	0	0	0	chr1	98099365	98099750	386	n	n
chr1	98167163	98167742	580	merged_peak_662	NA	NA	NA	NA	NA	NA	NA	NA	NA	NA	1810006J02Rik	Merged.613	1810006J02Rik_RefSeq	35695	Intergenic	285	288	315	572	NA	NA	NA	NA	NA	NA	NA	NA	NA	0	0	0	Dlx2_e13.5_BG_WT_mrgdf_trim-vs.Input.no_model_peak_625	26.1	8.26452	19.32873	Dlx5_e13.5_BG_WT_mrgdf_trim-vs.Input.no_model_peak_109	17	5.51224	10.34264	chr1	98167163	98167742	580	n	n
chr1	98191267	98192069	803	merged_peak_663	NA	NA	NA	NA	NA	NA	NA	NA	NA	NA	1810006J02Rik	Merged.614	1810006J02Rik_RefSeq	59799	Intergenic	276	262	552	65	hs1649	Positive	neural tube[7/9], hindbrain (rhombencephalon)[8/9], midbrain (mesencephalon)[8/9], forebrain[8/9], limb[6/9], nose[7/9], facial mesenchyme[7/9], other[9/9]	1	0	NA	NA	NA	NA	0	0	0	Dlx2_e13.5_BG_WT_mrgdf_trim-vs.Input.no_model_peak_627	19.92	6.37936	12.16984	NA	0	0	0	chr1	98191267	98192069	803	n	n
chr1	98565729	98566074	346	merged_peak_664	NA	NA	NA	NA	NA	NA	NA	NA	NA	NA	AK144617	Merged.615	AK144617_UCSC	23477	Intergenic	NA	NA	NA	NA	NA	NA	NA	NA	NA	NA	NA	NA	NA	0	0	0	Dlx2_e13.5_BG_WT_mrgdf_trim-vs.Input.no_model_peak_629	17.86	5.75097	10.30023	NA	0	0	0	chr1	98565729	98566074	346	n	n
chr1	99587841	99588131	291	merged_peak_665	NA	NA	NA	NA	NA	NA	NA	NA	NA	NA	Cntnap5b	Merged.616	Cntnap5b_RefSeq	184632	Intergenic	NA	NA	NA	NA	NA	NA	NA	NA	NA	NA	NA	NA	Dlx1_e13.5_BG_WT_mrgdf_trim-vs.Input.no_model_peak_311	32.94	7.13563	19.55252	Dlx2_e13.5_BG_WT_mrgdf_trim-vs.Input.no_model_peak_630	24.04	7.63613	17.19512	NA	0	0	0	chr1	99587841	99588131	291	n	y
chr1	99599723	99600459	737	merged_peak_666	NA	NA	NA	NA	NA	NA	NA	NA	NA	NA	Cntnap5b	Merged.617	Cntnap5b_RefSeq	172304	Intergenic	NA	NA	NA	NA	NA	NA	NA	NA	NA	NA	NA	NA	NA	0	0	0	Dlx2_e13.5_BG_WT_mrgdf_trim-vs.Input.no_model_peak_631	28.85	9.10238	21.52516	Dlx5_e13.5_BG_WT_mrgdf_trim-vs.Input.no_model_peak_110	11	3.67482	5.32047	chr1	99599723	99600459	737	n	n
chr1	99993580	99993896	317	merged_peak_667	NA	NA	NA	NA	NA	NA	NA	NA	NA	NA	Cntnap5b	Merged.618	Cntnap5b_UCSC	103863	GeneBody	NA	NA	NA	NA	NA	NA	NA	NA	NA	NA	NA	NA	Dlx1_e13.5_BG_WT_mrgdf_trim-vs.Input.no_model_peak_312	39.93	8.60465	26.51124	Dlx2_e13.5_BG_WT_mrgdf_trim-vs.Input.no_model_peak_632	30.22	9.5213	23.7802	Dlx5_e13.5_BG_WT_mrgdf_trim-vs.Input.no_model_peak_111	16	5.206	9.43932	chr1	99993580	99993896	317	n	y
chr1	100928181	100928765	585	merged_peak_668	NA	NA	NA	NA	NA	NA	NA	NA	NA	NA	Gm20268	Merged.619	Gm20268_RefSeq	227001	Intergenic	NA	NA	NA	NA	NA	NA	NA	NA	NA	NA	NA	NA	NA	0	0	0	Dlx2_e13.5_BG_WT_mrgdf_trim-vs.Input.no_model_peak_633	31.6	9.94023	24.92852	NA	0	0	0	chr1	100928181	100928765	585	n	n
chr1	102353236	102353554	319	merged_peak_669	NA	NA	NA	NA	NA	NA	NA	NA	NA	NA	AK076805	Merged.620	AK076805_UCSC	1197426	Intergenic	NA	NA	NA	NA	NA	NA	NA	NA	NA	NA	NA	NA	NA	0	0	0	NA	0	0	0	NA	0	0	0	chr1	102353236	102353554	319	n	n
chr1	102760960	102761295	336	merged_peak_670	NA	NA	NA	NA	NA	NA	NA	NA	NA	NA	AK076805	Merged.621	AK076805_UCSC	1605150	Intergenic	250	506	438	24	NA	NA	NA	NA	NA	NA	NA	NA	NA	0	0	0	Dlx2_e13.5_BG_WT_mrgdf_trim-vs.Input.no_model_peak_636	13.05	4.28473	6.84998	NA	0	0	0	chr1	102760960	102761295	336	n	n
chr1	103069219	103069519	301	merged_peak_671	NA	NA	NA	NA	NA	NA	NA	NA	NA	NA	Cdh20	Merged.622	Cdh20_RefSeq	1699298	Intergenic	NA	NA	NA	NA	NA	NA	NA	NA	NA	NA	NA	NA	Dlx1_e13.5_BG_WT_mrgdf_trim-vs.Input.no_model_peak_313	52.9	11.33284	40.76909	NA	0	0	0	NA	0	0	0	chr1	103069219	103069519	301	n	y
chr1	103615598	103615905	308	merged_peak_672	NA	NA	NA	NA	NA	NA	NA	NA	NA	NA	Cdh20	Merged.623	Cdh20_RefSeq	1152912	Intergenic	NA	NA	NA	NA	NA	NA	NA	NA	NA	NA	NA	NA	Dlx1_e13.5_BG_WT_mrgdf_trim-vs.Input.no_model_peak_314	38.93	8.39479	25.48284	Dlx2_e13.5_BG_WT_mrgdf_trim-vs.Input.no_model_peak_637	28.85	9.10238	21.52516	NA	0	0	0	chr1	103615598	103615905	308	n	y
chr1	103785143	103785419	277	merged_peak_673	NA	NA	NA	NA	NA	NA	NA	NA	NA	NA	Cdh20	Merged.624	Cdh20_RefSeq	983398	Intergenic	NA	NA	NA	NA	NA	NA	NA	NA	NA	NA	NA	NA	Dlx1_e13.5_BG_WT_mrgdf_trim-vs.Input.no_model_peak_315	34.94	7.55535	21.48152	NA	0	0	0	NA	0	0	0	chr1	103785143	103785419	277	n	y
chr1	103851912	103852157	246	merged_peak_674	NA	NA	NA	NA	NA	NA	NA	NA	NA	NA	Cdh20	Merged.625	Cdh20_RefSeq	916660	Intergenic	250	590	503	194	NA	NA	NA	NA	NA	NA	NA	NA	Dlx1_e13.5_BG_WT_mrgdf_trim-vs.Input.no_model_peak_316	25.95	5.66661	13.22871	Dlx2_e13.5_BG_WT_mrgdf_trim-vs.Input.no_model_peak_639	22.67	7.21721	15.12918	Dlx5_e13.5_BG_WT_mrgdf_trim-vs.Input.no_model_peak_112	18	5.81847	11.26911	chr1	103851912	103852157	246	n	y
chr1	104029756	104030068	313	merged_peak_675	NA	NA	NA	NA	NA	NA	NA	NA	NA	NA	Cdh20	Merged.626	Cdh20_RefSeq	738749	Intergenic	NA	NA	NA	NA	NA	NA	NA	NA	NA	NA	NA	NA	NA	0	0	0	Dlx2_e13.5_BG_WT_mrgdf_trim-vs.Input.no_model_peak_640	11.68	3.8658	5.29391	NA	0	0	0	chr1	104029756	104030068	313	n	n
chr1	104619847	104620274	428	merged_peak_676	NA	NA	NA	NA	NA	NA	NA	NA	NA	NA	Cdh20	Merged.627	Cdh20_RefSeq	148543	Intergenic	550	282	570	222	NA	NA	NA	NA	NA	NA	NA	NA	Dlx1_e13.5_BG_WT_mrgdf_trim-vs.Input.no_model_peak_320	24.95	5.45675	12.38583	NA	0	0	0	NA	0	0	0	chr1	104619847	104620274	428	n	y
chr1	104944790	104945042	253	merged_peak_677	NA	NA	NA	NA	NA	NA	NA	NA	NA	NA	Cdh20	Merged.628	Cdh20_RefSeq	175970	GeneBody	315	276	263	13	NA	NA	NA	NA	NA	NA	NA	NA	NA	0	0	0	NA	0	0	0	NA	0	0	0	chr1	104944790	104945042	253	n	n
chr1	105245292	105245575	284	merged_peak_678	NA	NA	NA	NA	NA	NA	NA	NA	NA	NA	AK039635	Merged.629	AK039635_UCSC	110430	Intergenic	NA	NA	NA	NA	NA	NA	NA	NA	NA	NA	NA	NA	Dlx1_e13.5_BG_WT_mrgdf_trim-vs.Input.no_model_peak_321	30.94	6.71591	17.67501	NA	0	0	0	NA	0	0	0	chr1	105245292	105245575	284	n	y
chr1	106065756	106066010	255	merged_peak_679	NA	NA	NA	NA	NA	NA	NA	NA	NA	NA	Zcchc2	Merged.630	Zcchc2_UCSC	59740	Intergenic	267	228	356	96	NA	NA	NA	NA	NA	NA	NA	NA	NA	0	0	0	NA	0	0	0	NA	0	0	0	chr1	106065756	106066010	255	n	n
chr1	106071348	106071586	239	merged_peak_680	NA	NA	NA	NA	NA	NA	NA	NA	NA	NA	Zcchc2	Merged.631	Zcchc2_UCSC	65332	Intergenic	NA	NA	NA	NA	NA	NA	NA	NA	NA	NA	NA	NA	NA	0	0	0	NA	0	0	0	NA	0	0	0	chr1	106071348	106071586	239	n	n
chr1	106132631	106132924	294	merged_peak_681	NA	NA	NA	NA	NA	NA	NA	NA	NA	NA	Gm20753	Merged.632	Gm20753_RefSeq	38598	Intergenic	276	276	221	NA	NA	NA	NA	NA	NA	NA	NA	NA	NA	0	0	0	Dlx2_e13.5_BG_WT_mrgdf_trim-vs.Input.no_model_peak_646	14.43	4.70365	7.67292	NA	0	0	0	chr1	106132631	106132924	294	n	n
chr1	106168043	106168401	359	merged_peak_682	NA	NA	NA	NA	NA	NA	NA	NA	NA	NA	Gm20753	Merged.633	Gm20753_RefSeq	3121	GeneBody	472	632	587	534	NA	NA	NA	NA	NA	NA	NA	NA	NA	0	0	0	Dlx2_e13.5_BG_WT_mrgdf_trim-vs.Input.no_model_peak_647	19.92	6.37936	12.16984	NA	0	0	0	chr1	106168043	106168401	359	n	n
chr1	106199578	106200077	500	merged_peak_683	NA	NA	NA	NA	NA	NA	NA	NA	NA	NA	Phlpp1	Merged.634	Phlpp1_RefSeq	27708	GeneBody	398	449	376	485	NA	NA	NA	NA	NA	NA	NA	NA	Dlx1_e13.5_BG_WT_mrgdf_trim-vs.Input.no_model_peak_323	22.96	5.03703	10.75116	Dlx2_e13.5_BG_WT_mrgdf_trim-vs.Input.no_model_peak_649	44.65	13.92002	40.94332	Dlx5_e13.5_BG_WT_mrgdf_trim-vs.Input.no_model_peak_114	11	3.67482	5.32047	chr1	106199578	106200077	500	n	y
chr1	106201807	106202254	448	merged_peak_684	NA	NA	NA	NA	NA	NA	NA	NA	NA	NA	Phlpp1	Merged.635	Phlpp1_RefSeq	29937	GeneBody	330	355	328	104	NA	NA	NA	NA	NA	NA	NA	NA	Dlx1_e13.5_BG_WT_mrgdf_trim-vs.Input.no_model_peak_324	19.96	4.40745	8.4377	Dlx2_e13.5_BG_WT_mrgdf_trim-vs.Input.no_model_peak_650	18.55	5.96043	11.22404	NA	0	0	0	chr1	106201807	106202254	448	n	y
chr1	106231673	106232257	585	merged_peak_685	NA	NA	NA	NA	NA	NA	NA	NA	NA	NA	Phlpp1	Merged.636	Phlpp1_RefSeq	59803	GeneBody	272	262	521	19	NA	NA	NA	NA	NA	NA	NA	NA	Dlx1_e13.5_BG_WT_mrgdf_trim-vs.Input.no_model_peak_325	24.95	5.45675	12.38583	Dlx2_e13.5_BG_WT_mrgdf_trim-vs.Input.no_model_peak_651	20.61	6.58882	13.13659	Dlx5_e13.5_BG_WT_mrgdf_trim-vs.Input.no_model_peak_115	15	4.89976	8.56042	chr1	106231673	106232257	585	n	y
chr1	106759655	106760207	553	merged_peak_686	NA	NA	NA	NA	NA	NA	NA	NA	NA	NA	Kdsr	Merged.637	Kdsr_RefSeq	0	TSS	250	NA	430	NA	NA	NA	NA	NA	NA	NA	NA	NA	NA	0	0	0	Dlx2_e13.5_BG_WT_mrgdf_trim-vs.Input.no_model_peak_653	13.74	4.49419	6.84998	Dlx5_e13.5_BG_WT_mrgdf_trim-vs.Input.no_model_peak_116	14	4.59353	7.70739	chr1	106759655	106760207	553	n	n
chr1	106972341	106972589	249	merged_peak_687	NA	NA	NA	NA	NA	NA	NA	NA	NA	NA	Serpinb13	Merged.638	Serpinb13_RefSeq	8393	Intergenic	NA	NA	NA	NA	NA	NA	NA	NA	NA	NA	NA	NA	Dlx1_e13.5_BG_WT_mrgdf_trim-vs.Input.no_model_peak_326	29.94	6.50605	16.75656	NA	0	0	0	NA	0	0	0	chr1	106972341	106972589	249	n	y
chr1	107512469	107512971	503	merged_peak_688	NA	NA	NA	NA	NA	NA	NA	NA	NA	NA	Serpinb2	Merged.639	Serpinb2_RefSeq	958	TSS	NA	NA	NA	NA	NA	NA	NA	NA	NA	NA	NA	NA	NA	0	0	0	NA	0	0	0	NA	0	0	0	chr1	107512469	107512971	503	n	n
chr1	107642565	107643515	951	merged_peak_689	NA	NA	NA	NA	NA	NA	NA	NA	NA	NA	Serpinb8	Merged.640	Serpinb8_RefSeq	52558	Intergenic	399	444	288	306	NA	NA	NA	NA	NA	NA	NA	NA	Dlx1_e13.5_BG_WT_mrgdf_trim-vs.Input.no_model_peak_328	37.93	8.18493	24.46539	Dlx2_e13.5_BG_WT_mrgdf_trim-vs.Input.no_model_peak_654	72.81	22.50801	80.505	Dlx5_e13.5_BG_WT_mrgdf_trim-vs.Input.no_model_peak_117	22	7.04341	15.18489	chr1	107642565	107643515	951	n	y
chr1	107736727	107737054	328	merged_peak_690	NA	NA	NA	NA	NA	NA	NA	NA	NA	NA	Serpinb8	Merged.641	Serpinb8_RefSeq	146720	Intergenic	NA	NA	NA	NA	NA	NA	NA	NA	NA	NA	NA	NA	NA	0	0	0	NA	0	0	0	NA	0	0	0	chr1	107736727	107737054	328	n	n
chr1	107934069	107934285	217	merged_peak_691	NA	NA	NA	NA	NA	NA	NA	NA	NA	NA	D830032E09Rik	Merged.642	D830032E09Rik_RefSeq	16809	GeneBody	NA	NA	NA	NA	NA	NA	NA	NA	NA	NA	NA	NA	Dlx1_e13.5_BG_WT_mrgdf_trim-vs.Input.no_model_peak_329	29.94	6.50605	16.75656	NA	0	0	0	NA	0	0	0	chr1	107934069	107934285	217	n	y
chr1	108047302	108047623	322	merged_peak_692	NA	NA	NA	NA	NA	NA	NA	NA	NA	NA	D830032E09Rik	Merged.643	D830032E09Rik_RefSeq	130042	Intergenic	497	563	564	755	NA	NA	NA	NA	NA	NA	NA	NA	NA	0	0	0	Dlx2_e13.5_BG_WT_mrgdf_trim-vs.Input.no_model_peak_655	22.67	7.21721	15.12918	NA	0	0	0	chr1	108047302	108047623	322	n	n
chr1	108181741	108181972	232	merged_peak_693	GE_meis_IP_q0.01_peak_121	78	4.92779	11.63761	7.89595	103	chr1	108181741	108181972	232	NA	NA	NA	NA	NA	NA	NA	NA	NA	NA	NA	NA	NA	NA	NA	NA	NA	NA	NA	NA	NA	NA	NA	NA	NA	NA	NA	NA	NA	NA	NA	NA	NA	y	n
chr1	108254086	108254425	340	merged_peak_694	NA	NA	NA	NA	NA	NA	NA	NA	NA	NA	D830032E09Rik	Merged.644	D830032E09Rik_RefSeq	336826	Intergenic	NA	NA	NA	NA	NA	NA	NA	NA	NA	NA	NA	NA	Dlx1_e13.5_BG_WT_mrgdf_trim-vs.Input.no_model_peak_330	76.86	16.36948	70.51588	NA	0	0	0	Dlx5_e13.5_BG_WT_mrgdf_trim-vs.Input.no_model_peak_118	15	4.89976	8.56042	chr1	108254086	108254425	340	n	y
chr1	108342016	108342357	342	merged_peak_695	NA	NA	NA	NA	NA	NA	NA	NA	NA	NA	D830032E09Rik	Merged.645	D830032E09Rik_RefSeq	424756	Intergenic	285	288	269	262	NA	NA	NA	NA	NA	NA	NA	NA	Dlx1_e13.5_BG_WT_mrgdf_trim-vs.Input.no_model_peak_331	21.96	4.82717	9.96076	Dlx2_e13.5_BG_WT_mrgdf_trim-vs.Input.no_model_peak_656	26.1	8.26452	19.32873	NA	0	0	0	chr1	108342016	108342357	342	n	y
chr1	108797077	108797426	350	merged_peak_696	NA	NA	NA	NA	NA	NA	NA	NA	NA	NA	D830032E09Rik	Merged.646	D830032E09Rik_RefSeq	879817	Intergenic	NA	NA	NA	NA	NA	NA	NA	NA	NA	NA	NA	NA	NA	0	0	0	Dlx2_e13.5_BG_WT_mrgdf_trim-vs.Input.no_model_peak_657	16.49	5.33204	9.39956	NA	0	0	0	chr1	108797077	108797426	350	n	n
chr1	109170751	109171312	562	merged_peak_697	GE_meis_IP_q0.01_peak_122	86	5.1249	12.44555	8.65789	334	chr1	109170796	109171224	429	Cdh7	Merged.647	Cdh7_UCSC	811013	Intergenic	272	238	NA	257	NA	NA	NA	NA	NA	NA	NA	NA	NA	0	0	0	NA	0	0	0	NA	0	0	0	chr1	109170751	109171312	562	y	n
chr1	109746059	109746335	277	merged_peak_698	NA	NA	NA	NA	NA	NA	NA	NA	NA	NA	Cdh7	Merged.648	Cdh7_UCSC	235990	Intergenic	NA	NA	NA	NA	NA	NA	NA	NA	NA	NA	NA	NA	Dlx1_e13.5_BG_WT_mrgdf_trim-vs.Input.no_model_peak_332	30.94	6.71591	17.67501	NA	0	0	0	NA	0	0	0	chr1	109746059	109746335	277	n	y
chr1	109898621	109899036	416	merged_peak_699	NA	NA	NA	NA	NA	NA	NA	NA	NA	NA	Cdh7	Merged.649	Cdh7_UCSC	83289	Intergenic	281	324	319	318	NA	NA	NA	NA	NA	NA	NA	NA	Dlx1_e13.5_BG_WT_mrgdf_trim-vs.Input.no_model_peak_333	15.97	3.56801	5.64928	Dlx2_e13.5_BG_WT_mrgdf_trim-vs.Input.no_model_peak_658	25.42	8.05506	18.25379	NA	0	0	0	chr1	109898621	109899036	416	n	y
chr1	109949234	109949577	344	merged_peak_700	NA	NA	NA	NA	NA	NA	NA	NA	NA	NA	Cdh7	Merged.650	Cdh7_UCSC	32748	Intergenic	256	431	533	297	NA	NA	NA	NA	NA	NA	NA	NA	NA	0	0	0	Dlx2_e13.5_BG_WT_mrgdf_trim-vs.Input.no_model_peak_659	16.49	5.33204	9.39956	NA	0	0	0	chr1	109949234	109949577	344	n	n
chr1	110639097	110639411	315	merged_peak_701	NA	NA	NA	NA	NA	NA	NA	NA	NA	NA	Cdh19	Merged.651	Cdh19_RefSeq	337959	Intergenic	NA	NA	NA	NA	NA	NA	NA	NA	NA	NA	NA	NA	Dlx1_e13.5_BG_WT_mrgdf_trim-vs.Input.no_model_peak_334	42.92	9.23424	29.65944	NA	0	0	0	NA	0	0	0	chr1	110639097	110639411	315	n	y
chr1	110847247	110847492	246	merged_peak_702	NA	NA	NA	NA	NA	NA	NA	NA	NA	NA	Cdh19	Merged.652	Cdh19_RefSeq	129878	Intergenic	NA	NA	NA	NA	NA	NA	NA	NA	NA	NA	NA	NA	Dlx1_e13.5_BG_WT_mrgdf_trim-vs.Input.no_model_peak_335	30.94	6.71591	17.67501	NA	0	0	0	NA	0	0	0	chr1	110847247	110847492	246	n	y
chr1	111857805	111858172	368	merged_peak_703	NA	NA	NA	NA	NA	NA	NA	NA	NA	NA	Dsel	Merged.653	Dsel_RefSeq	6744	Intergenic	306	324	487	489	NA	NA	NA	NA	NA	NA	NA	NA	NA	0	0	0	NA	0	0	0	NA	0	0	0	chr1	111857805	111858172	368	n	n
chr1	112243033	112243348	316	merged_peak_704	NA	NA	NA	NA	NA	NA	NA	NA	NA	NA	Dsel	Merged.654	Dsel_RefSeq	378114	Intergenic	NA	NA	NA	NA	NA	NA	NA	NA	NA	NA	NA	NA	Dlx1_e13.5_BG_WT_mrgdf_trim-vs.Input.no_model_peak_336	52.9	11.33284	40.76909	NA	0	0	0	Dlx5_e13.5_BG_WT_mrgdf_trim-vs.Input.no_model_peak_119	31	9.79953	25.00821	chr1	112243033	112243348	316	n	y
chr1	113383412	113384024	613	merged_peak_705	GE_meis_IP_q0.01_peak_123	64	4.53357	10.07273	6.42581	153	chr1	113383662	113383926	265	Dsel	Merged.655	Dsel_RefSeq	1518493	Intergenic	NA	NA	NA	NA	NA	NA	NA	NA	NA	NA	NA	NA	NA	0	0	0	NA	0	0	0	NA	0	0	0	chr1	113383412	113384024	613	y	n
chr1	113395391	113395724	334	merged_peak_706	GE_meis_IP_q0.01_peak_124	39	3.73823	7.4058	3.97272	140	chr1	113395391	113395724	334	NA	NA	NA	NA	NA	NA	NA	NA	NA	NA	NA	NA	NA	NA	NA	NA	NA	NA	NA	NA	NA	NA	NA	NA	NA	NA	NA	NA	NA	NA	NA	NA	NA	y	n
chr1	113920810	113921136	327	merged_peak_707	NA	NA	NA	NA	NA	NA	NA	NA	NA	NA	AK043174	Merged.656	AK043174_UCSC	1763481	Intergenic	NA	NA	NA	NA	NA	NA	NA	NA	NA	NA	NA	NA	Dlx1_e13.5_BG_WT_mrgdf_trim-vs.Input.no_model_peak_337	51.9	11.12298	39.61896	Dlx2_e13.5_BG_WT_mrgdf_trim-vs.Input.no_model_peak_663	24.73	7.8456	17.19512	Dlx5_e13.5_BG_WT_mrgdf_trim-vs.Input.no_model_peak_120	17	5.51224	10.34264	chr1	113920810	113921136	327	n	y
chr1	114236278	114236622	345	merged_peak_708	NA	NA	NA	NA	NA	NA	NA	NA	NA	NA	AK043174	Merged.657	AK043174_UCSC	1447995	Intergenic	312	328	337	95	NA	NA	NA	NA	NA	NA	NA	NA	Dlx1_e13.5_BG_WT_mrgdf_trim-vs.Input.no_model_peak_338	27.95	6.08633	14.96246	NA	0	0	0	NA	0	0	0	chr1	114236278	114236622	345	n	y
chr1	114528518	114529009	492	merged_peak_709	NA	NA	NA	NA	NA	NA	NA	NA	NA	NA	AK043174	Merged.658	AK043174_UCSC	1155608	Intergenic	344	375	345	294	NA	NA	NA	NA	NA	NA	NA	NA	Dlx1_e13.5_BG_WT_mrgdf_trim-vs.Input.no_model_peak_339	16.97	3.77787	6.31144	Dlx2_e13.5_BG_WT_mrgdf_trim-vs.Input.no_model_peak_664	30.91	9.73076	23.7802	NA	0	0	0	chr1	114528518	114529009	492	n	y
chr1	114568719	114568981	263	merged_peak_710	NA	NA	NA	NA	NA	NA	NA	NA	NA	NA	AK043174	Merged.659	AK043174_UCSC	1115636	Intergenic	NA	NA	NA	NA	NA	NA	NA	NA	NA	NA	NA	NA	Dlx1_e13.5_BG_WT_mrgdf_trim-vs.Input.no_model_peak_340	36.93	7.97507	23.45915	Dlx2_e13.5_BG_WT_mrgdf_trim-vs.Input.no_model_peak_665	21.29	6.79828	14.12332	NA	0	0	0	chr1	114568719	114568981	263	n	y
chr1	115784669	115785205	537	merged_peak_711	NA	NA	NA	NA	NA	NA	NA	NA	NA	NA	Cntnap5a	Merged.660	Cntnap5a_RefSeq	99531	GeneBody	543	624	524	300	NA	NA	NA	NA	NA	NA	NA	NA	NA	0	0	0	Dlx2_e13.5_BG_WT_mrgdf_trim-vs.Input.no_model_peak_666	28.16	8.89291	21.52516	NA	0	0	0	chr1	115784669	115785205	537	n	n
chr1	116107638	116108050	413	merged_peak_712	NA	NA	NA	NA	NA	NA	NA	NA	NA	NA	Cntnap5a	Merged.661	Cntnap5a_RefSeq	422500	GeneBody	267	262	231	NA	NA	NA	NA	NA	NA	NA	NA	NA	NA	0	0	0	Dlx2_e13.5_BG_WT_mrgdf_trim-vs.Input.no_model_peak_669	15.11	4.91312	8.52331	NA	0	0	0	chr1	116107638	116108050	413	n	n
chr1	116149784	116150171	388	merged_peak_713	GE_meis_IP_q0.01_peak_125	102	5.51912	14.10938	10.23211	132	chr1	116149839	116150155	317	Cntnap5a	Merged.662	Cntnap5a_RefSeq	464646	GeneBody	NA	NA	NA	NA	NA	NA	NA	NA	NA	NA	NA	NA	Dlx1_e13.5_BG_WT_mrgdf_trim-vs.Input.no_model_peak_342	16.97	3.77787	6.31144	NA	0	0	0	NA	0	0	0	chr1	116149784	116150171	388	y	y
chr1	116392209	116393029	821	merged_peak_714	NA	NA	NA	NA	NA	NA	NA	NA	NA	NA	Cntnap5a	Merged.663	Cntnap5a_RefSeq	707071	GeneBody	250	238	211	477	NA	NA	NA	NA	NA	NA	NA	NA	NA	0	0	0	Dlx2_e13.5_BG_WT_mrgdf_trim-vs.Input.no_model_peak_670	35.72	11.19701	29.651	NA	0	0	0	chr1	116392209	116393029	821	n	n
chr1	116431714	116432122	409	merged_peak_715	NA	NA	NA	NA	NA	NA	NA	NA	NA	NA	Cntnap5a	Merged.664	Cntnap5a_RefSeq	746576	GeneBody	424	246	NA	303	NA	NA	NA	NA	NA	NA	NA	NA	NA	0	0	0	Dlx2_e13.5_BG_WT_mrgdf_trim-vs.Input.no_model_peak_671	19.23	6.16989	12.16984	NA	0	0	0	chr1	116431714	116432122	409	n	n
chr1	116455222	116455593	372	merged_peak_716	NA	NA	NA	NA	NA	NA	NA	NA	NA	NA	Cntnap5a	Merged.665	Cntnap5a_RefSeq	770084	GeneBody	323	375	328	163	NA	NA	NA	NA	NA	NA	NA	NA	NA	0	0	0	Dlx2_e13.5_BG_WT_mrgdf_trim-vs.Input.no_model_peak_672	36.41	11.40647	30.86212	NA	0	0	0	chr1	116455222	116455593	372	n	n
chr1	116916311	116916785	475	merged_peak_717	NA	NA	NA	NA	NA	NA	NA	NA	NA	NA	Cntnap5a	Merged.666	Cntnap5a_RefSeq	1231173	Intergenic	262	NA	NA	NA	NA	NA	NA	NA	NA	NA	NA	NA	NA	0	0	0	NA	0	0	0	NA	0	0	0	chr1	116916311	116916785	475	n	n
chr1	118311013	118311644	632	merged_peak_718	NA	NA	NA	NA	NA	NA	NA	NA	NA	NA	Tsn	Merged.667	Tsn_RefSeq	0	TSS	272	262	451	68	NA	NA	NA	NA	NA	NA	NA	NA	Dlx1_e13.5_BG_WT_mrgdf_trim-vs.Input.no_model_peak_343b	18.96	4.19759	7.70683	Dlx2_e13.5_BG_WT_mrgdf_trim-vs.Input.no_model_peak_673	40.53	12.66325	35.81911	Dlx5_e13.5_BG_WT_mrgdf_trim-vs.Input.no_model_peak_121	14	4.59353	7.70739	chr1	118311013	118311644	632	n	y
chr1	118321642	118321956	315	merged_peak_719	NA	NA	NA	NA	NA	NA	NA	NA	NA	NA	Nifk	Merged.668	Nifk_RefSeq	0	TSS	250	238	NA	NA	NA	NA	NA	NA	NA	NA	NA	NA	NA	0	0	0	NA	0	0	0	NA	0	0	0	chr1	118321642	118321956	315	n	n
chr1	118388568	118389629	1062	merged_peak_720	NA	NA	NA	NA	NA	NA	NA	NA	NA	NA	Clasp1	Merged.669	Clasp1_RefSeq	0	TSS	299	509	363	1072	NA	NA	NA	NA	NA	NA	NA	NA	NA	0	0	0	Dlx2_e13.5_BG_WT_mrgdf_trim-vs.Input.no_model_peak_674a	28.16	8.89291	21.52516	NA	0	0	0	chr1	118388568	118389629	1062	n	n
chr1	118458875	118459616	742	merged_peak_721	NA	NA	NA	NA	NA	NA	NA	NA	NA	NA	2900060B14Rik	Merged.670	2900060B14Rik_RefSeq	0	TSS	318	294	211	9	NA	NA	NA	NA	NA	NA	NA	NA	NA	0	0	0	Dlx2_e13.5_BG_WT_mrgdf_trim-vs.Input.no_model_peak_675a	17.17	5.5415	10.30023	NA	0	0	0	chr1	118458875	118459616	742	n	n
chr1	118480512	118481720	1209	merged_peak_722	GE_meis_IP_q0.01_peak_126	111	5.60735	15.09254	11.1659	83	chr1	118480839	118481089	251	2900060B14Rik	Merged.671	2900060B14Rik_RefSeq	21246	GeneBody	289	294	211	30	NA	NA	NA	NA	NA	NA	NA	NA	Dlx1_e13.5_BG_WT_mrgdf_trim-vs.Input.no_model_peak_345	17.97	3.98773	6.9977	Dlx2_e13.5_BG_WT_mrgdf_trim-vs.Input.no_model_peak_676a	84.49	26.06888	99.01244	Dlx5_e13.5_BG_WT_mrgdf_trim-vs.Input.no_model_peak_122	37	11.63694	32.18049	chr1	118480512	118481720	1209	y	y
chr1	118776593	118777018	426	merged_peak_723	NA	NA	NA	NA	NA	NA	NA	NA	NA	NA	Tfcp2l1	Merged.672	Tfcp2l1_RefSeq	148647	Intergenic	500	394	398	288	hs522	Positive	hindbrain (rhombencephalon)[7/7], forebrain[6/7], other[6/7]	1	0	NA	NA	NA	NA	0	0	0	Dlx2_e13.5_BG_WT_mrgdf_trim-vs.Input.no_model_peak_677	30.22	9.5213	23.7802	NA	0	0	0	chr1	118776593	118777018	426	n	n
chr1	118891399	118891767	369	merged_peak_724	NA	NA	NA	NA	NA	NA	NA	NA	NA	NA	Mir6346	Merged.673	Mir6346_RefSeq	62451	GeneBody	428	499	470	172	NA	NA	NA	NA	NA	NA	NA	NA	NA	0	0	0	Dlx2_e13.5_BG_WT_mrgdf_trim-vs.Input.no_model_peak_678	41.9	13.08217	37.0851	NA	0	0	0	chr1	118891399	118891767	369	n	n
chr1	118982455	118983064	610	merged_peak_725	NA	NA	NA	NA	NA	NA	NA	NA	NA	NA	Mir6346	Merged.674	Mir6346_RefSeq	28234	GeneBody	244	228	324	11	NA	NA	NA	NA	NA	NA	NA	NA	NA	0	0	0	Dlx2_e13.5_BG_WT_mrgdf_trim-vs.Input.no_model_peak_679	27.48	8.68345	20.41937	NA	0	0	0	chr1	118982455	118983064	610	n	n
chr1	118990792	118991188	397	merged_peak_726	NA	NA	NA	NA	NA	NA	NA	NA	NA	NA	Mir6346	Merged.675	Mir6346_RefSeq	36571	GeneBody	627	687	639	549	hs1790	Negative	NA	0	1	NA	NA	NA	NA	0	0	0	Dlx2_e13.5_BG_WT_mrgdf_trim-vs.Input.no_model_peak_680	15.8	5.12258	8.52331	NA	0	0	0	chr1	118990792	118991188	397	n	n
chr1	119047432	119047688	257	merged_peak_727	NA	NA	NA	NA	NA	NA	NA	NA	NA	NA	Gli2	Merged.676	Gli2_RefSeq	5929	GeneBody	328	254	538	119	NA	NA	NA	NA	NA	NA	NA	NA	NA	0	0	0	Dlx2_e13.5_BG_WT_mrgdf_trim-vs.Input.no_model_peak_682	22.67	7.21721	15.12918	NA	0	0	0	chr1	119047432	119047688	257	n	n
chr1	119053563	119053999	437	merged_peak_728	NA	NA	NA	NA	NA	NA	NA	NA	NA	NA	Gli2	Merged.677	Gli2_RefSeq	0	TSS	292	294	451	449	NA	NA	NA	NA	NA	NA	NA	NA	NA	0	0	0	NA	0	0	0	NA	0	0	0	chr1	119053563	119053999	437	n	n
chr1	119328800	119329307	508	merged_peak_729	GE_meis_IP_q0.01_peak_127	64	4.53357	10.07273	6.42581	126	chr1	119328855	119329228	374	AK039419	Merged.678	AK039419_UCSC	0	TSS	587	649	609	13	NA	NA	NA	NA	NA	NA	NA	NA	NA	0	0	0	Dlx2_e13.5_BG_WT_mrgdf_trim-vs.Input.no_model_peak_683	23.36	7.42667	16.15336	NA	0	0	0	chr1	119328800	119329307	508	y	n
chr1	119388738	119389015	278	merged_peak_730	NA	NA	NA	NA	NA	NA	NA	NA	NA	NA	Inhbb	Merged.679	Inhbb_RefSeq	33231	Intergenic	499	604	552	228	NA	NA	NA	NA	NA	NA	NA	NA	NA	0	0	0	Dlx2_e13.5_BG_WT_mrgdf_trim-vs.Input.no_model_peak_685	18.55	5.96043	11.22404	NA	0	0	0	chr1	119388738	119389015	278	n	n
chr1	119681655	119682428	774	merged_peak_731	NA	NA	NA	NA	NA	NA	NA	NA	NA	NA	Ptpn4	Merged.680	Ptpn4_UCSC	5336	GeneBody	285	NA	NA	NA	NA	NA	NA	NA	NA	NA	NA	NA	Dlx1_e13.5_BG_WT_mrgdf_trim-vs.Input.no_model_peak_346	25.95	5.66661	13.22871	Dlx2_e13.5_BG_WT_mrgdf_trim-vs.Input.no_model_peak_686	52.89	16.43358	51.63711	NA	0	0	0	chr1	119681655	119682428	774	n	y
chr1	120120929	120121326	398	merged_peak_732	NA	NA	NA	NA	NA	NA	NA	NA	NA	NA	3110009E18Rik	Merged.681	3110009E18Rik_RefSeq	0	TSS	315	333	269	20	NA	NA	NA	NA	NA	NA	NA	NA	Dlx1_e13.5_BG_WT_mrgdf_trim-vs.Input.no_model_peak_347	17.97	3.98773	6.9977	Dlx2_e13.5_BG_WT_mrgdf_trim-vs.Input.no_model_peak_687	13.05	4.28473	6.84998	NA	0	0	0	chr1	120120929	120121326	398	n	y
chr1	120643783	120644357	575	merged_peak_733	NA	NA	NA	NA	NA	NA	NA	NA	NA	NA	En1	Merged.682	En1_RefSeq	41295	Intergenic	552	665	610	1048	NA	NA	NA	NA	NA	NA	NA	NA	NA	0	0	0	Dlx2_e13.5_BG_WT_mrgdf_trim-vs.Input.no_model_peak_690a	19.92	6.37936	12.16984	NA	0	0	0	chr1	120643783	120644357	575	n	n
chr1	120817612	120818230	619	merged_peak_734	NA	NA	NA	NA	NA	NA	NA	NA	NA	NA	En1	Merged.683	En1_RefSeq	215124	Intergenic	392	445	390	360	NA	NA	NA	NA	NA	NA	NA	NA	Dlx1_e13.5_BG_WT_mrgdf_trim-vs.Input.no_model_peak_350	26.95	5.87647	14.08777	Dlx2_e13.5_BG_WT_mrgdf_trim-vs.Input.no_model_peak_691	40.53	12.66325	35.81911	NA	0	0	0	chr1	120817612	120818230	619	n	y
chr1	120911984	120912649	666	merged_peak_735	NA	NA	NA	NA	NA	NA	NA	NA	NA	NA	Celrr	Merged.684	Celrr_RefSeq	174754	Intergenic	647	744	670	479	NA	NA	NA	NA	NA	NA	NA	NA	Dlx1_e13.5_BG_WT_mrgdf_trim-vs.Input.no_model_peak_351	34.94	7.55535	21.48152	Dlx2_e13.5_BG_WT_mrgdf_trim-vs.Input.no_model_peak_692	41.22	12.87271	37.0851	Dlx5_e13.5_BG_WT_mrgdf_trim-vs.Input.no_model_peak_123	16	5.206	9.43932	chr1	120911984	120912649	666	n	y
chr1	121051107	121051699	593	merged_peak_736	NA	NA	NA	NA	NA	NA	NA	NA	NA	NA	Celrr	Merged.685	Celrr_RefSeq	35704	Intergenic	285	254	651	7	NA	NA	NA	NA	NA	NA	NA	NA	NA	0	0	0	Dlx2_e13.5_BG_WT_mrgdf_trim-vs.Input.no_model_peak_693	38.47	12.03486	33.31868	NA	0	0	0	chr1	121051107	121051699	593	n	n
chr1	121136313	121136786	474	merged_peak_737	NA	NA	NA	NA	NA	NA	NA	NA	NA	NA	Celrr	Merged.686	Celrr_RefSeq	48907	Intergenic	585	691	634	284	NA	NA	NA	NA	NA	NA	NA	NA	Dlx1_e13.5_BG_WT_mrgdf_trim-vs.Input.no_model_peak_352	19.96	4.40745	8.4377	Dlx2_e13.5_BG_WT_mrgdf_trim-vs.Input.no_model_peak_696	29.54	9.31184	22.6456	NA	0	0	0	chr1	121136313	121136786	474	n	y
chr1	121314339	121314673	335	merged_peak_738	NA	NA	NA	NA	NA	NA	NA	NA	NA	NA	Insig2	Merged.687	Insig2_UCSC	2013	GeneBody	529	627	524	368	NA	NA	NA	NA	NA	NA	NA	NA	NA	0	0	0	NA	0	0	0	NA	0	0	0	chr1	121314339	121314673	335	n	n
chr1	121567857	121568184	328	merged_peak_739	NA	NA	NA	NA	NA	NA	NA	NA	NA	NA	Ddx18	Merged.688	Ddx18_RefSeq	0	TSS	244	401	310	90	NA	NA	NA	NA	NA	NA	NA	NA	Dlx1_e13.5_BG_WT_mrgdf_trim-vs.Input.no_model_peak_353	22.96	5.03703	10.75116	NA	0	0	0	NA	0	0	0	chr1	121567857	121568184	328	n	y
chr1	122095843	122096072	230	merged_peak_740	GE_meis_IP_q0.01_peak_128	71	4.73068	10.84645	7.15164	127	chr1	122095843	122096072	230	NA	NA	NA	NA	NA	NA	NA	NA	NA	NA	NA	NA	NA	NA	NA	NA	NA	NA	NA	NA	NA	NA	NA	NA	NA	NA	NA	NA	NA	NA	NA	NA	NA	y	n
chr1	124526285	124526567	283	merged_peak_741	GE_meis_IP_q0.01_peak_129	215	7.52909	25.83355	21.50893	119	chr1	124526285	124526567	283	NA	NA	NA	NA	NA	NA	NA	NA	NA	NA	NA	NA	NA	NA	NA	NA	NA	NA	NA	NA	NA	NA	NA	NA	NA	NA	NA	NA	NA	NA	NA	NA	NA	y	n
chr1	124576533	124576898	366	merged_peak_742	GE_meis_IP_q0.01_peak_130	93	5.12518	13.16021	9.35984	101	chr1	124576660	124576882	223	AK043935	Merged.689	AK043935_UCSC	269139	GeneBody	344	359	255	174	NA	NA	NA	NA	NA	NA	NA	NA	Dlx1_e13.5_BG_WT_mrgdf_trim-vs.Input.no_model_peak_355	24.95	5.45675	12.38583	NA	0	0	0	NA	0	0	0	chr1	124576533	124576898	366	y	y
chr1	124652010	124652736	727	merged_peak_743	NA	NA	NA	NA	NA	NA	NA	NA	NA	NA	AK043935	Merged.690	AK043935_UCSC	193301	GeneBody	362	269	506	399	NA	NA	NA	NA	NA	NA	NA	NA	Dlx1_e13.5_BG_WT_mrgdf_trim-vs.Input.no_model_peak_356	23.96	5.24689	11.55976	Dlx2_e13.5_BG_WT_mrgdf_trim-vs.Input.no_model_peak_699	14.43	4.70365	7.67292	Dlx5_e13.5_BG_WT_mrgdf_trim-vs.Input.no_model_peak_125	14	4.59353	7.70739	chr1	124652010	124652736	727	n	y
chr1	124655928	124656228	301	merged_peak_744	NA	NA	NA	NA	NA	NA	NA	NA	NA	NA	AK043935	Merged.691	AK043935_UCSC	189809	GeneBody	312	328	239	274	NA	NA	NA	NA	NA	NA	NA	NA	NA	0	0	0	NA	0	0	0	NA	0	0	0	chr1	124655928	124656228	301	n	n
chr1	125172603	125173082	480	merged_peak_745	NA	NA	NA	NA	NA	NA	NA	NA	NA	NA	DQ564750	Merged.692	DQ564750_UCSC	2002	Intergenic	395	450	333	265	NA	NA	NA	NA	NA	NA	NA	NA	NA	0	0	0	NA	0	0	0	NA	0	0	0	chr1	125172603	125173082	480	n	n
chr1	125351215	125351949	735	merged_peak_746	GE_meis_IP_q0.01_peak_131	86	5.1249	12.44555	8.65789	80	chr1	125351515	125351758	244	Actr3	Merged.693	Actr3_UCSC	83539	Intergenic	244	228	413	144	NA	NA	NA	NA	NA	NA	NA	NA	Dlx1_e13.5_BG_WT_mrgdf_trim-vs.Input.no_model_peak_358	62.88	13.43144	52.69291	Dlx2_e13.5_BG_WT_mrgdf_trim-vs.Input.no_model_peak_700	96.17	29.62975	118.25325	Dlx5_e13.5_BG_WT_mrgdf_trim-vs.Input.no_model_peak_126	20	6.43094	13.18697	chr1	125351215	125351949	735	y	y
chr1	125375796	125376024	229	merged_peak_747	NA	NA	NA	NA	NA	NA	NA	NA	NA	NA	Actr3	Merged.694	Actr3_UCSC	59464	Intergenic	NA	NA	NA	NA	NA	NA	NA	NA	NA	NA	NA	NA	NA	0	0	0	NA	0	0	0	NA	0	0	0	chr1	125375796	125376024	229	n	n
chr1	125435556	125436210	655	merged_peak_748	NA	NA	NA	NA	NA	NA	NA	NA	NA	NA	Actr3	Merged.695	Actr3_RefSeq	0	TSS	244	228	592	237	NA	NA	NA	NA	NA	NA	NA	NA	NA	0	0	0	Dlx2_e13.5_BG_WT_mrgdf_trim-vs.Input.no_model_peak_701	17.86	5.75097	10.30023	NA	0	0	0	chr1	125435556	125436210	655	n	n
chr1	125623847	125624056	210	merged_peak_749	GE_meis_IP_q0.01_peak_132	43	3.94223	7.86371	4.37842	68	chr1	125623847	125624056	210	NA	NA	NA	NA	NA	NA	NA	NA	NA	NA	NA	NA	NA	NA	NA	NA	NA	NA	NA	NA	NA	NA	NA	NA	NA	NA	NA	NA	NA	NA	NA	NA	NA	y	n
chr1	125639353	125640420	1068	merged_peak_750	NA	NA	NA	NA	NA	NA	NA	NA	NA	NA	Gpr39	Merged.696	Gpr39_RefSeq	36574	Intergenic	285	362	359	57	NA	NA	NA	NA	NA	NA	NA	NA	Dlx1_e13.5_BG_WT_mrgdf_trim-vs.Input.no_model_peak_360	22.96	5.03703	10.75116	Dlx2_e13.5_BG_WT_mrgdf_trim-vs.Input.no_model_peak_702a	35.03	10.98754	29.651	Dlx5_e13.5_BG_WT_mrgdf_trim-vs.Input.no_model_peak_127	12	3.98106	6.08548	chr1	125639353	125640420	1068	n	y
chr1	125910588	125911195	608	merged_peak_751	NA	NA	NA	NA	NA	NA	NA	NA	NA	NA	Lypd1	Merged.697	Lypd1_UCSC	168	TSS	397	406	426	48	NA	NA	NA	NA	NA	NA	NA	NA	Dlx1_e13.5_BG_WT_mrgdf_trim-vs.Input.no_model_peak_361	21.96	4.82717	9.96076	Dlx2_e13.5_BG_WT_mrgdf_trim-vs.Input.no_model_peak_704	23.36	7.42667	16.15336	Dlx5_e13.5_BG_WT_mrgdf_trim-vs.Input.no_model_peak_128	20	6.43094	13.18697	chr1	125910588	125911195	608	n	y
chr1	126011492	126012069	578	merged_peak_752	NA	NA	NA	NA	NA	NA	NA	NA	NA	NA	Lypd1	Merged.698	Lypd1_RefSeq	99277	GeneBody	256	305	420	256	NA	NA	NA	NA	NA	NA	NA	NA	Dlx1_e13.5_BG_WT_mrgdf_trim-vs.Input.no_model_peak_362	22.96	5.03703	10.75116	Dlx2_e13.5_BG_WT_mrgdf_trim-vs.Input.no_model_peak_705	40.53	12.66325	35.81911	Dlx5_e13.5_BG_WT_mrgdf_trim-vs.Input.no_model_peak_129	11	3.67482	5.32047	chr1	126011492	126012069	578	n	y
chr1	126208988	126209339	352	merged_peak_753	NA	NA	NA	NA	NA	NA	NA	NA	NA	NA	Nckap5	Merged.699	Nckap5_UCSC	172844	GeneBody	256	588	288	19	NA	NA	NA	NA	NA	NA	NA	NA	NA	0	0	0	Dlx2_e13.5_BG_WT_mrgdf_trim-vs.Input.no_model_peak_707	20.61	6.58882	13.13659	NA	0	0	0	chr1	126208988	126209339	352	n	n
chr1	126282195	126282471	277	merged_peak_754	NA	NA	NA	NA	NA	NA	NA	NA	NA	NA	Nckap5	Merged.700	Nckap5_UCSC	99712	GeneBody	453	558	514	188	NA	NA	NA	NA	NA	NA	NA	NA	NA	0	0	0	NA	0	0	0	NA	0	0	0	chr1	126282195	126282471	277	n	n
chr1	126294191	126294554	364	merged_peak_755	NA	NA	NA	NA	NA	NA	NA	NA	NA	NA	Nckap5	Merged.701	Nckap5_UCSC	87629	GeneBody	250	262	520	20	NA	NA	NA	NA	NA	NA	NA	NA	NA	0	0	0	Dlx2_e13.5_BG_WT_mrgdf_trim-vs.Input.no_model_peak_708	15.8	5.12258	8.52331	NA	0	0	0	chr1	126294191	126294554	364	n	n
chr1	126299213	126299523	311	merged_peak_756	NA	NA	NA	NA	NA	NA	NA	NA	NA	NA	Nckap5	Merged.702	Nckap5_UCSC	82660	GeneBody	262	276	449	890	NA	NA	NA	NA	NA	NA	NA	NA	NA	0	0	0	Dlx2_e13.5_BG_WT_mrgdf_trim-vs.Input.no_model_peak_709	15.8	5.12258	8.52331	NA	0	0	0	chr1	126299213	126299523	311	n	n
chr1	126391013	126391746	734	merged_peak_757	GE_meis_IP_q0.01_peak_133	79	4.23067	11.73	7.98455	113	chr1	126391228	126391526	299	Nckap5	Merged.703	Nckap5_UCSC	8827	GeneBody	262	352	211	276	NA	NA	NA	NA	NA	NA	NA	NA	Dlx1_e13.5_BG_WT_mrgdf_trim-vs.Input.no_model_peak_364	79.85	16.99906	74.48524	Dlx2_e13.5_BG_WT_mrgdf_trim-vs.Input.no_model_peak_710	87.93	27.11619	103.75784	Dlx5_e13.5_BG_WT_mrgdf_trim-vs.Input.no_model_peak_130	44	13.78059	41.05772	chr1	126391013	126391746	734	y	y
chr1	126394302	126394564	263	merged_peak_758	NA	NA	NA	NA	NA	NA	NA	NA	NA	NA	Nckap5	Merged.704	Nckap5_UCSC	12116	GeneBody	NA	NA	NA	NA	NA	NA	NA	NA	NA	NA	NA	NA	Dlx1_e13.5_BG_WT_mrgdf_trim-vs.Input.no_model_peak_365	44.92	9.65396	31.80836	Dlx2_e13.5_BG_WT_mrgdf_trim-vs.Input.no_model_peak_711	18.55	5.96043	11.22404	NA	0	0	0	chr1	126394302	126394564	263	n	y
chr1	126431717	126431978	262	merged_peak_759	NA	NA	NA	NA	NA	NA	NA	NA	NA	NA	Nckap5	Merged.705	Nckap5_UCSC	49531	GeneBody	403	438	356	50	NA	NA	NA	NA	NA	NA	NA	NA	NA	0	0	0	NA	0	0	0	NA	0	0	0	chr1	126431717	126431978	262	n	n
chr1	126726322	126727216	895	merged_peak_760	NA	NA	NA	NA	NA	NA	NA	NA	NA	NA	Nckap5	Merged.706	Nckap5_RefSeq	103414	GeneBody	262	254	310	45	NA	NA	NA	NA	NA	NA	NA	NA	NA	0	0	0	Dlx2_e13.5_BG_WT_mrgdf_trim-vs.Input.no_model_peak_713	34.35	10.77808	28.45175	Dlx5_e13.5_BG_WT_mrgdf_trim-vs.Input.no_model_peak_131	15	4.89976	8.56042	chr1	126726322	126727216	895	n	n
chr1	126737620	126737916	297	merged_peak_761	NA	NA	NA	NA	NA	NA	NA	NA	NA	NA	Nckap5	Merged.707	Nckap5_RefSeq	92714	GeneBody	339	375	288	113	NA	NA	NA	NA	NA	NA	NA	NA	NA	0	0	0	Dlx2_e13.5_BG_WT_mrgdf_trim-vs.Input.no_model_peak_714	19.23	6.16989	12.16984	NA	0	0	0	chr1	126737620	126737916	297	n	n
chr1	126805380	126805708	329	merged_peak_762	NA	NA	NA	NA	NA	NA	NA	NA	NA	NA	Nckap5	Merged.708	Nckap5_RefSeq	24922	GeneBody	NA	NA	NA	NA	NA	NA	NA	NA	NA	NA	NA	NA	Dlx1_e13.5_BG_WT_mrgdf_trim-vs.Input.no_model_peak_366	38.93	8.39479	25.48284	Dlx2_e13.5_BG_WT_mrgdf_trim-vs.Input.no_model_peak_715	32.29	10.14969	26.09014	NA	0	0	0	chr1	126805380	126805708	329	n	y
chr1	126830376	126831255	880	merged_peak_763	NA	NA	NA	NA	NA	NA	NA	NA	NA	NA	Nckap5	Merged.709	Nckap5_RefSeq	0	TSS	360	362	449	861	NA	NA	NA	NA	NA	NA	NA	NA	Dlx1_e13.5_BG_WT_mrgdf_trim-vs.Input.no_model_peak_367	27.95	6.08633	14.96246	Dlx2_e13.5_BG_WT_mrgdf_trim-vs.Input.no_model_peak_716	57.7	17.89982	58.58981	NA	0	0	0	chr1	126830376	126831255	880	n	y
chr1	127014892	127015735	844	merged_peak_764	GE_meis_IP_q0.01_peak_134	279	9.26425	32.47591	27.95119	196	chr1	127015242	127015641	400	AK016413	Merged.710	AK016413_UCSC	138302	Intergenic	244	228	269	123	NA	NA	NA	NA	NA	NA	NA	NA	Dlx1_e13.5_BG_WT_mrgdf_trim-vs.Input.no_model_peak_368	22.96	5.03703	10.75116	Dlx2_e13.5_BG_WT_mrgdf_trim-vs.Input.no_model_peak_717	25.42	8.05506	18.25379	NA	0	0	0	chr1	127014892	127015735	844	y	y
chr1	127408890	127409323	434	merged_peak_765	NA	NA	NA	NA	NA	NA	NA	NA	NA	NA	AK015544	Merged.711	AK015544_UCSC	74679	GeneBody	478	547	398	180	NA	NA	NA	NA	NA	NA	NA	NA	NA	0	0	0	Dlx2_e13.5_BG_WT_mrgdf_trim-vs.Input.no_model_peak_718	21.98	7.00774	14.12332	NA	0	0	0	chr1	127408890	127409323	434	n	n
chr1	127414528	127414783	256	merged_peak_766	NA	NA	NA	NA	NA	NA	NA	NA	NA	NA	AK015544	Merged.712	AK015544_UCSC	69219	GeneBody	NA	NA	NA	NA	NA	NA	NA	NA	NA	NA	NA	NA	NA	0	0	0	NA	0	0	0	NA	0	0	0	chr1	127414528	127414783	256	n	n
chr1	127420813	127421046	234	merged_peak_767	NA	NA	NA	NA	NA	NA	NA	NA	NA	NA	AK015544	Merged.713	AK015544_UCSC	62956	GeneBody	262	246	426	12	NA	NA	NA	NA	NA	NA	NA	NA	NA	0	0	0	Dlx2_e13.5_BG_WT_mrgdf_trim-vs.Input.no_model_peak_719	17.86	5.75097	10.30023	NA	0	0	0	chr1	127420813	127421046	234	n	n
chr1	127530905	127531796	892	merged_peak_768	NA	NA	NA	NA	NA	NA	NA	NA	NA	NA	AK015544	Merged.714	AK015544_UCSC	46900	GeneBody	407	468	349	410	hs1728	Negative	NA	0	1	NA	NA	NA	Dlx1_e13.5_BG_WT_mrgdf_trim-vs.Input.no_model_peak_371a	28.95	6.29619	15.85222	Dlx2_e13.5_BG_WT_mrgdf_trim-vs.Input.no_model_peak_720	92.73	28.58243	111.76424	Dlx5_e13.5_BG_WT_mrgdf_trim-vs.Input.no_model_peak_132	16	5.206	9.43932	chr1	127530905	127531796	892	n	y
chr1	127773702	127774422	721	merged_peak_769	NA	NA	NA	NA	NA	NA	NA	NA	NA	NA	Ccnt2	Merged.715	Ccnt2_RefSeq	0	TSS	299	310	544	21	NA	NA	NA	NA	NA	NA	NA	NA	Dlx1_e13.5_BG_WT_mrgdf_trim-vs.Input.no_model_peak_372	18.96	4.19759	7.70683	Dlx2_e13.5_BG_WT_mrgdf_trim-vs.Input.no_model_peak_721	22.67	7.21721	15.12918	NA	0	0	0	chr1	127773702	127774422	721	n	y
chr1	128102652	128103747	1096	merged_peak_770	NA	NA	NA	NA	NA	NA	NA	NA	NA	NA	R3hdm1	Merged.716	R3hdm1_RefSeq	0	TSS	444	522	398	105	NA	NA	NA	NA	NA	NA	NA	NA	Dlx1_e13.5_BG_WT_mrgdf_trim-vs.Input.no_model_peak_373	16.97	3.77787	6.31144	NA	0	0	0	NA	0	0	0	chr1	128102652	128103747	1096	n	y
chr1	128368800	128369124	325	merged_peak_771	NA	NA	NA	NA	NA	NA	NA	NA	NA	NA	Dars	Merged.717	Dars_UCSC	7194	GeneBody	328	352	263	39	NA	NA	NA	NA	NA	NA	NA	NA	NA	0	0	0	NA	0	0	0	NA	0	0	0	chr1	128368800	128369124	325	n	n
chr1	128372207	128372515	309	merged_peak_772	NA	NA	NA	NA	NA	NA	NA	NA	NA	NA	Dars	Merged.718	Dars_UCSC	3803	Exon	285	246	499	15	NA	NA	NA	NA	NA	NA	NA	NA	Dlx1_e13.5_BG_WT_mrgdf_trim-vs.Input.no_model_peak_374	16.97	3.77787	6.31144	NA	0	0	0	NA	0	0	0	chr1	128372207	128372515	309	n	y
chr1	128400229	128400968	740	merged_peak_773	NA	NA	NA	NA	NA	NA	NA	NA	NA	NA	Dars	Merged.719	Dars_RefSeq	16446	GeneBody	262	254	211	324	NA	NA	NA	NA	NA	NA	NA	NA	NA	0	0	0	Dlx2_e13.5_BG_WT_mrgdf_trim-vs.Input.no_model_peak_723	18.55	5.96043	11.22404	NA	0	0	0	chr1	128400229	128400968	740	n	n
chr1	128404707	128405583	877	merged_peak_774	GE_meis_IP_q0.01_peak_135	86	4.47202	12.43367	8.65789	191	chr1	128405060	128405430	371	Dars	Merged.720	Dars_RefSeq	11831	Exon	256	262	662	60	NA	NA	NA	NA	NA	NA	NA	NA	Dlx1_e13.5_BG_WT_mrgdf_trim-vs.Input.no_model_peak_375	27.95	6.08633	14.96246	Dlx2_e13.5_BG_WT_mrgdf_trim-vs.Input.no_model_peak_724	63.88	19.78499	67.17666	NA	0	0	0	chr1	128404707	128405583	877	y	y
chr1	128405670	128406015	346	merged_peak_775	NA	NA	NA	NA	NA	NA	NA	NA	NA	NA	Dars	Merged.721	Dars_RefSeq	11399	GeneBody	250	288	239	NA	NA	NA	NA	NA	NA	NA	NA	NA	NA	0	0	0	Dlx2_e13.5_BG_WT_mrgdf_trim-vs.Input.no_model_peak_725	17.86	5.75097	10.30023	NA	0	0	0	chr1	128405670	128406015	346	n	n
chr1	128539654	128539899	246	merged_peak_776	NA	NA	NA	NA	NA	NA	NA	NA	NA	NA	Cxcr4	Merged.722	Cxcr4_UCSC	52392	Intergenic	276	276	349	105	NA	NA	NA	NA	NA	NA	NA	NA	NA	0	0	0	NA	0	0	0	NA	0	0	0	chr1	128539654	128539899	246	n	n
chr1	128545519	128546122	604	merged_peak_777	NA	NA	NA	NA	NA	NA	NA	NA	NA	NA	Cxcr4	Merged.723	Cxcr4_UCSC	46169	Intergenic	272	641	551	80	NA	NA	NA	NA	NA	NA	NA	NA	NA	0	0	0	Dlx2_e13.5_BG_WT_mrgdf_trim-vs.Input.no_model_peak_726a	17.86	5.75097	10.30023	NA	0	0	0	chr1	128545519	128546122	604	n	n
chr1	128567402	128567749	348	merged_peak_778	NA	NA	NA	NA	NA	NA	NA	NA	NA	NA	Cxcr4	Merged.724	Cxcr4_UCSC	24542	Intergenic	250	218	475	595	NA	NA	NA	NA	NA	NA	NA	NA	NA	0	0	0	Dlx2_e13.5_BG_WT_mrgdf_trim-vs.Input.no_model_peak_727	21.98	7.00774	14.12332	NA	0	0	0	chr1	128567402	128567749	348	n	n
chr1	128592878	128593270	393	merged_peak_779	NA	NA	NA	NA	NA	NA	NA	NA	NA	NA	Cxcr4	Merged.725	Cxcr4_RefSeq	578	TSS	NA	NA	239	NA	NA	NA	NA	NA	NA	NA	NA	NA	NA	0	0	0	Dlx2_e13.5_BG_WT_mrgdf_trim-vs.Input.no_model_peak_728b	18.55	5.96043	11.22404	NA	0	0	0	chr1	128592878	128593270	393	n	n
chr1	128758776	128759040	265	merged_peak_780	GE_meis_IP_q0.01_peak_136	71	4.73068	10.84645	7.15164	115	chr1	128758776	128759040	265	NA	NA	NA	NA	NA	NA	NA	NA	NA	NA	NA	NA	NA	NA	NA	NA	NA	NA	NA	NA	NA	NA	NA	NA	NA	NA	NA	NA	NA	NA	NA	NA	NA	y	n
chr1	128817267	128817600	334	merged_peak_781	NA	NA	NA	NA	NA	NA	NA	NA	NA	NA	Cxcr4	Merged.726	Cxcr4_RefSeq	224967	Intergenic	NA	NA	NA	NA	NA	NA	NA	NA	NA	NA	NA	NA	Dlx1_e13.5_BG_WT_mrgdf_trim-vs.Input.no_model_peak_376	69.87	14.90046	61.45345	Dlx2_e13.5_BG_WT_mrgdf_trim-vs.Input.no_model_peak_729	16.49	5.33204	9.39956	Dlx5_e13.5_BG_WT_mrgdf_trim-vs.Input.no_model_peak_133	20	6.43094	13.18697	chr1	128817267	128817600	334	n	y
chr1	128824279	128824542	264	merged_peak_782	NA	NA	NA	NA	NA	NA	NA	NA	NA	NA	Cxcr4	Merged.727	Cxcr4_RefSeq	231979	Intergenic	250	246	211	NA	NA	NA	NA	NA	NA	NA	NA	NA	NA	0	0	0	NA	0	0	0	NA	0	0	0	chr1	128824279	128824542	264	n	n
chr1	128951309	128951909	601	merged_peak_783	NA	NA	NA	NA	NA	NA	NA	NA	NA	NA	Thsd7b	Merged.728	Thsd7b_RefSeq	321393	Intergenic	318	345	466	182	NA	NA	NA	NA	NA	NA	NA	NA	Dlx1_e13.5_BG_WT_mrgdf_trim-vs.Input.no_model_peak_377	37.93	8.18493	24.46539	Dlx2_e13.5_BG_WT_mrgdf_trim-vs.Input.no_model_peak_730	59.76	18.52821	61.42372	Dlx5_e13.5_BG_WT_mrgdf_trim-vs.Input.no_model_peak_134	13	4.28729	6.8818	chr1	128951309	128951909	601	n	y
chr1	129047810	129048138	329	merged_peak_784	GE_meis_IP_q0.01_peak_137	59	4.07096	9.55233	5.94687	174	chr1	129047831	129048086	256	Thsd7b	Merged.729	Thsd7b_RefSeq	225164	Intergenic	413	437	269	464	NA	NA	NA	NA	NA	NA	NA	NA	NA	0	0	0	NA	0	0	0	NA	0	0	0	chr1	129047810	129048138	329	y	n
chr1	129324289	129325096	808	merged_peak_785	NA	NA	NA	NA	NA	NA	NA	NA	NA	NA	Thsd7b	Merged.730	Thsd7b_RefSeq	50984	GeneBody	250	315	310	658	NA	NA	NA	NA	NA	NA	NA	NA	Dlx1_e13.5_BG_WT_mrgdf_trim-vs.Input.no_model_peak_379	16.97	3.77787	6.31144	Dlx2_e13.5_BG_WT_mrgdf_trim-vs.Input.no_model_peak_731b	30.22	9.5213	23.7802	NA	0	0	0	chr1	129324289	129325096	808	n	y
chr1	129619816	129620100	285	merged_peak_786	NA	NA	NA	NA	NA	NA	NA	NA	NA	NA	Thsd7b	Merged.731	Thsd7b_UCSC	295437	GeneBody	250	254	406	500	NA	NA	NA	NA	NA	NA	NA	NA	NA	0	0	0	NA	0	0	0	NA	0	0	0	chr1	129619816	129620100	285	n	n
chr1	130715870	130716200	331	merged_peak_787	GE_meis_IP_q0.01_peak_138	64	4.53357	10.07273	6.42581	58	chr1	130715958	130716167	210	Pfkfb2	Merged.732	Pfkfb2_RefSeq	48	TSS	250	238	248	NA	NA	NA	NA	NA	NA	NA	NA	NA	NA	0	0	0	NA	0	0	0	NA	0	0	0	chr1	130715870	130716200	331	y	n
chr1	130876878	130877171	294	merged_peak_788	NA	NA	NA	NA	NA	NA	NA	NA	NA	NA	Il24	Merged.733	Il24_UCSC	8823	GeneBody	250	238	NA	NA	NA	NA	NA	NA	NA	NA	NA	NA	Dlx1_e13.5_BG_WT_mrgdf_trim-vs.Input.no_model_peak_381	28.95	6.29619	15.85222	Dlx2_e13.5_BG_WT_mrgdf_trim-vs.Input.no_model_peak_733	10.3	3.44687	4.56519	NA	0	0	0	chr1	130876878	130877171	294	n	y
chr1	131097726	131098076	351	merged_peak_789	NA	NA	NA	NA	NA	NA	NA	NA	NA	NA	Mapkapk2	Merged.734	Mapkapk2_RefSeq	182	TSS	289	294	310	941	NA	NA	NA	NA	NA	NA	NA	NA	Dlx1_e13.5_BG_WT_mrgdf_trim-vs.Input.no_model_peak_382	17.97	3.98773	6.9977	Dlx2_e13.5_BG_WT_mrgdf_trim-vs.Input.no_model_peak_736	13.05	4.28473	6.84998	NA	0	0	0	chr1	131097726	131098076	351	n	y
chr1	131134173	131134516	344	merged_peak_790	NA	NA	NA	NA	NA	NA	NA	NA	NA	NA	Dyrk3	Merged.735	Dyrk3_RefSeq	3716	GeneBody	NA	NA	NA	NA	NA	NA	NA	NA	NA	NA	NA	NA	NA	0	0	0	Dlx2_e13.5_BG_WT_mrgdf_trim-vs.Input.no_model_peak_737	24.73	7.8456	17.19512	NA	0	0	0	chr1	131134173	131134516	344	n	n
chr1	131351232	131352077	846	merged_peak_791	NA	NA	NA	NA	NA	NA	NA	NA	NA	NA	Srgap2	Merged.736	Srgap2_UCSC	18161	GeneBody	309	305	263	199	NA	NA	NA	NA	NA	NA	NA	NA	NA	0	0	0	Dlx2_e13.5_BG_WT_mrgdf_trim-vs.Input.no_model_peak_738	28.16	8.89291	21.52516	Dlx5_e13.5_BG_WT_mrgdf_trim-vs.Input.no_model_peak_135	15	4.89976	8.56042	chr1	131351232	131352077	846	n	n
chr1	131378465	131378819	355	merged_peak_792	NA	NA	NA	NA	NA	NA	NA	NA	NA	NA	Srgap2	Merged.737	Srgap2_UCSC	45394	GeneBody	267	246	211	24	NA	NA	NA	NA	NA	NA	NA	NA	NA	0	0	0	Dlx2_e13.5_BG_WT_mrgdf_trim-vs.Input.no_model_peak_739	22.67	7.21721	15.12918	NA	0	0	0	chr1	131378465	131378819	355	n	n
chr1	131417544	131418001	458	merged_peak_793	NA	NA	NA	NA	NA	NA	NA	NA	NA	NA	Srgap2	Merged.738	Srgap2_UCSC	84473	GeneBody	536	646	646	697	NA	NA	NA	NA	NA	NA	NA	NA	NA	0	0	0	NA	0	0	0	NA	0	0	0	chr1	131417544	131418001	458	n	n
chr1	131453352	131453734	383	merged_peak_794	NA	NA	NA	NA	NA	NA	NA	NA	NA	NA	Srgap2	Merged.739	Srgap2_UCSC	71857	GeneBody	272	355	607	95	NA	NA	NA	NA	NA	NA	NA	NA	NA	0	0	0	Dlx2_e13.5_BG_WT_mrgdf_trim-vs.Input.no_model_peak_740	17.86	5.75097	10.30023	NA	0	0	0	chr1	131453352	131453734	383	n	n
chr1	131462443	131463324	882	merged_peak_795	NA	NA	NA	NA	NA	NA	NA	NA	NA	NA	Srgap2	Merged.740	Srgap2_UCSC	62267	GeneBody	365	447	366	857	NA	NA	NA	NA	NA	NA	NA	NA	Dlx1_e13.5_BG_WT_mrgdf_trim-vs.Input.no_model_peak_383	51.9	11.12298	39.61896	Dlx2_e13.5_BG_WT_mrgdf_trim-vs.Input.no_model_peak_741	62.51	19.36606	65.72806	Dlx5_e13.5_BG_WT_mrgdf_trim-vs.Input.no_model_peak_136	19	6.12471	12.21757	chr1	131462443	131463324	882	n	y
chr1	131467755	131468057	303	merged_peak_796	NA	NA	NA	NA	NA	NA	NA	NA	NA	NA	Srgap2	Merged.741	Srgap2_UCSC	57534	GeneBody	276	276	211	14	NA	NA	NA	NA	NA	NA	NA	NA	NA	0	0	0	NA	0	0	0	NA	0	0	0	chr1	131467755	131468057	303	n	n
chr1	131473274	131474078	805	merged_peak_797	GE_meis_IP_q0.01_peak_139	46	3.74529	8.18756	4.69125	162	chr1	131473787	131474007	221	Srgap2	Merged.742	Srgap2_UCSC	51513	GeneBody	237	228	294	154	NA	NA	NA	NA	NA	NA	NA	NA	NA	0	0	0	Dlx2_e13.5_BG_WT_mrgdf_trim-vs.Input.no_model_peak_742	21.29	6.79828	14.12332	NA	0	0	0	chr1	131473274	131474078	805	y	n
chr1	131527052	131528029	978	merged_peak_798	NA	NA	NA	NA	NA	NA	NA	NA	NA	NA	Fam72a	Merged.743	Fam72a_RefSeq	0	TSS	281	406	305	855	NA	NA	NA	NA	NA	NA	NA	NA	NA	0	0	0	NA	0	0	0	NA	0	0	0	chr1	131527052	131528029	978	n	n
chr1	131694719	131695034	316	merged_peak_799	NA	NA	NA	NA	NA	NA	NA	NA	NA	NA	5430435G22Rik	Merged.744	5430435G22Rik_RefSeq	6023	GeneBody	NA	NA	NA	NA	NA	NA	NA	NA	NA	NA	NA	NA	Dlx1_e13.5_BG_WT_mrgdf_trim-vs.Input.no_model_peak_384	41.92	9.02438	28.59979	NA	0	0	0	NA	0	0	0	chr1	131694719	131695034	316	n	y
chr1	131770527	131770933	407	merged_peak_800	NA	NA	NA	NA	NA	NA	NA	NA	NA	NA	Pm20d1	Merged.745	Pm20d1_RefSeq	26460	Intergenic	299	333	501	185	NA	NA	NA	NA	NA	NA	NA	NA	NA	0	0	0	Dlx2_e13.5_BG_WT_mrgdf_trim-vs.Input.no_model_peak_744	20.61	6.58882	13.13659	NA	0	0	0	chr1	131770527	131770933	407	n	n
chr1	131794647	131794922	276	merged_peak_801	NA	NA	NA	NA	NA	NA	NA	NA	NA	NA	Pm20d1	Merged.746	Pm20d1_RefSeq	2471	Intergenic	NA	NA	NA	NA	NA	NA	NA	NA	NA	NA	NA	NA	NA	0	0	0	Dlx2_e13.5_BG_WT_mrgdf_trim-vs.Input.no_model_peak_745	21.98	7.00774	14.12332	NA	0	0	0	chr1	131794647	131794922	276	n	n
chr1	131909909	131910973	1065	merged_peak_802	NA	NA	NA	NA	NA	NA	NA	NA	NA	NA	Nucks1	Merged.747	Nucks1_RefSeq	0	TSS	256	310	410	547	NA	NA	NA	NA	NA	NA	NA	NA	Dlx1_e13.5_BG_WT_mrgdf_trim-vs.Input.no_model_peak_385	24.95	5.45675	12.38583	Dlx2_e13.5_BG_WT_mrgdf_trim-vs.Input.no_model_peak_746	17.17	5.5415	10.30023	NA	0	0	0	chr1	131909909	131910973	1065	n	y
chr1	132121259	132121472	214	merged_peak_803	NA	NA	NA	NA	NA	NA	NA	NA	NA	NA	Cdk18	Merged.748	Cdk18_RefSeq	18211	Exon	526	522	438	136	NA	NA	NA	NA	NA	NA	NA	NA	NA	0	0	0	NA	0	0	0	NA	0	0	0	chr1	132121259	132121472	214	n	n
chr1	132190912	132191622	711	merged_peak_804	NA	NA	NA	NA	NA	NA	NA	NA	NA	NA	Lemd1	Merged.749	Lemd1_RefSeq	0	TSS	309	333	629	406	NA	NA	NA	NA	NA	NA	NA	NA	Dlx1_e13.5_BG_WT_mrgdf_trim-vs.Input.no_model_peak_387	20.96	4.61731	9.18932	Dlx2_e13.5_BG_WT_mrgdf_trim-vs.Input.no_model_peak_748	14.43	4.70365	7.67292	NA	0	0	0	chr1	132190912	132191622	711	n	y
chr1	132209321	132209729	409	merged_peak_805	NA	NA	NA	NA	NA	NA	NA	NA	NA	NA	Mir135b	Merged.750	Mir135b_RefSeq	11232	5UTR	510	600	527	252	NA	NA	NA	NA	NA	NA	NA	NA	NA	0	0	0	NA	0	0	0	NA	0	0	0	chr1	132209321	132209729	409	n	n
chr1	132221927	132222916	990	merged_peak_806	NA	NA	NA	NA	NA	NA	NA	NA	NA	NA	Lemd1	Merged.751	Lemd1_UCSC	3396	GeneBody	320	337	520	205	NA	NA	NA	NA	NA	NA	NA	NA	NA	0	0	0	NA	0	0	0	NA	0	0	0	chr1	132221927	132222916	990	n	n
chr1	132326881	132327179	299	merged_peak_807	NA	NA	NA	NA	NA	NA	NA	NA	NA	NA	Nuak2	Merged.752	Nuak2_RefSeq	10755	GeneBody	NA	NA	239	NA	NA	NA	NA	NA	NA	NA	NA	NA	NA	0	0	0	Dlx2_e13.5_BG_WT_mrgdf_trim-vs.Input.no_model_peak_754	27.48	8.68345	20.41937	NA	0	0	0	chr1	132326881	132327179	299	n	n
chr1	132351171	132351756	586	merged_peak_808	GE_meis_IP_q0.01_peak_140	252	7.64933	29.67593	25.23142	168	chr1	132351324	132351756	433	AK155877	Merged.753	AK155877_UCSC	9147	Intergenic	NA	NA	NA	NA	NA	NA	NA	NA	NA	NA	NA	NA	NA	0	0	0	NA	0	0	0	NA	0	0	0	chr1	132351171	132351739	569	y	n
chr1	132430786	132431099	314	merged_peak_809	NA	NA	NA	NA	NA	NA	NA	NA	NA	NA	Dstyk	Merged.754	Dstyk_RefSeq	13332	GeneBody	256	246	463	225	NA	NA	NA	NA	NA	NA	NA	NA	NA	0	0	0	NA	0	0	0	NA	0	0	0	chr1	132430786	132431099	314	n	n
chr1	132476647	132477511	865	merged_peak_810	NA	NA	NA	NA	NA	NA	NA	NA	NA	NA	Rbbp5	Merged.755	Rbbp5_RefSeq	0	TSS	395	440	379	38	NA	NA	NA	NA	NA	NA	NA	NA	Dlx1_e13.5_BG_WT_mrgdf_trim-vs.Input.no_model_peak_388a	18.96	4.19759	7.70683	Dlx2_e13.5_BG_WT_mrgdf_trim-vs.Input.no_model_peak_757	18.55	5.96043	11.22404	Dlx5_e13.5_BG_WT_mrgdf_trim-vs.Input.no_model_peak_137	12	3.98106	6.08548	chr1	132476647	132477511	865	n	y
chr1	132525913	132526184	272	merged_peak_811	NA	NA	NA	NA	NA	NA	NA	NA	NA	NA	Cntn2	Merged.756	Cntn2_UCSC	2427	Exon	473	404	359	148	NA	NA	NA	NA	NA	NA	NA	NA	NA	0	0	0	NA	0	0	0	NA	0	0	0	chr1	132525913	132526184	272	n	n
chr1	132562206	132562790	585	merged_peak_812	NA	NA	NA	NA	NA	NA	NA	NA	NA	NA	Cntn2	Merged.757	Cntn2_RefSeq	19265	Intergenic	394	489	467	388	NA	NA	NA	NA	NA	NA	NA	NA	Dlx1_e13.5_BG_WT_mrgdf_trim-vs.Input.no_model_peak_389	16.97	3.77787	6.31144	Dlx2_e13.5_BG_WT_mrgdf_trim-vs.Input.no_model_peak_759	35.03	10.98754	29.651	NA	0	0	0	chr1	132562206	132562790	585	n	y
chr1	132736219	132736542	324	merged_peak_813	NA	NA	NA	NA	NA	NA	NA	NA	NA	NA	Nfasc	Merged.758	Nfasc_RefSeq	5253	GeneBody	250	369	255	251	NA	NA	NA	NA	NA	NA	NA	NA	Dlx1_e13.5_BG_WT_mrgdf_trim-vs.Input.no_model_peak_390	21.96	4.82717	9.96076	Dlx2_e13.5_BG_WT_mrgdf_trim-vs.Input.no_model_peak_760	24.73	7.8456	17.19512	NA	0	0	0	chr1	132736219	132736542	324	n	y
chr1	132765925	132766170	246	merged_peak_814	GE_meis_IP_q0.01_peak_141	127	6.11046	16.71693	12.71473	136	chr1	132765925	132766170	246	NA	NA	NA	NA	NA	NA	NA	NA	NA	NA	NA	NA	NA	NA	NA	NA	NA	NA	NA	NA	NA	NA	NA	NA	NA	NA	NA	NA	NA	NA	NA	NA	NA	y	n
chr1	132823883	132824129	247	merged_peak_815	NA	NA	NA	NA	NA	NA	NA	NA	NA	NA	Lrrn2	Merged.759	Lrrn2_RefSeq	56224	Intergenic	NA	NA	NA	NA	NA	NA	NA	NA	NA	NA	NA	NA	Dlx1_e13.5_BG_WT_mrgdf_trim-vs.Input.no_model_peak_391	43.92	9.4441	30.72904	Dlx2_e13.5_BG_WT_mrgdf_trim-vs.Input.no_model_peak_762	22.67	7.21721	15.12918	NA	0	0	0	chr1	132823883	132824129	247	n	y
chr1	132913100	132913327	228	merged_peak_816	GE_meis_IP_q0.01_peak_142	110	5.71624	14.96416	11.04152	143	chr1	132913100	132913327	228	NA	NA	NA	NA	NA	NA	NA	NA	NA	NA	NA	NA	NA	NA	NA	NA	NA	NA	NA	NA	NA	NA	NA	NA	NA	NA	NA	NA	NA	NA	NA	NA	NA	y	n
chr1	132968658	132969010	353	merged_peak_817	NA	NA	NA	NA	NA	NA	NA	NA	NA	NA	AB349695	Merged.760	AB349695_UCSC	19685	Intergenic	NA	NA	NA	NA	NA	NA	NA	NA	NA	NA	NA	NA	NA	0	0	0	Dlx2_e13.5_BG_WT_mrgdf_trim-vs.Input.no_model_peak_764	14.43	4.70365	7.67292	NA	0	0	0	chr1	132968658	132969010	353	n	n
chr1	133025068	133025506	439	merged_peak_818	NA	NA	NA	NA	NA	NA	NA	NA	NA	NA	Mdm4	Merged.761	Mdm4_RefSeq	0	TSS	267	262	239	127	NA	NA	NA	NA	NA	NA	NA	NA	Dlx1_e13.5_BG_WT_mrgdf_trim-vs.Input.no_model_peak_392	19.96	4.40745	8.4377	NA	0	0	0	NA	0	0	0	chr1	133025068	133025506	439	n	y
chr1	133039472	133039760	289	merged_peak_819	NA	NA	NA	NA	NA	NA	NA	NA	NA	NA	Pik3c2b	Merged.762	Pik3c2b_RefSeq	6250	Intergenic	267	262	NA	NA	NA	NA	NA	NA	NA	NA	NA	NA	NA	0	0	0	NA	0	0	0	NA	0	0	0	chr1	133039472	133039760	289	n	n
chr1	133130868	133131665	798	merged_peak_820	NA	NA	NA	NA	NA	NA	NA	NA	NA	NA	Ppp1r15b	Merged.763	Ppp1r15b_UCSC	0	TSS	320	315	263	17	NA	NA	NA	NA	NA	NA	NA	NA	NA	0	0	0	Dlx2_e13.5_BG_WT_mrgdf_trim-vs.Input.no_model_peak_766	13.74	4.49419	6.84998	NA	0	0	0	chr1	133130868	133131665	798	n	n
chr1	133181058	133181405	348	merged_peak_821	GE_meis_IP_q0.01_peak_143	71	4.73068	10.84645	7.15164	87	chr1	133181196	133181405	210	Ppp1r15b	Merged.764	Ppp1r15b_UCSC	49713	Intergenic	537	524	575	209	mm971	Positive	neural tube[3/4], hindbrain (rhombencephalon)[3/4], forebrain[4/4]	1	0	NA	NA	NA	NA	0	0	0	NA	0	0	0	NA	0	0	0	chr1	133181058	133181375	318	y	n
chr1	133182669	133183326	658	merged_peak_822	NA	NA	NA	NA	NA	NA	NA	NA	NA	NA	Ppp1r15b	Merged.765	Ppp1r15b_UCSC	51324	Intergenic	377	429	384	93	mm971	Positive	neural tube[3/4], hindbrain (rhombencephalon)[3/4], forebrain[4/4]	1	0	NA	NA	NA	Dlx1_e13.5_BG_WT_mrgdf_trim-vs.Input.no_model_peak_393	18.96	4.19759	7.70683	Dlx2_e13.5_BG_WT_mrgdf_trim-vs.Input.no_model_peak_769	23.36	7.42667	16.15336	NA	0	0	0	chr1	133182669	133183326	658	n	y
chr1	133196149	133196722	574	merged_peak_823	GE_meis_IP_q0.01_peak_144	127	6.11046	16.71693	12.71473	171	chr1	133196208	133196564	357	Plekha6	Merged.766	Plekha6_RefSeq	49373	Intergenic	285	276	527	223	NA	NA	NA	NA	NA	NA	NA	NA	Dlx1_e13.5_BG_WT_mrgdf_trim-vs.Input.no_model_peak_394	91.83	19.51738	90.83096	Dlx2_e13.5_BG_WT_mrgdf_trim-vs.Input.no_model_peak_770	130.52	40.1029	176.03444	Dlx5_e13.5_BG_WT_mrgdf_trim-vs.Input.no_model_peak_138	69	21.43647	76.1872	chr1	133196149	133196722	574	y	y
chr1	133208146	133208410	265	merged_peak_824	NA	NA	NA	NA	NA	NA	NA	NA	NA	NA	Plekha6	Merged.767	Plekha6_RefSeq	37685	Intergenic	330	355	337	51	NA	NA	NA	NA	NA	NA	NA	NA	NA	0	0	0	Dlx2_e13.5_BG_WT_mrgdf_trim-vs.Input.no_model_peak_771	17.17	5.5415	10.30023	NA	0	0	0	chr1	133208146	133208410	265	n	n
chr1	133307410	133307659	250	merged_peak_825	NA	NA	NA	NA	NA	NA	NA	NA	NA	NA	Golt1a	Merged.768	Golt1a_RefSeq	2162	Intergenic	NA	NA	NA	NA	NA	NA	NA	NA	NA	NA	NA	NA	NA	0	0	0	NA	0	0	0	NA	0	0	0	chr1	133307410	133307659	250	n	n
chr1	133360522	133360773	252	merged_peak_826	NA	NA	NA	NA	NA	NA	NA	NA	NA	NA	Etnk2	Merged.769	Etnk2_RefSeq	2797	Intergenic	NA	NA	NA	NA	NA	NA	NA	NA	NA	NA	NA	NA	Dlx1_e13.5_BG_WT_mrgdf_trim-vs.Input.no_model_peak_395	37.93	8.18493	24.46539	Dlx2_e13.5_BG_WT_mrgdf_trim-vs.Input.no_model_peak_772	19.92	6.37936	12.16984	NA	0	0	0	chr1	133360522	133360773	252	n	y
chr1	133492338	133493019	682	merged_peak_827	NA	NA	NA	NA	NA	NA	NA	NA	NA	NA	Sox13	Merged.770	Sox13_RefSeq	68125	Intergenic	276	238	211	15	mm573	Positive	blood vessels[5/8]	0	1	NA	NA	NA	NA	0	0	0	Dlx2_e13.5_BG_WT_mrgdf_trim-vs.Input.no_model_peak_774b	17.17	5.5415	10.30023	NA	0	0	0	chr1	133492338	133493019	682	n	n
chr1	133609998	133610534	537	merged_peak_828	NA	NA	NA	NA	NA	NA	NA	NA	NA	NA	Snrpe	Merged.771	Snrpe_RefSeq	0	TSS	299	310	269	68	NA	NA	NA	NA	NA	NA	NA	NA	NA	0	0	0	NA	0	0	0	NA	0	0	0	chr1	133609998	133610534	537	n	n
chr1	133660776	133661217	442	merged_peak_829	NA	NA	NA	NA	NA	NA	NA	NA	NA	NA	Zbed6	Merged.772	Zbed6_RefSeq	0	TSS	466	582	542	273	NA	NA	NA	NA	NA	NA	NA	NA	Dlx1_e13.5_BG_WT_mrgdf_trim-vs.Input.no_model_peak_396	19.96	4.40745	8.4377	NA	0	0	0	NA	0	0	0	chr1	133660776	133661217	442	n	y
chr1	133661228	133661653	426	merged_peak_830	NA	NA	NA	NA	NA	NA	NA	NA	NA	NA	Zc3h11a	Merged.773	Zc3h11a_RefSeq	0	TSS	267	228	231	9	NA	NA	NA	NA	NA	NA	NA	NA	NA	0	0	0	NA	0	0	0	NA	0	0	0	chr1	133661228	133661653	426	n	n
chr1	133859293	133859707	415	merged_peak_831	NA	NA	NA	NA	NA	NA	NA	NA	NA	NA	Optc	Merged.774	Optc_RefSeq	47464	Intergenic	NA	NA	NA	NA	NA	NA	NA	NA	NA	NA	NA	NA	NA	0	0	0	Dlx2_e13.5_BG_WT_mrgdf_trim-vs.Input.no_model_peak_775	28.16	8.89291	21.52516	NA	0	0	0	chr1	133859293	133859707	415	n	n
chr1	133881859	133882419	561	merged_peak_832	NA	NA	NA	NA	NA	NA	NA	NA	NA	NA	Optc	Merged.775	Optc_RefSeq	24752	Intergenic	250	228	315	41	NA	NA	NA	NA	NA	NA	NA	NA	Dlx1_e13.5_BG_WT_mrgdf_trim-vs.Input.no_model_peak_397	32.94	7.13563	19.55252	Dlx2_e13.5_BG_WT_mrgdf_trim-vs.Input.no_model_peak_776	34.35	10.77808	28.45175	NA	0	0	0	chr1	133881859	133882419	561	n	y
chr1	134048813	134049080	268	merged_peak_833	GE_meis_IP_q0.01_peak_145	86	5.1249	12.44555	8.65789	110	chr1	134048813	134049080	268	NA	NA	NA	NA	NA	NA	NA	NA	NA	NA	NA	NA	NA	NA	NA	NA	NA	NA	NA	NA	NA	NA	NA	NA	NA	NA	NA	NA	NA	NA	NA	NA	NA	y	n
chr1	134062406	134064052	1647	merged_peak_834	NA	NA	NA	NA	NA	NA	NA	NA	NA	NA	Btg2	Merged.776	Btg2_RefSeq	15101	Intergenic	312	269	373	69	mm1445	Positive	neural tube[4/4], hindbrain (rhombencephalon)[4/4], midbrain (mesencephalon)[4/4], dorsal root ganglion[4/4], forebrain[4/4], trigeminal V (ganglion, cranial)[4/4], cranial nerve[4/4], other[4/4]	1	0	NA	NA	NA	Dlx1_e13.5_BG_WT_mrgdf_trim-vs.Input.no_model_peak_398	19.96	4.40745	8.4377	Dlx2_e13.5_BG_WT_mrgdf_trim-vs.Input.no_model_peak_778a	39.15	12.24432	34.56355	NA	0	0	0	chr1	134062406	134064052	1647	n	y
chr1	134071360	134071620	261	merged_peak_835	GE_meis_IP_q0.01_peak_146	71	4.73068	10.84645	7.15164	104	chr1	134071360	134071620	261	NA	NA	NA	NA	NA	NA	NA	NA	NA	NA	NA	NA	NA	NA	NA	NA	NA	NA	NA	NA	NA	NA	NA	NA	NA	NA	NA	NA	NA	NA	NA	NA	NA	y	n
chr1	134096273	134096986	714	merged_peak_836	NA	NA	NA	NA	NA	NA	NA	NA	NA	NA	Chit1	Merged.777	Chit1_RefSeq	14254	Intergenic	NA	NA	NA	NA	NA	NA	NA	NA	NA	NA	NA	NA	NA	0	0	0	Dlx2_e13.5_BG_WT_mrgdf_trim-vs.Input.no_model_peak_781	69.38	21.46069	76.006	NA	0	0	0	chr1	134096273	134096986	714	n	n
chr1	134361882	134362147	266	merged_peak_837	NA	NA	NA	NA	NA	NA	NA	NA	NA	NA	Tmem183a	Merged.778	Tmem183a_RefSeq	0	TSS	244	269	449	31	NA	NA	NA	NA	NA	NA	NA	NA	NA	0	0	0	Dlx2_e13.5_BG_WT_mrgdf_trim-vs.Input.no_model_peak_783	16.49	5.33204	9.39956	NA	0	0	0	chr1	134361882	134362147	266	n	n
chr1	134797263	134797757	495	merged_peak_838	NA	NA	NA	NA	NA	NA	NA	NA	NA	NA	9530009M10Rik	Merged.779	9530009M10Rik_UCSC	5839	GeneBody	NA	NA	NA	NA	NA	NA	NA	NA	NA	NA	NA	NA	Dlx1_e13.5_BG_WT_mrgdf_trim-vs.Input.no_model_peak_399	26.95	5.87647	14.08777	Dlx2_e13.5_BG_WT_mrgdf_trim-vs.Input.no_model_peak_785	33.66	10.56861	27.26467	Dlx5_e13.5_BG_WT_mrgdf_trim-vs.Input.no_model_peak_139	19	6.12471	12.21757	chr1	134797263	134797757	495	n	y
chr1	134860484	134861197	714	merged_peak_839	NA	NA	NA	NA	NA	NA	NA	NA	NA	NA	Ppp1r12b	Merged.780	Ppp1r12b_UCSC	14063	GeneBody	347	389	506	239	NA	NA	NA	NA	NA	NA	NA	NA	Dlx1_e13.5_BG_WT_mrgdf_trim-vs.Input.no_model_peak_400	27.95	6.08633	14.96246	Dlx2_e13.5_BG_WT_mrgdf_trim-vs.Input.no_model_peak_786	59.76	18.52821	61.42372	NA	0	0	0	chr1	134860484	134861197	714	n	y
chr1	134866359	134866871	513	merged_peak_840	NA	NA	NA	NA	NA	NA	NA	NA	NA	NA	Ppp1r12b	Merged.781	Ppp1r12b_UCSC	19938	GeneBody	267	254	539	221	NA	NA	NA	NA	NA	NA	NA	NA	NA	0	0	0	Dlx2_e13.5_BG_WT_mrgdf_trim-vs.Input.no_model_peak_787	21.29	6.79828	14.12332	NA	0	0	0	chr1	134866359	134866871	513	n	n
chr1	134955700	134956230	531	merged_peak_841	NA	NA	NA	NA	NA	NA	NA	NA	NA	NA	Ppp1r12b	Merged.782	Ppp1r12b_RefSeq	0	TSS	299	276	211	26	NA	NA	NA	NA	NA	NA	NA	NA	NA	0	0	0	NA	0	0	0	NA	0	0	0	chr1	134955700	134956230	531	n	n
chr1	135019168	135019574	407	merged_peak_842	NA	NA	NA	NA	NA	NA	NA	NA	NA	NA	Ube2t	Merged.783	Ube2t_UCSC	56590	GeneBody	355	404	221	430	NA	NA	NA	NA	NA	NA	NA	NA	NA	0	0	0	Dlx2_e13.5_BG_WT_mrgdf_trim-vs.Input.no_model_peak_788	19.92	6.37936	12.16984	NA	0	0	0	chr1	135019168	135019574	407	n	n
chr1	135154424	135154749	326	merged_peak_843	NA	NA	NA	NA	NA	NA	NA	NA	NA	NA	Arl8a	Merged.784	Arl8a_RefSeq	7589	Exon	533	492	410	72	NA	NA	NA	NA	NA	NA	NA	NA	NA	0	0	0	NA	0	0	0	NA	0	0	0	chr1	135154424	135154749	326	n	n
chr1	135259154	135259380	227	merged_peak_844	NA	NA	NA	NA	NA	NA	NA	NA	NA	NA	Elf3	Merged.785	Elf3_RefSeq	681	TSS	326	319	288	17	NA	NA	NA	NA	NA	NA	NA	NA	NA	0	0	0	NA	0	0	0	NA	0	0	0	chr1	135259154	135259380	227	n	n
chr1	135368188	135368514	327	merged_peak_845	NA	NA	NA	NA	NA	NA	NA	NA	NA	NA	Shisa4	Merged.786	Shisa4_RefSeq	6547	Intergenic	256	246	211	NA	NA	NA	NA	NA	NA	NA	NA	NA	NA	0	0	0	Dlx2_e13.5_BG_WT_mrgdf_trim-vs.Input.no_model_peak_789	13.05	4.28473	6.84998	NA	0	0	0	chr1	135368188	135368514	327	n	n
chr1	135435929	135436268	340	merged_peak_846	NA	NA	NA	NA	NA	NA	NA	NA	NA	NA	Ipo9	Merged.787	Ipo9_RefSeq	5437	3UTR	267	262	255	35	NA	NA	NA	NA	NA	NA	NA	NA	NA	0	0	0	Dlx2_e13.5_BG_WT_mrgdf_trim-vs.Input.no_model_peak_791	18.55	5.96043	11.22404	NA	0	0	0	chr1	135435929	135436268	340	n	n
chr1	135603146	135603471	326	merged_peak_847	GE_meis_IP_q0.01_peak_147	94	5.32201	13.26967	9.43533	124	chr1	135603221	135603453	233	Nav1	Merged.788	Nav1_UCSC	3822	GeneBody	390	399	239	255	NA	NA	NA	NA	NA	NA	NA	NA	NA	0	0	0	Dlx2_e13.5_BG_WT_mrgdf_trim-vs.Input.no_model_peak_792	32.97	10.35915	26.09014	NA	0	0	0	chr1	135603146	135603471	326	y	n
chr1	135645676	135646037	362	merged_peak_848	NA	NA	NA	NA	NA	NA	NA	NA	NA	NA	Nav1	Merged.789	Nav1_UCSC	38380	GeneBody	292	310	577	22	NA	NA	NA	NA	NA	NA	NA	NA	NA	0	0	0	Dlx2_e13.5_BG_WT_mrgdf_trim-vs.Input.no_model_peak_793	26.1	8.26452	19.32873	NA	0	0	0	chr1	135645676	135646037	362	n	n
chr1	136017844	136018278	435	merged_peak_849	NA	NA	NA	NA	NA	NA	NA	NA	NA	NA	Tmem9	Merged.790	Tmem9_RefSeq	0	TSS	267	310	300	10	NA	NA	NA	NA	NA	NA	NA	NA	Dlx1_e13.5_BG_WT_mrgdf_trim-vs.Input.no_model_peak_402	21.96	4.82717	9.96076	NA	0	0	0	NA	0	0	0	chr1	136017844	136018278	435	n	y
chr1	136345589	136346487	899	merged_peak_850	NA	NA	NA	NA	NA	NA	NA	NA	NA	NA	Camsap2	Merged.791	Camsap2_RefSeq	0	TSS	292	276	221	47	NA	NA	NA	NA	NA	NA	NA	NA	NA	0	0	0	Dlx2_e13.5_BG_WT_mrgdf_trim-vs.Input.no_model_peak_797	19.92	6.37936	12.16984	NA	0	0	0	chr1	136345589	136346487	899	n	n
chr1	136456356	136456654	299	merged_peak_851	NA	NA	NA	NA	NA	NA	NA	NA	NA	NA	Kif14	Merged.792	Kif14_RefSeq	11192	Intergenic	244	228	NA	NA	NA	NA	NA	NA	NA	NA	NA	NA	NA	0	0	0	NA	0	0	0	NA	0	0	0	chr1	136456356	136456654	299	n	n
chr1	136624661	136624972	312	merged_peak_852	GE_meis_IP_q0.01_peak_148	180	7.29313	22.29076	18.07044	153	chr1	136624661	136624972	312	NA	NA	NA	NA	NA	NA	NA	NA	NA	NA	NA	NA	NA	NA	NA	NA	NA	NA	NA	NA	NA	NA	NA	NA	NA	NA	NA	NA	NA	NA	NA	NA	NA	y	n
chr1	136909525	136909878	354	merged_peak_853	GE_meis_IP_q0.01_peak_149	78	4.92779	11.63761	7.89595	83	chr1	136909525	136909738	214	Nr5a2	Merged.793	Nr5a2_UCSC	39682	GeneBody	428	646	577	443	NA	NA	NA	NA	NA	NA	NA	NA	NA	0	0	0	Dlx2_e13.5_BG_WT_mrgdf_trim-vs.Input.no_model_peak_801	22.67	7.21721	15.12918	NA	0	0	0	chr1	136909588	136909878	291	y	n
chr1	136948275	136948716	442	merged_peak_854	NA	NA	NA	NA	NA	NA	NA	NA	NA	NA	Nr5a2	Merged.794	Nr5a2_UCSC	844	TSS	578	551	494	173	NA	NA	NA	NA	NA	NA	NA	NA	NA	0	0	0	Dlx2_e13.5_BG_WT_mrgdf_trim-vs.Input.no_model_peak_802	28.85	9.10238	21.52516	NA	0	0	0	chr1	136948275	136948716	442	n	n
chr1	137225510	137225786	277	merged_peak_855	NA	NA	NA	NA	NA	NA	NA	NA	NA	NA	Nr5a2	Merged.795	Nr5a2_RefSeq	265061	Intergenic	419	458	401	50	NA	NA	NA	NA	NA	NA	NA	NA	NA	0	0	0	NA	0	0	0	NA	0	0	0	chr1	137225510	137225786	277	n	n
chr1	137255117	137255386	270	merged_peak_856	GE_meis_IP_q0.01_peak_150	48	4.02664	8.32632	4.82699	101	chr1	137255117	137255386	270	NA	NA	NA	NA	NA	NA	NA	NA	NA	NA	NA	NA	NA	NA	NA	NA	NA	NA	NA	NA	NA	NA	NA	NA	NA	NA	NA	NA	NA	NA	NA	NA	NA	y	n
chr1	137261709	137263588	1880	merged_peak_857	GE_meis_IP_q0.01_peak_152	834	18.33138	89.08832	83.43253	255	chr1	137263071	137263588	518	Nr5a2	Merged.796	Nr5a2_RefSeq	301260	Intergenic	299	238	211	453	NA	NA	NA	NA	NA	NA	NA	NA	Dlx1_e13.5_BG_WT_mrgdf_trim-vs.Input.no_model_peak_406	19.96	4.40745	8.4377	Dlx2_e13.5_BG_WT_mrgdf_trim-vs.Input.no_model_peak_805a	74.19	22.92693	83.534	Dlx5_e13.5_BG_WT_mrgdf_trim-vs.Input.no_model_peak_143	10	3.36859	4.58913	chr1	137261709	137263518	1810	y	y
chr1	137324030	137324422	393	merged_peak_858	NA	NA	NA	NA	NA	NA	NA	NA	NA	NA	Nr5a2	Merged.797	Nr5a2_RefSeq	363581	Intergenic	513	NA	NA	NA	NA	NA	NA	NA	NA	NA	NA	NA	NA	0	0	0	NA	0	0	0	NA	0	0	0	chr1	137324030	137324422	393	n	n
chr1	137332076	137332422	347	merged_peak_859	NA	NA	NA	NA	NA	NA	NA	NA	NA	NA	Nr5a2	Merged.798	Nr5a2_RefSeq	371627	Intergenic	544	680	647	695	NA	NA	NA	NA	NA	NA	NA	NA	NA	0	0	0	NA	0	0	0	NA	0	0	0	chr1	137332076	137332422	347	n	n
chr1	137355352	137355599	248	merged_peak_860	NA	NA	NA	NA	NA	NA	NA	NA	NA	NA	Nr5a2	Merged.799	Nr5a2_RefSeq	394903	Intergenic	NA	NA	NA	NA	NA	NA	NA	NA	NA	NA	NA	NA	Dlx1_e13.5_BG_WT_mrgdf_trim-vs.Input.no_model_peak_407	28.95	6.29619	15.85222	NA	0	0	0	NA	0	0	0	chr1	137355352	137355599	248	n	y
chr1	137373843	137374338	496	merged_peak_861	NA	NA	NA	NA	NA	NA	NA	NA	NA	NA	Nr5a2	Merged.800	Nr5a2_RefSeq	413394	Intergenic	409	427	366	144	NA	NA	NA	NA	NA	NA	NA	NA	Dlx1_e13.5_BG_WT_mrgdf_trim-vs.Input.no_model_peak_408	20.96	4.61731	9.18932	Dlx2_e13.5_BG_WT_mrgdf_trim-vs.Input.no_model_peak_806	26.79	8.47399	19.32873	NA	0	0	0	chr1	137373843	137374338	496	n	y
chr1	137378107	137379083	977	merged_peak_862	NA	NA	NA	NA	NA	NA	NA	NA	NA	NA	Nr5a2	Merged.801	Nr5a2_RefSeq	417658	Intergenic	281	228	263	106	mm1732	Positive	forebrain[4/4]	1	0	NA	NA	NA	Dlx1_e13.5_BG_WT_mrgdf_trim-vs.Input.no_model_peak_409b	26.95	5.87647	14.08777	Dlx2_e13.5_BG_WT_mrgdf_trim-vs.Input.no_model_peak_807	55.64	17.27143	55.78556	Dlx5_e13.5_BG_WT_mrgdf_trim-vs.Input.no_model_peak_144	13	4.28729	6.8818	chr1	137378107	137379083	977	n	y
chr1	137453481	137454263	783	merged_peak_863	GE_meis_IP_q0.01_peak_153	199	7.68735	24.2443	19.95601	204	chr1	137453857	137454188	332	Nr5a2	Merged.802	Nr5a2_RefSeq	493032	Intergenic	462	447	398	806	NA	NA	NA	NA	NA	NA	NA	NA	Dlx1_e13.5_BG_WT_mrgdf_trim-vs.Input.no_model_peak_410	15.97	3.56801	5.64928	Dlx2_e13.5_BG_WT_mrgdf_trim-vs.Input.no_model_peak_808b	27.48	8.68345	20.41937	NA	0	0	0	chr1	137453481	137454263	783	y	y
chr1	137496174	137496558	385	merged_peak_864	NA	NA	NA	NA	NA	NA	NA	NA	NA	NA	Mir181a-1	Merged.803	Mir181a-1_RefSeq	469895	Intergenic	NA	NA	NA	NA	NA	NA	NA	NA	NA	NA	NA	NA	Dlx1_e13.5_BG_WT_mrgdf_trim-vs.Input.no_model_peak_411	43.92	9.4441	30.72904	Dlx2_e13.5_BG_WT_mrgdf_trim-vs.Input.no_model_peak_809	14.43	4.70365	7.67292	Dlx5_e13.5_BG_WT_mrgdf_trim-vs.Input.no_model_peak_145	18	5.81847	11.26911	chr1	137496174	137496558	385	n	y
chr1	137606528	137607104	577	merged_peak_865	NA	NA	NA	NA	NA	NA	NA	NA	NA	NA	Mir181a-1	Merged.804	Mir181a-1_RefSeq	359349	Intergenic	250	238	438	237	NA	NA	NA	NA	NA	NA	NA	NA	NA	0	0	0	NA	0	0	0	NA	0	0	0	chr1	137606528	137607104	577	n	n
chr1	137657178	137657618	441	merged_peak_866	GE_meis_IP_q0.01_peak_154	349	9.1792	39.68919	34.99126	252	chr1	137657178	137657618	441	NA	NA	NA	NA	NA	NA	NA	NA	NA	NA	NA	NA	NA	NA	NA	NA	NA	NA	NA	NA	NA	NA	NA	NA	NA	NA	NA	NA	NA	NA	NA	NA	NA	y	n
chr1	137692490	137692944	455	merged_peak_867	GE_meis_IP_q0.01_peak_155	86	4.94213	12.35993	8.60393	120	chr1	137692559	137692770	212	Mir181a-1	Merged.805	Mir181a-1_RefSeq	273509	Intergenic	296	282	337	120	NA	NA	NA	NA	NA	NA	NA	NA	NA	0	0	0	Dlx2_e13.5_BG_WT_mrgdf_trim-vs.Input.no_model_peak_810	20.61	6.58882	13.13659	NA	0	0	0	chr1	137692490	137692944	455	y	n
chr1	137742237	137742805	569	merged_peak_868	GE_meis_IP_q0.01_peak_156	110	5.71624	14.96416	11.04152	343	chr1	137742281	137742805	525	Mir181a-1	Merged.806	Mir181a-1_RefSeq	223679	Intergenic	262	254	276	315	NA	NA	NA	NA	NA	NA	NA	NA	NA	0	0	0	NA	0	0	0	NA	0	0	0	chr1	137742237	137742774	538	y	n
chr1	137837977	137839453	1477	merged_peak_869	GE_meis_IP_q0.01_peak_157	102	5.51912	14.10938	10.23211	191	chr1	137838288	137838683	396	Mir181a-1	Merged.807	Mir181a-1_RefSeq	127000	Intergenic	509	639	519	315	NA	NA	NA	NA	NA	NA	NA	NA	Dlx1_e13.5_BG_WT_mrgdf_trim-vs.Input.no_model_peak_412	57.89	12.38214	46.63831	Dlx2_e13.5_BG_WT_mrgdf_trim-vs.Input.no_model_peak_811	64.57	19.99445	68.632	Dlx5_e13.5_BG_WT_mrgdf_trim-vs.Input.no_model_peak_146	17	5.51224	10.34264	chr1	137837977	137839453	1477	y	y
chr1	137898114	137900635	2522	merged_peak_870	NA	NA	NA	NA	NA	NA	NA	NA	NA	NA	Mir181a-1	Merged.808	Mir181a-1_RefSeq	65818	Intergenic	281	282	248	31	NA	NA	NA	NA	NA	NA	NA	NA	Dlx1_e13.5_BG_WT_mrgdf_trim-vs.Input.no_model_peak_414	31.94	6.92577	18.60714	Dlx2_e13.5_BG_WT_mrgdf_trim-vs.Input.no_model_peak_813	41.9	13.08217	37.0851	Dlx5_e13.5_BG_WT_mrgdf_trim-vs.Input.no_model_peak_147	17	5.51224	10.34264	chr1	137898114	137900635	2522	n	y
chr1	137900818	137901673	856	merged_peak_871	NA	NA	NA	NA	NA	NA	NA	NA	NA	NA	Mir181a-1	Merged.809	Mir181a-1_RefSeq	64780	Intergenic	318	328	410	182	NA	NA	NA	NA	NA	NA	NA	NA	NA	0	0	0	Dlx2_e13.5_BG_WT_mrgdf_trim-vs.Input.no_model_peak_814	13.74	4.49419	6.84998	NA	0	0	0	chr1	137900818	137901673	856	n	n
chr1	137927567	137928296	730	merged_peak_872	NA	NA	NA	NA	NA	NA	NA	NA	NA	NA	Mir181a-1	Merged.810	Mir181a-1_RefSeq	38157	Intergenic	541	609	627	763	NA	NA	NA	NA	NA	NA	NA	NA	Dlx1_e13.5_BG_WT_mrgdf_trim-vs.Input.no_model_peak_415	17.97	3.98773	6.9977	Dlx2_e13.5_BG_WT_mrgdf_trim-vs.Input.no_model_peak_815	31.6	9.94023	24.92852	NA	0	0	0	chr1	137927567	137928296	730	n	y
chr1	137942241	137942552	312	merged_peak_873	GE_meis_IP_q0.01_peak_158	94	5.32201	13.26967	9.43533	96	chr1	137942289	137942508	220	Mir181a-1	Merged.811	Mir181a-1_RefSeq	23901	GeneBody	309	269	483	456	NA	NA	NA	NA	NA	NA	NA	NA	Dlx1_e13.5_BG_WT_mrgdf_trim-vs.Input.no_model_peak_416	25.95	5.66661	13.22871	Dlx2_e13.5_BG_WT_mrgdf_trim-vs.Input.no_model_peak_816	16.49	5.33204	9.39956	NA	0	0	0	chr1	137942241	137942552	312	y	y
chr1	138022028	138022771	744	merged_peak_874	GE_meis_IP_q0.01_peak_159	78	4.92779	11.63761	7.89595	65	chr1	138022112	138022336	225	AK076660	Merged.812	AK076660_UCSC	52787	Intergenic	292	288	294	33	NA	NA	NA	NA	NA	NA	NA	NA	Dlx1_e13.5_BG_WT_mrgdf_trim-vs.Input.no_model_peak_417	25.95	5.66661	13.22871	Dlx2_e13.5_BG_WT_mrgdf_trim-vs.Input.no_model_peak_817a	42.59	13.29164	38.36129	Dlx5_e13.5_BG_WT_mrgdf_trim-vs.Input.no_model_peak_148	18	5.81847	11.26911	chr1	138022028	138022771	744	y	y
chr1	138023556	138023995	440	merged_peak_875	NA	NA	NA	NA	NA	NA	NA	NA	NA	NA	AK076660	Merged.813	AK076660_UCSC	54315	Intergenic	292	401	282	392	NA	NA	NA	NA	NA	NA	NA	NA	NA	0	0	0	NA	0	0	0	NA	0	0	0	chr1	138023556	138023995	440	n	n
chr1	138345820	138346313	494	merged_peak_876	NA	NA	NA	NA	NA	NA	NA	NA	NA	NA	Atp6v1g3	Merged.814	Atp6v1g3_RefSeq	72081	Intergenic	558	276	231	452	NA	NA	NA	NA	NA	NA	NA	NA	Dlx1_e13.5_BG_WT_mrgdf_trim-vs.Input.no_model_peak_418	17.97	3.98773	6.9977	NA	0	0	0	NA	0	0	0	chr1	138345820	138346313	494	n	y
chr1	138496862	138497902	1041	merged_peak_877	NA	NA	NA	NA	NA	NA	NA	NA	NA	NA	Nek7	Merged.815	Nek7_RefSeq	121792	GeneBody	292	282	363	1259	NA	NA	NA	NA	NA	NA	NA	NA	Dlx1_e13.5_BG_WT_mrgdf_trim-vs.Input.no_model_peak_419b	29.94	6.50605	16.75656	Dlx2_e13.5_BG_WT_mrgdf_trim-vs.Input.no_model_peak_818a	33.66	10.56861	27.26467	Dlx5_e13.5_BG_WT_mrgdf_trim-vs.Input.no_model_peak_149	14	4.59353	7.70739	chr1	138496862	138497902	1041	n	y
chr1	138500129	138500794	666	merged_peak_878	GE_meis_IP_q0.01_peak_160	208	7.66338	25.18775	20.88947	156	chr1	138500154	138500604	451	Nek7	Merged.816	Nek7_RefSeq	118900	GeneBody	267	262	745	1598	hs1322	Positive	hindbrain (rhombencephalon)[9/9], midbrain (mesencephalon)[6/9], dorsal root ganglion[6/9], forebrain[5/9], branchial arch[5/9]	1	0	NA	NA	NA	Dlx1_e13.5_BG_WT_mrgdf_trim-vs.Input.no_model_peak_420	18.96	4.19759	7.70683	Dlx2_e13.5_BG_WT_mrgdf_trim-vs.Input.no_model_peak_820a	26.1	8.26452	19.32873	NA	0	0	0	chr1	138500129	138500794	666	y	y
chr1	138841657	138842560	904	merged_peak_879	NA	NA	NA	NA	NA	NA	NA	NA	NA	NA	Lhx9	Merged.817	Lhx9_RefSeq	0	TSS	614	680	632	829	NA	NA	NA	NA	NA	NA	NA	NA	NA	0	0	0	Dlx2_e13.5_BG_WT_mrgdf_trim-vs.Input.no_model_peak_823b	24.73	7.8456	17.19512	NA	0	0	0	chr1	138841657	138842560	904	n	n
chr1	139079181	139080883	1703	merged_peak_880	NA	NA	NA	NA	NA	NA	NA	NA	NA	NA	Dennd1b	Merged.818	Dennd1b_UCSC	40870	GeneBody	582	577	680	514	NA	NA	NA	NA	NA	NA	NA	NA	Dlx1_e13.5_BG_WT_mrgdf_trim-vs.Input.no_model_peak_421	42.92	9.23424	29.65944	Dlx2_e13.5_BG_WT_mrgdf_trim-vs.Input.no_model_peak_825	32.29	10.14969	26.09014	NA	0	0	0	chr1	139079181	139080883	1703	n	y
chr1	139156446	139156735	290	merged_peak_881	NA	NA	NA	NA	NA	NA	NA	NA	NA	NA	Dennd1b	Merged.819	Dennd1b_UCSC	34690	GeneBody	267	262	NA	13	NA	NA	NA	NA	NA	NA	NA	NA	NA	0	0	0	NA	0	0	0	NA	0	0	0	chr1	139156446	139156735	290	n	n
chr1	139203194	139203470	277	merged_peak_882	GE_meis_IP_q0.01_peak_161	110	5.71624	14.96416	11.04152	109	chr1	139203194	139203470	277	NA	NA	NA	NA	NA	NA	NA	NA	NA	NA	NA	NA	NA	NA	NA	NA	NA	NA	NA	NA	NA	NA	NA	NA	NA	NA	NA	NA	NA	NA	NA	NA	NA	y	n
chr1	139267926	139268227	302	merged_peak_883	NA	NA	NA	NA	NA	NA	NA	NA	NA	NA	Crb1	Merged.820	Crb1_UCSC	12165	GeneBody	250	238	211	NA	NA	NA	NA	NA	NA	NA	NA	NA	NA	0	0	0	NA	0	0	0	NA	0	0	0	chr1	139267926	139268227	302	n	n
chr1	139346471	139346977	507	merged_peak_884	NA	NA	NA	NA	NA	NA	NA	NA	NA	NA	Crb1	Merged.821	Crb1_RefSeq	30097	GeneBody	285	282	239	607	NA	NA	NA	NA	NA	NA	NA	NA	NA	0	0	0	Dlx2_e13.5_BG_WT_mrgdf_trim-vs.Input.no_model_peak_827	20.61	6.58882	13.13659	NA	0	0	0	chr1	139346471	139346977	507	n	n
chr1	139375887	139376394	508	merged_peak_885	NA	NA	NA	NA	NA	NA	NA	NA	NA	NA	Crb1	Merged.822	Crb1_RefSeq	680	TSS	267	319	393	224	NA	NA	NA	NA	NA	NA	NA	NA	NA	0	0	0	Dlx2_e13.5_BG_WT_mrgdf_trim-vs.Input.no_model_peak_828	24.04	7.63613	17.19512	NA	0	0	0	chr1	139375887	139376394	508	n	n
chr1	139454405	139454844	440	merged_peak_886	NA	NA	NA	NA	NA	NA	NA	NA	NA	NA	Asp	Merged.823	Asp_UCSC	0	TSS	315	341	NA	25	NA	NA	NA	NA	NA	NA	NA	NA	NA	0	0	0	NA	0	0	0	NA	0	0	0	chr1	139454405	139454844	440	n	n
chr1	140171624	140171866	243	merged_peak_887	NA	NA	NA	NA	NA	NA	NA	NA	NA	NA	Cfh	Merged.824	Cfh_RefSeq	11543	GeneBody	256	246	NA	NA	NA	NA	NA	NA	NA	NA	NA	NA	NA	0	0	0	NA	0	0	0	NA	0	0	0	chr1	140171624	140171866	243	n	n
chr1	140407248	140407472	225	merged_peak_888	NA	NA	NA	NA	NA	NA	NA	NA	NA	NA	Kcnt2	Merged.825	Kcnt2_UCSC	35627	GeneBody	NA	NA	NA	NA	NA	NA	NA	NA	NA	NA	NA	NA	Dlx1_e13.5_BG_WT_mrgdf_trim-vs.Input.no_model_peak_423	28.95	6.29619	15.85222	NA	0	0	0	NA	0	0	0	chr1	140407248	140407472	225	n	y
chr1	140531595	140531837	243	merged_peak_889	NA	NA	NA	NA	NA	NA	NA	NA	NA	NA	Kcnt2	Merged.826	Kcnt2_UCSC	88493	GeneBody	333	359	NA	29	NA	NA	NA	NA	NA	NA	NA	NA	NA	0	0	0	NA	0	0	0	NA	0	0	0	chr1	140531595	140531837	243	n	n
chr1	140606966	140607522	557	merged_peak_890	NA	NA	NA	NA	NA	NA	NA	NA	NA	NA	4930590L20Rik	Merged.827	4930590L20Rik_RefSeq	48878	GeneBody	306	319	276	182	NA	NA	NA	NA	NA	NA	NA	NA	NA	0	0	0	Dlx2_e13.5_BG_WT_mrgdf_trim-vs.Input.no_model_peak_829	12.36	4.07526	6.05629	NA	0	0	0	chr1	140606966	140607522	557	n	n
chr1	140661194	140661765	572	merged_peak_891	NA	NA	NA	NA	NA	NA	NA	NA	NA	NA	4930590L20Rik	Merged.828	4930590L20Rik_RefSeq	4791	Intergenic	323	328	288	34	NA	NA	NA	NA	NA	NA	NA	NA	NA	0	0	0	Dlx2_e13.5_BG_WT_mrgdf_trim-vs.Input.no_model_peak_830	17.86	5.75097	10.30023	NA	0	0	0	chr1	140661194	140661765	572	n	n
chr1	141154625	141154924	300	merged_peak_892	NA	NA	NA	NA	NA	NA	NA	NA	NA	NA	4930590L20Rik	Merged.829	4930590L20Rik_RefSeq	498222	Intergenic	379	427	337	172	NA	NA	NA	NA	NA	NA	NA	NA	NA	0	0	0	Dlx2_e13.5_BG_WT_mrgdf_trim-vs.Input.no_model_peak_831	14.43	4.70365	7.67292	NA	0	0	0	chr1	141154625	141154924	300	n	n
chr1	142026664	142026892	229	merged_peak_893	NA	NA	NA	NA	NA	NA	NA	NA	NA	NA	4930590L20Rik	Merged.830	4930590L20Rik_RefSeq	1370261	Intergenic	NA	NA	NA	NA	NA	NA	NA	NA	NA	NA	NA	NA	Dlx1_e13.5_BG_WT_mrgdf_trim-vs.Input.no_model_peak_424	36.93	7.97507	23.45915	NA	0	0	0	NA	0	0	0	chr1	142026664	142026892	229	n	y
chr1	142462713	142462959	247	merged_peak_894	NA	NA	NA	NA	NA	NA	NA	NA	NA	NA	AK153645	Merged.831	AK153645_UCSC	1094200	Intergenic	NA	NA	NA	NA	NA	NA	NA	NA	NA	NA	NA	NA	Dlx1_e13.5_BG_WT_mrgdf_trim-vs.Input.no_model_peak_428	28.95	6.29619	15.85222	NA	0	0	0	NA	0	0	0	chr1	142462713	142462959	247	n	y
chr1	142734181	142734540	360	merged_peak_895	NA	NA	NA	NA	NA	NA	NA	NA	NA	NA	AK153645	Merged.832	AK153645_UCSC	822619	Intergenic	523	613	506	235	NA	NA	NA	NA	NA	NA	NA	NA	NA	0	0	0	Dlx2_e13.5_BG_WT_mrgdf_trim-vs.Input.no_model_peak_832	24.73	7.8456	17.19512	NA	0	0	0	chr1	142734181	142734540	360	n	n
chr1	142897373	142897913	541	merged_peak_896	NA	NA	NA	NA	NA	NA	NA	NA	NA	NA	AK153645	Merged.833	AK153645_UCSC	659246	Intergenic	415	294	221	522	NA	NA	NA	NA	NA	NA	NA	NA	NA	0	0	0	NA	0	0	0	NA	0	0	0	chr1	142897373	142897913	541	n	n
chr1	143245890	143246422	533	merged_peak_897	NA	NA	NA	NA	NA	NA	NA	NA	NA	NA	AK153645	Merged.834	AK153645_UCSC	310737	Intergenic	NA	NA	231	NA	NA	NA	NA	NA	NA	NA	NA	NA	NA	0	0	0	Dlx2_e13.5_BG_WT_mrgdf_trim-vs.Input.no_model_peak_834	14.43	4.70365	7.67292	NA	0	0	0	chr1	143245890	143246422	533	n	n
chr1	143334779	143335041	263	merged_peak_898	GE_meis_IP_q0.01_peak_162	86	4.36714	12.43708	8.65789	193	chr1	143334779	143335041	263	NA	NA	NA	NA	NA	NA	NA	NA	NA	NA	NA	NA	NA	NA	NA	NA	NA	NA	NA	NA	NA	NA	NA	NA	NA	NA	NA	NA	NA	NA	NA	NA	NA	y	n
chr1	143467771	143468097	327	merged_peak_899	NA	NA	NA	NA	NA	NA	NA	NA	NA	NA	AK153645	Merged.835	AK153645_UCSC	138509	Intergenic	417	483	319	380	NA	NA	NA	NA	NA	NA	NA	NA	NA	0	0	0	NA	0	0	0	NA	0	0	0	chr1	143467771	143468097	327	n	n
chr1	143477763	143478004	242	merged_peak_900	NA	NA	NA	NA	NA	NA	NA	NA	NA	NA	AK153645	Merged.836	AK153645_UCSC	128602	Intergenic	333	324	319	191	NA	NA	NA	NA	NA	NA	NA	NA	NA	0	0	0	NA	0	0	0	NA	0	0	0	chr1	143477763	143478004	242	n	n
chr1	143540201	143540849	649	merged_peak_901	GE_meis_IP_q0.01_peak_163	248	7.3572	29.2812	24.85935	230	chr1	143540228	143540849	622	AK153645	Merged.837	AK153645_UCSC	65931	Intergenic	388	352	294	172	NA	NA	NA	NA	NA	NA	NA	NA	NA	0	0	0	NA	0	0	0	NA	0	0	0	chr1	143540201	143540675	475	y	n
chr1	143619774	143620125	352	merged_peak_902	NA	NA	NA	NA	NA	NA	NA	NA	NA	NA	AK153645	Merged.838	AK153645_UCSC	13165	GeneBody	485	583	472	205	NA	NA	NA	NA	NA	NA	NA	NA	NA	0	0	0	Dlx2_e13.5_BG_WT_mrgdf_trim-vs.Input.no_model_peak_836	27.48	8.68345	20.41937	NA	0	0	0	chr1	143619774	143620125	352	n	n
chr1	143710234	143710710	477	merged_peak_903	NA	NA	NA	NA	NA	NA	NA	NA	NA	NA	Cdc73	Merged.839	Cdc73_RefSeq	7549	Intergenic	NA	NA	NA	NA	NA	NA	NA	NA	NA	NA	NA	NA	Dlx1_e13.5_BG_WT_mrgdf_trim-vs.Input.no_model_peak_430	20.96	4.61731	9.18932	Dlx2_e13.5_BG_WT_mrgdf_trim-vs.Input.no_model_peak_839	65.94	20.41338	70.09393	Dlx5_e13.5_BG_WT_mrgdf_trim-vs.Input.no_model_peak_150	16	5.206	9.43932	chr1	143710234	143710710	477	n	y
chr1	143742390	143742607	218	merged_peak_904	GE_meis_IP_q0.01_peak_164	94	5.32201	13.26967	9.43533	92	chr1	143742390	143742607	218	NA	NA	NA	NA	NA	NA	NA	NA	NA	NA	NA	NA	NA	NA	NA	NA	NA	NA	NA	NA	NA	NA	NA	NA	NA	NA	NA	NA	NA	NA	NA	NA	NA	y	n
chr1	143777024	143777357	334	merged_peak_905	GE_meis_IP_q0.01_peak_165	110	5.71624	14.96416	11.04152	82	chr1	143777121	143777354	234	Uchl5	Merged.840	Uchl5_RefSeq	0	TSS	451	518	568	318	NA	NA	NA	NA	NA	NA	NA	NA	NA	0	0	0	Dlx2_e13.5_BG_WT_mrgdf_trim-vs.Input.no_model_peak_840	16.49	5.33204	9.39956	NA	0	0	0	chr1	143777024	143777357	334	y	n
chr1	143938448	143938932	485	merged_peak_906	NA	NA	NA	NA	NA	NA	NA	NA	NA	NA	Rgs2	Merged.841	Rgs2_RefSeq	65215	Intergenic	333	359	393	312	NA	NA	NA	NA	NA	NA	NA	NA	NA	0	0	0	NA	0	0	0	NA	0	0	0	chr1	143938448	143938932	485	n	n
chr1	143954398	143954692	295	merged_peak_907	NA	NA	NA	NA	NA	NA	NA	NA	NA	NA	Rgs2	Merged.842	Rgs2_RefSeq	49455	Intergenic	NA	NA	NA	NA	NA	NA	NA	NA	NA	NA	NA	NA	Dlx1_e13.5_BG_WT_mrgdf_trim-vs.Input.no_model_peak_431	41.92	9.02438	28.59979	NA	0	0	0	NA	0	0	0	chr1	143954398	143954692	295	n	y
chr1	143989863	143990192	330	merged_peak_908	NA	NA	NA	NA	NA	NA	NA	NA	NA	NA	Rgs2	Merged.843	Rgs2_RefSeq	13955	Intergenic	NA	NA	NA	NA	NA	NA	NA	NA	NA	NA	NA	NA	NA	0	0	0	NA	0	0	0	NA	0	0	0	chr1	143989863	143990192	330	n	n
chr1	144039876	144040180	305	merged_peak_909	NA	NA	NA	NA	NA	NA	NA	NA	NA	NA	Rgs2	Merged.844	Rgs2_RefSeq	35726	Intergenic	NA	NA	NA	NA	NA	NA	NA	NA	NA	NA	NA	NA	Dlx1_e13.5_BG_WT_mrgdf_trim-vs.Input.no_model_peak_432	28.95	6.29619	15.85222	NA	0	0	0	NA	0	0	0	chr1	144039876	144040180	305	n	y
chr1	144090489	144090832	344	merged_peak_910	NA	NA	NA	NA	NA	NA	NA	NA	NA	NA	Rgs2	Merged.845	Rgs2_RefSeq	86339	Intergenic	262	254	263	43	NA	NA	NA	NA	NA	NA	NA	NA	NA	0	0	0	NA	0	0	0	NA	0	0	0	chr1	144090489	144090832	344	n	n
chr1	144151741	144152140	400	merged_peak_911	NA	NA	NA	NA	NA	NA	NA	NA	NA	NA	Rgs13	Merged.846	Rgs13_UCSC	25133	GeneBody	244	228	NA	NA	NA	NA	NA	NA	NA	NA	NA	NA	NA	0	0	0	NA	0	0	0	NA	0	0	0	chr1	144151741	144152140	400	n	n
chr1	144415270	144415895	626	merged_peak_912	NA	NA	NA	NA	NA	NA	NA	NA	NA	NA	Rgs21	Merged.847	Rgs21_RefSeq	151770	Intergenic	333	359	211	81	NA	NA	NA	NA	NA	NA	NA	NA	Dlx1_e13.5_BG_WT_mrgdf_trim-vs.Input.no_model_peak_433	19.96	4.40745	8.4377	Dlx2_e13.5_BG_WT_mrgdf_trim-vs.Input.no_model_peak_841	11.68	3.8658	5.29391	NA	0	0	0	chr1	144415270	144415895	626	n	y
chr1	144502252	144502465	214	merged_peak_913	GE_meis_IP_q0.01_peak_166	59	4.29897	9.53016	5.92863	120	chr1	144502252	144502465	214	NA	NA	NA	NA	NA	NA	NA	NA	NA	NA	NA	NA	NA	NA	NA	NA	NA	NA	NA	NA	NA	NA	NA	NA	NA	NA	NA	NA	NA	NA	NA	NA	NA	y	n
chr1	144877148	144877400	253	merged_peak_914	NA	NA	NA	NA	NA	NA	NA	NA	NA	NA	Rgs18	Merged.848	Rgs18_RefSeq	101726	Intergenic	NA	NA	NA	NA	NA	NA	NA	NA	NA	NA	NA	NA	Dlx1_e13.5_BG_WT_mrgdf_trim-vs.Input.no_model_peak_435	31.94	6.92577	18.60714	Dlx2_e13.5_BG_WT_mrgdf_trim-vs.Input.no_model_peak_843	18.55	5.96043	11.22404	NA	0	0	0	chr1	144877148	144877400	253	n	y
chr1	145375970	145376646	677	merged_peak_915	NA	NA	NA	NA	NA	NA	NA	NA	NA	NA	Rgs18	Merged.849	Rgs18_RefSeq	600548	Intergenic	395	433	363	440	NA	NA	NA	NA	NA	NA	NA	NA	NA	0	0	0	NA	0	0	0	NA	0	0	0	chr1	145375970	145376646	677	n	n
chr1	146160370	146161062	693	merged_peak_916	NA	NA	NA	NA	NA	NA	NA	NA	NA	NA	AK158929	Merged.850	AK158929_UCSC	333977	Intergenic	262	238	269	733	NA	NA	NA	NA	NA	NA	NA	NA	Dlx1_e13.5_BG_WT_mrgdf_trim-vs.Input.no_model_peak_436	14.97	3.35815	5.01255	Dlx2_e13.5_BG_WT_mrgdf_trim-vs.Input.no_model_peak_845	12.36	4.07526	6.05629	NA	0	0	0	chr1	146160370	146161062	693	n	y
chr1	146278942	146279225	284	merged_peak_917	NA	NA	NA	NA	NA	NA	NA	NA	NA	NA	AK158929	Merged.851	AK158929_UCSC	215814	Intergenic	NA	NA	NA	NA	NA	NA	NA	NA	NA	NA	NA	NA	NA	0	0	0	NA	0	0	0	Dlx5_e13.5_BG_WT_mrgdf_trim-vs.Input.no_model_peak_151	20	6.43094	13.18697	chr1	146278942	146279225	284	n	n
chr1	146657082	146657790	709	merged_peak_918	NA	NA	NA	NA	NA	NA	NA	NA	NA	NA	Fam5c	Merged.852	Fam5c_UCSC	159343	GeneBody	289	391	417	232	NA	NA	NA	NA	NA	NA	NA	NA	Dlx1_e13.5_BG_WT_mrgdf_trim-vs.Input.no_model_peak_437	23.96	5.24689	11.55976	Dlx2_e13.5_BG_WT_mrgdf_trim-vs.Input.no_model_peak_846	39.15	12.24432	34.56355	NA	0	0	0	chr1	146657082	146657790	709	n	y
chr1	146705343	146705706	364	merged_peak_919	NA	NA	NA	NA	NA	NA	NA	NA	NA	NA	EF410083	Merged.853	EF410083_UCSC	125853	GeneBody	250	NA	NA	NA	NA	NA	NA	NA	NA	NA	NA	NA	NA	0	0	0	NA	0	0	0	NA	0	0	0	chr1	146705343	146705706	364	n	n
chr1	146956128	146956398	271	merged_peak_920	NA	NA	NA	NA	NA	NA	NA	NA	NA	NA	EF410083	Merged.854	EF410083_UCSC	124566	Intergenic	NA	NA	NA	NA	NA	NA	NA	NA	NA	NA	NA	NA	Dlx1_e13.5_BG_WT_mrgdf_trim-vs.Input.no_model_peak_438	31.94	6.92577	18.60714	NA	0	0	0	NA	0	0	0	chr1	146956128	146956398	271	n	y
chr1	147281218	147281755	538	merged_peak_921	NA	NA	NA	NA	NA	NA	NA	NA	NA	NA	EF410083	Merged.855	EF410083_UCSC	449656	Intergenic	NA	NA	NA	NA	NA	NA	NA	NA	NA	NA	NA	NA	Dlx1_e13.5_BG_WT_mrgdf_trim-vs.Input.no_model_peak_439	15.97	3.56801	5.64928	Dlx2_e13.5_BG_WT_mrgdf_trim-vs.Input.no_model_peak_848	24.04	7.63613	17.19512	Dlx5_e13.5_BG_WT_mrgdf_trim-vs.Input.no_model_peak_152	14	4.59353	7.70739	chr1	147281218	147281755	538	n	y
chr1	147436695	147436949	255	merged_peak_922	NA	NA	NA	NA	NA	NA	NA	NA	NA	NA	EF410083	Merged.856	EF410083_UCSC	605133	Intergenic	NA	NA	NA	NA	NA	NA	NA	NA	NA	NA	NA	NA	Dlx1_e13.5_BG_WT_mrgdf_trim-vs.Input.no_model_peak_442	31.94	6.92577	18.60714	NA	0	0	0	NA	0	0	0	chr1	147436695	147436949	255	n	y
chr1	147622819	147623062	244	merged_peak_923	NA	NA	NA	NA	NA	NA	NA	NA	NA	NA	EF410083	Merged.857	EF410083_UCSC	791257	Intergenic	NA	NA	NA	NA	NA	NA	NA	NA	NA	NA	NA	NA	Dlx1_e13.5_BG_WT_mrgdf_trim-vs.Input.no_model_peak_443	29.94	6.50605	16.75656	NA	0	0	0	NA	0	0	0	chr1	147622819	147623062	244	n	y
chr1	148362463	148362740	278	merged_peak_924	NA	NA	NA	NA	NA	NA	NA	NA	NA	NA	AK042726	Merged.858	AK042726_UCSC	1087208	Intergenic	NA	NA	NA	NA	NA	NA	NA	NA	NA	NA	NA	NA	Dlx1_e13.5_BG_WT_mrgdf_trim-vs.Input.no_model_peak_445	41.92	9.02438	28.59979	Dlx2_e13.5_BG_WT_mrgdf_trim-vs.Input.no_model_peak_850	21.98	7.00774	14.12332	NA	0	0	0	chr1	148362463	148362740	278	n	y
chr1	148569109	148569621	513	merged_peak_925	NA	NA	NA	NA	NA	NA	NA	NA	NA	NA	AK042726	Merged.859	AK042726_UCSC	880327	Intergenic	446	421	356	234	NA	NA	NA	NA	NA	NA	NA	NA	NA	0	0	0	Dlx2_e13.5_BG_WT_mrgdf_trim-vs.Input.no_model_peak_851	15.11	4.91312	8.52331	NA	0	0	0	chr1	148569109	148569621	513	n	n
chr1	148908546	148908811	266	merged_peak_926	NA	NA	NA	NA	NA	NA	NA	NA	NA	NA	AK042726	Merged.860	AK042726_UCSC	541137	Intergenic	NA	NA	NA	NA	NA	NA	NA	NA	NA	NA	NA	NA	NA	0	0	0	NA	0	0	0	NA	0	0	0	chr1	148908546	148908811	266	n	n
chr1	149085256	149085490	235	merged_peak_927	GE_meis_IP_q0.01_peak_167	110	5.57561	15.01439	11.0913	98	chr1	149085256	149085490	235	NA	NA	NA	NA	NA	NA	NA	NA	NA	NA	NA	NA	NA	NA	NA	NA	NA	NA	NA	NA	NA	NA	NA	NA	NA	NA	NA	NA	NA	NA	NA	NA	NA	y	n
chr1	149199078	149199319	242	merged_peak_928	GE_meis_IP_q0.01_peak_168	43	3.94223	7.86371	4.37842	201	chr1	149199078	149199319	242	NA	NA	NA	NA	NA	NA	NA	NA	NA	NA	NA	NA	NA	NA	NA	NA	NA	NA	NA	NA	NA	NA	NA	NA	NA	NA	NA	NA	NA	NA	NA	NA	NA	y	n
chr1	149349967	149350189	223	merged_peak_929	GE_meis_IP_q0.01_peak_169	64	4.53357	10.07273	6.42581	139	chr1	149349967	149350189	223	NA	NA	NA	NA	NA	NA	NA	NA	NA	NA	NA	NA	NA	NA	NA	NA	NA	NA	NA	NA	NA	NA	NA	NA	NA	NA	NA	NA	NA	NA	NA	NA	NA	y	n
chr1	149546056	149546521	466	merged_peak_930	NA	NA	NA	NA	NA	NA	NA	NA	NA	NA	AK042726	Merged.861	AK042726_UCSC	96105	Intergenic	351	386	359	276	NA	NA	NA	NA	NA	NA	NA	NA	Dlx1_e13.5_BG_WT_mrgdf_trim-vs.Input.no_model_peak_447	28.95	6.29619	15.85222	Dlx2_e13.5_BG_WT_mrgdf_trim-vs.Input.no_model_peak_855	43.96	13.71056	39.64743	NA	0	0	0	chr1	149546056	149546521	466	n	y
chr1	150320971	150321410	440	merged_peak_931	NA	NA	NA	NA	NA	NA	NA	NA	NA	NA	Pdc	Merged.862	Pdc_RefSeq	1553	TSS	NA	NA	NA	NA	NA	NA	NA	NA	NA	NA	NA	NA	NA	0	0	0	Dlx2_e13.5_BG_WT_mrgdf_trim-vs.Input.no_model_peak_858	32.97	10.35915	26.09014	Dlx5_e13.5_BG_WT_mrgdf_trim-vs.Input.no_model_peak_153	13	4.28729	6.8818	chr1	150320971	150321410	440	n	n
chr1	150498384	150498700	317	merged_peak_932	NA	NA	NA	NA	NA	NA	NA	NA	NA	NA	Prg4	Merged.863	Prg4_RefSeq	32218	Intergenic	NA	NA	NA	NA	NA	NA	NA	NA	NA	NA	NA	NA	NA	0	0	0	NA	0	0	0	NA	0	0	0	chr1	150498384	150498700	317	n	n
chr1	150913670	150913921	252	merged_peak_933	GE_meis_IP_q0.01_peak_170	162	6.89891	20.38327	16.23092	142	chr1	150913670	150913921	252	NA	NA	NA	NA	NA	NA	NA	NA	NA	NA	NA	NA	NA	NA	NA	NA	NA	NA	NA	NA	NA	NA	NA	NA	NA	NA	NA	NA	NA	NA	NA	NA	NA	y	n
chr1	151138575	151139004	430	merged_peak_934	GE_meis_IP_q0.01_peak_171	190	7.28955	23.24741	19.00519	140	chr1	151138589	151139004	416	C730036E19Rik	Merged.864	C730036E19Rik_RefSeq	540	TSS	285	246	476	309	NA	NA	NA	NA	NA	NA	NA	NA	NA	0	0	0	NA	0	0	0	NA	0	0	0	chr1	151138575	151138948	374	y	n
chr1	151157814	151158693	880	merged_peak_935	NA	NA	NA	NA	NA	NA	NA	NA	NA	NA	C730036E19Rik	Merged.865	C730036E19Rik_RefSeq	19779	Intergenic	250	238	376	195	NA	NA	NA	NA	NA	NA	NA	NA	Dlx1_e13.5_BG_WT_mrgdf_trim-vs.Input.no_model_peak_448	21.96	4.82717	9.96076	Dlx2_e13.5_BG_WT_mrgdf_trim-vs.Input.no_model_peak_859	37.78	11.82539	32.08478	Dlx5_e13.5_BG_WT_mrgdf_trim-vs.Input.no_model_peak_154	16	5.206	9.43932	chr1	151157814	151158693	880	n	y
chr1	151280794	151281045	252	merged_peak_936	NA	NA	NA	NA	NA	NA	NA	NA	NA	NA	Ivns1abp	Merged.866	Ivns1abp_RefSeq	63451	Intergenic	NA	NA	NA	NA	NA	NA	NA	NA	NA	NA	NA	NA	Dlx1_e13.5_BG_WT_mrgdf_trim-vs.Input.no_model_peak_449	32.94	7.13563	19.55252	NA	0	0	0	NA	0	0	0	chr1	151280794	151281045	252	n	y
chr1	151550877	151551242	366	merged_peak_937	NA	NA	NA	NA	NA	NA	NA	NA	NA	NA	Fam129a	Merged.867	Fam129a_RefSeq	20129	Intergenic	454	492	536	319	NA	NA	NA	NA	NA	NA	NA	NA	NA	0	0	0	NA	0	0	0	NA	0	0	0	chr1	151550877	151551242	366	n	n
chr1	151614370	151614595	226	merged_peak_938	GE_meis_IP_q0.01_peak_172	86	5.1249	12.44555	8.65789	157	chr1	151614370	151614595	226	NA	NA	NA	NA	NA	NA	NA	NA	NA	NA	NA	NA	NA	NA	NA	NA	NA	NA	NA	NA	NA	NA	NA	NA	NA	NA	NA	NA	NA	NA	NA	NA	NA	y	n
chr1	151820563	151820821	259	merged_peak_939	NA	NA	NA	NA	NA	NA	NA	NA	NA	NA	Edem3	Merged.868	Edem3_RefSeq	65188	3UTR	299	310	221	1999	NA	NA	NA	NA	NA	NA	NA	NA	NA	0	0	0	NA	0	0	0	NA	0	0	0	chr1	151820563	151820821	259	n	n
chr1	151900965	151901246	282	merged_peak_940	NA	NA	NA	NA	NA	NA	NA	NA	NA	NA	Edem3	Merged.869	Edem3_RefSeq	145590	GeneBody	244	372	406	261	NA	NA	NA	NA	NA	NA	NA	NA	NA	0	0	0	Dlx2_e13.5_BG_WT_mrgdf_trim-vs.Input.no_model_peak_861	19.92	6.37936	12.16984	NA	0	0	0	chr1	151900965	151901246	282	n	n
chr1	151977486	151977850	365	merged_peak_941	NA	NA	NA	NA	NA	NA	NA	NA	NA	NA	1700025G04Rik	Merged.870	1700025G04Rik_RefSeq	112468	GeneBody	267	262	221	201	NA	NA	NA	NA	NA	NA	NA	NA	Dlx1_e13.5_BG_WT_mrgdf_trim-vs.Input.no_model_peak_450	14.97	3.35815	5.01255	Dlx2_e13.5_BG_WT_mrgdf_trim-vs.Input.no_model_peak_862	24.04	7.63613	17.19512	NA	0	0	0	chr1	151977486	151977850	365	n	y
chr1	152369228	152369513	286	merged_peak_942	NA	NA	NA	NA	NA	NA	NA	NA	NA	NA	Tsen15	Merged.871	Tsen15_RefSeq	17167	Intergenic	276	262	NA	19	NA	NA	NA	NA	NA	NA	NA	NA	NA	0	0	0	NA	0	0	0	NA	0	0	0	chr1	152369228	152369513	286	n	n
chr1	152703140	152703360	221	merged_peak_943	GE_meis_IP_q0.01_peak_173	86	5.1249	12.44555	8.65789	75	chr1	152703140	152703360	221	NA	NA	NA	NA	NA	NA	NA	NA	NA	NA	NA	NA	NA	NA	NA	NA	NA	NA	NA	NA	NA	NA	NA	NA	NA	NA	NA	NA	NA	NA	NA	NA	NA	y	n
chr1	152817332	152817742	411	merged_peak_944	NA	NA	NA	NA	NA	NA	NA	NA	NA	NA	Ncf2	Merged.872	Ncf2_RefSeq	9441	GeneBody	NA	NA	NA	NA	NA	NA	NA	NA	NA	NA	NA	NA	NA	0	0	0	Dlx2_e13.5_BG_WT_mrgdf_trim-vs.Input.no_model_peak_864	21.29	6.79828	14.12332	NA	0	0	0	chr1	152817332	152817742	411	n	n
chr1	152850211	152850517	307	merged_peak_945	NA	NA	NA	NA	NA	NA	NA	NA	NA	NA	Smg7	Merged.873	Smg7_RefSeq	27649	GeneBody	NA	NA	NA	NA	NA	NA	NA	NA	NA	NA	NA	NA	Dlx1_e13.5_BG_WT_mrgdf_trim-vs.Input.no_model_peak_451	62.88	13.43144	52.69291	NA	0	0	0	NA	0	0	0	chr1	152850211	152850517	307	n	y
chr1	153002624	153002867	244	merged_peak_946	NA	NA	NA	NA	NA	NA	NA	NA	NA	NA	Nmnat2	Merged.874	Nmnat2_RefSeq	47522	GeneBody	285	300	428	280	NA	NA	NA	NA	NA	NA	NA	NA	NA	0	0	0	NA	0	0	0	NA	0	0	0	chr1	153002624	153002867	244	n	n
chr1	153054362	153054650	289	merged_peak_947	NA	NA	NA	NA	NA	NA	NA	NA	NA	NA	Nmnat2	Merged.875	Nmnat2_RefSeq	99260	GeneBody	NA	NA	231	NA	NA	NA	NA	NA	NA	NA	NA	NA	Dlx1_e13.5_BG_WT_mrgdf_trim-vs.Input.no_model_peak_452	37.93	8.18493	24.46539	Dlx2_e13.5_BG_WT_mrgdf_trim-vs.Input.no_model_peak_866	14.43	4.70365	7.67292	NA	0	0	0	chr1	153054362	153054650	289	n	y
chr1	153075142	153075558	417	merged_peak_948	NA	NA	NA	NA	NA	NA	NA	NA	NA	NA	Lamc2	Merged.876	Lamc2_RefSeq	110887	GeneBody	383	333	248	72	NA	NA	NA	NA	NA	NA	NA	NA	Dlx1_e13.5_BG_WT_mrgdf_trim-vs.Input.no_model_peak_453	31.94	6.92577	18.60714	Dlx2_e13.5_BG_WT_mrgdf_trim-vs.Input.no_model_peak_868	33.66	10.56861	27.26467	NA	0	0	0	chr1	153075142	153075558	417	n	y
chr1	153354383	153354801	419	merged_peak_949	NA	NA	NA	NA	NA	NA	NA	NA	NA	NA	Lamc1	Merged.877	Lamc1_RefSeq	21596	Intergenic	267	254	NA	29	NA	NA	NA	NA	NA	NA	NA	NA	NA	0	0	0	NA	0	0	0	NA	0	0	0	chr1	153354383	153354801	419	n	n
chr1	153487260	153487791	532	merged_peak_950	NA	NA	NA	NA	NA	NA	NA	NA	NA	NA	Dhx9	Merged.878	Dhx9_RefSeq	0	TSS	292	300	231	NA	NA	NA	NA	NA	NA	NA	NA	NA	Dlx1_e13.5_BG_WT_mrgdf_trim-vs.Input.no_model_peak_454	16.97	3.77787	6.31144	NA	0	0	0	NA	0	0	0	chr1	153487260	153487791	532	n	y
chr1	153556952	153557248	297	merged_peak_951	NA	NA	NA	NA	NA	NA	NA	NA	NA	NA	Npl	Merged.879	Npl_RefSeq	7237	Intergenic	276	276	NA	NA	NA	NA	NA	NA	NA	NA	NA	NA	Dlx1_e13.5_BG_WT_mrgdf_trim-vs.Input.no_model_peak_456	26.95	5.87647	14.08777	Dlx2_e13.5_BG_WT_mrgdf_trim-vs.Input.no_model_peak_870	14.43	4.70365	7.67292	NA	0	0	0	chr1	153556952	153557248	297	n	y
chr1	153561200	153561534	335	merged_peak_952	NA	NA	NA	NA	NA	NA	NA	NA	NA	NA	Npl	Merged.880	Npl_RefSeq	11485	Intergenic	524	647	579	296	NA	NA	NA	NA	NA	NA	NA	NA	NA	0	0	0	NA	0	0	0	NA	0	0	0	chr1	153561200	153561534	335	n	n
chr1	153641536	153641831	296	merged_peak_953	NA	NA	NA	NA	NA	NA	NA	NA	NA	NA	Rgs8	Merged.881	Rgs8_RefSeq	11204	Intergenic	292	300	248	119	NA	NA	NA	NA	NA	NA	NA	NA	NA	0	0	0	Dlx2_e13.5_BG_WT_mrgdf_trim-vs.Input.no_model_peak_871	25.42	8.05506	18.25379	NA	0	0	0	chr1	153641536	153641831	296	n	n
chr1	153665046	153665485	440	merged_peak_954	NA	NA	NA	NA	NA	NA	NA	NA	NA	NA	Rgs8	Merged.882	Rgs8_RefSeq	12008	GeneBody	299	572	542	1012	NA	NA	NA	NA	NA	NA	NA	NA	NA	0	0	0	Dlx2_e13.5_BG_WT_mrgdf_trim-vs.Input.no_model_peak_872	20.61	6.58882	13.13659	NA	0	0	0	chr1	153665046	153665485	440	n	n
chr1	153741675	153742021	347	merged_peak_955	NA	NA	NA	NA	NA	NA	NA	NA	NA	NA	Rgs16	Merged.883	Rgs16_RefSeq	1321	TSS	507	497	453	520	NA	NA	NA	NA	NA	NA	NA	NA	NA	0	0	0	Dlx2_e13.5_BG_WT_mrgdf_trim-vs.Input.no_model_peak_874	22.67	7.21721	15.12918	NA	0	0	0	chr1	153741675	153742021	347	n	n
chr1	153742417	153742700	284	merged_peak_956	NA	NA	NA	NA	NA	NA	NA	NA	NA	NA	Rgs16	Merged.884	Rgs16_RefSeq	2063	GeneBody	NA	NA	NA	NA	NA	NA	NA	NA	NA	NA	NA	NA	NA	0	0	0	NA	0	0	0	NA	0	0	0	chr1	153742417	153742700	284	n	n
chr1	153749180	153749550	371	merged_peak_957	NA	NA	NA	NA	NA	NA	NA	NA	NA	NA	Rnasel	Merged.885	Rnasel_RefSeq	0	TSS	NA	NA	NA	NA	NA	NA	NA	NA	NA	NA	NA	NA	Dlx1_e13.5_BG_WT_mrgdf_trim-vs.Input.no_model_peak_457	15.97	3.56801	5.64928	Dlx2_e13.5_BG_WT_mrgdf_trim-vs.Input.no_model_peak_875	18.55	5.96043	11.22404	NA	0	0	0	chr1	153749180	153749550	371	n	y
chr1	153899545	153900185	641	merged_peak_958	NA	NA	NA	NA	NA	NA	NA	NA	NA	NA	Glul	Merged.886	Glul_UCSC	0	TSS	256	246	NA	NA	NA	NA	NA	NA	NA	NA	NA	NA	Dlx1_e13.5_BG_WT_mrgdf_trim-vs.Input.no_model_peak_458	26.95	5.87647	14.08777	Dlx2_e13.5_BG_WT_mrgdf_trim-vs.Input.no_model_peak_876	13.74	4.49419	6.84998	NA	0	0	0	chr1	153899545	153900185	641	n	y
chr1	154439967	154440223	257	merged_peak_959	NA	NA	NA	NA	NA	NA	NA	NA	NA	NA	4930452N14Rik	Merged.887	4930452N14Rik_RefSeq	183060	GeneBody	267	282	294	380	NA	NA	NA	NA	NA	NA	NA	NA	NA	0	0	0	Dlx2_e13.5_BG_WT_mrgdf_trim-vs.Input.no_model_peak_877	19.23	6.16989	12.16984	NA	0	0	0	chr1	154439967	154440223	257	n	n
chr1	154786291	154786558	268	merged_peak_960	NA	NA	NA	NA	NA	NA	NA	NA	NA	NA	Cacna1e	Merged.888	Cacna1e_RefSeq	60370	Intergenic	NA	NA	NA	NA	NA	NA	NA	NA	NA	NA	NA	NA	NA	0	0	0	NA	0	0	0	NA	0	0	0	chr1	154786291	154786558	268	n	n
chr1	155006599	155006917	319	merged_peak_961	NA	NA	NA	NA	NA	NA	NA	NA	NA	NA	AK029591	Merged.889	AK029591_UCSC	76345	Intergenic	262	254	NA	NA	NA	NA	NA	NA	NA	NA	NA	NA	NA	0	0	0	NA	0	0	0	NA	0	0	0	chr1	155006599	155006917	319	n	n
chr1	155082915	155083944	1030	merged_peak_962	NA	NA	NA	NA	NA	NA	NA	NA	NA	NA	AK029591	Merged.890	AK029591_UCSC	0	TSS	262	238	248	67	NA	NA	NA	NA	NA	NA	NA	NA	NA	0	0	0	Dlx2_e13.5_BG_WT_mrgdf_trim-vs.Input.no_model_peak_879b	41.22	12.87271	37.0851	Dlx5_e13.5_BG_WT_mrgdf_trim-vs.Input.no_model_peak_155	17	5.51224	10.34264	chr1	155082915	155083944	1030	n	n
chr1	155099487	155099926	440	merged_peak_963	NA	NA	NA	NA	NA	NA	NA	NA	NA	NA	Ier5	Merged.891	Ier5_RefSeq	0	TSS	339	458	387	136	NA	NA	NA	NA	NA	NA	NA	NA	NA	0	0	0	NA	0	0	0	NA	0	0	0	chr1	155099487	155099926	440	n	n
chr1	155293408	155293727	320	merged_peak_964	NA	NA	NA	NA	NA	NA	NA	NA	NA	NA	Xpr1	Merged.892	Xpr1_UCSC	15913	GeneBody	358	238	288	45	NA	NA	NA	NA	NA	NA	NA	NA	NA	0	0	0	NA	0	0	0	NA	0	0	0	chr1	155293408	155293727	320	n	n
chr1	155306841	155307397	557	merged_peak_965	NA	NA	NA	NA	NA	NA	NA	NA	NA	NA	Xpr1	Merged.893	Xpr1_UCSC	2243	GeneBody	262	246	231	878	NA	NA	NA	NA	NA	NA	NA	NA	NA	0	0	0	Dlx2_e13.5_BG_WT_mrgdf_trim-vs.Input.no_model_peak_880	14.43	4.70365	7.67292	NA	0	0	0	chr1	155306841	155307397	557	n	n
chr1	155500078	155500374	297	merged_peak_966	NA	NA	NA	NA	NA	NA	NA	NA	NA	NA	AK147021	Merged.894	AK147021_UCSC	26732	Intergenic	NA	NA	NA	198	NA	NA	NA	NA	NA	NA	NA	NA	Dlx1_e13.5_BG_WT_mrgdf_trim-vs.Input.no_model_peak_461	44.92	9.65396	31.80836	Dlx2_e13.5_BG_WT_mrgdf_trim-vs.Input.no_model_peak_882	20.61	6.58882	13.13659	Dlx5_e13.5_BG_WT_mrgdf_trim-vs.Input.no_model_peak_156	14	4.59353	7.70739	chr1	155500078	155500374	297	n	y
chr1	155557974	155558318	345	merged_peak_967	NA	NA	NA	NA	NA	NA	NA	NA	NA	NA	Acbd6	Merged.895	Acbd6_RefSeq	0	TSS	267	NA	NA	10	NA	NA	NA	NA	NA	NA	NA	NA	NA	0	0	0	Dlx2_e13.5_BG_WT_mrgdf_trim-vs.Input.no_model_peak_883	13.74	4.49419	6.84998	NA	0	0	0	chr1	155557974	155558318	345	n	n
chr1	155576462	155576672	211	merged_peak_968	GE_meis_IP_q0.01_peak_174	43	3.94223	7.86371	4.37842	25	chr1	155576462	155576672	211	NA	NA	NA	NA	NA	NA	NA	NA	NA	NA	NA	NA	NA	NA	NA	NA	NA	NA	NA	NA	NA	NA	NA	NA	NA	NA	NA	NA	NA	NA	NA	NA	NA	y	n
chr1	155605799	155606089	291	merged_peak_969	NA	NA	NA	NA	NA	NA	NA	NA	NA	NA	Acbd6	Merged.896	Acbd6_RefSeq	47678	GeneBody	426	513	410	1774	NA	NA	NA	NA	NA	NA	NA	NA	Dlx1_e13.5_BG_WT_mrgdf_trim-vs.Input.no_model_peak_463	21.96	4.82717	9.96076	Dlx2_e13.5_BG_WT_mrgdf_trim-vs.Input.no_model_peak_884	15.11	4.91312	8.52331	NA	0	0	0	chr1	155605799	155606089	291	n	y
chr1	155790460	155790796	337	merged_peak_970	NA	NA	NA	NA	NA	NA	NA	NA	NA	NA	Qsox1	Merged.897	Qsox1_RefSeq	22101	GeneBody	267	238	506	7	NA	NA	NA	NA	NA	NA	NA	NA	NA	0	0	0	Dlx2_e13.5_BG_WT_mrgdf_trim-vs.Input.no_model_peak_886	32.97	10.35915	26.09014	NA	0	0	0	chr1	155790460	155790796	337	n	n
chr1	155972941	155974078	1138	merged_peak_971	NA	NA	NA	NA	NA	NA	NA	NA	NA	NA	Cep350	Merged.898	Cep350_RefSeq	0	TSS	281	282	294	36	NA	NA	NA	NA	NA	NA	NA	NA	Dlx1_e13.5_BG_WT_mrgdf_trim-vs.Input.no_model_peak_464	210.61	44.49073	280.69962	Dlx2_e13.5_BG_WT_mrgdf_trim-vs.Input.no_model_peak_887	12.36	4.07526	6.05629	NA	0	0	0	chr1	155972941	155974078	1138	n	y
chr1	156749729	156749956	228	merged_peak_972	NA	NA	NA	NA	NA	NA	NA	NA	NA	NA	Fam20b	Merged.899	Fam20b_RefSeq	30818	Intergenic	NA	NA	NA	NA	NA	NA	NA	NA	NA	NA	NA	NA	Dlx1_e13.5_BG_WT_mrgdf_trim-vs.Input.no_model_peak_465	30.94	6.71591	17.67501	NA	0	0	0	NA	0	0	0	chr1	156749729	156749956	228	n	y
chr1	156779639	156779965	327	merged_peak_973	GE_meis_IP_q0.01_peak_175	151	6.26568	19.22571	15.13433	115	chr1	156779713	156779965	253	Ralgps2	Merged.900	Ralgps2_UCSC	33621	Intergenic	262	254	211	NA	NA	NA	NA	NA	NA	NA	NA	NA	NA	0	0	0	Dlx2_e13.5_BG_WT_mrgdf_trim-vs.Input.no_model_peak_889	18.55	5.96043	11.22404	NA	0	0	0	chr1	156779639	156779945	307	y	n
chr1	156938624	156939089	466	merged_peak_974	NA	NA	NA	NA	NA	NA	NA	NA	NA	NA	Ralgps2	Merged.901	Ralgps2_UCSC	0	TSS	262	246	248	180	NA	NA	NA	NA	NA	NA	NA	NA	Dlx1_e13.5_BG_WT_mrgdf_trim-vs.Input.no_model_peak_467	15.97	3.56801	5.64928	NA	0	0	0	Dlx5_e13.5_BG_WT_mrgdf_trim-vs.Input.no_model_peak_157	15	4.89976	8.56042	chr1	156938624	156939089	466	n	y
chr1	157039288	157039727	440	merged_peak_975	NA	NA	NA	NA	NA	NA	NA	NA	NA	NA	1700057K13Rik	Merged.902	1700057K13Rik_UCSC	68916	Intergenic	353	345	221	135	NA	NA	NA	NA	NA	NA	NA	NA	NA	0	0	0	Dlx2_e13.5_BG_WT_mrgdf_trim-vs.Input.no_model_peak_894	21.98	7.00774	14.12332	NA	0	0	0	chr1	157039288	157039727	440	n	n
chr1	157153834	157154172	339	merged_peak_976	NA	NA	NA	NA	NA	NA	NA	NA	NA	NA	Tex35	Merged.903	Tex35_RefSeq	45153	GeneBody	272	476	507	297	NA	NA	NA	NA	NA	NA	NA	NA	NA	0	0	0	Dlx2_e13.5_BG_WT_mrgdf_trim-vs.Input.no_model_peak_896	17.86	5.75097	10.30023	NA	0	0	0	chr1	157153834	157154172	339	n	n
chr1	157334869	157335604	736	merged_peak_977	NA	NA	NA	NA	NA	NA	NA	NA	NA	NA	2810025M15Rik	Merged.904	2810025M15Rik_RefSeq	76746	GeneBody	262	254	239	NA	NA	NA	NA	NA	NA	NA	NA	NA	Dlx1_e13.5_BG_WT_mrgdf_trim-vs.Input.no_model_peak_469	31.94	6.92577	18.60714	Dlx2_e13.5_BG_WT_mrgdf_trim-vs.Input.no_model_peak_897a	54.27	16.85251	54.39489	NA	0	0	0	chr1	157334869	157335604	736	n	y
chr1	157412448	157412799	352	merged_peak_978	NA	NA	NA	NA	NA	NA	NA	NA	NA	NA	Rasal2	Merged.905	Rasal2_RefSeq	0	TSS	244	496	384	913	NA	NA	NA	NA	NA	NA	NA	NA	NA	0	0	0	NA	0	0	0	NA	0	0	0	chr1	157412448	157412799	352	n	n
chr1	157426095	157426422	328	merged_peak_979	NA	NA	NA	NA	NA	NA	NA	NA	NA	NA	Rasal2	Merged.906	Rasal2_RefSeq	13499	Intergenic	396	452	420	469	NA	NA	NA	NA	NA	NA	NA	NA	NA	0	0	0	Dlx2_e13.5_BG_WT_mrgdf_trim-vs.Input.no_model_peak_898	15.8	5.12258	8.52331	NA	0	0	0	chr1	157426095	157426422	328	n	n
chr1	157440411	157440745	335	merged_peak_980	GE_meis_IP_q0.01_peak_176	71	4.73068	10.84645	7.15164	163	chr1	157440431	157440745	315	BC026585	Merged.907	BC026585_RefSeq	17909	Intergenic	315	305	328	383	NA	NA	NA	NA	NA	NA	NA	NA	NA	0	0	0	Dlx2_e13.5_BG_WT_mrgdf_trim-vs.Input.no_model_peak_899	15.8	5.12258	8.52331	NA	0	0	0	chr1	157440411	157440671	261	y	n
chr1	157448076	157448475	400	merged_peak_981	NA	NA	NA	NA	NA	NA	NA	NA	NA	NA	BC026585	Merged.908	BC026585_RefSeq	10105	Intergenic	335	365	422	482	NA	NA	NA	NA	NA	NA	NA	NA	NA	0	0	0	Dlx2_e13.5_BG_WT_mrgdf_trim-vs.Input.no_model_peak_900	14.43	4.70365	7.67292	NA	0	0	0	chr1	157448076	157448475	400	n	n
chr1	157553119	157553381	263	merged_peak_982	NA	NA	NA	NA	NA	NA	NA	NA	NA	NA	Sec16b	Merged.909	Sec16b_UCSC	17266	GeneBody	296	305	269	29	NA	NA	NA	NA	NA	NA	NA	NA	NA	0	0	0	NA	0	0	0	NA	0	0	0	chr1	157553119	157553381	263	n	n
chr1	157686168	157686658	491	merged_peak_983	NA	NA	NA	NA	NA	NA	NA	NA	NA	NA	Sec16b	Merged.910	Sec16b_UCSC	150315	Intergenic	530	588	473	169	NA	NA	NA	NA	NA	NA	NA	NA	NA	0	0	0	Dlx2_e13.5_BG_WT_mrgdf_trim-vs.Input.no_model_peak_902	24.04	7.63613	17.19512	NA	0	0	0	chr1	157686168	157686658	491	n	n
chr1	157804857	157805171	315	merged_peak_984	NA	NA	NA	NA	NA	NA	NA	NA	NA	NA	Sec16b	Merged.911	Sec16b_UCSC	269004	Intergenic	281	282	406	137	NA	NA	NA	NA	NA	NA	NA	NA	NA	0	0	0	NA	0	0	0	NA	0	0	0	chr1	157804857	157805171	315	n	n
chr1	157827186	157827681	496	merged_peak_985	NA	NA	NA	NA	NA	NA	NA	NA	NA	NA	Sec16b	Merged.912	Sec16b_UCSC	291333	Intergenic	NA	NA	NA	NA	NA	NA	NA	NA	NA	NA	NA	NA	NA	0	0	0	NA	0	0	0	NA	0	0	0	chr1	157827186	157827681	496	n	n
chr1	157887122	157887559	438	merged_peak_986	NA	NA	NA	NA	NA	NA	NA	NA	NA	NA	Sec16b	Merged.913	Sec16b_UCSC	351269	Intergenic	509	635	592	243	NA	NA	NA	NA	NA	NA	NA	NA	NA	0	0	0	NA	0	0	0	NA	0	0	0	chr1	157887122	157887559	438	n	n
chr1	157937720	157938887	1168	merged_peak_987	NA	NA	NA	NA	NA	NA	NA	NA	NA	NA	Sec16b	Merged.914	Sec16b_UCSC	401867	Intergenic	262	254	239	52	NA	NA	NA	NA	NA	NA	NA	NA	Dlx1_e13.5_BG_WT_mrgdf_trim-vs.Input.no_model_peak_471	15.97	3.56801	5.64928	Dlx2_e13.5_BG_WT_mrgdf_trim-vs.Input.no_model_peak_903	48.08	14.96734	46.22009	Dlx5_e13.5_BG_WT_mrgdf_trim-vs.Input.no_model_peak_158	12	3.98106	6.08548	chr1	157937720	157938887	1168	n	y
chr1	157940151	157940952	802	merged_peak_988	NA	NA	NA	NA	NA	NA	NA	NA	NA	NA	Sec16b	Merged.915	Sec16b_UCSC	404298	Intergenic	436	315	438	187	NA	NA	NA	NA	NA	NA	NA	NA	Dlx1_e13.5_BG_WT_mrgdf_trim-vs.Input.no_model_peak_472	27.95	6.08633	14.96246	Dlx2_e13.5_BG_WT_mrgdf_trim-vs.Input.no_model_peak_904	46.02	14.33895	43.56345	Dlx5_e13.5_BG_WT_mrgdf_trim-vs.Input.no_model_peak_159	16	5.206	9.43932	chr1	157940151	157940952	802	n	y
chr1	157969534	157970040	507	merged_peak_989	GE_meis_IP_q0.01_peak_177	135	6.30757	17.61403	13.57162	153	chr1	157969696	157969961	266	Fam5b	Merged.916	Fam5b_UCSC	386187	Intergenic	328	310	248	463	NA	NA	NA	NA	NA	NA	NA	NA	Dlx1_e13.5_BG_WT_mrgdf_trim-vs.Input.no_model_peak_473	39.93	8.60465	26.51124	Dlx2_e13.5_BG_WT_mrgdf_trim-vs.Input.no_model_peak_905	55.64	17.27143	55.78556	Dlx5_e13.5_BG_WT_mrgdf_trim-vs.Input.no_model_peak_160	17	5.51224	10.34264	chr1	157969534	157970040	507	y	y
chr1	157985695	157985992	298	merged_peak_990	NA	NA	NA	NA	NA	NA	NA	NA	NA	NA	Fam5b	Merged.917	Fam5b_UCSC	370235	Intergenic	NA	NA	NA	NA	NA	NA	NA	NA	NA	NA	NA	NA	Dlx1_e13.5_BG_WT_mrgdf_trim-vs.Input.no_model_peak_474	61.88	13.22158	51.46789	NA	0	0	0	Dlx5_e13.5_BG_WT_mrgdf_trim-vs.Input.no_model_peak_161	16	5.206	9.43932	chr1	157985695	157985992	298	n	y
chr1	158147512	158147830	319	merged_peak_991	NA	NA	NA	NA	NA	NA	NA	NA	NA	NA	Fam5b	Merged.918	Fam5b_UCSC	208397	Intergenic	351	288	436	122	NA	NA	NA	NA	NA	NA	NA	NA	NA	0	0	0	Dlx2_e13.5_BG_WT_mrgdf_trim-vs.Input.no_model_peak_906	17.17	5.5415	10.30023	NA	0	0	0	chr1	158147512	158147830	319	n	n
chr1	158266836	158267408	573	merged_peak_992	NA	NA	NA	NA	NA	NA	NA	NA	NA	NA	Fam5b	Merged.919	Fam5b_UCSC	88819	5UTR	250	238	NA	22	mm1369	Positive	hindbrain (rhombencephalon)[3/4], midbrain (mesencephalon)[3/4], other[3/4]	0	1	NA	NA	NA	NA	0	0	0	Dlx2_e13.5_BG_WT_mrgdf_trim-vs.Input.no_model_peak_907	24.73	7.8456	17.19512	NA	0	0	0	chr1	158266836	158267408	573	n	n
chr1	158272180	158272540	361	merged_peak_993	NA	NA	NA	NA	NA	NA	NA	NA	NA	NA	Fam5b	Merged.920	Fam5b_UCSC	83687	GeneBody	296	262	239	122	NA	NA	NA	NA	NA	NA	NA	NA	NA	0	0	0	Dlx2_e13.5_BG_WT_mrgdf_trim-vs.Input.no_model_peak_908	18.55	5.96043	11.22404	NA	0	0	0	chr1	158272180	158272540	361	n	n
chr1	158654131	158654496	366	merged_peak_994	NA	NA	NA	NA	NA	NA	NA	NA	NA	NA	Mir488	Merged.921	Mir488_RefSeq	148505	GeneBody	276	254	248	NA	NA	NA	NA	NA	NA	NA	NA	NA	NA	0	0	0	Dlx2_e13.5_BG_WT_mrgdf_trim-vs.Input.no_model_peak_910	29.54	9.31184	22.6456	NA	0	0	0	chr1	158654131	158654496	366	n	n
chr1	159015205	159015827	623	merged_peak_995	NA	NA	NA	NA	NA	NA	NA	NA	NA	NA	1600012P17Rik	Merged.922	1600012P17Rik_UCSC	34741	Intergenic	262	616	211	342	NA	NA	NA	NA	NA	NA	NA	NA	Dlx1_e13.5_BG_WT_mrgdf_trim-vs.Input.no_model_peak_476	24.95	5.45675	12.38583	Dlx2_e13.5_BG_WT_mrgdf_trim-vs.Input.no_model_peak_911	37.09	11.61593	32.08478	NA	0	0	0	chr1	159015205	159015827	623	n	y
chr1	159413363	159413738	376	merged_peak_996	NA	NA	NA	NA	NA	NA	NA	NA	NA	NA	Mir1843b	Merged.923	Mir1843b_RefSeq	73004	Intergenic	520	612	527	509	NA	NA	NA	NA	NA	NA	NA	NA	NA	0	0	0	Dlx2_e13.5_BG_WT_mrgdf_trim-vs.Input.no_model_peak_912	26.1	8.26452	19.32873	NA	0	0	0	chr1	159413363	159413738	376	n	n
chr1	159442355	159442565	211	merged_peak_997	GE_meis_IP_q0.01_peak_178	43	3.94223	7.86371	4.37842	19	chr1	159442355	159442565	211	NA	NA	NA	NA	NA	NA	NA	NA	NA	NA	NA	NA	NA	NA	NA	NA	NA	NA	NA	NA	NA	NA	NA	NA	NA	NA	NA	NA	NA	NA	NA	NA	NA	y	n
chr1	159523629	159523948	320	merged_peak_998	NA	NA	NA	NA	NA	NA	NA	NA	NA	NA	Tnr	Merged.924	Tnr_RefSeq	0	TSS	471	502	449	991	NA	NA	NA	NA	NA	NA	NA	NA	NA	0	0	0	NA	0	0	0	Dlx5_e13.5_BG_WT_mrgdf_trim-vs.Input.no_model_peak_162	18	5.81847	11.26911	chr1	159523629	159523948	320	n	n
chr1	159551924	159552548	625	merged_peak_999	NA	NA	NA	NA	NA	NA	NA	NA	NA	NA	Tnr	Merged.925	Tnr_RefSeq	28154	GeneBody	272	262	282	500	NA	NA	NA	NA	NA	NA	NA	NA	Dlx1_e13.5_BG_WT_mrgdf_trim-vs.Input.no_model_peak_477	14.97	3.35815	5.01255	Dlx2_e13.5_BG_WT_mrgdf_trim-vs.Input.no_model_peak_914	30.22	9.5213	23.7802	NA	0	0	0	chr1	159551924	159552548	625	n	y
chr1	159614918	159615500	583	merged_peak_1000	NA	NA	NA	NA	NA	NA	NA	NA	NA	NA	Tnr	Merged.926	Tnr_RefSeq	91148	GeneBody	430	475	408	95	NA	NA	NA	NA	NA	NA	NA	NA	NA	0	0	0	NA	0	0	0	NA	0	0	0	chr1	159614918	159615500	583	n	n
chr1	159768639	159768989	351	merged_peak_1001	NA	NA	NA	NA	NA	NA	NA	NA	NA	NA	Tnr	Merged.927	Tnr_RefSeq	244869	GeneBody	299	310	221	42	NA	NA	NA	NA	NA	NA	NA	NA	Dlx1_e13.5_BG_WT_mrgdf_trim-vs.Input.no_model_peak_478	37.93	8.18493	24.46539	NA	0	0	0	NA	0	0	0	chr1	159768639	159768989	351	n	y
chr1	159801690	159802004	315	merged_peak_1002	NA	NA	NA	NA	NA	NA	NA	NA	NA	NA	4930523C07Rik	Merged.928	4930523C07Rik_RefSeq	242374	GeneBody	335	305	328	296	NA	NA	NA	NA	NA	NA	NA	NA	NA	0	0	0	NA	0	0	0	NA	0	0	0	chr1	159801690	159802004	315	n	n
chr1	159979851	159980154	304	merged_peak_1003	NA	NA	NA	NA	NA	NA	NA	NA	NA	NA	4930523C07Rik	Merged.929	4930523C07Rik_RefSeq	64224	Intergenic	NA	NA	NA	NA	NA	NA	NA	NA	NA	NA	NA	NA	NA	0	0	0	NA	0	0	0	NA	0	0	0	chr1	159979851	159980154	304	n	n
chr1	160194765	160195175	411	merged_peak_1004	GE_meis_IP_q0.01_peak_179	144	6.50468	18.52437	14.44393	159	chr1	160194765	160195052	288	Mrps14	Merged.930	Mrps14_RefSeq	83	TSS	NA	NA	NA	NA	NA	NA	NA	NA	NA	NA	NA	NA	NA	0	0	0	NA	0	0	0	NA	0	0	0	chr1	160194899	160195175	277	y	n
chr1	160212877	160213473	597	merged_peak_1005	NA	NA	NA	NA	NA	NA	NA	NA	NA	NA	Cacybp	Merged.931	Cacybp_RefSeq	0	TSS	NA	NA	NA	NA	NA	NA	NA	NA	NA	NA	NA	NA	NA	0	0	0	NA	0	0	0	NA	0	0	0	chr1	160212877	160213473	597	n	n
chr1	160319662	160319975	314	merged_peak_1006	NA	NA	NA	NA	NA	NA	NA	NA	NA	NA	mKIAA0471	Merged.932	mKIAA0471_UCSC	10546	GeneBody	NA	NA	NA	NA	NA	NA	NA	NA	NA	NA	NA	NA	Dlx1_e13.5_BG_WT_mrgdf_trim-vs.Input.no_model_peak_479	34.94	7.55535	21.48152	Dlx2_e13.5_BG_WT_mrgdf_trim-vs.Input.no_model_peak_916	19.23	6.16989	12.16984	NA	0	0	0	chr1	160319662	160319975	314	n	y
chr1	160534991	160535351	361	merged_peak_1007	NA	NA	NA	NA	NA	NA	NA	NA	NA	NA	Gpr52	Merged.933	Gpr52_RefSeq	42400	GeneBody	276	254	592	89	NA	NA	NA	NA	NA	NA	NA	NA	NA	0	0	0	Dlx2_e13.5_BG_WT_mrgdf_trim-vs.Input.no_model_peak_917	16.49	5.33204	9.39956	NA	0	0	0	chr1	160534991	160535351	361	n	n
chr1	160674714	160675159	446	merged_peak_1008	GE_meis_IP_q0.01_peak_180	102	5.2214	14.12422	10.24443	89	chr1	160674813	160675043	231	Gpr52	Merged.934	Gpr52_RefSeq	96960	GeneBody	369	341	567	468	NA	NA	NA	NA	NA	NA	NA	NA	NA	0	0	0	NA	0	0	0	NA	0	0	0	chr1	160674714	160675159	446	y	n
chr1	160694198	160694486	289	merged_peak_1009	NA	NA	NA	NA	NA	NA	NA	NA	NA	NA	Rabgap1l	Merged.935	Rabgap1l_RefSeq	98450	GeneBody	NA	NA	NA	NA	NA	NA	NA	NA	NA	NA	NA	NA	Dlx1_e13.5_BG_WT_mrgdf_trim-vs.Input.no_model_peak_480	50.91	10.91312	38.47708	Dlx2_e13.5_BG_WT_mrgdf_trim-vs.Input.no_model_peak_918	19.23	6.16989	12.16984	NA	0	0	0	chr1	160694198	160694486	289	n	y
chr1	160934181	160934499	319	merged_peak_1010	NA	NA	NA	NA	NA	NA	NA	NA	NA	NA	Rc3h1	Merged.936	Rc3h1_RefSeq	27769	GeneBody	NA	NA	NA	NA	NA	NA	NA	NA	NA	NA	NA	NA	NA	0	0	0	NA	0	0	0	NA	0	0	0	chr1	160934181	160934499	319	n	n
chr1	161034639	161035351	713	merged_peak_1011	NA	NA	NA	NA	NA	NA	NA	NA	NA	NA	Gas5	Merged.937	Gas5_RefSeq	0	TSS	289	228	504	16	NA	NA	NA	NA	NA	NA	NA	NA	NA	0	0	0	NA	0	0	0	NA	0	0	0	chr1	161034639	161035351	713	n	n
chr1	161070309	161071009	701	merged_peak_1012	NA	NA	NA	NA	NA	NA	NA	NA	NA	NA	Cenpl	Merged.938	Cenpl_RefSeq	0	TSS	328	319	288	34	NA	NA	NA	NA	NA	NA	NA	NA	NA	0	0	0	NA	0	0	0	NA	0	0	0	chr1	161070309	161071009	701	n	n
chr1	161195866	161196161	296	merged_peak_1013	GE_meis_IP_q0.01_peak_181	57	4.33646	9.31717	5.72125	102	chr1	161195866	161196161	296	NA	NA	NA	NA	NA	NA	NA	NA	NA	NA	NA	NA	NA	NA	NA	NA	NA	NA	NA	NA	NA	NA	NA	NA	NA	NA	NA	NA	NA	NA	NA	NA	NA	y	n
chr1	161379837	161380429	593	merged_peak_1014	NA	NA	NA	NA	NA	NA	NA	NA	NA	NA	Tnfsf4	Merged.939	Tnfsf4_RefSeq	15007	Intergenic	NA	NA	NA	NA	NA	NA	NA	NA	NA	NA	NA	NA	NA	0	0	0	Dlx2_e13.5_BG_WT_mrgdf_trim-vs.Input.no_model_peak_922	45.34	14.12949	42.24872	NA	0	0	0	chr1	161379837	161380429	593	n	n
chr1	161755797	161756120	324	merged_peak_1015	NA	NA	NA	NA	NA	NA	NA	NA	NA	NA	AK181631	Merged.940	AK181631_UCSC	29119	Intergenic	NA	NA	NA	NA	NA	NA	NA	NA	NA	NA	NA	NA	Dlx1_e13.5_BG_WT_mrgdf_trim-vs.Input.no_model_peak_482	50.91	10.91312	38.47708	Dlx2_e13.5_BG_WT_mrgdf_trim-vs.Input.no_model_peak_923	23.36	7.42667	16.15336	NA	0	0	0	chr1	161755797	161756120	324	n	y
chr1	161999821	162000306	486	merged_peak_1016	NA	NA	NA	NA	NA	NA	NA	NA	NA	NA	2810442N19Rik	Merged.941	2810442N19Rik_RefSeq	4661	GeneBody	244	415	393	85	NA	NA	NA	NA	NA	NA	NA	NA	NA	0	0	0	Dlx2_e13.5_BG_WT_mrgdf_trim-vs.Input.no_model_peak_925	13.05	4.28473	6.84998	NA	0	0	0	chr1	161999821	162000306	486	n	n
chr1	162298607	162298958	352	merged_peak_1017	NA	NA	NA	NA	NA	NA	NA	NA	NA	NA	Dnm3	Merged.942	Dnm3_UCSC	2968	GeneBody	NA	NA	NA	NA	NA	NA	NA	NA	NA	NA	NA	NA	NA	0	0	0	Dlx2_e13.5_BG_WT_mrgdf_trim-vs.Input.no_model_peak_926	19.92	6.37936	12.16984	NA	0	0	0	chr1	162298607	162298958	352	n	n
chr1	162410474	162410979	506	merged_peak_1018	NA	NA	NA	NA	NA	NA	NA	NA	NA	NA	Dnm3	Merged.943	Dnm3_RefSeq	67049	GeneBody	NA	NA	NA	NA	NA	NA	NA	NA	NA	NA	NA	NA	Dlx1_e13.5_BG_WT_mrgdf_trim-vs.Input.no_model_peak_483	20.96	4.61731	9.18932	Dlx2_e13.5_BG_WT_mrgdf_trim-vs.Input.no_model_peak_927	23.36	7.42667	16.15336	NA	0	0	0	chr1	162410474	162410979	506	n	y
chr1	162549898	162550167	270	merged_peak_1019	NA	NA	NA	NA	NA	NA	NA	NA	NA	NA	Mettl13	Merged.944	Mettl13_RefSeq	1552	TSS	NA	NA	NA	NA	NA	NA	NA	NA	NA	NA	NA	NA	NA	0	0	0	NA	0	0	0	NA	0	0	0	chr1	162549898	162550167	270	n	n
chr1	162570423	162570777	355	merged_peak_1020	NA	NA	NA	NA	NA	NA	NA	NA	NA	NA	Vamp4	Merged.945	Vamp4_UCSC	0	TSS	256	254	352	87	NA	NA	NA	NA	NA	NA	NA	NA	Dlx1_e13.5_BG_WT_mrgdf_trim-vs.Input.no_model_peak_485	16.97	3.77787	6.31144	NA	0	0	0	NA	0	0	0	chr1	162570423	162570777	355	n	y
chr1	162615568	162615904	337	merged_peak_1021	NA	NA	NA	NA	NA	NA	NA	NA	NA	NA	Myoc	Merged.946	Myoc_RefSeq	23244	Intergenic	NA	NA	NA	NA	NA	NA	NA	NA	NA	NA	NA	NA	NA	0	0	0	NA	0	0	0	NA	0	0	0	chr1	162615568	162615904	337	n	n
chr1	162665132	162665415	284	merged_peak_1022	NA	NA	NA	NA	NA	NA	NA	NA	NA	NA	7420461P10Rik	Merged.947	7420461P10Rik_RefSeq	6912	Intergenic	NA	NA	NA	NA	NA	NA	NA	NA	NA	NA	NA	NA	NA	0	0	0	NA	0	0	0	NA	0	0	0	chr1	162665132	162665415	284	n	n
chr1	163096171	163096409	239	merged_peak_1023	NA	NA	NA	NA	NA	NA	NA	NA	NA	NA	Mroh9	Merged.948	Mroh9_RefSeq	10500	Intergenic	NA	NA	NA	NA	NA	NA	NA	NA	NA	NA	NA	NA	Dlx1_e13.5_BG_WT_mrgdf_trim-vs.Input.no_model_peak_486	29.94	6.50605	16.75656	NA	0	0	0	NA	0	0	0	chr1	163096171	163096409	239	n	y
chr1	163150502	163150744	243	merged_peak_1024	NA	NA	NA	NA	NA	NA	NA	NA	NA	NA	Mroh9	Merged.949	Mroh9_RefSeq	64831	Intergenic	NA	NA	NA	NA	NA	NA	NA	NA	NA	NA	NA	NA	NA	0	0	0	NA	0	0	0	NA	0	0	0	chr1	163150502	163150744	243	n	n
chr1	163201330	163201606	277	merged_peak_1025	NA	NA	NA	NA	NA	NA	NA	NA	NA	NA	AK038736	Merged.950	AK038736_UCSC	53618	Intergenic	NA	NA	NA	NA	NA	NA	NA	NA	NA	NA	NA	NA	NA	0	0	0	Dlx2_e13.5_BG_WT_mrgdf_trim-vs.Input.no_model_peak_928	11.68	3.8658	5.29391	NA	0	0	0	chr1	163201330	163201606	277	n	n
chr1	163313233	163314033	801	merged_peak_1026	NA	NA	NA	NA	NA	NA	NA	NA	NA	NA	Prrx1	Merged.951	Prrx1_RefSeq	0	TSS	549	590	483	32	NA	NA	NA	NA	NA	NA	NA	NA	NA	0	0	0	Dlx2_e13.5_BG_WT_mrgdf_trim-vs.Input.no_model_peak_930a	29.54	9.31184	22.6456	NA	0	0	0	chr1	163313233	163314033	801	n	n
chr1	163398796	163399217	422	merged_peak_1027	NA	NA	NA	NA	NA	NA	NA	NA	NA	NA	Gorab	Merged.952	Gorab_RefSeq	4422	GeneBody	NA	NA	NA	NA	NA	NA	NA	NA	NA	NA	NA	NA	NA	0	0	0	Dlx2_e13.5_BG_WT_mrgdf_trim-vs.Input.no_model_peak_931	15.11	4.91312	8.52331	NA	0	0	0	chr1	163398796	163399217	422	n	n
chr1	163640786	163641618	833	merged_peak_1028	NA	NA	NA	NA	NA	NA	NA	NA	NA	NA	Mettl11b	Merged.953	Mettl11b_RefSeq	83612	Intergenic	256	246	211	14	NA	NA	NA	NA	NA	NA	NA	NA	Dlx1_e13.5_BG_WT_mrgdf_trim-vs.Input.no_model_peak_487	22.96	5.03703	10.75116	Dlx2_e13.5_BG_WT_mrgdf_trim-vs.Input.no_model_peak_933	47.4	14.75788	44.88729	NA	0	0	0	chr1	163640786	163641618	833	n	y
chr1	163642344	163642598	255	merged_peak_1029	NA	NA	NA	NA	NA	NA	NA	NA	NA	NA	Mettl11b	Merged.954	Mettl11b_RefSeq	82632	Intergenic	NA	NA	NA	NA	NA	NA	NA	NA	NA	NA	NA	NA	NA	0	0	0	NA	0	0	0	NA	0	0	0	chr1	163642344	163642598	255	n	n
chr1	163725213	163725699	487	merged_peak_1030	NA	NA	NA	NA	NA	NA	NA	NA	NA	NA	Mettl11b	Merged.955	Mettl11b_RefSeq	0	TSS	250	262	461	10	NA	NA	NA	NA	NA	NA	NA	NA	NA	0	0	0	Dlx2_e13.5_BG_WT_mrgdf_trim-vs.Input.no_model_peak_934a	18.55	5.96043	11.22404	NA	0	0	0	chr1	163725213	163725699	487	n	n
chr1	163779298	163779877	580	merged_peak_1031	NA	NA	NA	NA	NA	NA	NA	NA	NA	NA	Kifap3	Merged.956	Kifap3_UCSC	0	TSS	454	474	403	74	NA	NA	NA	NA	NA	NA	NA	NA	NA	0	0	0	NA	0	0	0	NA	0	0	0	chr1	163779298	163779877	580	n	n
chr1	164576779	164577484	706	merged_peak_1032	NA	NA	NA	NA	NA	NA	NA	NA	NA	NA	Atp1b1	Merged.957	Atp1b1_RefSeq	118423	Intergenic	484	537	436	195	NA	NA	NA	NA	NA	NA	NA	NA	NA	0	0	0	Dlx2_e13.5_BG_WT_mrgdf_trim-vs.Input.no_model_peak_935	22.67	7.21721	15.12918	NA	0	0	0	chr1	164576779	164577484	706	n	n
chr1	164590165	164590683	519	merged_peak_1033	GE_meis_IP_q0.01_peak_182	78	4.92779	11.63761	7.89595	132	chr1	164590165	164590479	315	Atp1b1	Merged.958	Atp1b1_RefSeq	131832	Intergenic	244	228	505	318	NA	NA	NA	NA	NA	NA	NA	NA	Dlx1_e13.5_BG_WT_mrgdf_trim-vs.Input.no_model_peak_489	24.95	5.45675	12.38583	Dlx2_e13.5_BG_WT_mrgdf_trim-vs.Input.no_model_peak_936	35.72	11.19701	29.651	Dlx5_e13.5_BG_WT_mrgdf_trim-vs.Input.no_model_peak_163	17	5.51224	10.34264	chr1	164590188	164590683	496	y	y
chr1	164757526	164757964	439	merged_peak_1034	NA	NA	NA	NA	NA	NA	NA	NA	NA	NA	Dpt	Merged.959	Dpt_RefSeq	38766	Intergenic	NA	NA	NA	NA	NA	NA	NA	NA	NA	NA	NA	NA	Dlx1_e13.5_BG_WT_mrgdf_trim-vs.Input.no_model_peak_490	19.96	4.40745	8.4377	NA	0	0	0	NA	0	0	0	chr1	164757526	164757964	439	n	y
chr1	164898832	164899252	421	merged_peak_1035	NA	NA	NA	NA	NA	NA	NA	NA	NA	NA	AK042927	Merged.960	AK042927_UCSC	35698	Intergenic	250	238	NA	NA	NA	NA	NA	NA	NA	NA	NA	NA	NA	0	0	0	NA	0	0	0	NA	0	0	0	chr1	164898832	164899252	421	n	n
chr1	165041956	165042450	495	merged_peak_1036	NA	NA	NA	NA	NA	NA	NA	NA	NA	NA	4930568G15Rik	Merged.961	4930568G15Rik_RefSeq	49478	Intergenic	326	348	373	93	NA	NA	NA	NA	NA	NA	NA	NA	Dlx1_e13.5_BG_WT_mrgdf_trim-vs.Input.no_model_peak_491	20.96	4.61731	9.18932	Dlx2_e13.5_BG_WT_mrgdf_trim-vs.Input.no_model_peak_937	13.05	4.28473	6.84998	NA	0	0	0	chr1	165041956	165042450	495	n	y
chr1	165075644	165075993	350	merged_peak_1037	NA	NA	NA	NA	NA	NA	NA	NA	NA	NA	4930568G15Rik	Merged.962	4930568G15Rik_RefSeq	15935	GeneBody	267	246	496	45	NA	NA	NA	NA	NA	NA	NA	NA	NA	0	0	0	Dlx2_e13.5_BG_WT_mrgdf_trim-vs.Input.no_model_peak_938	24.04	7.63613	17.19512	NA	0	0	0	chr1	165075644	165075993	350	n	n
chr1	165099726	165100011	286	merged_peak_1038	NA	NA	NA	NA	NA	NA	NA	NA	NA	NA	4930568G15Rik	Merged.963	4930568G15Rik_RefSeq	7795	Intergenic	244	228	333	94	NA	NA	NA	NA	NA	NA	NA	NA	NA	0	0	0	Dlx2_e13.5_BG_WT_mrgdf_trim-vs.Input.no_model_peak_939	16.49	5.33204	9.39956	NA	0	0	0	chr1	165099726	165100011	286	n	n
chr1	165280773	165281092	320	merged_peak_1039	NA	NA	NA	NA	NA	NA	NA	NA	NA	NA	Gpr161	Merged.964	Gpr161_RefSeq	14672	Intergenic	299	310	255	453	NA	NA	NA	NA	NA	NA	NA	NA	NA	0	0	0	Dlx2_e13.5_BG_WT_mrgdf_trim-vs.Input.no_model_peak_940	22.67	7.21721	15.12918	NA	0	0	0	chr1	165280773	165281092	320	n	n
chr1	165301569	165301778	210	merged_peak_1040	GE_meis_IP_q0.01_peak_183	50	4.13934	8.58055	5.0388	70	chr1	165301569	165301778	210	NA	NA	NA	NA	NA	NA	NA	NA	NA	NA	NA	NA	NA	NA	NA	NA	NA	NA	NA	NA	NA	NA	NA	NA	NA	NA	NA	NA	NA	NA	NA	NA	NA	y	n
chr1	165355848	165356141	294	merged_peak_1041	NA	NA	NA	NA	NA	NA	NA	NA	NA	NA	Gpr161	Merged.965	Gpr161_UCSC	53224	GeneBody	NA	NA	NA	NA	NA	NA	NA	NA	NA	NA	NA	NA	Dlx1_e13.5_BG_WT_mrgdf_trim-vs.Input.no_model_peak_492	44.92	9.65396	31.80836	NA	0	0	0	NA	0	0	0	chr1	165355848	165356141	294	n	y
chr1	165460552	165461351	800	merged_peak_1042	NA	NA	NA	NA	NA	NA	NA	NA	NA	NA	Mpc2	Merged.966	Mpc2_RefSeq	0	TSS	296	288	248	22	NA	NA	NA	NA	NA	NA	NA	NA	Dlx1_e13.5_BG_WT_mrgdf_trim-vs.Input.no_model_peak_493	16.97	3.77787	6.31144	NA	0	0	0	NA	0	0	0	chr1	165460552	165461351	800	n	y
chr1	165634128	165634670	543	merged_peak_1043	NA	NA	NA	NA	NA	NA	NA	NA	NA	NA	Mpzl1	Merged.967	Mpzl1_RefSeq	0	TSS	315	319	263	NA	NA	NA	NA	NA	NA	NA	NA	NA	NA	0	0	0	NA	0	0	0	Dlx5_e13.5_BG_WT_mrgdf_trim-vs.Input.no_model_peak_164	15	4.89976	8.56042	chr1	165634128	165634670	543	n	n
chr1	165660822	165661074	253	merged_peak_1044	NA	NA	NA	NA	NA	NA	NA	NA	NA	NA	Mpzl1	Merged.968	Mpzl1_RefSeq	26280	GeneBody	281	282	NA	NA	NA	NA	NA	NA	NA	NA	NA	NA	NA	0	0	0	NA	0	0	0	NA	0	0	0	chr1	165660822	165661074	253	n	n
chr1	165814555	165814960	406	merged_peak_1045	NA	NA	NA	NA	NA	NA	NA	NA	NA	NA	Cd247	Merged.969	Cd247_RefSeq	25873	GeneBody	337	328	337	126	NA	NA	NA	NA	NA	NA	NA	NA	NA	0	0	0	Dlx2_e13.5_BG_WT_mrgdf_trim-vs.Input.no_model_peak_942	14.43	4.70365	7.67292	NA	0	0	0	chr1	165814555	165814960	406	n	n
chr1	165913787	165914723	937	merged_peak_1046	NA	NA	NA	NA	NA	NA	NA	NA	NA	NA	Pou2f1	Merged.970	Pou2f1_UCSC	2297	GeneBody	323	352	627	144	NA	NA	NA	NA	NA	NA	NA	NA	Dlx1_e13.5_BG_WT_mrgdf_trim-vs.Input.no_model_peak_494	47.91	10.28354	35.10254	Dlx2_e13.5_BG_WT_mrgdf_trim-vs.Input.no_model_peak_943a	78.31	24.18371	89.66037	Dlx5_e13.5_BG_WT_mrgdf_trim-vs.Input.no_model_peak_165	28	8.88082	21.59685	chr1	165913787	165914723	937	n	y
chr1	165934551	165936311	1761	merged_peak_1047	GE_meis_IP_q0.01_peak_184	228	8.05357	27.21186	22.85217	207	chr1	165934952	165935505	554	Pou2f1	Merged.971	Pou2f1_RefSeq	0	TSS	575	666	736	1173	hs1331	Positive	neural tube[4/7], hindbrain (rhombencephalon)[4/7], midbrain (mesencephalon)[5/7], forebrain[7/7]	1	0	NA	NA	NA	Dlx1_e13.5_BG_WT_mrgdf_trim-vs.Input.no_model_peak_496	38.93	8.39479	25.48284	Dlx2_e13.5_BG_WT_mrgdf_trim-vs.Input.no_model_peak_944b	73.5	22.71747	82.01659	Dlx5_e13.5_BG_WT_mrgdf_trim-vs.Input.no_model_peak_166a	18	5.81847	11.26911	chr1	165934551	165936311	1761	y	y
chr1	165966363	165967338	976	merged_peak_1048	GE_meis_IP_q0.01_peak_185	133	6.04039	17.37779	13.36645	123	chr1	165966634	165966932	299	Pou2f1	Merged.972	Pou2f1_RefSeq	31414	GeneBody	315	310	211	22	NA	NA	NA	NA	NA	NA	NA	NA	Dlx1_e13.5_BG_WT_mrgdf_trim-vs.Input.no_model_peak_497	23.96	5.24689	11.55976	Dlx2_e13.5_BG_WT_mrgdf_trim-vs.Input.no_model_peak_945	54.95	17.06197	54.39489	NA	0	0	0	chr1	165966363	165967338	976	y	y
chr1	166002254	166003845	1592	merged_peak_1049	GE_meis_IP_q0.01_peak_186	190	7.49024	23.26192	19.00519	165	chr1	166002750	166003096	347	Pou2f1	Merged.973	Pou2f1_RefSeq	0	TSS	355	228	300	38	NA	NA	NA	NA	NA	NA	NA	NA	Dlx1_e13.5_BG_WT_mrgdf_trim-vs.Input.no_model_peak_499	13.97	3.14829	4.40279	Dlx2_e13.5_BG_WT_mrgdf_trim-vs.Input.no_model_peak_949b	26.1	8.26452	19.32873	Dlx5_e13.5_BG_WT_mrgdf_trim-vs.Input.no_model_peak_167	24	7.65588	17.25615	chr1	166002254	166003845	1592	y	y
chr1	166088600	166088859	260	merged_peak_1050	GE_meis_IP_q0.01_peak_187	64	4.53357	10.07273	6.42581	124	chr1	166088600	166088859	260	NA	NA	NA	NA	NA	NA	NA	NA	NA	NA	NA	NA	NA	NA	NA	NA	NA	NA	NA	NA	NA	NA	NA	NA	NA	NA	NA	NA	NA	NA	NA	NA	NA	y	n
chr1	166139059	166139320	262	merged_peak_1051	GE_meis_IP_q0.01_peak_188	31	3.54801	6.4931	3.12906	223	chr1	166139059	166139320	262	NA	NA	NA	NA	NA	NA	NA	NA	NA	NA	NA	NA	NA	NA	NA	NA	NA	NA	NA	NA	NA	NA	NA	NA	NA	NA	NA	NA	NA	NA	NA	NA	NA	y	n
chr1	166280565	166280977	413	merged_peak_1052	NA	NA	NA	NA	NA	NA	NA	NA	NA	NA	Ildr2	Merged.974	Ildr2_RefSeq	26425	GeneBody	427	438	559	310	NA	NA	NA	NA	NA	NA	NA	NA	NA	0	0	0	Dlx2_e13.5_BG_WT_mrgdf_trim-vs.Input.no_model_peak_950	35.72	11.19701	29.651	NA	0	0	0	chr1	166280565	166280977	413	n	n
chr1	166282591	166283064	474	merged_peak_1053	NA	NA	NA	NA	NA	NA	NA	NA	NA	NA	Ildr2	Merged.975	Ildr2_RefSeq	28451	GeneBody	309	282	288	141	NA	NA	NA	NA	NA	NA	NA	NA	NA	0	0	0	Dlx2_e13.5_BG_WT_mrgdf_trim-vs.Input.no_model_peak_951	28.85	9.10238	21.52516	NA	0	0	0	chr1	166282591	166283064	474	n	n
chr1	166750161	166750629	469	merged_peak_1054	NA	NA	NA	NA	NA	NA	NA	NA	NA	NA	Fmo9	Merged.976	Fmo9_RefSeq	68315	Intergenic	250	NA	NA	NA	NA	NA	NA	NA	NA	NA	NA	NA	NA	0	0	0	NA	0	0	0	NA	0	0	0	chr1	166750161	166750629	469	n	n
chr1	167082611	167082886	276	merged_peak_1055	GE_meis_IP_q0.01_peak_189	78	4.92779	11.63761	7.89595	166	chr1	167082611	167082886	276	NA	NA	NA	NA	NA	NA	NA	NA	NA	NA	NA	NA	NA	NA	NA	NA	NA	NA	NA	NA	NA	NA	NA	NA	NA	NA	NA	NA	NA	NA	NA	NA	NA	y	n
chr1	167116719	167117111	393	merged_peak_1056	NA	NA	NA	NA	NA	NA	NA	NA	NA	NA	Fam78b	Merged.977	Fam78b_RefSeq	115301	Intergenic	262	254	463	501	NA	NA	NA	NA	NA	NA	NA	NA	Dlx1_e13.5_BG_WT_mrgdf_trim-vs.Input.no_model_peak_501	22.96	5.03703	10.75116	Dlx2_e13.5_BG_WT_mrgdf_trim-vs.Input.no_model_peak_954	17.86	5.75097	10.30023	NA	0	0	0	chr1	167116719	167117111	393	n	y
chr1	167119503	167119867	365	merged_peak_1057	GE_meis_IP_q0.01_peak_190	86	5.1249	12.44555	8.65789	73	chr1	167119604	167119867	264	Fam78b	Merged.978	Fam78b_RefSeq	118085	Intergenic	464	552	475	177	NA	NA	NA	NA	NA	NA	NA	NA	NA	0	0	0	NA	0	0	0	NA	0	0	0	chr1	167119503	167119777	275	y	n
chr1	167182354	167182690	337	merged_peak_1058	NA	NA	NA	NA	NA	NA	NA	NA	NA	NA	Uck2	Merged.979	Uck2_RefSeq	102435	Intergenic	339	369	294	276	NA	NA	NA	NA	NA	NA	NA	NA	Dlx1_e13.5_BG_WT_mrgdf_trim-vs.Input.no_model_peak_502	28.95	6.29619	15.85222	Dlx2_e13.5_BG_WT_mrgdf_trim-vs.Input.no_model_peak_955	32.29	10.14969	26.09014	NA	0	0	0	chr1	167182354	167182690	337	n	y
chr1	167393913	167394299	387	merged_peak_1059	NA	NA	NA	NA	NA	NA	NA	NA	NA	NA	Mgst3	Merged.980	Mgst3_RefSeq	115	TSS	262	254	NA	NA	NA	NA	NA	NA	NA	NA	NA	NA	NA	0	0	0	NA	0	0	0	NA	0	0	0	chr1	167393913	167394299	387	n	n
chr1	167414865	167415158	294	merged_peak_1060	NA	NA	NA	NA	NA	NA	NA	NA	NA	NA	Mgst3	Merged.981	Mgst3_RefSeq	21067	Intergenic	323	337	248	19	NA	NA	NA	NA	NA	NA	NA	NA	NA	0	0	0	NA	0	0	0	NA	0	0	0	chr1	167414865	167415158	294	n	n
chr1	167448551	167448969	419	merged_peak_1061	GE_meis_IP_q0.01_peak_191	199	7.68735	24.2443	19.95601	278	chr1	167448558	167448969	412	Lrrc52	Merged.982	Lrrc52_RefSeq	17824	GeneBody	417	483	493	199	NA	NA	NA	NA	NA	NA	NA	NA	NA	0	0	0	Dlx2_e13.5_BG_WT_mrgdf_trim-vs.Input.no_model_peak_957	12.36	4.07526	6.05629	NA	0	0	0	chr1	167448551	167448954	404	y	n
chr1	167598328	167598582	255	merged_peak_1062	NA	NA	NA	NA	NA	NA	NA	NA	NA	NA	Rxrg	Merged.983	Rxrg_RefSeq	0	TSS	349	476	531	428	NA	NA	NA	NA	NA	NA	NA	NA	NA	0	0	0	Dlx2_e13.5_BG_WT_mrgdf_trim-vs.Input.no_model_peak_958	17.86	5.75097	10.30023	NA	0	0	0	chr1	167598328	167598582	255	n	n
chr1	167606380	167607107	728	merged_peak_1063	NA	NA	NA	NA	NA	NA	NA	NA	NA	NA	Rxrg	Merged.984	Rxrg_RefSeq	8017	GeneBody	534	655	611	354	NA	NA	NA	NA	NA	NA	NA	NA	Dlx1_e13.5_BG_WT_mrgdf_trim-vs.Input.no_model_peak_503	17.97	3.98773	6.9977	Dlx2_e13.5_BG_WT_mrgdf_trim-vs.Input.no_model_peak_959	28.16	8.89291	21.52516	NA	0	0	0	chr1	167606380	167607107	728	n	y
chr1	167960910	167961379	470	merged_peak_1064	NA	NA	NA	NA	NA	NA	NA	NA	NA	NA	Lmx1a	Merged.985	Lmx1a_RefSeq	271351	Intergenic	250	238	221	116	NA	NA	NA	NA	NA	NA	NA	NA	NA	0	0	0	NA	0	0	0	NA	0	0	0	chr1	167960910	167961379	470	n	n
chr1	168007358	168007759	402	merged_peak_1065	NA	NA	NA	NA	NA	NA	NA	NA	NA	NA	Lmx1a	Merged.986	Lmx1a_RefSeq	317799	Intergenic	320	310	464	236	NA	NA	NA	NA	NA	NA	NA	NA	NA	0	0	0	Dlx2_e13.5_BG_WT_mrgdf_trim-vs.Input.no_model_peak_961	17.17	5.5415	10.30023	NA	0	0	0	chr1	168007358	168007759	402	n	n
chr1	168010209	168011119	911	merged_peak_1066	NA	NA	NA	NA	NA	NA	NA	NA	NA	NA	Lmx1a	Merged.987	Lmx1a_RefSeq	320650	Intergenic	388	440	417	572	NA	NA	NA	NA	NA	NA	NA	NA	Dlx1_e13.5_BG_WT_mrgdf_trim-vs.Input.no_model_peak_504	18.96	4.19759	7.70683	Dlx2_e13.5_BG_WT_mrgdf_trim-vs.Input.no_model_peak_962	43.96	13.71056	39.64743	NA	0	0	0	chr1	168010209	168011119	911	n	y
chr1	168036217	168036606	390	merged_peak_1067	NA	NA	NA	NA	NA	NA	NA	NA	NA	NA	BC039791	Merged.988	BC039791_UCSC	300711	Intergenic	602	715	646	456	NA	NA	NA	NA	NA	NA	NA	NA	NA	0	0	0	Dlx2_e13.5_BG_WT_mrgdf_trim-vs.Input.no_model_peak_963	11.68	3.8658	5.29391	NA	0	0	0	chr1	168036217	168036606	390	n	n
chr1	168094610	168094946	337	merged_peak_1068	GE_meis_IP_q0.01_peak_192	279	9.26425	32.47591	27.95119	178	chr1	168094610	168094946	337	NA	NA	NA	NA	NA	NA	NA	NA	NA	NA	NA	NA	NA	NA	NA	NA	NA	NA	NA	NA	NA	NA	NA	NA	NA	NA	NA	NA	NA	NA	NA	NA	NA	y	n
chr1	168169134	168170188	1055	merged_peak_1069	GE_meis_IP_q0.01_peak_193	527	13.6007	57.89023	52.79319	215	chr1	168169258	168169783	526	BC039791	Merged.989	BC039791_UCSC	167129	GeneBody	617	710	685	413	hs1191	Positive	forebrain[4/7], facial mesenchyme[3/7]	1	0	NA	NA	NA	Dlx1_e13.5_BG_WT_mrgdf_trim-vs.Input.no_model_peak_505a	62.88	13.43144	52.69291	Dlx2_e13.5_BG_WT_mrgdf_trim-vs.Input.no_model_peak_964	98.92	30.4676	121.52466	Dlx5_e13.5_BG_WT_mrgdf_trim-vs.Input.no_model_peak_168	26	8.26835	19.39509	chr1	168169134	168170188	1055	y	y
chr1	168214176	168214553	378	merged_peak_1070	NA	NA	NA	NA	NA	NA	NA	NA	NA	NA	BC039791	Merged.990	BC039791_UCSC	122764	GeneBody	368	355	328	32	NA	NA	NA	NA	NA	NA	NA	NA	NA	0	0	0	NA	0	0	0	NA	0	0	0	chr1	168214176	168214553	378	n	n
chr1	168230133	168230639	507	merged_peak_1071	NA	NA	NA	NA	NA	NA	NA	NA	NA	NA	BC039791	Merged.991	BC039791_UCSC	106678	GeneBody	439	485	661	349	NA	NA	NA	NA	NA	NA	NA	NA	Dlx1_e13.5_BG_WT_mrgdf_trim-vs.Input.no_model_peak_506	24.95	5.45675	12.38583	Dlx2_e13.5_BG_WT_mrgdf_trim-vs.Input.no_model_peak_965	46.71	14.54841	43.56345	NA	0	0	0	chr1	168230133	168230639	507	n	y
chr1	168240851	168241155	305	merged_peak_1072	NA	NA	NA	NA	NA	NA	NA	NA	NA	NA	BC039791	Merged.992	BC039791_UCSC	96162	GeneBody	285	624	545	207	NA	NA	NA	NA	NA	NA	NA	NA	NA	0	0	0	Dlx2_e13.5_BG_WT_mrgdf_trim-vs.Input.no_model_peak_966	15.8	5.12258	8.52331	NA	0	0	0	chr1	168240851	168241155	305	n	n
chr1	168241350	168241836	487	merged_peak_1073	GE_meis_IP_q0.01_peak_194	626	15.17759	67.94203	62.65155	164	chr1	168241441	168241800	360	BC039791	Merged.993	BC039791_UCSC	95481	GeneBody	543	614	570	195	NA	NA	NA	NA	NA	NA	NA	NA	Dlx1_e13.5_BG_WT_mrgdf_trim-vs.Input.no_model_peak_507	25.95	5.66661	13.22871	Dlx2_e13.5_BG_WT_mrgdf_trim-vs.Input.no_model_peak_967	30.91	9.73076	23.7802	NA	0	0	0	chr1	168241350	168241836	487	y	y
chr1	168245535	168245890	356	merged_peak_1074	GE_meis_IP_q0.01_peak_195	86	4.5896	12.44621	8.65789	271	chr1	168245535	168245890	356	NA	NA	NA	NA	NA	NA	NA	NA	NA	NA	NA	NA	NA	NA	NA	NA	NA	NA	NA	NA	NA	NA	NA	NA	NA	NA	NA	NA	NA	NA	NA	NA	NA	y	n
chr1	168246779	168247192	414	merged_peak_1075	GE_meis_IP_q0.01_peak_196	180	7.29313	22.29076	18.07044	143	chr1	168246860	168247144	285	BC039791	Merged.994	BC039791_UCSC	90125	GeneBody	595	658	263	257	NA	NA	NA	NA	NA	NA	NA	NA	NA	0	0	0	NA	0	0	0	NA	0	0	0	chr1	168246779	168247192	414	y	n
chr1	168268977	168269684	708	merged_peak_1076	GE_meis_IP_q0.01_peak_197	139	5.6605	17.97538	13.92718	258	chr1	168269000	168269450	451	BC039791	Merged.995	BC039791_UCSC	67633	GeneBody	346	553	463	65	hs1136	Negative	NA	0	1	NA	NA	NA	Dlx1_e13.5_BG_WT_mrgdf_trim-vs.Input.no_model_peak_508	87.84	18.67794	85.30267	Dlx2_e13.5_BG_WT_mrgdf_trim-vs.Input.no_model_peak_969	83.8	25.85941	97.4407	Dlx5_e13.5_BG_WT_mrgdf_trim-vs.Input.no_model_peak_169	24	7.65588	17.25615	chr1	168268977	168269684	708	y	y
chr1	168275624	168276216	593	merged_peak_1077	GE_meis_IP_q0.01_peak_198	94	5.32201	13.26967	9.43533	172	chr1	168275822	168276119	298	BC039791	Merged.996	BC039791_UCSC	61101	GeneBody	272	294	637	144	NA	NA	NA	NA	NA	NA	NA	NA	Dlx1_e13.5_BG_WT_mrgdf_trim-vs.Input.no_model_peak_509	32.94	7.13563	19.55252	Dlx2_e13.5_BG_WT_mrgdf_trim-vs.Input.no_model_peak_970	63.2	19.57553	67.17666	NA	0	0	0	chr1	168275624	168276216	593	y	y
chr1	168327508	168328200	693	merged_peak_1078	NA	NA	NA	NA	NA	NA	NA	NA	NA	NA	BC039791	Merged.997	BC039791_UCSC	9117	GeneBody	262	228	726	899	hs203	Negative	NA	0	1	NA	NA	NA	Dlx1_e13.5_BG_WT_mrgdf_trim-vs.Input.no_model_peak_510	33.94	7.34549	20.51077	Dlx2_e13.5_BG_WT_mrgdf_trim-vs.Input.no_model_peak_974b	35.03	10.98754	29.651	NA	0	0	0	chr1	168327508	168328200	693	n	y
chr1	168342007	168342323	317	merged_peak_1079	GE_meis_IP_q0.01_peak_199	153	6.70179	19.44757	15.33072	166	chr1	168342007	168342323	317	NA	NA	NA	NA	NA	NA	NA	NA	NA	NA	NA	NA	NA	NA	NA	NA	NA	NA	NA	NA	NA	NA	NA	NA	NA	NA	NA	NA	NA	NA	NA	NA	NA	y	n
chr1	168357731	168358391	661	merged_peak_1080	NA	NA	NA	NA	NA	NA	NA	NA	NA	NA	BC039791	Merged.998	BC039791_UCSC	20411	GeneBody	580	651	583	763	hs1202	Positive	hindbrain (rhombencephalon)[6/6], forebrain[4/6]	1	0	NA	NA	NA	NA	0	0	0	Dlx2_e13.5_BG_WT_mrgdf_trim-vs.Input.no_model_peak_975	35.72	11.19701	29.651	NA	0	0	0	chr1	168357731	168358391	661	n	n
chr1	168428036	168428787	752	merged_peak_1081	NA	NA	NA	NA	NA	NA	NA	NA	NA	NA	Pbx1	Merged.999	Pbx1_RefSeq	3380	GeneBody	569	458	415	213	NA	NA	NA	NA	NA	NA	NA	NA	NA	0	0	0	Dlx2_e13.5_BG_WT_mrgdf_trim-vs.Input.no_model_peak_979	16.49	5.33204	9.39956	NA	0	0	0	chr1	168428036	168428787	752	n	n
chr1	168431623	168432682	1060	merged_peak_1082	NA	NA	NA	NA	NA	NA	NA	NA	NA	NA	Pbx1	Merged.1000	Pbx1_UCSC	0	TSS	326	310	239	103	NA	NA	NA	NA	NA	NA	NA	NA	NA	0	0	0	Dlx2_e13.5_BG_WT_mrgdf_trim-vs.Input.no_model_peak_981	13.74	4.49419	6.84998	NA	0	0	0	chr1	168431623	168432682	1060	n	n
chr1	168473109	168473482	374	merged_peak_1083	NA	NA	NA	NA	NA	NA	NA	NA	NA	NA	Mir6348	Merged.1001	Mir6348_RefSeq	17159	Intergenic	498	328	572	276	NA	NA	NA	NA	NA	NA	NA	NA	NA	0	0	0	Dlx2_e13.5_BG_WT_mrgdf_trim-vs.Input.no_model_peak_982	26.79	8.47399	19.32873	NA	0	0	0	chr1	168473109	168473482	374	n	n
chr1	168473545	168474131	587	merged_peak_1084	GE_meis_IP_q0.01_peak_200	199	7.68735	24.2443	19.95601	171	chr1	168473710	168474131	422	Mir6348	Merged.1002	Mir6348_RefSeq	16574	Intergenic	276	262	517	246	NA	NA	NA	NA	NA	NA	NA	NA	NA	0	0	0	Dlx2_e13.5_BG_WT_mrgdf_trim-vs.Input.no_model_peak_983	38.47	12.03486	33.31868	NA	0	0	0	chr1	168473545	168474067	523	y	n
chr1	168487435	168487875	441	merged_peak_1085	NA	NA	NA	NA	NA	NA	NA	NA	NA	NA	Mir6348	Merged.1003	Mir6348_RefSeq	2766	Intergenic	558	640	587	39	NA	NA	NA	NA	NA	NA	NA	NA	Dlx1_e13.5_BG_WT_mrgdf_trim-vs.Input.no_model_peak_511	32.94	7.13563	19.55252	Dlx2_e13.5_BG_WT_mrgdf_trim-vs.Input.no_model_peak_984	43.96	13.71056	39.64743	NA	0	0	0	chr1	168487435	168487875	441	n	y
chr1	168550029	168550518	490	merged_peak_1086	NA	NA	NA	NA	NA	NA	NA	NA	NA	NA	Mir6348	Merged.1004	Mir6348_RefSeq	59385	Intergenic	434	508	481	177	NA	NA	NA	NA	NA	NA	NA	NA	Dlx1_e13.5_BG_WT_mrgdf_trim-vs.Input.no_model_peak_512	18.96	4.19759	7.70683	Dlx2_e13.5_BG_WT_mrgdf_trim-vs.Input.no_model_peak_985	42.59	13.29164	38.36129	NA	0	0	0	chr1	168550029	168550518	490	n	y
chr1	168569914	168570671	758	merged_peak_1087	GE_meis_IP_q0.01_peak_201	149	6.04136	19.04468	14.9562	155	chr1	168570155	168570510	356	Mir6348	Merged.1005	Mir6348_RefSeq	79270	Intergenic	NA	NA	NA	NA	NA	NA	NA	NA	NA	NA	NA	NA	Dlx1_e13.5_BG_WT_mrgdf_trim-vs.Input.no_model_peak_513	17.97	3.98773	6.9977	Dlx2_e13.5_BG_WT_mrgdf_trim-vs.Input.no_model_peak_986	30.91	9.73076	23.7802	NA	0	0	0	chr1	168569914	168570671	758	y	y
chr1	168676710	168677252	543	merged_peak_1088	GE_meis_IP_q0.01_peak_202	238	8.4758	28.28051	23.86862	314	chr1	168676710	168677252	543	NA	NA	NA	NA	NA	NA	NA	NA	NA	NA	NA	NA	NA	NA	NA	NA	NA	NA	NA	NA	NA	NA	NA	NA	NA	NA	NA	NA	NA	NA	NA	NA	NA	y	n
chr1	168728916	168729187	272	merged_peak_1089	NA	NA	NA	NA	NA	NA	NA	NA	NA	NA	Mir6348	Merged.1006	Mir6348_RefSeq	238272	Intergenic	NA	NA	NA	NA	NA	NA	NA	NA	NA	NA	NA	NA	NA	0	0	0	NA	0	0	0	NA	0	0	0	chr1	168728916	168729187	272	n	n
chr1	168908068	168909243	1176	merged_peak_1090	NA	NA	NA	NA	NA	NA	NA	NA	NA	NA	Mir6354	Merged.1007	Mir6354_RefSeq	109844	Intergenic	686	775	722	486	hs202	Negative	NA	0	1	NA	NA	NA	Dlx1_e13.5_BG_WT_mrgdf_trim-vs.Input.no_model_peak_514	69.87	14.90046	61.45345	Dlx2_e13.5_BG_WT_mrgdf_trim-vs.Input.no_model_peak_987c	109.91	33.81901	139.82042	Dlx5_e13.5_BG_WT_mrgdf_trim-vs.Input.no_model_peak_170	28	8.88082	21.59685	chr1	168908068	168909243	1176	n	y
chr1	168918254	168919248	995	merged_peak_1091	GE_meis_IP_q0.01_peak_203	79	4.55948	11.72332	7.97818	248	chr1	168918472	168919038	567	Mir6354	Merged.1008	Mir6354_RefSeq	99839	Intergenic	543	609	538	288	NA	NA	NA	NA	NA	NA	NA	NA	Dlx1_e13.5_BG_WT_mrgdf_trim-vs.Input.no_model_peak_515b	35.93	7.76521	22.46442	Dlx2_e13.5_BG_WT_mrgdf_trim-vs.Input.no_model_peak_988a	52.21	16.22412	51.63711	Dlx5_e13.5_BG_WT_mrgdf_trim-vs.Input.no_model_peak_171	15	4.89976	8.56042	chr1	168918254	168919248	995	y	y
chr1	169086031	169086337	307	merged_peak_1092	NA	NA	NA	NA	NA	NA	NA	NA	NA	NA	Mir6354	Merged.1009	Mir6354_RefSeq	66941	Intergenic	568	614	626	358	NA	NA	NA	NA	NA	NA	NA	NA	NA	0	0	0	Dlx2_e13.5_BG_WT_mrgdf_trim-vs.Input.no_model_peak_989	15.11	4.91312	8.52331	NA	0	0	0	chr1	169086031	169086337	307	n	n
chr1	169103722	169104171	450	merged_peak_1093	NA	NA	NA	NA	NA	NA	NA	NA	NA	NA	Mir6354	Merged.1010	Mir6354_RefSeq	84632	Intergenic	491	592	255	340	NA	NA	NA	NA	NA	NA	NA	NA	NA	0	0	0	NA	0	0	0	NA	0	0	0	chr1	169103722	169104171	450	n	n
chr1	169187472	169188030	559	merged_peak_1094	NA	NA	NA	NA	NA	NA	NA	NA	NA	NA	Mir6354	Merged.1011	Mir6354_RefSeq	168382	Intergenic	328	348	294	271	NA	NA	NA	NA	NA	NA	NA	NA	Dlx1_e13.5_BG_WT_mrgdf_trim-vs.Input.no_model_peak_518	22.96	5.03703	10.75116	Dlx2_e13.5_BG_WT_mrgdf_trim-vs.Input.no_model_peak_990	39.84	12.45378	34.56355	NA	0	0	0	chr1	169187472	169188030	559	n	y
chr1	169259923	169260587	665	merged_peak_1095	NA	NA	NA	NA	NA	NA	NA	NA	NA	NA	Mir6354	Merged.1012	Mir6354_RefSeq	240833	Intergenic	244	228	653	108	NA	NA	NA	NA	NA	NA	NA	NA	NA	0	0	0	Dlx2_e13.5_BG_WT_mrgdf_trim-vs.Input.no_model_peak_991	14.43	4.70365	7.67292	NA	0	0	0	chr1	169259923	169260587	665	n	n
chr1	169283428	169284290	863	merged_peak_1096	NA	NA	NA	NA	NA	NA	NA	NA	NA	NA	Nuf2	Merged.1013	Nuf2_RefSeq	247172	Intergenic	250	238	603	113	NA	NA	NA	NA	NA	NA	NA	NA	Dlx1_e13.5_BG_WT_mrgdf_trim-vs.Input.no_model_peak_519	27.95	6.08633	14.96246	Dlx2_e13.5_BG_WT_mrgdf_trim-vs.Input.no_model_peak_992	29.54	9.31184	22.6456	Dlx5_e13.5_BG_WT_mrgdf_trim-vs.Input.no_model_peak_172	15	4.89976	8.56042	chr1	169283428	169284290	863	n	y
chr1	169347764	169348052	289	merged_peak_1097	NA	NA	NA	NA	NA	NA	NA	NA	NA	NA	Nuf2	Merged.1014	Nuf2_RefSeq	183410	Intergenic	344	404	305	42	NA	NA	NA	NA	NA	NA	NA	NA	NA	0	0	0	NA	0	0	0	NA	0	0	0	chr1	169347764	169348052	289	n	n
chr1	169368119	169368447	329	merged_peak_1098	NA	NA	NA	NA	NA	NA	NA	NA	NA	NA	Nuf2	Merged.1015	Nuf2_RefSeq	163015	Intergenic	244	228	630	889	NA	NA	NA	NA	NA	NA	NA	NA	Dlx1_e13.5_BG_WT_mrgdf_trim-vs.Input.no_model_peak_520	25.95	5.66661	13.22871	Dlx2_e13.5_BG_WT_mrgdf_trim-vs.Input.no_model_peak_993	25.42	8.05506	18.25379	NA	0	0	0	chr1	169368119	169368447	329	n	y
chr1	169439715	169440119	405	merged_peak_1099	NA	NA	NA	NA	NA	NA	NA	NA	NA	NA	Nuf2	Merged.1016	Nuf2_RefSeq	91343	Intergenic	521	549	456	503	NA	NA	NA	NA	NA	NA	NA	NA	NA	0	0	0	Dlx2_e13.5_BG_WT_mrgdf_trim-vs.Input.no_model_peak_994	23.36	7.42667	16.15336	NA	0	0	0	chr1	169439715	169440119	405	n	n
chr1	169459321	169459695	375	merged_peak_1100	NA	NA	NA	NA	NA	NA	NA	NA	NA	NA	Nuf2	Merged.1017	Nuf2_RefSeq	71767	Intergenic	289	276	211	9	NA	NA	NA	NA	NA	NA	NA	NA	NA	0	0	0	NA	0	0	0	NA	0	0	0	chr1	169459321	169459695	375	n	n
chr1	169487126	169487880	755	merged_peak_1101	NA	NA	NA	NA	NA	NA	NA	NA	NA	NA	Nuf2	Merged.1018	Nuf2_RefSeq	43582	Intergenic	446	757	753	1307	NA	NA	NA	NA	NA	NA	NA	NA	Dlx1_e13.5_BG_WT_mrgdf_trim-vs.Input.no_model_peak_521	17.97	3.98773	6.9977	Dlx2_e13.5_BG_WT_mrgdf_trim-vs.Input.no_model_peak_995	22.67	7.21721	15.12918	NA	0	0	0	chr1	169487126	169487880	755	n	y
chr1	169531328	169531705	378	merged_peak_1102	NA	NA	NA	NA	NA	NA	NA	NA	NA	NA	Nuf2	Merged.1019	Nuf2_RefSeq	0	TSS	276	276	NA	NA	NA	NA	NA	NA	NA	NA	NA	NA	Dlx1_e13.5_BG_WT_mrgdf_trim-vs.Input.no_model_peak_522	25.95	5.66661	13.22871	Dlx2_e13.5_BG_WT_mrgdf_trim-vs.Input.no_model_peak_996	17.17	5.5415	10.30023	NA	0	0	0	chr1	169531328	169531705	378	n	y
chr1	169705075	169705363	289	merged_peak_1103	NA	NA	NA	NA	NA	NA	NA	NA	NA	NA	Rgs4	Merged.1020	Rgs4_RefSeq	42277	Intergenic	NA	NA	NA	NA	NA	NA	NA	NA	NA	NA	NA	NA	NA	0	0	0	NA	0	0	0	NA	0	0	0	chr1	169705075	169705363	289	n	n
chr1	169889671	169889987	317	merged_peak_1104	NA	NA	NA	NA	NA	NA	NA	NA	NA	NA	1700084C01Rik	Merged.1021	1700084C01Rik_RefSeq	38950	Intergenic	NA	NA	NA	NA	NA	NA	NA	NA	NA	NA	NA	NA	Dlx1_e13.5_BG_WT_mrgdf_trim-vs.Input.no_model_peak_523	19.96	4.40745	8.4377	Dlx2_e13.5_BG_WT_mrgdf_trim-vs.Input.no_model_peak_999	17.86	5.75097	10.30023	NA	0	0	0	chr1	169889671	169889987	317	n	y
chr1	170292546	170292820	275	merged_peak_1105	NA	NA	NA	NA	NA	NA	NA	NA	NA	NA	Gm7694	Merged.1022	Gm7694_RefSeq	13510	Intergenic	NA	NA	NA	NA	NA	NA	NA	NA	NA	NA	NA	NA	NA	0	0	0	NA	0	0	0	NA	0	0	0	chr1	170292546	170292820	275	n	n
chr1	170367224	170367607	384	merged_peak_1106	GE_meis_IP_q0.01_peak_204	247	7.81625	29.14812	24.72881	196	chr1	170367224	170367607	384	NA	NA	NA	NA	NA	NA	NA	NA	NA	NA	NA	NA	NA	NA	NA	NA	NA	NA	NA	NA	NA	NA	NA	NA	NA	NA	NA	NA	NA	NA	NA	NA	NA	y	n
chr1	170387289	170387666	378	merged_peak_1107	NA	NA	NA	NA	NA	NA	NA	NA	NA	NA	Nos1ap	Merged.1023	Nos1ap_UCSC	57981	GeneBody	272	254	288	297	NA	NA	NA	NA	NA	NA	NA	NA	NA	0	0	0	Dlx2_e13.5_BG_WT_mrgdf_trim-vs.Input.no_model_peak_1000	21.29	6.79828	14.12332	NA	0	0	0	chr1	170387289	170387666	378	n	n
chr1	170466771	170467124	354	merged_peak_1108	NA	NA	NA	NA	NA	NA	NA	NA	NA	NA	Nos1ap	Merged.1024	Nos1ap_RefSeq	89984	GeneBody	428	499	458	165	NA	NA	NA	NA	NA	NA	NA	NA	NA	0	0	0	NA	0	0	0	NA	0	0	0	chr1	170466771	170467124	354	n	n
chr1	170477765	170478048	284	merged_peak_1109	GE_meis_IP_q0.01_peak_205	78	4.92779	11.63761	7.89595	148	chr1	170477772	170478000	229	Nos1ap	Merged.1025	Nos1ap_RefSeq	79060	GeneBody	272	269	341	100	NA	NA	NA	NA	NA	NA	NA	NA	NA	0	0	0	Dlx2_e13.5_BG_WT_mrgdf_trim-vs.Input.no_model_peak_1001	17.17	5.5415	10.30023	NA	0	0	0	chr1	170477765	170478048	284	y	n
chr1	170512480	170513022	543	merged_peak_1110	NA	NA	NA	NA	NA	NA	NA	NA	NA	NA	Nos1ap	Merged.1026	Nos1ap_RefSeq	44086	GeneBody	387	410	352	64	NA	NA	NA	NA	NA	NA	NA	NA	NA	0	0	0	Dlx2_e13.5_BG_WT_mrgdf_trim-vs.Input.no_model_peak_1002	41.9	13.08217	37.0851	NA	0	0	0	chr1	170512480	170513022	543	n	n
chr1	170867672	170867993	322	merged_peak_1111	NA	NA	NA	NA	NA	NA	NA	NA	NA	NA	Atf6	Merged.1027	Atf6_RefSeq	0	TSS	276	276	282	24	NA	NA	NA	NA	NA	NA	NA	NA	NA	0	0	0	Dlx2_e13.5_BG_WT_mrgdf_trim-vs.Input.no_model_peak_1003	18.55	5.96043	11.22404	NA	0	0	0	chr1	170867672	170867993	322	n	n
chr1	170868477	170868942	466	merged_peak_1112	NA	NA	NA	NA	NA	NA	NA	NA	NA	NA	Atf6	Merged.1028	Atf6_RefSeq	705	TSS	244	228	NA	NA	NA	NA	NA	NA	NA	NA	NA	NA	NA	0	0	0	Dlx2_e13.5_BG_WT_mrgdf_trim-vs.Input.no_model_peak_1004	17.17	5.5415	10.30023	NA	0	0	0	chr1	170868477	170868942	466	n	n
chr1	170885337	170885636	300	merged_peak_1113	NA	NA	NA	NA	NA	NA	NA	NA	NA	NA	Dusp12	Merged.1029	Dusp12_RefSeq	0	TSS	244	228	NA	14	NA	NA	NA	NA	NA	NA	NA	NA	NA	0	0	0	NA	0	0	0	NA	0	0	0	chr1	170885337	170885636	300	n	n
chr1	171037558	171037891	334	merged_peak_1114	NA	NA	NA	NA	NA	NA	NA	NA	NA	NA	Fcgr4	Merged.1030	Fcgr4_RefSeq	18631	Intergenic	NA	NA	NA	NA	NA	NA	NA	NA	NA	NA	NA	NA	Dlx1_e13.5_BG_WT_mrgdf_trim-vs.Input.no_model_peak_525	48.91	10.4934	36.2187	NA	0	0	0	NA	0	0	0	chr1	171037558	171037891	334	n	y
chr1	171222111	171222910	800	merged_peak_1115	NA	NA	NA	NA	NA	NA	NA	NA	NA	NA	Tomm40l	Merged.1031	Tomm40l_RefSeq	0	TSS	267	294	211	6	NA	NA	NA	NA	NA	NA	NA	NA	NA	0	0	0	Dlx2_e13.5_BG_WT_mrgdf_trim-vs.Input.no_model_peak_1005	13.74	4.49419	6.84998	NA	0	0	0	chr1	171222111	171222910	800	n	n
chr1	171247036	171247415	380	merged_peak_1116	NA	NA	NA	NA	NA	NA	NA	NA	NA	NA	Ndufs2	Merged.1032	Ndufs2_RefSeq	0	TSS	256	254	359	6	NA	NA	NA	NA	NA	NA	NA	NA	NA	0	0	0	NA	0	0	0	NA	0	0	0	chr1	171247036	171247415	380	n	n
chr1	171262642	171263775	1134	merged_peak_1117	NA	NA	NA	NA	NA	NA	NA	NA	NA	NA	B4galt3	Merged.1033	B4galt3_RefSeq	6551	Intergenic	303	238	263	224	NA	NA	NA	NA	NA	NA	NA	NA	NA	0	0	0	Dlx2_e13.5_BG_WT_mrgdf_trim-vs.Input.no_model_peak_1006	34.35	10.77808	28.45175	NA	0	0	0	chr1	171262642	171263775	1134	n	n
chr1	171281063	171281501	439	merged_peak_1118	NA	NA	NA	NA	NA	NA	NA	NA	NA	NA	Ppox	Merged.1034	Ppox_RefSeq	0	TSS	244	276	410	212	NA	NA	NA	NA	NA	NA	NA	NA	NA	0	0	0	Dlx2_e13.5_BG_WT_mrgdf_trim-vs.Input.no_model_peak_1007	19.23	6.16989	12.16984	NA	0	0	0	chr1	171281063	171281501	439	n	n
chr1	171328800	171329853	1054	merged_peak_1119	NA	NA	NA	NA	NA	NA	NA	NA	NA	NA	Dedd	Merged.1035	Dedd_RefSeq	0	TSS	244	294	619	681	NA	NA	NA	NA	NA	NA	NA	NA	Dlx1_e13.5_BG_WT_mrgdf_trim-vs.Input.no_model_peak_526	18.96	4.19759	7.70683	Dlx2_e13.5_BG_WT_mrgdf_trim-vs.Input.no_model_peak_1008	14.43	4.70365	7.67292	Dlx5_e13.5_BG_WT_mrgdf_trim-vs.Input.no_model_peak_174	15	4.89976	8.56042	chr1	171328800	171329853	1054	n	y
chr1	171330186	171330455	270	merged_peak_1120	NA	NA	NA	NA	NA	NA	NA	NA	NA	NA	Dedd	Merged.1036	Dedd_UCSC	777	TSS	250	238	263	389	NA	NA	NA	NA	NA	NA	NA	NA	NA	0	0	0	Dlx2_e13.5_BG_WT_mrgdf_trim-vs.Input.no_model_peak_1009	18.55	5.96043	11.22404	NA	0	0	0	chr1	171330186	171330455	270	n	n
chr1	171358483	171358736	254	merged_peak_1121	NA	NA	NA	NA	NA	NA	NA	NA	NA	NA	Klhdc9	Merged.1037	Klhdc9_RefSeq	2060	3UTR	272	276	239	71	NA	NA	NA	NA	NA	NA	NA	NA	NA	0	0	0	NA	0	0	0	NA	0	0	0	chr1	171358483	171358736	254	n	n
chr1	171410827	171411628	802	merged_peak_1122	NA	NA	NA	NA	NA	NA	NA	NA	NA	NA	Usf1	Merged.1038	Usf1_UCSC	0	TSS	262	288	288	58	NA	NA	NA	NA	NA	NA	NA	NA	Dlx1_e13.5_BG_WT_mrgdf_trim-vs.Input.no_model_peak_527a	18.96	4.19759	7.70683	NA	0	0	0	Dlx5_e13.5_BG_WT_mrgdf_trim-vs.Input.no_model_peak_175	23	7.34965	16.21173	chr1	171410827	171411628	802	n	y
chr1	171470336	171470563	228	merged_peak_1123	NA	NA	NA	NA	NA	NA	NA	NA	NA	NA	F11r	Merged.1039	F11r_RefSeq	32774	Intergenic	NA	NA	NA	NA	NA	NA	NA	NA	NA	NA	NA	NA	NA	0	0	0	NA	0	0	0	NA	0	0	0	chr1	171470336	171470563	228	n	n
chr1	171478977	171479306	330	merged_peak_1124	NA	NA	NA	NA	NA	NA	NA	NA	NA	NA	Alyref2	Merged.1040	Alyref2_RefSeq	24170	Intergenic	NA	NA	NA	NA	NA	NA	NA	NA	NA	NA	NA	NA	NA	0	0	0	NA	0	0	0	NA	0	0	0	chr1	171478977	171479306	330	n	n
chr1	171503008	171503918	911	merged_peak_1125	NA	NA	NA	NA	NA	NA	NA	NA	NA	NA	Alyref2	Merged.1041	Alyref2_RefSeq	0	TSS	651	406	513	656	NA	NA	NA	NA	NA	NA	NA	NA	NA	0	0	0	Dlx2_e13.5_BG_WT_mrgdf_trim-vs.Input.no_model_peak_1010	17.86	5.75097	10.30023	NA	0	0	0	chr1	171503008	171503918	911	n	n
chr1	171540230	171541646	1417	merged_peak_1126	NA	NA	NA	NA	NA	NA	NA	NA	NA	NA	Itln1	Merged.1042	Itln1_RefSeq	4935	Intergenic	292	NA	NA	NA	NA	NA	NA	NA	NA	NA	NA	NA	Dlx1_e13.5_BG_WT_mrgdf_trim-vs.Input.no_model_peak_532	17.97	3.98773	6.9977	Dlx2_e13.5_BG_WT_mrgdf_trim-vs.Input.no_model_peak_1012	20.61	6.58882	13.13659	Dlx5_e13.5_BG_WT_mrgdf_trim-vs.Input.no_model_peak_177	12	3.98106	6.08548	chr1	171540230	171541646	1417	n	y
chr1	171990877	171991121	245	merged_peak_1127	NA	NA	NA	NA	NA	NA	NA	NA	NA	NA	Vangl2	Merged.1043	Vangl2_RefSeq	36145	Intergenic	NA	NA	NA	NA	NA	NA	NA	NA	NA	NA	NA	NA	Dlx1_e13.5_BG_WT_mrgdf_trim-vs.Input.no_model_peak_536	31.94	6.92577	18.60714	NA	0	0	0	NA	0	0	0	chr1	171990877	171991121	245	n	y
chr1	172027103	172027515	413	merged_peak_1128	NA	NA	NA	NA	NA	NA	NA	NA	NA	NA	Vangl2	Merged.1044	Vangl2_RefSeq	0	TSS	276	276	211	1448	NA	NA	NA	NA	NA	NA	NA	NA	Dlx1_e13.5_BG_WT_mrgdf_trim-vs.Input.no_model_peak_537	36.93	7.97507	23.45915	Dlx2_e13.5_BG_WT_mrgdf_trim-vs.Input.no_model_peak_1014	13.05	4.28473	6.84998	NA	0	0	0	chr1	172027103	172027515	413	n	y
chr1	172147930	172148364	435	merged_peak_1129	NA	NA	NA	NA	NA	NA	NA	NA	NA	NA	Dcaf8	Merged.1045	Dcaf8_UCSC	0	TSS	528	621	578	1493	NA	NA	NA	NA	NA	NA	NA	NA	NA	0	0	0	NA	0	0	0	NA	0	0	0	chr1	172147930	172148364	435	n	n
chr1	172205224	172205541	318	merged_peak_1130	NA	NA	NA	NA	NA	NA	NA	NA	NA	NA	Pea15a	Merged.1046	Pea15a_RefSeq	1238	TSS	371	378	333	67	NA	NA	NA	NA	NA	NA	NA	NA	NA	0	0	0	Dlx2_e13.5_BG_WT_mrgdf_trim-vs.Input.no_model_peak_1018	24.73	7.8456	17.19512	NA	0	0	0	chr1	172205224	172205541	318	n	n
chr1	172206699	172206999	301	merged_peak_1131	NA	NA	NA	NA	NA	NA	NA	NA	NA	NA	Pea15a	Merged.1047	Pea15a_RefSeq	0	TSS	339	375	517	633	NA	NA	NA	NA	NA	NA	NA	NA	Dlx1_e13.5_BG_WT_mrgdf_trim-vs.Input.no_model_peak_538	16.97	3.77787	6.31144	NA	0	0	0	NA	0	0	0	chr1	172206699	172206999	301	n	y
chr1	172217177	172217490	314	merged_peak_1132	NA	NA	NA	NA	NA	NA	NA	NA	NA	NA	Casq1	Merged.1048	Casq1_RefSeq	2403	GeneBody	281	262	324	22	NA	NA	NA	NA	NA	NA	NA	NA	Dlx1_e13.5_BG_WT_mrgdf_trim-vs.Input.no_model_peak_539	18.96	4.19759	7.70683	NA	0	0	0	NA	0	0	0	chr1	172217177	172217490	314	n	y
chr1	172376296	172376589	294	merged_peak_1133	NA	NA	NA	NA	NA	NA	NA	NA	NA	NA	Pigm	Merged.1049	Pigm_RefSeq	0	TSS	267	262	231	NA	NA	NA	NA	NA	NA	NA	NA	NA	NA	0	0	0	NA	0	0	0	NA	0	0	0	chr1	172376296	172376589	294	n	n
chr1	172387117	172387693	577	merged_peak_1134	NA	NA	NA	NA	NA	NA	NA	NA	NA	NA	Pigm	Merged.1050	Pigm_RefSeq	10585	Intergenic	371	404	369	198	NA	NA	NA	NA	NA	NA	NA	NA	NA	0	0	0	Dlx2_e13.5_BG_WT_mrgdf_trim-vs.Input.no_model_peak_1022	19.23	6.16989	12.16984	NA	0	0	0	chr1	172387117	172387693	577	n	n
chr1	172393865	172394161	297	merged_peak_1135	GE_meis_IP_q0.01_peak_206	71	4.73068	10.84645	7.15164	162	chr1	172393865	172394161	297	NA	NA	NA	NA	NA	NA	NA	NA	NA	NA	NA	NA	NA	NA	NA	NA	NA	NA	NA	NA	NA	NA	NA	NA	NA	NA	NA	NA	NA	NA	NA	NA	NA	y	n
chr1	172585813	172586419	607	merged_peak_1136	NA	NA	NA	NA	NA	NA	NA	NA	NA	NA	Slamf8	Merged.1051	Slamf8_RefSeq	4147	GeneBody	244	228	642	492	NA	NA	NA	NA	NA	NA	NA	NA	Dlx1_e13.5_BG_WT_mrgdf_trim-vs.Input.no_model_peak_540	35.93	7.76521	22.46442	Dlx2_e13.5_BG_WT_mrgdf_trim-vs.Input.no_model_peak_1024	75.56	23.34586	85.05714	Dlx5_e13.5_BG_WT_mrgdf_trim-vs.Input.no_model_peak_180	13	4.28729	6.8818	chr1	172585813	172586419	607	n	y
chr1	172632730	172633398	669	merged_peak_1137	NA	NA	NA	NA	NA	NA	NA	NA	NA	NA	Dusp23	Merged.1052	Dusp23_RefSeq	0	TSS	272	246	523	10	NA	NA	NA	NA	NA	NA	NA	NA	Dlx1_e13.5_BG_WT_mrgdf_trim-vs.Input.no_model_peak_541	39.93	8.60465	26.51124	Dlx2_e13.5_BG_WT_mrgdf_trim-vs.Input.no_model_peak_1025	36.41	11.40647	30.86212	Dlx5_e13.5_BG_WT_mrgdf_trim-vs.Input.no_model_peak_181	18	5.81847	11.26911	chr1	172632730	172633398	669	n	y
chr1	173367605	173367880	276	merged_peak_1138	NA	NA	NA	NA	NA	NA	NA	NA	NA	NA	Cadm3	Merged.1053	Cadm3_RefSeq	0	TSS	499	590	645	1997	NA	NA	NA	NA	NA	NA	NA	NA	NA	0	0	0	NA	0	0	0	NA	0	0	0	chr1	173367605	173367880	276	n	n
chr1	173389876	173390575	700	merged_peak_1139	NA	NA	NA	NA	NA	NA	NA	NA	NA	NA	Cadm3	Merged.1054	Cadm3_RefSeq	22180	Intergenic	272	673	638	37	NA	NA	NA	NA	NA	NA	NA	NA	NA	0	0	0	NA	0	0	0	Dlx5_e13.5_BG_WT_mrgdf_trim-vs.Input.no_model_peak_182	14	4.59353	7.70739	chr1	173389876	173390575	700	n	n
chr1	174244611	174244929	319	merged_peak_1140	NA	NA	NA	NA	NA	NA	NA	NA	NA	NA	Olfr419	Merged.1055	Olfr419_RefSeq	6045	GeneBody	NA	NA	NA	NA	NA	NA	NA	NA	NA	NA	NA	NA	NA	0	0	0	NA	0	0	0	NA	0	0	0	chr1	174244611	174244929	319	n	n
chr1	175221824	175222347	524	merged_peak_1141	NA	NA	NA	NA	NA	NA	NA	NA	NA	NA	Rgs7	Merged.1056	Rgs7_UCSC	135597	GeneBody	320	491	466	208	NA	NA	NA	NA	NA	NA	NA	NA	Dlx1_e13.5_BG_WT_mrgdf_trim-vs.Input.no_model_peak_542	36.93	7.97507	23.45915	Dlx2_e13.5_BG_WT_mrgdf_trim-vs.Input.no_model_peak_1029	71.44	22.08908	78.99932	Dlx5_e13.5_BG_WT_mrgdf_trim-vs.Input.no_model_peak_183	15	4.89976	8.56042	chr1	175221824	175222347	524	n	y
chr1	175625289	175626102	814	merged_peak_1142	NA	NA	NA	NA	NA	NA	NA	NA	NA	NA	Fh1	Merged.1057	Fh1_RefSeq	0	TSS	272	238	276	11	NA	NA	NA	NA	NA	NA	NA	NA	NA	0	0	0	Dlx2_e13.5_BG_WT_mrgdf_trim-vs.Input.no_model_peak_1030	12.36	4.07526	6.05629	NA	0	0	0	chr1	175625289	175626102	814	n	n
chr1	176098916	176099282	367	merged_peak_1143	NA	NA	NA	NA	NA	NA	NA	NA	NA	NA	Pld5	Merged.1058	Pld5_RefSeq	114658	GeneBody	244	228	282	76	NA	NA	NA	NA	NA	NA	NA	NA	NA	0	0	0	Dlx2_e13.5_BG_WT_mrgdf_trim-vs.Input.no_model_peak_1031	26.1	8.26452	19.32873	NA	0	0	0	chr1	176098916	176099282	367	n	n
chr1	176511628	176511953	326	merged_peak_1144	NA	NA	NA	NA	NA	NA	NA	NA	NA	NA	AK158658	Merged.1059	AK158658_UCSC	15314	GeneBody	256	269	529	240	NA	NA	NA	NA	NA	NA	NA	NA	Dlx1_e13.5_BG_WT_mrgdf_trim-vs.Input.no_model_peak_543	32.94	7.13563	19.55252	Dlx2_e13.5_BG_WT_mrgdf_trim-vs.Input.no_model_peak_1033	15.11	4.91312	8.52331	NA	0	0	0	chr1	176511628	176511953	326	n	y
chr1	176754400	176754875	476	merged_peak_1145	NA	NA	NA	NA	NA	NA	NA	NA	NA	NA	Cep170	Merged.1060	Cep170_UCSC	2106	GeneBody	312	362	288	44	NA	NA	NA	NA	NA	NA	NA	NA	Dlx1_e13.5_BG_WT_mrgdf_trim-vs.Input.no_model_peak_544	17.97	3.98773	6.9977	Dlx2_e13.5_BG_WT_mrgdf_trim-vs.Input.no_model_peak_1035	44.65	13.92002	40.94332	NA	0	0	0	chr1	176754400	176754875	476	n	y
chr1	176783220	176783738	519	merged_peak_1146	NA	NA	NA	NA	NA	NA	NA	NA	NA	NA	Cep170	Merged.1061	Cep170_UCSC	666	TSS	256	246	384	393	NA	NA	NA	NA	NA	NA	NA	NA	Dlx1_e13.5_BG_WT_mrgdf_trim-vs.Input.no_model_peak_545	19.96	4.40745	8.4377	Dlx2_e13.5_BG_WT_mrgdf_trim-vs.Input.no_model_peak_1036	43.96	13.71056	39.64743	NA	0	0	0	chr1	176783220	176783738	519	n	y
chr1	176800886	176801272	387	merged_peak_1147	NA	NA	NA	NA	NA	NA	NA	NA	NA	NA	Cep170	Merged.1062	Cep170_RefSeq	5850	GeneBody	281	282	NA	NA	NA	NA	NA	NA	NA	NA	NA	NA	NA	0	0	0	Dlx2_e13.5_BG_WT_mrgdf_trim-vs.Input.no_model_peak_1037	15.11	4.91312	8.52331	NA	0	0	0	chr1	176800886	176801272	387	n	n
chr1	176946476	176947359	884	merged_peak_1148	NA	NA	NA	NA	NA	NA	NA	NA	NA	NA	Hmga2-ps1	Merged.1063	Hmga2-ps1_RefSeq	110342	GeneBody	546	886	831	1612	NA	NA	NA	NA	NA	NA	NA	NA	Dlx1_e13.5_BG_WT_mrgdf_trim-vs.Input.no_model_peak_547	16.97	3.77787	6.31144	Dlx2_e13.5_BG_WT_mrgdf_trim-vs.Input.no_model_peak_1040	46.71	14.54841	43.56345	NA	0	0	0	chr1	176946476	176947359	884	n	y
chr1	176951963	176952274	312	merged_peak_1149	NA	NA	NA	NA	NA	NA	NA	NA	NA	NA	Hmga2-ps1	Merged.1064	Hmga2-ps1_RefSeq	115829	GeneBody	670	780	727	1527	NA	NA	NA	NA	NA	NA	NA	NA	NA	0	0	0	NA	0	0	0	NA	0	0	0	chr1	176951963	176952274	312	n	n
chr1	176970723	176971070	348	merged_peak_1150	NA	NA	NA	NA	NA	NA	NA	NA	NA	NA	Hmga2-ps1	Merged.1065	Hmga2-ps1_RefSeq	134589	GeneBody	546	656	591	279	NA	NA	NA	NA	NA	NA	NA	NA	NA	0	0	0	Dlx2_e13.5_BG_WT_mrgdf_trim-vs.Input.no_model_peak_1041	12.36	4.07526	6.05629	Dlx5_e13.5_BG_WT_mrgdf_trim-vs.Input.no_model_peak_184	13	4.28729	6.8818	chr1	176970723	176971070	348	n	n
chr1	177002885	177003280	396	merged_peak_1151	NA	NA	NA	NA	NA	NA	NA	NA	NA	NA	Hmga2-ps1	Merged.1066	Hmga2-ps1_RefSeq	166751	GeneBody	NA	NA	231	NA	NA	NA	NA	NA	NA	NA	NA	NA	Dlx1_e13.5_BG_WT_mrgdf_trim-vs.Input.no_model_peak_548	26.95	5.87647	14.08777	Dlx2_e13.5_BG_WT_mrgdf_trim-vs.Input.no_model_peak_1045	38.47	12.03486	33.31868	NA	0	0	0	chr1	177002885	177003280	396	n	y
chr1	177141322	177141764	443	merged_peak_1152	NA	NA	NA	NA	NA	NA	NA	NA	NA	NA	Akt3	Merged.1067	Akt3_RefSeq	107001	GeneBody	495	533	481	201	NA	NA	NA	NA	NA	NA	NA	NA	NA	0	0	0	Dlx2_e13.5_BG_WT_mrgdf_trim-vs.Input.no_model_peak_1047	12.36	4.07526	6.05629	NA	0	0	0	chr1	177141322	177141764	443	n	n
chr1	177147430	177147785	356	merged_peak_1153	NA	NA	NA	NA	NA	NA	NA	NA	NA	NA	Akt3	Merged.1068	Akt3_RefSeq	100980	GeneBody	NA	NA	NA	NA	NA	NA	NA	NA	NA	NA	NA	NA	Dlx1_e13.5_BG_WT_mrgdf_trim-vs.Input.no_model_peak_549	62.88	13.43144	52.69291	Dlx2_e13.5_BG_WT_mrgdf_trim-vs.Input.no_model_peak_1048	29.54	9.31184	22.6456	NA	0	0	0	chr1	177147430	177147785	356	n	y
chr1	177149641	177151589	1949	merged_peak_1154	GE_meis_IP_q0.01_peak_207	527	13.6007	57.89023	52.79319	451	chr1	177150270	177151057	788	Akt3	Merged.1069	Akt3_RefSeq	97176	GeneBody	703	228	211	1151	hs545	Positive	neural tube[5/7], hindbrain (rhombencephalon)[5/7], midbrain (mesencephalon)[6/7], forebrain[6/7]	1	0	NA	NA	NA	Dlx1_e13.5_BG_WT_mrgdf_trim-vs.Input.no_model_peak_550c	33.94	7.34549	20.51077	Dlx2_e13.5_BG_WT_mrgdf_trim-vs.Input.no_model_peak_1050b	72.13	22.29855	80.505	Dlx5_e13.5_BG_WT_mrgdf_trim-vs.Input.no_model_peak_185	19	6.12471	12.21757	chr1	177149641	177151589	1949	y	y
chr1	177171308	177171895	588	merged_peak_1155	NA	NA	NA	NA	NA	NA	NA	NA	NA	NA	Akt3	Merged.1070	Akt3_RefSeq	76870	GeneBody	645	710	619	384	hs214	Negative	NA	0	1	NA	NA	NA	NA	0	0	0	Dlx2_e13.5_BG_WT_mrgdf_trim-vs.Input.no_model_peak_1051	23.36	7.42667	16.15336	NA	0	0	0	chr1	177171308	177171895	588	n	n
chr1	177175313	177175793	481	merged_peak_1156	NA	NA	NA	NA	NA	NA	NA	NA	NA	NA	Akt3	Merged.1071	Akt3_RefSeq	72972	GeneBody	569	694	603	440	NA	NA	NA	NA	NA	NA	NA	NA	NA	0	0	0	Dlx2_e13.5_BG_WT_mrgdf_trim-vs.Input.no_model_peak_1052	22.67	7.21721	15.12918	NA	0	0	0	chr1	177175313	177175793	481	n	n
chr1	177188812	177189123	312	merged_peak_1157	NA	NA	NA	NA	NA	NA	NA	NA	NA	NA	Akt3	Merged.1072	Akt3_RefSeq	59642	GeneBody	344	375	231	18	NA	NA	NA	NA	NA	NA	NA	NA	Dlx1_e13.5_BG_WT_mrgdf_trim-vs.Input.no_model_peak_551	23.96	5.24689	11.55976	NA	0	0	0	NA	0	0	0	chr1	177188812	177189123	312	n	y
chr1	177373184	177373872	689	merged_peak_1158	NA	NA	NA	NA	NA	NA	NA	NA	NA	NA	Zfp238	Merged.1073	Zfp238_UCSC	68533	Intergenic	402	453	395	433	NA	NA	NA	NA	NA	NA	NA	NA	Dlx1_e13.5_BG_WT_mrgdf_trim-vs.Input.no_model_peak_552	29.94	6.50605	16.75656	Dlx2_e13.5_BG_WT_mrgdf_trim-vs.Input.no_model_peak_1056	58.39	18.10929	60.00311	Dlx5_e13.5_BG_WT_mrgdf_trim-vs.Input.no_model_peak_186	12	3.98106	6.08548	chr1	177373184	177373872	689	n	y
chr1	177410757	177411673	917	merged_peak_1159	NA	NA	NA	NA	NA	NA	NA	NA	NA	NA	Zfp238	Merged.1074	Zfp238_UCSC	30732	Intergenic	262	228	467	1013	NA	NA	NA	NA	NA	NA	NA	NA	Dlx1_e13.5_BG_WT_mrgdf_trim-vs.Input.no_model_peak_553	32.94	7.13563	19.55252	Dlx2_e13.5_BG_WT_mrgdf_trim-vs.Input.no_model_peak_1057	46.02	14.33895	43.56345	NA	0	0	0	chr1	177410757	177411673	917	n	y
chr1	177417944	177418324	381	merged_peak_1160	NA	NA	NA	NA	NA	NA	NA	NA	NA	NA	Zfp238	Merged.1075	Zfp238_UCSC	24081	Intergenic	303	315	300	44	NA	NA	NA	NA	NA	NA	NA	NA	NA	0	0	0	NA	0	0	0	NA	0	0	0	chr1	177417944	177418324	381	n	n
chr1	177443151	177443460	310	merged_peak_1161	GE_meis_IP_q0.01_peak_208	102	5.51912	14.10938	10.23211	206	chr1	177443151	177443460	310	NA	NA	NA	NA	NA	NA	NA	NA	NA	NA	NA	NA	NA	NA	NA	NA	NA	NA	NA	NA	NA	NA	NA	NA	NA	NA	NA	NA	NA	NA	NA	NA	NA	y	n
chr1	177590491	177590798	308	merged_peak_1162	NA	NA	NA	NA	NA	NA	NA	NA	NA	NA	2310043L19Rik	Merged.1076	2310043L19Rik_RefSeq	52143	Intergenic	NA	NA	NA	NA	NA	NA	NA	NA	NA	NA	NA	NA	Dlx1_e13.5_BG_WT_mrgdf_trim-vs.Input.no_model_peak_555	36.93	7.97507	23.45915	NA	0	0	0	NA	0	0	0	chr1	177590491	177590798	308	n	y
chr1	177718472	177719244	773	merged_peak_1163	GE_meis_IP_q0.01_peak_209	190	7.49024	23.26192	19.00519	161	chr1	177718766	177719125	360	1700016C15Rik	Merged.1077	1700016C15Rik_RefSeq	10568	Intergenic	572	262	589	14	NA	NA	NA	NA	NA	NA	NA	NA	Dlx1_e13.5_BG_WT_mrgdf_trim-vs.Input.no_model_peak_556	63.88	13.6413	53.92474	Dlx2_e13.5_BG_WT_mrgdf_trim-vs.Input.no_model_peak_1064	91.36	28.16351	110.15347	Dlx5_e13.5_BG_WT_mrgdf_trim-vs.Input.no_model_peak_187	41	12.86188	37.19149	chr1	177718472	177719244	773	y	y
chr1	178317882	178319282	1401	merged_peak_1164	GE_meis_IP_q0.01_peak_210	86	5.1249	12.44555	8.65789	153	chr1	178318078	178318428	351	Cox20	Merged.1078	Cox20_RefSeq	0	TSS	306	276	211	44	NA	NA	NA	NA	NA	NA	NA	NA	Dlx1_e13.5_BG_WT_mrgdf_trim-vs.Input.no_model_peak_557	22.96	5.03703	10.75116	Dlx2_e13.5_BG_WT_mrgdf_trim-vs.Input.no_model_peak_1065a	25.42	8.05506	18.25379	Dlx5_e13.5_BG_WT_mrgdf_trim-vs.Input.no_model_peak_188	11	3.67482	5.32047	chr1	178317882	178319282	1401	y	y
chr1	178336337	178336890	554	merged_peak_1165	NA	NA	NA	NA	NA	NA	NA	NA	NA	NA	Hnrnpu	Merged.1079	Hnrnpu_RefSeq	892	TSS	339	758	707	316	NA	NA	NA	NA	NA	NA	NA	NA	Dlx1_e13.5_BG_WT_mrgdf_trim-vs.Input.no_model_peak_558	15.97	3.56801	5.64928	NA	0	0	0	NA	0	0	0	chr1	178336337	178336890	554	n	y
chr1	178337622	178338080	459	merged_peak_1166	NA	NA	NA	NA	NA	NA	NA	NA	NA	NA	Hnrnpu	Merged.1080	Hnrnpu_RefSeq	0	TSS	250	228	221	913	NA	NA	NA	NA	NA	NA	NA	NA	Dlx1_e13.5_BG_WT_mrgdf_trim-vs.Input.no_model_peak_559	25.95	5.66661	13.22871	Dlx2_e13.5_BG_WT_mrgdf_trim-vs.Input.no_model_peak_1066	17.86	5.75097	10.30023	NA	0	0	0	chr1	178337622	178338080	459	n	y
chr1	178573567	178573868	302	merged_peak_1167	NA	NA	NA	NA	NA	NA	NA	NA	NA	NA	Kif26b	Merged.1081	Kif26b_RefSeq	44441	GeneBody	320	328	231	70	NA	NA	NA	NA	NA	NA	NA	NA	NA	0	0	0	NA	0	0	0	NA	0	0	0	chr1	178573567	178573868	302	n	n
chr1	178596806	178597124	319	merged_peak_1168	NA	NA	NA	NA	NA	NA	NA	NA	NA	NA	Kif26b	Merged.1082	Kif26b_RefSeq	67680	GeneBody	NA	NA	NA	NA	NA	NA	NA	NA	NA	NA	NA	NA	Dlx1_e13.5_BG_WT_mrgdf_trim-vs.Input.no_model_peak_560	45.91	9.86382	32.89717	Dlx2_e13.5_BG_WT_mrgdf_trim-vs.Input.no_model_peak_1070	22.67	7.21721	15.12918	NA	0	0	0	chr1	178596806	178597124	319	n	y
chr1	178616518	178616984	467	merged_peak_1169	NA	NA	NA	NA	NA	NA	NA	NA	NA	NA	Kif26b	Merged.1083	Kif26b_RefSeq	87392	GeneBody	484	597	520	217	NA	NA	NA	NA	NA	NA	NA	NA	Dlx1_e13.5_BG_WT_mrgdf_trim-vs.Input.no_model_peak_561	22.96	5.03703	10.75116	Dlx2_e13.5_BG_WT_mrgdf_trim-vs.Input.no_model_peak_1071	28.85	9.10238	21.52516	NA	0	0	0	chr1	178616518	178616984	467	n	y
chr1	178748285	178748601	317	merged_peak_1170	NA	NA	NA	NA	NA	NA	NA	NA	NA	NA	BC023483	Merged.1084	BC023483_UCSC	188507	GeneBody	351	386	288	35	NA	NA	NA	NA	NA	NA	NA	NA	NA	0	0	0	NA	0	0	0	NA	0	0	0	chr1	178748285	178748601	317	n	n
chr1	178848774	178849028	255	merged_peak_1171	GE_meis_IP_q0.01_peak_211	110	5.71624	14.96416	11.04152	143	chr1	178848774	178849028	255	NA	NA	NA	NA	NA	NA	NA	NA	NA	NA	NA	NA	NA	NA	NA	NA	NA	NA	NA	NA	NA	NA	NA	NA	NA	NA	NA	NA	NA	NA	NA	NA	NA	y	n
chr1	179043748	179044191	444	merged_peak_1172	NA	NA	NA	NA	NA	NA	NA	NA	NA	NA	BC023483	Merged.1085	BC023483_UCSC	106637	Exon	315	305	211	386	NA	NA	NA	NA	NA	NA	NA	NA	NA	0	0	0	Dlx2_e13.5_BG_WT_mrgdf_trim-vs.Input.no_model_peak_1074	29.54	9.31184	22.6456	NA	0	0	0	chr1	179043748	179044191	444	n	n
chr1	179046350	179046696	347	merged_peak_1173	GE_meis_IP_q0.01_peak_212	77	4.87081	11.50517	7.79609	186	chr1	179046350	179046696	347	NA	NA	NA	NA	NA	NA	NA	NA	NA	NA	NA	NA	NA	NA	NA	NA	NA	NA	NA	NA	NA	NA	NA	NA	NA	NA	NA	NA	NA	NA	NA	NA	NA	y	n
chr1	179073162	179073838	677	merged_peak_1174	NA	NA	NA	NA	NA	NA	NA	NA	NA	NA	BC023483	Merged.1086	BC023483_UCSC	136051	GeneBody	272	276	248	82	NA	NA	NA	NA	NA	NA	NA	NA	NA	0	0	0	Dlx2_e13.5_BG_WT_mrgdf_trim-vs.Input.no_model_peak_1075	41.9	13.08217	37.0851	NA	0	0	0	chr1	179073162	179073838	677	n	n
chr1	179106585	179107020	436	merged_peak_1175	NA	NA	NA	NA	NA	NA	NA	NA	NA	NA	BC023483	Merged.1087	BC023483_UCSC	169474	GeneBody	250	238	201	49	NA	NA	NA	NA	NA	NA	NA	NA	NA	0	0	0	Dlx2_e13.5_BG_WT_mrgdf_trim-vs.Input.no_model_peak_1076	22.67	7.21721	15.12918	NA	0	0	0	chr1	179106585	179107020	436	n	n
chr1	179108829	179109059	231	merged_peak_1176	GE_meis_IP_q0.01_peak_213	119	5.79426	15.94757	11.9807	91	chr1	179108829	179109059	231	NA	NA	NA	NA	NA	NA	NA	NA	NA	NA	NA	NA	NA	NA	NA	NA	NA	NA	NA	NA	NA	NA	NA	NA	NA	NA	NA	NA	NA	NA	NA	NA	NA	y	n
chr1	179232068	179232340	273	merged_peak_1177	NA	NA	NA	NA	NA	NA	NA	NA	NA	NA	Smyd3	Merged.1088	Smyd3_RefSeq	285661	GeneBody	315	300	239	20	NA	NA	NA	NA	NA	NA	NA	NA	NA	0	0	0	NA	0	0	0	NA	0	0	0	chr1	179232068	179232340	273	n	n
chr1	179238638	179239065	428	merged_peak_1178	GE_meis_IP_q0.01_peak_214	576	14.38915	62.86891	57.68332	197	chr1	179238638	179239065	428	NA	NA	NA	NA	NA	NA	NA	NA	NA	NA	NA	NA	NA	NA	NA	NA	NA	NA	NA	NA	NA	NA	NA	NA	NA	NA	NA	NA	NA	NA	NA	NA	NA	y	n
chr1	179293909	179294253	345	merged_peak_1179	NA	NA	NA	NA	NA	NA	NA	NA	NA	NA	Smyd3	Merged.1089	Smyd3_RefSeq	223748	GeneBody	326	315	519	192	NA	NA	NA	NA	NA	NA	NA	NA	NA	0	0	0	NA	0	0	0	NA	0	0	0	chr1	179293909	179294253	345	n	n
chr1	179445892	179446175	284	merged_peak_1180	NA	NA	NA	NA	NA	NA	NA	NA	NA	NA	Smyd3	Merged.1090	Smyd3_RefSeq	71826	GeneBody	NA	NA	NA	NA	NA	NA	NA	NA	NA	NA	NA	NA	Dlx1_e13.5_BG_WT_mrgdf_trim-vs.Input.no_model_peak_562	19.96	4.40745	8.4377	NA	0	0	0	NA	0	0	0	chr1	179445892	179446175	284	n	y
chr1	179458818	179459298	481	merged_peak_1181	NA	NA	NA	NA	NA	NA	NA	NA	NA	NA	Smyd3	Merged.1091	Smyd3_RefSeq	58703	GeneBody	NA	NA	NA	NA	NA	NA	NA	NA	NA	NA	NA	NA	Dlx1_e13.5_BG_WT_mrgdf_trim-vs.Input.no_model_peak_563	23.96	5.24689	11.55976	Dlx2_e13.5_BG_WT_mrgdf_trim-vs.Input.no_model_peak_1078	30.91	9.73076	23.7802	NA	0	0	0	chr1	179458818	179459298	481	n	y
chr1	179477118	179477437	320	merged_peak_1182	NA	NA	NA	NA	NA	NA	NA	NA	NA	NA	Smyd3	Merged.1092	Smyd3_RefSeq	40564	GeneBody	312	328	211	148	NA	NA	NA	NA	NA	NA	NA	NA	NA	0	0	0	NA	0	0	0	NA	0	0	0	chr1	179477118	179477437	320	n	n
chr1	179571161	179571496	336	merged_peak_1183	GE_meis_IP_q0.01_peak_215	248	8.67291	29.31499	24.87377	171	chr1	179571161	179571496	336	NA	NA	NA	NA	NA	NA	NA	NA	NA	NA	NA	NA	NA	NA	NA	NA	NA	NA	NA	NA	NA	NA	NA	NA	NA	NA	NA	NA	NA	NA	NA	NA	NA	y	n
chr1	179581417	179581862	446	merged_peak_1184	GE_meis_IP_q0.01_peak_216	66	4.03925	10.3123	6.65488	319	chr1	179581417	179581862	446	NA	NA	NA	NA	NA	NA	NA	NA	NA	NA	NA	NA	NA	NA	NA	NA	NA	NA	NA	NA	NA	NA	NA	NA	NA	NA	NA	NA	NA	NA	NA	NA	NA	y	n
chr1	180127102	180127655	554	merged_peak_1185	NA	NA	NA	NA	NA	NA	NA	NA	NA	NA	Cdc42bpa	Merged.1093	Cdc42bpa_UCSC	15837	GeneBody	262	254	NA	NA	NA	NA	NA	NA	NA	NA	NA	NA	Dlx1_e13.5_BG_WT_mrgdf_trim-vs.Input.no_model_peak_564	18.96	4.19759	7.70683	Dlx2_e13.5_BG_WT_mrgdf_trim-vs.Input.no_model_peak_1079	27.48	8.68345	20.41937	NA	0	0	0	chr1	180127102	180127655	554	n	y
chr1	180195928	180196247	320	merged_peak_1186	NA	NA	NA	NA	NA	NA	NA	NA	NA	NA	Adck3	Merged.1094	Adck3_RefSeq	0	TSS	292	300	221	18	NA	NA	NA	NA	NA	NA	NA	NA	NA	0	0	0	Dlx2_e13.5_BG_WT_mrgdf_trim-vs.Input.no_model_peak_1080	18.55	5.96043	11.22404	NA	0	0	0	chr1	180195928	180196247	320	n	n
chr1	180313126	180313859	734	merged_peak_1187	NA	NA	NA	NA	NA	NA	NA	NA	NA	NA	Itpkb	Merged.1095	Itpkb_RefSeq	16615	Intergenic	NA	NA	NA	NA	NA	NA	NA	NA	NA	NA	NA	NA	Dlx1_e13.5_BG_WT_mrgdf_trim-vs.Input.no_model_peak_565	22.96	5.03703	10.75116	Dlx2_e13.5_BG_WT_mrgdf_trim-vs.Input.no_model_peak_1081	30.91	9.73076	23.7802	Dlx5_e13.5_BG_WT_mrgdf_trim-vs.Input.no_model_peak_190	14	4.59353	7.70739	chr1	180313126	180313859	734	n	y
chr1	180428380	180428691	312	merged_peak_1188	NA	NA	NA	NA	NA	NA	NA	NA	NA	NA	6330403A02Rik	Merged.1096	6330403A02Rik_RefSeq	54811	Intergenic	256	246	NA	NA	NA	NA	NA	NA	NA	NA	NA	NA	NA	0	0	0	Dlx2_e13.5_BG_WT_mrgdf_trim-vs.Input.no_model_peak_1083	18.55	5.96043	11.22404	NA	0	0	0	chr1	180428380	180428691	312	n	n
chr1	180641117	180641573	457	merged_peak_1189	NA	NA	NA	NA	NA	NA	NA	NA	NA	NA	Bara	Merged.1097	Bara_UCSC	0	TSS	375	461	453	91	NA	NA	NA	NA	NA	NA	NA	NA	NA	0	0	0	Dlx2_e13.5_BG_WT_mrgdf_trim-vs.Input.no_model_peak_1085	12.36	4.07526	6.05629	NA	0	0	0	chr1	180641117	180641573	457	n	n
chr1	180812352	180812997	646	merged_peak_1190	NA	NA	NA	NA	NA	NA	NA	NA	NA	NA	H3f3a	Merged.1098	H3f3a_RefSeq	604	TSS	566	643	629	1045	NA	NA	NA	NA	NA	NA	NA	NA	Dlx1_e13.5_BG_WT_mrgdf_trim-vs.Input.no_model_peak_566	18.96	4.19759	7.70683	Dlx2_e13.5_BG_WT_mrgdf_trim-vs.Input.no_model_peak_1086	16.49	5.33204	9.39956	NA	0	0	0	chr1	180812352	180812997	646	n	y
chr1	180813286	180814285	1000	merged_peak_1191	NA	NA	NA	NA	NA	NA	NA	NA	NA	NA	H3f3a	Merged.1099	H3f3a_RefSeq	0	TSS	393	461	417	1045	NA	NA	NA	NA	NA	NA	NA	NA	Dlx1_e13.5_BG_WT_mrgdf_trim-vs.Input.no_model_peak_567	32.94	7.13563	19.55252	Dlx2_e13.5_BG_WT_mrgdf_trim-vs.Input.no_model_peak_1087	24.73	7.8456	17.19512	Dlx5_e13.5_BG_WT_mrgdf_trim-vs.Input.no_model_peak_191	16	5.206	9.43932	chr1	180813286	180814285	1000	n	y
chr1	180848626	180848909	284	merged_peak_1192	GE_meis_IP_q0.01_peak_217	71	4.73068	10.84645	7.15164	99	chr1	180848626	180848909	284	NA	NA	NA	NA	NA	NA	NA	NA	NA	NA	NA	NA	NA	NA	NA	NA	NA	NA	NA	NA	NA	NA	NA	NA	NA	NA	NA	NA	NA	NA	NA	NA	NA	y	n
chr1	180850542	180851350	809	merged_peak_1193	GE_meis_IP_q0.01_peak_218	102	5.51912	14.10938	10.23211	125	chr1	180850945	180851208	264	Sde2	Merged.1100	Sde2_RefSeq	0	TSS	281	282	211	133	NA	NA	NA	NA	NA	NA	NA	NA	Dlx1_e13.5_BG_WT_mrgdf_trim-vs.Input.no_model_peak_568	21.96	4.82717	9.96076	Dlx2_e13.5_BG_WT_mrgdf_trim-vs.Input.no_model_peak_1088	18.55	5.96043	11.22404	NA	0	0	0	chr1	180850542	180851350	809	y	y
chr1	181143924	181144535	612	merged_peak_1194	NA	NA	NA	NA	NA	NA	NA	NA	NA	NA	Nvl	Merged.1101	Nvl_RefSeq	0	TSS	315	333	NA	17	NA	NA	NA	NA	NA	NA	NA	NA	NA	0	0	0	NA	0	0	0	NA	0	0	0	chr1	181143924	181144535	612	n	n
chr1	181259678	181260097	420	merged_peak_1195	NA	NA	NA	NA	NA	NA	NA	NA	NA	NA	Wdr26	Merged.1102	Wdr26_RefSeq	47699	Intergenic	NA	NA	NA	NA	NA	NA	NA	NA	NA	NA	NA	NA	NA	0	0	0	Dlx2_e13.5_BG_WT_mrgdf_trim-vs.Input.no_model_peak_1091	37.09	11.61593	32.08478	NA	0	0	0	chr1	181259678	181260097	420	n	n
chr1	181653513	181653964	452	merged_peak_1196	NA	NA	NA	NA	NA	NA	NA	NA	NA	NA	AK139544	Merged.1103	AK139544_UCSC	133	TSS	360	328	NA	157	NA	NA	NA	NA	NA	NA	NA	NA	NA	0	0	0	Dlx2_e13.5_BG_WT_mrgdf_trim-vs.Input.no_model_peak_1094	20.61	6.58882	13.13659	NA	0	0	0	chr1	181653513	181653964	452	n	n
chr1	181888860	181889116	257	merged_peak_1197	NA	NA	NA	NA	NA	NA	NA	NA	NA	NA	Lbr	Merged.1104	Lbr_RefSeq	46458	Intergenic	NA	NA	NA	NA	NA	NA	NA	NA	NA	NA	NA	NA	NA	0	0	0	NA	0	0	0	NA	0	0	0	chr1	181888860	181889116	257	n	n
chr1	182464730	182465056	327	merged_peak_1198	NA	NA	NA	NA	NA	NA	NA	NA	NA	NA	AK039110	Merged.1105	AK039110_UCSC	19123	Intergenic	NA	NA	NA	NA	NA	NA	NA	NA	NA	NA	NA	NA	NA	0	0	0	Dlx2_e13.5_BG_WT_mrgdf_trim-vs.Input.no_model_peak_1099	17.86	5.75097	10.30023	NA	0	0	0	chr1	182464730	182465056	327	n	n
chr1	182574207	182574522	316	merged_peak_1199	NA	NA	NA	NA	NA	NA	NA	NA	NA	NA	Capn8	Merged.1106	Capn8_RefSeq	9199	GeneBody	NA	NA	NA	NA	NA	NA	NA	NA	NA	NA	NA	NA	NA	0	0	0	Dlx2_e13.5_BG_WT_mrgdf_trim-vs.Input.no_model_peak_1100b	17.17	5.5415	10.30023	NA	0	0	0	chr1	182574207	182574522	316	n	n
chr1	182645414	182645690	277	merged_peak_1200	NA	NA	NA	NA	NA	NA	NA	NA	NA	NA	Capn8	Merged.1107	Capn8_RefSeq	80406	Intergenic	250	246	239	68	NA	NA	NA	NA	NA	NA	NA	NA	NA	0	0	0	Dlx2_e13.5_BG_WT_mrgdf_trim-vs.Input.no_model_peak_1101	17.17	5.5415	10.30023	NA	0	0	0	chr1	182645414	182645690	277	n	n
chr1	182823838	182824541	704	merged_peak_1201	NA	NA	NA	NA	NA	NA	NA	NA	NA	NA	Susd4	Merged.1108	Susd4_RefSeq	58931	GeneBody	289	262	231	31	NA	NA	NA	NA	NA	NA	NA	NA	Dlx1_e13.5_BG_WT_mrgdf_trim-vs.Input.no_model_peak_570	26.95	5.87647	14.08777	Dlx2_e13.5_BG_WT_mrgdf_trim-vs.Input.no_model_peak_1102	35.72	11.19701	29.651	NA	0	0	0	chr1	182823838	182824541	704	n	y
chr1	183075411	183075651	241	merged_peak_1202	GE_meis_IP_q0.01_peak_219	94	5.32201	13.26967	9.43533	137	chr1	183075411	183075651	241	NA	NA	NA	NA	NA	NA	NA	NA	NA	NA	NA	NA	NA	NA	NA	NA	NA	NA	NA	NA	NA	NA	NA	NA	NA	NA	NA	NA	NA	NA	NA	NA	NA	y	n
chr1	183118597	183118849	253	merged_peak_1203	GE_meis_IP_q0.01_peak_220	127	6.11046	16.71693	12.71473	110	chr1	183118597	183118849	253	NA	NA	NA	NA	NA	NA	NA	NA	NA	NA	NA	NA	NA	NA	NA	NA	NA	NA	NA	NA	NA	NA	NA	NA	NA	NA	NA	NA	NA	NA	NA	NA	NA	y	n
chr1	183147452	183147661	210	merged_peak_1204	GE_meis_IP_q0.01_peak_221	94	5.32201	13.26967	9.43533	92	chr1	183147452	183147661	210	NA	NA	NA	NA	NA	NA	NA	NA	NA	NA	NA	NA	NA	NA	NA	NA	NA	NA	NA	NA	NA	NA	NA	NA	NA	NA	NA	NA	NA	NA	NA	NA	NA	y	n
chr1	183183583	183183792	210	merged_peak_1205	GE_meis_IP_q0.01_peak_222	64	4.53357	10.07273	6.42581	109	chr1	183183583	183183792	210	NA	NA	NA	NA	NA	NA	NA	NA	NA	NA	NA	NA	NA	NA	NA	NA	NA	NA	NA	NA	NA	NA	NA	NA	NA	NA	NA	NA	NA	NA	NA	NA	NA	y	n
chr1	183521652	183521875	224	merged_peak_1206	NA	NA	NA	NA	NA	NA	NA	NA	NA	NA	Tlr5	Merged.1109	Tlr5_RefSeq	460611	Intergenic	262	269	390	215	NA	NA	NA	NA	NA	NA	NA	NA	NA	0	0	0	NA	0	0	0	NA	0	0	0	chr1	183521652	183521875	224	n	n
chr1	184122823	184123119	297	merged_peak_1207	NA	NA	NA	NA	NA	NA	NA	NA	NA	NA	Dusp10	Merged.1110	Dusp10_RefSeq	88361	Intergenic	NA	NA	NA	NA	NA	NA	NA	NA	NA	NA	NA	NA	NA	0	0	0	NA	0	0	0	NA	0	0	0	chr1	184122823	184123119	297	n	n
chr1	184905550	184905843	294	merged_peak_1208	NA	NA	NA	NA	NA	NA	NA	NA	NA	NA	C130074G19Rik	Merged.1111	C130074G19Rik_RefSeq	22513	Exon	522	319	310	274	NA	NA	NA	NA	NA	NA	NA	NA	NA	0	0	0	NA	0	0	0	NA	0	0	0	chr1	184905550	184905843	294	n	n
chr1	184906219	184906487	269	merged_peak_1209	GE_meis_IP_q0.01_peak_224	100	4.76054	13.91658	10.0728	114	chr1	184906219	184906487	269	NA	NA	NA	NA	NA	NA	NA	NA	NA	NA	NA	NA	NA	NA	NA	NA	NA	NA	NA	NA	NA	NA	NA	NA	NA	NA	NA	NA	NA	NA	NA	NA	NA	y	n
chr1	185187427	185187682	256	merged_peak_1210	NA	NA	NA	NA	NA	NA	NA	NA	NA	NA	Rab3gap2	Merged.1112	Rab3gap2_RefSeq	16484	Intergenic	267	262	231	NA	NA	NA	NA	NA	NA	NA	NA	NA	NA	0	0	0	NA	0	0	0	NA	0	0	0	chr1	185187427	185187682	256	n	n
chr1	185284874	185285157	284	merged_peak_1211	NA	NA	NA	NA	NA	NA	NA	NA	NA	NA	Iars2	Merged.1113	Iars2_UCSC	3123	3UTR	299	300	294	20	NA	NA	NA	NA	NA	NA	NA	NA	NA	0	0	0	NA	0	0	0	NA	0	0	0	chr1	185284874	185285157	284	n	n
chr1	185439040	185439593	554	merged_peak_1212	GE_meis_IP_q0.01_peak_225	237	8.22411	28.17572	23.78562	153	chr1	185439054	185439593	540	9630028B13Rik	Merged.1114	9630028B13Rik_RefSeq	2398	GeneBody	NA	NA	NA	NA	NA	NA	NA	NA	NA	NA	NA	NA	NA	0	0	0	NA	0	0	0	NA	0	0	0	chr1	185439040	185439419	380	y	n
chr1	185441704	185442285	582	merged_peak_1213	NA	NA	NA	NA	NA	NA	NA	NA	NA	NA	9630028B13Rik	Merged.1115	9630028B13Rik_RefSeq	0	TSS	272	269	NA	143	NA	NA	NA	NA	NA	NA	NA	NA	NA	0	0	0	NA	0	0	0	NA	0	0	0	chr1	185441704	185442285	582	n	n
chr1	185741083	185741894	812	merged_peak_1214	NA	NA	NA	NA	NA	NA	NA	NA	NA	NA	5033404E19Rik	Merged.1116	5033404E19Rik_RefSeq	243776	Intergenic	468	572	494	379	NA	NA	NA	NA	NA	NA	NA	NA	Dlx1_e13.5_BG_WT_mrgdf_trim-vs.Input.no_model_peak_572	14.97	3.35815	5.01255	Dlx2_e13.5_BG_WT_mrgdf_trim-vs.Input.no_model_peak_1111	46.02	14.33895	43.56345	NA	0	0	0	chr1	185741083	185741894	812	n	y
chr1	185834281	185834549	269	merged_peak_1215	NA	NA	NA	NA	NA	NA	NA	NA	NA	NA	Lyplal1	Merged.1117	Lyplal1_RefSeq	282759	Intergenic	600	695	662	739	NA	NA	NA	NA	NA	NA	NA	NA	NA	0	0	0	Dlx2_e13.5_BG_WT_mrgdf_trim-vs.Input.no_model_peak_1112	16.49	5.33204	9.39956	NA	0	0	0	chr1	185834281	185834549	269	n	n
chr1	186138048	186138340	293	merged_peak_1216	NA	NA	NA	NA	NA	NA	NA	NA	NA	NA	Lyplal1	Merged.1118	Lyplal1_RefSeq	20737	Intergenic	484	423	315	227	NA	NA	NA	NA	NA	NA	NA	NA	NA	0	0	0	NA	0	0	0	NA	0	0	0	chr1	186138048	186138340	293	n	n
chr1	186182742	186183019	278	merged_peak_1217	NA	NA	NA	NA	NA	NA	NA	NA	NA	NA	Lyplal1	Merged.1119	Lyplal1_RefSeq	65431	Intergenic	451	534	561	595	NA	NA	NA	NA	NA	NA	NA	NA	NA	0	0	0	Dlx2_e13.5_BG_WT_mrgdf_trim-vs.Input.no_model_peak_1113	17.86	5.75097	10.30023	NA	0	0	0	chr1	186182742	186183019	278	n	n
chr1	186424054	186424330	277	merged_peak_1218	NA	NA	NA	NA	NA	NA	NA	NA	NA	NA	A730004F24Rik	Merged.1120	A730004F24Rik_RefSeq	134349	Intergenic	303	238	586	73	NA	NA	NA	NA	NA	NA	NA	NA	NA	0	0	0	NA	0	0	0	NA	0	0	0	chr1	186424054	186424330	277	n	n
chr1	186433907	186434391	485	merged_peak_1219	NA	NA	NA	NA	NA	NA	NA	NA	NA	NA	A730004F24Rik	Merged.1121	A730004F24Rik_RefSeq	124288	Intergenic	276	333	231	13	NA	NA	NA	NA	NA	NA	NA	NA	NA	0	0	0	NA	0	0	0	NA	0	0	0	chr1	186433907	186434391	485	n	n
chr1	186772578	186772898	321	merged_peak_1220	GE_meis_IP_q0.01_peak_226	153	6.50488	19.40698	15.314	117	chr1	186772579	186772898	320	AK020767	Merged.1122	AK020767_UCSC	23181	Intergenic	368	305	609	460	NA	NA	NA	NA	NA	NA	NA	NA	NA	0	0	0	NA	0	0	0	NA	0	0	0	chr1	186772578	186772874	297	y	n
chr1	186860794	186861341	548	merged_peak_1221	NA	NA	NA	NA	NA	NA	NA	NA	NA	NA	D1Pas1	Merged.1123	D1Pas1_RefSeq	106073	Intergenic	NA	NA	NA	NA	NA	NA	NA	NA	NA	NA	NA	NA	Dlx1_e13.5_BG_WT_mrgdf_trim-vs.Input.no_model_peak_574	14.97	3.35815	5.01255	Dlx2_e13.5_BG_WT_mrgdf_trim-vs.Input.no_model_peak_1118	35.03	10.98754	29.651	Dlx5_e13.5_BG_WT_mrgdf_trim-vs.Input.no_model_peak_192	11	3.67482	5.32047	chr1	186860794	186861341	548	n	y
chr1	186889265	186889751	487	merged_peak_1222	NA	NA	NA	NA	NA	NA	NA	NA	NA	NA	D1Pas1	Merged.1124	D1Pas1_RefSeq	77663	Intergenic	561	646	557	892	NA	NA	NA	NA	NA	NA	NA	NA	NA	0	0	0	Dlx2_e13.5_BG_WT_mrgdf_trim-vs.Input.no_model_peak_1119	37.09	11.61593	32.08478	NA	0	0	0	chr1	186889265	186889751	487	n	n
chr1	186908714	186909493	780	merged_peak_1223	NA	NA	NA	NA	NA	NA	NA	NA	NA	NA	D1Pas1	Merged.1125	D1Pas1_RefSeq	57921	Intergenic	567	813	746	1160	hs1255	Negative	NA	0	1	NA	NA	NA	Dlx1_e13.5_BG_WT_mrgdf_trim-vs.Input.no_model_peak_575a	21.96	4.82717	9.96076	Dlx2_e13.5_BG_WT_mrgdf_trim-vs.Input.no_model_peak_1121	47.4	14.75788	44.88729	NA	0	0	0	chr1	186908714	186909493	780	n	y
chr1	186926393	186926716	324	merged_peak_1224	NA	NA	NA	NA	NA	NA	NA	NA	NA	NA	D1Pas1	Merged.1126	D1Pas1_RefSeq	40698	Intergenic	333	355	263	36	NA	NA	NA	NA	NA	NA	NA	NA	NA	0	0	0	Dlx2_e13.5_BG_WT_mrgdf_trim-vs.Input.no_model_peak_1122	21.98	7.00774	14.12332	NA	0	0	0	chr1	186926393	186926716	324	n	n
chr1	186985671	186986094	424	merged_peak_1225	NA	NA	NA	NA	NA	NA	NA	NA	NA	NA	D1Pas1	Merged.1127	D1Pas1_RefSeq	18254	Intergenic	250	238	255	212	NA	NA	NA	NA	NA	NA	NA	NA	Dlx1_e13.5_BG_WT_mrgdf_trim-vs.Input.no_model_peak_576	16.97	3.77787	6.31144	NA	0	0	0	NA	0	0	0	chr1	186985671	186986094	424	n	y
chr1	186988246	186988833	588	merged_peak_1226	GE_meis_IP_q0.01_peak_227	314	8.36701	36.05587	31.44664	283	chr1	186988246	186988833	588	NA	NA	NA	NA	NA	NA	NA	NA	NA	NA	NA	NA	NA	NA	NA	NA	NA	NA	NA	NA	NA	NA	NA	NA	NA	NA	NA	NA	NA	NA	NA	NA	NA	y	n
chr1	187270831	187271137	307	merged_peak_1227	NA	NA	NA	NA	NA	NA	NA	NA	NA	NA	Gpatch2	Merged.1128	Gpatch2_RefSeq	55319	GeneBody	635	701	614	310	NA	NA	NA	NA	NA	NA	NA	NA	Dlx1_e13.5_BG_WT_mrgdf_trim-vs.Input.no_model_peak_577	19.96	4.40745	8.4377	Dlx2_e13.5_BG_WT_mrgdf_trim-vs.Input.no_model_peak_1126	19.92	6.37936	12.16984	NA	0	0	0	chr1	187270831	187271137	307	n	y
chr1	187327900	187328387	488	merged_peak_1228	NA	NA	NA	NA	NA	NA	NA	NA	NA	NA	BC072557	Merged.1129	BC072557_UCSC	49080	GeneBody	281	355	379	115	NA	NA	NA	NA	NA	NA	NA	NA	Dlx1_e13.5_BG_WT_mrgdf_trim-vs.Input.no_model_peak_578	20.96	4.61731	9.18932	NA	0	0	0	NA	0	0	0	chr1	187327900	187328387	488	n	y
chr1	187377975	187378654	680	merged_peak_1229	NA	NA	NA	NA	NA	NA	NA	NA	NA	NA	BC072557	Merged.1130	BC072557_UCSC	505	TSS	250	391	369	90	NA	NA	NA	NA	NA	NA	NA	NA	NA	0	0	0	Dlx2_e13.5_BG_WT_mrgdf_trim-vs.Input.no_model_peak_1128	21.29	6.79828	14.12332	NA	0	0	0	chr1	187377975	187378654	680	n	n
chr1	187392442	187392713	272	merged_peak_1230	NA	NA	NA	NA	NA	NA	NA	NA	NA	NA	BC072557	Merged.1131	BC072557_UCSC	14972	Intergenic	NA	NA	NA	NA	NA	NA	NA	NA	NA	NA	NA	NA	Dlx1_e13.5_BG_WT_mrgdf_trim-vs.Input.no_model_peak_579	34.94	7.55535	21.48152	NA	0	0	0	NA	0	0	0	chr1	187392442	187392713	272	n	y
chr1	187605415	187605732	318	merged_peak_1231	NA	NA	NA	NA	NA	NA	NA	NA	NA	NA	Esrrg	Merged.1132	Esrrg_RefSeq	3272	Intergenic	250	319	305	361	NA	NA	NA	NA	NA	NA	NA	NA	NA	0	0	0	Dlx2_e13.5_BG_WT_mrgdf_trim-vs.Input.no_model_peak_1130	21.98	7.00774	14.12332	NA	0	0	0	chr1	187605415	187605732	318	n	n
chr1	187779731	187780021	291	merged_peak_1232	NA	NA	NA	NA	NA	NA	NA	NA	NA	NA	Esrrg	Merged.1133	Esrrg_UCSC	170701	GeneBody	611	649	549	85	NA	NA	NA	NA	NA	NA	NA	NA	NA	0	0	0	Dlx2_e13.5_BG_WT_mrgdf_trim-vs.Input.no_model_peak_1132	26.1	8.26452	19.32873	NA	0	0	0	chr1	187779731	187780021	291	n	n
chr1	187964916	187966444	1529	merged_peak_1233	GE_meis_IP_q0.01_peak_228	1212	23.65339	127.38637	121.21315	241	chr1	187965873	187966444	572	Esrrg	Merged.1134	Esrrg_RefSeq	31467	GeneBody	625	717	337	1466	NA	NA	NA	NA	NA	NA	NA	NA	Dlx1_e13.5_BG_WT_mrgdf_trim-vs.Input.no_model_peak_582	32.94	7.13563	19.55252	Dlx2_e13.5_BG_WT_mrgdf_trim-vs.Input.no_model_peak_1134a	50.15	15.59573	48.91176	Dlx5_e13.5_BG_WT_mrgdf_trim-vs.Input.no_model_peak_194	16	5.206	9.43932	chr1	187964916	187966358	1443	y	y
chr1	187995654	187995884	231	merged_peak_1234	NA	NA	NA	NA	NA	NA	NA	NA	NA	NA	Esrrg	Merged.1135	Esrrg_RefSeq	1941	TSS	564	635	553	418	NA	NA	NA	NA	NA	NA	NA	NA	NA	0	0	0	Dlx2_e13.5_BG_WT_mrgdf_trim-vs.Input.no_model_peak_1135	16.49	5.33204	9.39956	NA	0	0	0	chr1	187995654	187995884	231	n	n
chr1	187997535	187998061	527	merged_peak_1235	NA	NA	NA	NA	NA	NA	NA	NA	NA	NA	Esrrg	Merged.1136	Esrrg_UCSC	0	TSS	577	711	646	1036	NA	NA	NA	NA	NA	NA	NA	NA	Dlx1_e13.5_BG_WT_mrgdf_trim-vs.Input.no_model_peak_583	21.96	4.82717	9.96076	Dlx2_e13.5_BG_WT_mrgdf_trim-vs.Input.no_model_peak_1136	16.49	5.33204	9.39956	NA	0	0	0	chr1	187997535	187998061	527	n	y
chr1	188000060	188000724	665	merged_peak_1236	GE_meis_IP_q0.01_peak_229	64	4.53357	10.07273	6.42581	96	chr1	188000387	188000596	210	Esrrg	Merged.1137	Esrrg_UCSC	2200	GeneBody	262	724	231	806	NA	NA	NA	NA	NA	NA	NA	NA	NA	0	0	0	Dlx2_e13.5_BG_WT_mrgdf_trim-vs.Input.no_model_peak_1137	35.03	10.98754	29.651	NA	0	0	0	chr1	188000060	188000724	665	y	n
chr1	188035876	188036449	574	merged_peak_1237	GE_meis_IP_q0.01_peak_230	794	17.74005	85.02619	79.43328	281	chr1	188035876	188036449	574	9330162B11Rik	Merged.1138	9330162B11Rik_RefSeq	26962	GeneBody	244	305	310	41	NA	NA	NA	NA	NA	NA	NA	NA	Dlx1_e13.5_BG_WT_mrgdf_trim-vs.Input.no_model_peak_584	39.93	8.60465	26.51124	Dlx2_e13.5_BG_WT_mrgdf_trim-vs.Input.no_model_peak_1138	32.29	10.14969	26.09014	Dlx5_e13.5_BG_WT_mrgdf_trim-vs.Input.no_model_peak_195	23	7.34965	16.21173	chr1	188035953	188036443	491	y	y
chr1	188041502	188041772	271	merged_peak_1238	NA	NA	NA	NA	NA	NA	NA	NA	NA	NA	9330162B11Rik	Merged.1139	9330162B11Rik_RefSeq	32511	GeneBody	272	319	527	315	NA	NA	NA	NA	NA	NA	NA	NA	NA	0	0	0	NA	0	0	0	NA	0	0	0	chr1	188041502	188041772	271	n	n
chr1	188085239	188086057	819	merged_peak_1239	GE_meis_IP_q0.01_peak_231	1555	28.18696	162.12065	155.52831	271	chr1	188085408	188086019	612	9330162B11Rik	Merged.1140	9330162B11Rik_RefSeq	76248	GeneBody	256	228	674	81	NA	NA	NA	NA	NA	NA	NA	NA	Dlx1_e13.5_BG_WT_mrgdf_trim-vs.Input.no_model_peak_585	35.93	7.76521	22.46442	Dlx2_e13.5_BG_WT_mrgdf_trim-vs.Input.no_model_peak_1139	45.34	14.12949	42.24872	NA	0	0	0	chr1	188085239	188086057	819	y	y
[truncated: 17,325 more rows]
[truncated: 2 more columns]
